# Supplementary material for: SpliceProt 2.0: A Sequence Repository of Human, Mouse, and Rat Proteoforms
Source: Int J Mol Sci. 2024 Jan 18;25(2):1183. doi: 10.3390/ijms25021183 (PMC10816255; doi:10.3390/ijms25021183)
Supplement: Supplementary file 1 [file ijms-25-01183-s001.zip]

Archive with 11 entries (11 files):
- Supplementary File S1.pdf
- Supplementary File S10.txt
- Supplementary File S11.zip
- Supplementary File S2.xlsx
- Supplementary File S3.xlsx
- Supplementary File S4.xlsx
- Supplementary File S5.xlsx
- Supplementary File S6.csv
- Supplementary File S7.csv
- Supplementary File S8.csv
- Supplementary File S9.csv
