# Supplementary material for: SpliceProt 2.0: A Sequence Repository of Human, Mouse, and Rat Proteoforms
Source: Int J Mol Sci. 2024 Jan 18;25(2):1183. doi: 10.3390/ijms25021183 (PMC10816255; doi:10.3390/ijms25021183)
Supplement: Supplementary file 1 [file ijms-25-01183-s001.zip › Supplementary File S2.xlsx]

## Sheet: A - missing from SpliceProt HS
Ensembl ID
ENST00000531003
ENST00000390569
ENST00000545299
ENST00000483139
ENST00000613821
ENST00000480304
ENST00000461667
ENST00000567612
ENST00000422735
ENST00000453354
ENST00000557154
ENST00000436873
ENST00000525166
ENST00000327857
ENST00000560897
ENST00000450218
ENST00000442317
ENST00000468126
ENST00000650290
ENST00000539395
ENST00000566093
ENST00000398493
ENST00000394014
ENST00000612683
ENST00000569812
ENST00000600233
ENST00000507020
ENST00000435166
ENST00000514735
ENST00000542536
ENST00000509767
ENST00000354514
ENST00000409602
ENST00000647377
ENST00000626716
ENST00000629642
ENST00000380573
ENST00000421521
ENST00000532110
ENST00000437679
ENST00000379946
ENST00000419187
ENST00000399295
ENST00000394510
ENST00000324052
ENST00000440560
ENST00000554335
ENST00000361227
ENST00000603767
ENST00000602115
ENST00000424141
ENST00000437065
ENST00000367274
ENST00000625096
ENST00000525390
ENST00000559860
ENST00000621561
ENST00000610660
ENST00000521353
ENST00000542613
ENST00000420282
ENST00000529688
ENST00000620722
ENST00000329673
ENST00000452660
ENST00000455809
ENST00000495052
ENST00000494687
ENST00000330537
ENST00000571048
ENST00000354376
ENST00000527888
ENST00000378404
ENST00000361470
ENST00000617047
ENST00000560836
ENST00000328611
ENST00000476622
ENST00000380290
ENST00000454171
ENST00000602699
ENST00000592999
ENST00000527009
ENST00000490947
ENST00000353214
ENST00000419023
ENST00000535510
ENST00000650573
ENST00000533122
ENST00000439515
ENST00000402743
ENST00000574998
ENST00000624513
ENST00000434621
ENST00000513063
ENST00000377659
ENST00000427469
ENST00000647481
ENST00000527531
ENST00000564991
ENST00000580054
ENST00000405578
ENST00000568315
ENST00000390505
ENST00000505819
ENST00000619063
ENST00000606887
ENST00000620245
ENST00000619231
ENST00000432738
ENST00000396437
ENST00000620017
ENST00000530762
ENST00000623398
ENST00000647801
ENST00000485638
ENST00000531244
ENST00000560063
ENST00000404625
ENST00000333480
ENST00000328119
ENST00000392348
ENST00000581733
ENST00000391923
ENST00000505710
ENST00000513637
ENST00000368528
ENST00000357304
ENST00000419982
ENST00000422248
ENST00000615044
ENST00000556585
ENST00000415616
ENST00000534186
ENST00000381626
ENST00000410047
ENST00000316227
ENST00000430198
ENST00000600456
ENST00000431062
ENST00000546371
ENST00000643600
ENST00000297592
ENST00000343017
ENST00000556261
ENST00000329753
ENST00000519230
ENST00000340398
ENST00000619900
ENST00000492276
ENST00000457573
ENST00000317477
ENST00000454850
ENST00000495704
ENST00000613459
ENST00000498709
ENST00000519305
ENST00000489875
ENST00000395814
ENST00000526656
ENST00000368805
ENST00000298283
ENST00000329328
ENST00000460545
ENST00000415868
ENST00000481786
ENST00000427245
ENST00000638298
ENST00000345535
ENST00000430362
ENST00000376940
ENST00000495363
ENST00000438210
ENST00000610141
ENST00000378242
ENST00000585142
ENST00000328504
ENST00000421328
ENST00000498317
ENST00000541762
ENST00000589689
ENST00000405487
ENST00000648106
ENST00000424099
ENST00000293406
ENST00000397085
ENST00000486387
ENST00000292314
ENST00000371019
ENST00000600559
ENST00000397954
ENST00000453733
ENST00000224807
ENST00000419612
ENST00000512649
ENST00000357428
ENST00000587465
ENST00000403775
ENST00000542309
ENST00000534649
ENST00000333059
ENST00000530170
ENST00000563661
ENST00000503143
ENST00000620885
ENST00000481752
ENST00000565270
ENST00000636645
ENST00000567289
ENST00000631024
ENST00000382387
ENST00000367180
ENST00000340650
ENST00000565987
ENST00000527943
ENST00000627851
ENST00000618699
ENST00000543165
ENST00000614762
ENST00000417154
ENST00000358075
ENST00000643996
ENST00000435143
ENST00000442845
ENST00000449596
ENST00000547458
ENST00000472825
ENST00000458229
ENST00000623795
ENST00000378334
ENST00000332682
ENST00000495702
ENST00000627032
ENST00000452278
ENST00000558401
ENST00000510913
ENST00000649376
ENST00000423927
ENST00000518924
ENST00000615384
ENST00000589878
ENST00000494852
ENST00000618855
ENST00000218224
ENST00000372638
ENST00000470173
ENST00000594442
ENST00000421404
ENST00000620566
ENST00000620440
ENST00000606149
ENST00000580477
ENST00000437630
ENST00000405746
ENST00000641630
ENST00000403835
ENST00000463244
ENST00000428336
ENST00000426948
ENST00000456094
ENST00000507292
ENST00000445552
ENST00000461606
ENST00000453873
ENST00000505477
ENST00000370959
ENST00000617949
ENST00000542133
ENST00000506348
ENST00000434365
ENST00000307552
ENST00000398588
ENST00000514799
ENST00000341305
ENST00000430747
ENST00000466842
ENST00000439830
ENST00000480371
ENST00000322002
ENST00000566926
ENST00000602151
ENST00000321339
ENST00000325418
ENST00000565553
ENST00000232165
ENST00000456575
ENST00000377726
ENST00000457288
ENST00000509706
ENST00000445489
ENST00000647872
ENST00000265344
ENST00000358552
ENST00000468523
ENST00000613537
ENST00000339140
ENST00000434848
ENST00000429147
ENST00000566025
ENST00000344376
ENST00000513914
ENST00000295470
ENST00000334371
ENST00000649500
ENST00000406533
ENST00000433704
ENST00000600188
ENST00000543500
ENST00000570161
ENST00000479281
ENST00000322329
ENST00000531793
ENST00000556975
ENST00000588203
ENST00000552613
ENST00000561092
ENST00000589738
ENST00000404829
ENST00000425835
ENST00000426545
ENST00000332900
ENST00000636614
ENST00000643956
ENST00000436046
ENST00000391718
ENST00000489322
ENST00000443386
ENST00000611543
ENST00000613648
ENST00000574436
ENST00000414163
ENST00000588701
ENST00000615654
ENST00000550856
ENST00000418185
ENST00000555197
ENST00000592863
ENST00000435838
ENST00000456273
ENST00000577516
ENST00000597061
ENST00000274026
ENST00000480487
ENST00000543948
ENST00000318157
ENST00000523702
ENST00000505381
ENST00000650176
ENST00000373457
ENST00000360171
ENST00000360759
ENST00000344514
ENST00000494628
ENST00000549308
ENST00000544017
ENST00000561590
ENST00000453776
ENST00000249284
ENST00000589469
ENST00000301671
ENST00000457423
ENST00000633780
ENST00000566486
ENST00000640290
ENST00000372503
ENST00000452317
ENST00000610997
ENST00000400379
ENST00000437799
ENST00000645508
ENST00000578544
ENST00000286380
ENST00000637867
ENST00000356583
ENST00000327462
ENST00000371852
ENST00000446477
ENST00000469520
ENST00000546283
ENST00000515712
ENST00000453656
ENST00000459648
ENST00000472796
ENST00000637492
ENST00000481010
ENST00000638026
ENST00000455090
ENST00000622494
ENST00000469176
ENST00000543786
ENST00000617332
ENST00000437890
ENST00000463960
ENST00000338971
ENST00000433054
ENST00000634728
ENST00000438066
ENST00000503350
ENST00000589200
ENST00000521661
ENST00000504841
ENST00000533261
ENST00000490191
ENST00000561493
ENST00000437626
ENST00000563064
ENST00000331826
ENST00000436341
ENST00000614476
ENST00000338327
ENST00000382856
ENST00000617003
ENST00000448127
ENST00000555120
ENST00000356192
ENST00000517597
ENST00000242310
ENST00000636705
ENST00000650439
ENST00000403859
ENST00000331380
ENST00000584860
ENST00000505199
ENST00000321355
ENST00000343399
ENST00000439468
ENST00000453912
ENST00000498812
ENST00000509955
ENST00000607379
ENST00000538565
ENST00000495590
ENST00000449821
ENST00000598133
ENST00000597802
ENST00000366645
ENST00000368298
ENST00000473532
ENST00000565928
ENST00000539678
ENST00000457717
ENST00000417709
ENST00000509344
ENST00000627631
ENST00000630907
ENST00000560117
ENST00000373074
ENST00000519716
ENST00000336399
ENST00000512997
ENST00000436897
ENST00000524038
ENST00000613716
ENST00000333141
ENST00000377389
ENST00000562125
ENST00000383070
ENST00000413601
ENST00000382882
ENST00000417583
ENST00000425946
ENST00000469717
ENST00000415136
ENST00000466284
ENST00000650288
ENST00000425217
ENST00000302259
ENST00000425504
ENST00000599604
ENST00000561710
ENST00000486753
ENST00000390337
ENST00000421471
ENST00000382949
ENST00000433831
ENST00000621973
ENST00000554212
ENST00000394859
ENST00000545173
ENST00000549740
ENST00000356458
ENST00000619219
ENST00000568234
ENST00000478260
ENST00000331723
ENST00000585903
ENST00000409420
ENST00000505425
ENST00000509558
ENST00000565223
ENST00000576448
ENST00000532416
ENST00000367053
ENST00000650536
ENST00000552848
ENST00000503495
ENST00000477303
ENST00000566121
ENST00000557378
ENST00000514929
ENST00000421923
ENST00000449547
ENST00000393487
ENST00000489027
ENST00000389175
ENST00000574872
ENST00000586998
ENST00000432954
ENST00000524143
ENST00000461451
ENST00000432085
ENST00000421939
ENST00000644374
ENST00000415017
ENST00000366699
ENST00000435470
ENST00000358907
ENST00000483887
ENST00000440306
ENST00000514554
ENST00000374323
ENST00000502948
ENST00000532865
ENST00000416965
ENST00000440958
ENST00000570065
ENST00000369517
ENST00000617847
ENST00000498000
ENST00000231137
ENST00000418341
ENST00000638162
ENST00000467858
ENST00000534775
ENST00000392759
ENST00000502674
ENST00000534571
ENST00000422933
ENST00000441940
ENST00000394186
ENST00000622431
ENST00000546757
ENST00000452012
ENST00000576316
ENST00000554748
ENST00000457910
ENST00000421706
ENST00000563998
ENST00000359893
ENST00000505019
ENST00000397017
ENST00000614908
ENST00000562118
ENST00000597207
ENST00000552375
ENST00000568837
ENST00000405415
ENST00000592168
ENST00000647225
ENST00000368755
ENST00000618187
ENST00000633713
ENST00000530832
ENST00000540955
ENST00000593194
ENST00000334736
ENST00000598824
ENST00000602849
ENST00000538575
ENST00000409169
ENST00000361390
ENST00000577607
ENST00000560881
ENST00000550718
ENST00000525227
ENST00000512639
ENST00000514088
ENST00000438975
ENST00000413233
ENST00000427529
ENST00000503129
ENST00000425186
ENST00000315684
ENST00000559389
ENST00000639876
ENST00000382287
ENST00000492207
ENST00000522345
ENST00000641238
ENST00000595066
ENST00000375223
ENST00000580114
ENST00000414235
ENST00000572303
ENST00000534413
ENST00000610727
ENST00000390526
ENST00000569727
ENST00000471480
ENST00000379800
ENST00000608318
ENST00000555885
ENST00000617391
ENST00000555359
ENST00000507548
ENST00000511629
ENST00000596722
ENST00000515759
ENST00000480736
ENST00000646475
ENST00000502500
ENST00000569899
ENST00000559060
ENST00000360090
ENST00000422552
ENST00000478593
ENST00000614701
ENST00000568896
ENST00000415724
ENST00000507462
ENST00000367796
ENST00000649276
ENST00000621695
ENST00000445102
ENST00000426188
ENST00000643659
ENST00000333385
ENST00000434910
ENST00000612998
ENST00000620954
ENST00000428527
ENST00000560959
ENST00000430508
ENST00000471709
ENST00000397359
ENST00000402231
ENST00000502403
ENST00000413175
ENST00000421580
ENST00000577486
ENST00000503290
ENST00000335302
ENST00000587239
ENST00000478816
ENST00000620529
ENST00000589992
ENST00000585128
ENST00000511067
ENST00000611299
ENST00000361143
ENST00000435290
ENST00000399685
ENST00000401675
ENST00000630929
ENST00000262940
ENST00000314319
ENST00000483015
ENST00000490574
ENST00000278715
ENST00000520508
ENST00000419699
ENST00000446634
ENST00000523357
ENST00000481731
ENST00000542388
ENST00000600948
ENST00000649437
ENST00000476813
ENST00000573016
ENST00000309675
ENST00000504644
ENST00000564475
ENST00000542546
ENST00000489640
ENST00000577454
ENST00000571288
ENST00000645492
ENST00000543599
ENST00000589078
ENST00000479092
ENST00000521555
ENST00000450126
ENST00000483337
ENST00000615989
ENST00000521751
ENST00000617970
ENST00000509047
ENST00000637853
ENST00000259466
ENST00000514224
ENST00000612570
ENST00000610413
ENST00000264718
ENST00000612791
ENST00000649662
ENST00000390530
ENST00000426664
ENST00000573685
ENST00000442670
ENST00000622877
ENST00000353479
ENST00000398892
ENST00000531558
ENST00000380390
ENST00000380375
ENST00000551916
ENST00000557413
ENST00000599353
ENST00000637301
ENST00000463911
ENST00000370656
ENST00000647958
ENST00000561263
ENST00000561509
ENST00000593583
ENST00000604879
ENST00000530505
ENST00000591711
ENST00000267540
ENST00000472454
ENST00000520006
ENST00000401723
ENST00000542350
ENST00000513846
ENST00000507063
ENST00000495841
ENST00000468393
ENST00000587089
ENST00000351205
ENST00000372153
ENST00000429617
ENST00000604213
ENST00000368739
ENST00000411772
ENST00000545146
ENST00000474471
ENST00000426599
ENST00000373921
ENST00000523373
ENST00000624995
ENST00000481938
ENST00000628311
ENST00000562503
ENST00000622264
ENST00000334202
ENST00000569639
ENST00000587196
ENST00000600004
ENST00000564713
ENST00000471997
ENST00000641700
ENST00000610623
ENST00000436178
ENST00000530396
ENST00000618574
ENST00000624234
ENST00000616101
ENST00000472818
ENST00000541774
ENST00000620120
ENST00000533043
ENST00000425765
ENST00000631166
ENST00000297324
ENST00000482713
ENST00000341400
ENST00000339570
ENST00000451825
ENST00000461271
ENST00000473005
ENST00000531767
ENST00000398761
ENST00000448333
ENST00000399889
ENST00000543175
ENST00000488362
ENST00000421287
ENST00000617084
ENST00000430419
ENST00000526846
ENST00000242210
ENST00000513185
ENST00000400125
ENST00000435423
ENST00000511877
ENST00000526178
ENST00000326183
ENST00000547655
ENST00000377039
ENST00000638755
ENST00000449964
ENST00000612610
ENST00000521602
ENST00000321255
ENST00000490860
ENST00000594310
ENST00000646932
ENST00000543484
ENST00000557963
ENST00000420916
ENST00000648230
ENST00000428477
ENST00000563539
ENST00000456894
ENST00000535583
ENST00000535317
ENST00000482816
ENST00000596689
ENST00000575751
ENST00000512385
ENST00000409801
ENST00000484240
ENST00000508268
ENST00000433336
ENST00000523917
ENST00000424695
ENST00000648582
ENST00000528432
ENST00000590230
ENST00000563523
ENST00000576705
ENST00000307322
ENST00000415919
ENST00000468206
ENST00000618572
ENST00000445888
ENST00000550344
ENST00000545068
ENST00000613412
ENST00000567635
ENST00000531598
ENST00000557421
ENST00000589533
ENST00000453292
ENST00000621014
ENST00000393283
ENST00000572815
ENST00000508611
ENST00000426482
ENST00000647604
ENST00000635481
ENST00000614407
ENST00000623953
ENST00000555507
ENST00000463939
ENST00000423383
ENST00000636699
ENST00000519106
ENST00000625244
ENST00000557788
ENST00000390237
ENST00000605953
ENST00000473675
ENST00000417119
ENST00000476193
ENST00000417946
ENST00000473221
ENST00000411443
ENST00000330330
ENST00000633553
ENST00000624084
ENST00000601310
ENST00000557268
ENST00000539553
ENST00000534502
ENST00000531646
ENST00000304411
ENST00000550082
ENST00000443178
ENST00000504985
ENST00000526538
ENST00000557217
ENST00000451262
ENST00000312876
ENST00000530772
ENST00000416757
ENST00000627916
ENST00000288422
ENST00000429239
ENST00000570626
ENST00000642681
ENST00000611426
ENST00000456632
ENST00000062104
ENST00000422669
ENST00000435717
ENST00000379812
ENST00000572237
ENST00000510253
ENST00000354924
ENST00000649083
ENST00000509116
ENST00000399339
ENST00000434581
ENST00000643839
ENST00000450497
ENST00000532976
ENST00000575225
ENST00000411828
ENST00000472093
ENST00000314401
ENST00000464532
ENST00000314254
ENST00000433852
ENST00000438304
ENST00000562624
ENST00000326669
ENST00000436881
ENST00000541652
ENST00000526286
ENST00000608958
ENST00000377055
ENST00000471812
ENST00000563253
ENST00000503455
ENST00000495892
ENST00000561373
ENST00000507914
ENST00000396333
ENST00000426229
ENST00000520737
ENST00000529840
ENST00000539239
ENST00000446112
ENST00000511905
ENST00000650107
ENST00000279024
ENST00000610946
ENST00000644825
ENST00000426233
ENST00000519547
ENST00000390476
ENST00000617706
ENST00000520893
ENST00000452670
ENST00000633239
ENST00000447778
ENST00000647715
ENST00000427078
ENST00000510306
ENST00000437605
ENST00000426343
ENST00000551834
ENST00000440293
ENST00000614149
ENST00000430121
ENST00000534268
ENST00000553599
ENST00000420887
ENST00000370836
ENST00000533965
ENST00000611954
ENST00000621775
ENST00000638468
ENST00000427576
ENST00000641090
ENST00000644905
ENST00000437669
ENST00000562106
ENST00000409560
ENST00000648435
ENST00000642911
ENST00000477123
ENST00000334773
ENST00000522314
ENST00000599874
ENST00000406335
ENST00000528033
ENST00000306682
ENST00000378598
ENST00000376643
ENST00000624461
ENST00000598166
ENST00000582587
ENST00000331925
ENST00000550483
ENST00000370231
ENST00000630027
ENST00000494135
ENST00000617803
ENST00000589941
ENST00000468560
ENST00000523281
ENST00000477237
ENST00000512835
ENST00000391620
ENST00000474884
ENST00000580145
ENST00000563179
ENST00000614247
ENST00000641976
ENST00000601138
ENST00000379649
ENST00000597948
ENST00000579432
ENST00000609024
ENST00000505320
ENST00000622516
ENST00000429525
ENST00000470146
ENST00000472867
ENST00000592352
ENST00000591755
ENST00000246174
ENST00000565035
ENST00000454379
ENST00000524869
ENST00000559136
ENST00000566559
ENST00000507237
ENST00000424721
ENST00000428334
ENST00000643868
ENST00000650528
ENST00000419078
ENST00000650172
ENST00000486841
ENST00000306087
ENST00000592851
ENST00000332908
ENST00000411935
ENST00000509477
ENST00000357998
ENST00000546225
ENST00000564502
ENST00000377543
ENST00000537947
ENST00000509041
ENST00000544726
ENST00000630622
ENST00000473520
ENST00000531418
ENST00000563517
ENST00000393734
ENST00000434869
ENST00000502274
ENST00000419992
ENST00000424808
ENST00000648322
ENST00000557934
ENST00000629461
ENST00000265052
ENST00000477394
ENST00000621668
ENST00000505228
ENST00000647773
ENST00000576335
ENST00000597607
ENST00000496596
ENST00000615914
ENST00000394260
ENST00000424488
ENST00000374152
ENST00000624406
ENST00000510383
ENST00000626088
ENST00000424137
ENST00000432947
ENST00000530472
ENST00000648966
ENST00000543825
ENST00000374186
ENST00000481893
ENST00000615656
ENST00000357602
ENST00000371882
ENST00000467712
ENST00000403951
ENST00000451802
ENST00000455813
ENST00000511127
ENST00000526466
ENST00000600492
ENST00000542609
ENST00000397574
ENST00000558087
ENST00000371402
ENST00000312457
ENST00000518666
ENST00000415095
ENST00000572656
ENST00000592762
ENST00000648850
ENST00000434805
ENST00000545422
ENST00000394147
ENST00000514547
ENST00000618399
ENST00000465038
ENST00000380172
ENST00000643529
ENST00000316485
ENST00000295079
ENST00000411538
ENST00000581641
ENST00000358556
ENST00000375639
ENST00000490359
ENST00000423436
ENST00000545055
ENST00000640313
ENST00000448025
ENST00000313269
ENST00000313503
ENST00000525417
ENST00000395089
ENST00000483178
ENST00000428003
ENST00000376512
ENST00000646963
ENST00000412172
ENST00000339757
ENST00000567299
ENST00000371753
ENST00000316528
ENST00000241312
ENST00000507891
ENST00000433803
ENST00000546001
ENST00000536006
ENST00000569577
ENST00000585469
ENST00000457977
ENST00000565997
ENST00000611903
ENST00000262662
ENST00000551524
ENST00000599371
ENST00000381858
ENST00000639671
ENST00000399458
ENST00000506459
ENST00000482727
ENST00000446923
ENST00000544823
ENST00000339876
ENST00000439785
ENST00000458643
ENST00000371116
ENST00000496537
ENST00000445369
ENST00000650026
ENST00000329357
ENST00000438325
ENST00000439350
ENST00000357367
ENST00000342558
ENST00000510797
ENST00000532622
ENST00000434749
ENST00000452239
ENST00000548032
ENST00000626700
ENST00000343870
ENST00000578563
ENST00000396806
ENST00000407492
ENST00000510965
ENST00000440625
ENST00000404728
ENST00000556715
ENST00000510833
ENST00000409585
ENST00000611699
ENST00000377931
ENST00000484586
ENST00000635618
ENST00000583535
ENST00000393921
ENST00000366479
ENST00000624246
ENST00000553374
ENST00000525380
ENST00000457174
ENST00000636941
ENST00000486406
ENST00000576359
ENST00000367938
ENST00000457869
ENST00000409618
ENST00000433342
ENST00000429502
ENST00000497989
ENST00000558579
ENST00000547270
ENST00000545289
ENST00000423277
ENST00000517532
ENST00000397132
ENST00000446344
ENST00000554216
ENST00000574950
ENST00000508196
ENST00000453160
ENST00000520276
ENST00000625054
ENST00000382565
ENST00000596011
ENST00000593685
ENST00000455596
ENST00000494047
ENST00000574428
ENST00000445435
ENST00000468618
ENST00000526834
ENST00000585245
ENST00000476966
ENST00000408925
ENST00000532898
ENST00000629232
ENST00000525690
ENST00000578107
ENST00000438446
ENST00000574988
ENST00000298715
ENST00000509052
ENST00000483766
ENST00000535506
ENST00000268035
ENST00000525005
ENST00000432659
ENST00000570125
ENST00000495646
ENST00000554779
ENST00000450693
ENST00000244051
ENST00000504521
ENST00000591768
ENST00000439698
ENST00000456718
ENST00000544564
ENST00000348499
ENST00000490017
ENST00000636430
ENST00000431007
ENST00000533610
ENST00000509236
ENST00000646385
ENST00000435358
ENST00000508239
ENST00000423958
ENST00000503040
ENST00000462608
ENST00000334126
ENST00000614999
ENST00000616166
ENST00000566127
ENST00000382852
ENST00000549173
ENST00000397134
ENST00000624687
ENST00000474831
ENST00000627474
ENST00000426756
ENST00000394008
ENST00000443443
ENST00000317037
ENST00000502818
ENST00000425506
ENST00000552925
ENST00000568615
ENST00000324096
ENST00000550841
ENST00000566938
ENST00000369130
ENST00000574304
ENST00000476009
ENST00000620216
ENST00000525358
ENST00000489789
ENST00000354431
ENST00000441188
ENST00000437106
ENST00000423610
ENST00000555128
ENST00000522730
ENST00000587788
ENST00000429899
ENST00000529166
ENST00000584312
ENST00000379506
ENST00000453908
ENST00000592631
ENST00000550357
ENST00000533318
ENST00000371471
ENST00000503213
ENST00000631280
ENST00000606873
ENST00000368250
ENST00000554823
ENST00000623680
ENST00000509257
ENST00000600077
ENST00000482750
ENST00000367871
ENST00000419748
ENST00000622922
ENST00000465133
ENST00000645071
ENST00000423602
ENST00000599618
ENST00000429727
ENST00000449027
ENST00000439375
ENST00000451871
ENST00000646131
ENST00000537564
ENST00000310981
ENST00000515435
ENST00000524298
ENST00000372875
ENST00000458452
ENST00000641326
ENST00000581466
ENST00000435879
ENST00000462345
ENST00000623375
ENST00000433287
ENST00000421687
ENST00000559085
ENST00000527964
ENST00000481006
ENST00000647043
ENST00000414730
ENST00000443774
ENST00000400943
ENST00000586757
ENST00000519224
ENST00000334306
ENST00000483292
ENST00000600441
ENST00000649796
ENST00000494673
ENST00000638133
ENST00000305321
ENST00000343060
ENST00000558195
ENST00000641400
ENST00000528267
ENST00000622804
ENST00000568094
ENST00000357436
ENST00000571723
ENST00000397289
ENST00000415187
ENST00000479636
ENST00000460784
ENST00000485827
ENST00000540031
ENST00000558028
ENST00000502703
ENST00000525688
ENST00000463145
ENST00000622190
ENST00000398911
ENST00000519541
ENST00000409310
ENST00000598485
ENST00000647204
ENST00000617373
ENST00000640805
ENST00000639072
ENST00000530252
ENST00000377689
ENST00000471889
ENST00000266594
ENST00000464327
ENST00000597747
ENST00000482421
ENST00000544142
ENST00000522855
ENST00000506813
ENST00000613541
ENST00000343115
ENST00000556742
ENST00000604411
ENST00000636197
ENST00000567235
ENST00000618200
ENST00000482835
ENST00000521693
ENST00000569816
ENST00000442255
ENST00000342995
ENST00000498239
ENST00000361609
ENST00000627241
ENST00000421246
ENST00000391588
ENST00000571380
ENST00000355272
ENST00000306842
ENST00000631030
ENST00000632743
ENST00000623658
ENST00000542280
ENST00000578327
ENST00000525398
ENST00000323534
ENST00000474978
ENST00000640172
ENST00000571826
ENST00000334179
ENST00000496226
ENST00000356156
ENST00000477729
ENST00000423293
ENST00000374583
ENST00000439910
ENST00000579218
ENST00000581384
ENST00000414389
ENST00000545134
ENST00000521517
ENST00000503515
ENST00000445153
ENST00000378565
ENST00000543893
ENST00000622366
ENST00000432564
ENST00000615063
ENST00000396818
ENST00000564899
ENST00000408993
ENST00000471951
ENST00000554060
ENST00000515340
ENST00000324803
ENST00000567173
ENST00000615352
ENST00000521736
ENST00000371108
ENST00000599746
ENST00000477820
ENST00000558762
ENST00000630962
ENST00000541252
ENST00000390341
ENST00000614538
ENST00000398646
ENST00000598953
ENST00000565278
ENST00000455193
ENST00000456056
ENST00000416436
ENST00000518806
ENST00000266027
ENST00000615637
ENST00000555740
ENST00000535311
ENST00000614097
ENST00000378397
ENST00000589870
ENST00000534713
ENST00000619466
ENST00000471780
ENST00000582388
ENST00000441731
ENST00000488165
ENST00000397614
ENST00000526396
ENST00000262366
ENST00000415849
ENST00000476907
ENST00000646571
ENST00000649372
ENST00000556179
ENST00000590104
ENST00000600806
ENST00000420846
ENST00000627286
ENST00000641503
ENST00000643608
ENST00000374059
ENST00000458441
ENST00000569295
ENST00000341594
ENST00000428697
ENST00000419986
ENST00000328942
ENST00000416539
ENST00000624418
ENST00000530524
ENST00000597274
ENST00000641789
ENST00000561955
ENST00000556610
ENST00000512211
ENST00000496058
ENST00000491660
ENST00000533473
ENST00000603493
ENST00000481853
ENST00000377214
ENST00000414823
ENST00000325404
ENST00000480744
ENST00000534490
ENST00000441127
ENST00000526247
ENST00000644719
ENST00000508295
ENST00000624019
ENST00000586677
ENST00000546715
ENST00000647797
ENST00000331327
ENST00000637938
ENST00000437167
ENST00000394311
ENST00000507851
ENST00000641167
ENST00000494949
ENST00000436916
ENST00000541538
ENST00000396272
ENST00000526337
ENST00000429790
ENST00000613865
ENST00000489898
ENST00000422205
ENST00000433332
ENST00000637794
ENST00000316005
ENST00000450261
ENST00000572999
ENST00000321285
ENST00000559181
ENST00000521076
ENST00000323213
ENST00000547685
ENST00000560579
ENST00000523725
ENST00000293970
ENST00000398960
ENST00000488922
ENST00000329257
ENST00000575283
ENST00000300127
ENST00000590348
ENST00000643405
ENST00000597756
ENST00000548356
ENST00000460979
ENST00000377173
ENST00000374899
ENST00000441447
ENST00000613416
ENST00000617985
ENST00000526619
ENST00000623439
ENST00000434739
ENST00000455638
ENST00000485088
ENST00000412544
ENST00000395942
ENST00000482099
ENST00000553867
ENST00000602136
ENST00000592443
ENST00000379593
ENST00000518018
ENST00000600419
ENST00000549738
ENST00000529038
ENST00000399502
ENST00000586843
ENST00000554316
ENST00000460666
ENST00000426454
ENST00000269856
ENST00000515379
ENST00000393277
ENST00000465581
ENST00000383163
ENST00000644883
ENST00000605597
ENST00000535577
ENST00000648554
ENST00000487495
ENST00000623250
ENST00000569260
ENST00000550086
ENST00000534506
ENST00000512506
ENST00000371344
ENST00000452260
ENST00000531978
ENST00000416661
ENST00000550615
ENST00000367545
ENST00000594126
ENST00000509246
ENST00000421092
ENST00000342725
ENST00000583002
ENST00000426364
ENST00000600372
ENST00000381556
ENST00000525749
ENST00000466354
ENST00000412542
ENST00000599653
ENST00000543362
ENST00000617346
ENST00000376496
ENST00000622447
ENST00000584335
ENST00000568917
ENST00000611705
ENST00000592051
ENST00000405481
ENST00000510746
ENST00000493298
ENST00000376188
ENST00000524380
ENST00000591904
ENST00000434069
ENST00000639206
ENST00000411836
ENST00000438497
ENST00000483354
ENST00000251722
ENST00000616411
ENST00000524826
ENST00000544187
ENST00000409383
ENST00000456291
ENST00000611438
ENST00000366212
ENST00000599491
ENST00000565788
ENST00000547016
ENST00000323688
ENST00000438539
ENST00000536025
ENST00000569323
ENST00000521578
ENST00000524542
ENST00000583243
ENST00000443844
ENST00000529983
ENST00000378493
ENST00000517544
ENST00000428228
ENST00000569339
ENST00000620316
ENST00000613907
ENST00000488229
ENST00000391418
ENST00000513237
ENST00000375498
ENST00000552542
ENST00000378590
ENST00000488061
ENST00000370832
ENST00000540819
ENST00000574736
ENST00000375812
ENST00000608763
ENST00000542967
ENST00000632684
ENST00000373876
ENST00000429800
ENST00000588401
ENST00000431487
ENST00000495793
ENST00000574568
ENST00000454279
ENST00000569506
ENST00000481492
ENST00000260128
ENST00000338101
ENST00000534260
ENST00000466729
ENST00000507247
ENST00000411464
ENST00000635736
ENST00000625031
ENST00000559146
ENST00000579225
ENST00000408906
ENST00000526256
ENST00000390474
ENST00000361739
ENST00000474509
ENST00000492508
ENST00000618136
ENST00000535239
ENST00000497382
ENST00000457723
ENST00000624691
ENST00000560139
ENST00000544308
ENST00000606538
ENST00000481666
ENST00000568114
ENST00000568968
ENST00000423734
ENST00000414095
ENST00000394808
ENST00000332303
ENST00000417339
ENST00000584068
ENST00000260645
ENST00000604838
ENST00000533062
ENST00000464613
ENST00000601715
ENST00000440310
ENST00000434551
ENST00000513123
ENST00000527098
ENST00000576235
ENST00000547798
ENST00000598398
ENST00000426077
ENST00000359786
ENST00000323770
ENST00000355784
ENST00000490748
ENST00000636245
ENST00000576529
ENST00000348624
ENST00000389494
ENST00000228280
ENST00000568320
ENST00000544614
ENST00000419181
ENST00000457069
ENST00000566752
ENST00000449759
ENST00000503925
ENST00000517551
ENST00000511948
ENST00000505960
ENST00000450434
ENST00000515013
ENST00000621567
ENST00000442798
ENST00000474112
ENST00000619296
ENST00000563428
ENST00000273783
ENST00000444459
ENST00000625761
ENST00000638048
ENST00000522572
ENST00000327284
ENST00000471182
ENST00000394349
ENST00000372586
ENST00000418774
ENST00000328270
ENST00000534758
ENST00000568565
ENST00000410086
ENST00000469826
ENST00000619087
ENST00000599625
ENST00000379668
ENST00000435026
ENST00000302823
ENST00000580837
ENST00000457826
ENST00000640650
ENST00000557942
ENST00000586261
ENST00000488731
ENST00000557008
ENST00000463086
ENST00000611984
ENST00000630279
ENST00000637165
ENST00000646099
ENST00000444648
ENST00000553201
ENST00000442951
ENST00000597372
ENST00000485027
ENST00000403475
ENST00000390331
ENST00000411682
ENST00000427424
ENST00000646660
ENST00000394713
ENST00000342620
ENST00000545947
ENST00000424567
ENST00000390241
ENST00000620705
ENST00000535490
ENST00000570400
ENST00000598544
ENST00000479391
ENST00000446620
ENST00000454226
ENST00000593349
ENST00000407940
ENST00000618941
ENST00000429152
ENST00000371681
ENST00000572863
ENST00000562850
ENST00000616365
ENST00000216951
ENST00000514584
ENST00000640906
ENST00000527582
ENST00000430403
ENST00000472731
ENST00000625892
ENST00000534991
ENST00000469162
ENST00000378054
ENST00000546874
ENST00000261465
ENST00000647746
ENST00000620438
ENST00000425490
ENST00000316770
ENST00000508016
ENST00000329363
ENST00000470564
ENST00000464275
ENST00000449630
ENST00000502940
ENST00000567738
ENST00000493174
ENST00000518784
ENST00000470049
ENST00000530081
ENST00000580402
ENST00000552515
ENST00000373568
ENST00000571172
ENST00000638680
ENST00000564141
ENST00000484416
ENST00000517770
ENST00000527080
ENST00000574876
ENST00000523620
ENST00000468271
ENST00000602300
ENST00000530729
ENST00000416734
ENST00000518264
ENST00000425184
ENST00000382575
ENST00000638166
ENST00000220966
ENST00000648161
ENST00000544316
ENST00000454901
ENST00000496330
ENST00000471349
ENST00000563975
ENST00000559885
ENST00000468757
ENST00000529133
ENST00000327087
ENST00000522849
ENST00000390524
ENST00000531453
ENST00000527584
ENST00000497686
ENST00000554740
ENST00000507384
ENST00000472938
ENST00000491790
ENST00000403184
ENST00000452016
ENST00000407431
ENST00000514058
ENST00000649643
ENST00000338977
ENST00000503079
ENST00000594744
ENST00000446837
ENST00000528602
ENST00000439227
ENST00000555060
ENST00000587709
ENST00000357377
ENST00000447755
ENST00000509357
ENST00000277541
ENST00000431950
ENST00000461064
ENST00000590090
ENST00000617094
ENST00000399899
ENST00000418203
ENST00000584212
ENST00000248151
ENST00000400348
ENST00000620308
ENST00000540220
ENST00000416801
ENST00000649666
ENST00000469967
ENST00000472924
ENST00000496962
ENST00000617642
ENST00000359165
ENST00000594862
ENST00000537289
ENST00000370652
ENST00000596730
ENST00000457967
ENST00000616983
ENST00000509632
ENST00000642052
ENST00000621889
ENST00000548654
ENST00000643399
ENST00000446471
ENST00000421985
ENST00000400050
ENST00000520948
ENST00000210227
ENST00000378477
ENST00000624819
ENST00000555726
ENST00000422901
ENST00000402834
ENST00000399012
ENST00000526815
ENST00000408967
ENST00000647618
ENST00000624978
ENST00000613324
ENST00000427769
ENST00000494234
ENST00000421086
ENST00000418694
ENST00000617590
ENST00000316398
ENST00000561856
ENST00000476161
ENST00000481607
ENST00000530820
ENST00000617771
ENST00000430002
ENST00000475092
ENST00000542739
ENST00000495003
ENST00000490994
ENST00000514193
ENST00000547889
ENST00000421550
ENST00000649492
ENST00000586927
ENST00000567724
ENST00000494344
ENST00000550159
ENST00000431029
ENST00000423661
ENST00000577922
ENST00000520333
ENST00000630556
ENST00000411857
ENST00000548160
ENST00000373517
ENST00000453303
ENST00000640551
ENST00000494084
ENST00000496445
ENST00000596389
ENST00000509373
ENST00000374946
ENST00000275275
ENST00000376456
ENST00000506414
ENST00000585608
ENST00000630058
ENST00000324003
ENST00000536979
ENST00000492067
ENST00000622754
ENST00000537740
ENST00000554956
ENST00000425427
ENST00000548652
ENST00000562759
ENST00000479287
ENST00000564186
ENST00000626626
ENST00000622861
ENST00000540041
ENST00000504970
ENST00000431283
ENST00000613110
ENST00000606999
ENST00000604166
ENST00000598830
ENST00000316650
[truncated: 14,273 more rows]

## Sheet: B - missing from OpenProt HS
Ensembl ID
ENST00000421650
ENST00000477170
ENST00000506286
ENST00000633955
ENST00000587355
ENST00000628923
ENST00000560552
ENST00000474040
ENST00000606907
ENST00000522233
ENST00000652024
ENST00000594967
ENST00000582359
ENST00000650155
ENST00000491635
ENST00000651344
ENST00000546337
ENST00000447278
ENST00000504583
ENST00000651346
ENST00000657954
ENST00000633029
ENST00000652026
ENST00000420528
ENST00000626472
ENST00000455645
ENST00000634997
ENST00000574028
ENST00000665811
ENST00000412919
ENST00000651986
ENST00000651984
ENST00000495413
ENST00000635733
ENST00000509309
ENST00000442036
ENST00000461642
ENST00000662250
ENST00000475401
ENST00000611331
ENST00000633287
ENST00000465557
ENST00000482292
ENST00000559120
ENST00000475332
ENST00000643510
ENST00000642589
ENST00000630350
ENST00000673193
ENST00000654982
ENST00000665978
ENST00000461789
ENST00000492493
ENST00000437595
ENST00000438112
ENST00000655030
ENST00000523121
ENST00000662891
ENST00000417144
ENST00000438378
ENST00000653292
ENST00000614517
ENST00000647585
ENST00000432599
ENST00000453596
ENST00000640879
ENST00000535689
ENST00000666019
ENST00000549658
ENST00000475327
ENST00000462755
ENST00000660700
ENST00000662808
ENST00000556071
ENST00000657018
ENST00000503054
ENST00000614795
ENST00000669840
ENST00000632843
ENST00000669724
ENST00000518409
ENST00000472418
ENST00000512668
ENST00000629413
ENST00000669726
ENST00000554333
ENST00000437717
ENST00000654342
ENST00000483026
ENST00000668875
ENST00000525538
ENST00000657513
ENST00000655224
ENST00000655226
ENST00000564353
ENST00000641143
ENST00000657298
ENST00000460483
ENST00000626328
ENST00000533251
ENST00000466738
ENST00000522962
ENST00000485092
ENST00000668675
ENST00000653012
ENST00000533367
ENST00000503671
ENST00000539484
ENST00000626189
ENST00000665050
ENST00000383641
ENST00000559410
ENST00000461525
ENST00000653277
ENST00000556656
ENST00000647729
ENST00000632643
ENST00000449754
ENST00000669640
ENST00000507607
ENST00000513472
ENST00000631974
ENST00000662608
ENST00000668469
ENST00000467068
ENST00000419400
ENST00000483230
ENST00000455845
ENST00000414010
ENST00000358234
ENST00000482012
ENST00000546478
ENST00000647411
ENST00000515436
ENST00000540226
ENST00000381158
ENST00000570478
ENST00000555465
ENST00000507912
ENST00000501075
ENST00000523411
ENST00000419592
ENST00000473310
ENST00000472389
ENST00000481979
ENST00000558920
ENST00000634972
ENST00000542248
ENST00000643574
ENST00000446146
ENST00000591431
ENST00000590657
ENST00000472949
ENST00000655303
ENST00000667934
ENST00000381337*
ENST00000481760
ENST00000544134
ENST00000667936
ENST00000470144
ENST00000665611
ENST00000484541
ENST00000601801
ENST00000600064
ENST00000626502
ENST00000495271
ENST00000515318
ENST00000426206
ENST00000658943
ENST00000652222
ENST00000426204
ENST00000488855
ENST00000601368
ENST00000601549
ENST00000659555
ENST00000455308
ENST00000512427
ENST00000543175*
ENST00000663821
ENST00000450548
ENST00000508825
ENST00000506082
ENST00000580090
ENST00000429949
ENST00000428741
ENST00000642534
ENST00000429389
ENST00000510767
ENST00000428765
ENST00000642536
ENST00000505149
ENST00000653270
ENST00000424211
ENST00000533360
ENST00000665057
ENST00000507600
ENST00000619077
ENST00000455391
ENST00000507994
ENST00000636978
ENST00000667063
ENST00000533672
ENST00000553141
ENST00000485016
ENST00000414272
ENST00000512301
ENST00000653094
ENST00000621511
ENST00000439600
ENST00000517591
ENST00000653096
ENST00000436557
ENST00000586860
ENST00000651939
ENST00000649984
ENST00000502631
ENST00000606894
ENST00000530941
ENST00000494761
ENST00000666733
ENST00000492656
ENST00000455530
ENST00000636811
ENST00000486440
ENST00000430626
ENST00000512398
ENST00000483222
ENST00000626490
ENST00000533897
ENST00000517508
ENST00000649346
ENST00000660488
ENST00000437774
ENST00000419321
ENST00000544781
ENST00000581177
ENST00000503252
ENST00000553165
ENST00000591528
ENST00000473709
ENST00000672652
ENST00000457518
ENST00000477192
ENST00000625246
ENST00000421657
ENST00000420431
ENST00000662985
ENST00000672413
ENST00000606696
ENST00000576985*
ENST00000581192
ENST00000589313
ENST00000667989
ENST00000591023
ENST00000432848
ENST00000656569
ENST00000534655
ENST00000656348
ENST00000533872
ENST00000634604
ENST00000656988
ENST00000551200
ENST00000661959
ENST00000438194
ENST00000418837
ENST00000667349
ENST00000638373
ENST00000515489
ENST00000413987
ENST00000631917
ENST00000667568
ENST00000592758
ENST00000653216
ENST00000653214
ENST00000397381
ENST00000662257
ENST00000648184
ENST00000662345
ENST00000533697
ENST00000661025
ENST00000494169
ENST00000478772
ENST00000465550
ENST00000427687
ENST00000656753
ENST00000643404
ENST00000578885
ENST00000660319
ENST00000561638
ENST00000573935
ENST00000643406
ENST00000643517
ENST00000529975
ENST00000380990
ENST00000513490
ENST00000663621
ENST00000655037
ENST00000626134
ENST00000439258
ENST00000505741
ENST00000484609
ENST00000626136
ENST00000445289
ENST00000451754
ENST00000631602
ENST00000541410
ENST00000635299
ENST00000443851
ENST00000546508
ENST00000553682
ENST00000527406
ENST00000660707
ENST00000595269
ENST00000568952
ENST00000620523
ENST00000475320
ENST00000611715
ENST00000586118
ENST00000535834
ENST00000669847
ENST00000659143
ENST00000642102
ENST00000478481
ENST00000445027
ENST00000479546
ENST00000622459
ENST00000522799
ENST00000630261
ENST00000669535
ENST00000586372
ENST00000626237
ENST00000637947
ENST00000576410
ENST00000661319
ENST00000579654
ENST00000492962
ENST00000443112
ENST00000458282
ENST00000549527
ENST00000658586
ENST00000658584
ENST00000489884
ENST00000540410
ENST00000478183
ENST00000559303
ENST00000620485
ENST00000378779
ENST00000462931
ENST00000588545
ENST00000479069
ENST00000424306
ENST00000505873
ENST00000661707
ENST00000515296
ENST00000542982
ENST00000428673
ENST00000584297
ENST00000571591
ENST00000659465
ENST00000477090
ENST00000652490
ENST00000589570
ENST00000589953
ENST00000400693
ENST00000588837
ENST00000451043
ENST00000659679
ENST00000666439
ENST00000597880
ENST00000664869
ENST00000431826
ENST00000512214
ENST00000656046
ENST00000648955
ENST00000504339
ENST00000656044
ENST00000625147
ENST00000477274
ENST00000603720
ENST00000663452
ENST00000655410
ENST00000635486
ENST00000590023
ENST00000652502
ENST00000549532
ENST00000483490
ENST00000657392
ENST00000612749
ENST00000626222
ENST00000449899
ENST00000465628
ENST00000556108
ENST00000473403
ENST00000469125
ENST00000630917
ENST00000602772
ENST00000469581
ENST00000472038
ENST00000447860
ENST00000660959
ENST00000468444
ENST00000416118
ENST00000657438
ENST00000663813
ENST00000639889
ENST00000662156
ENST00000493411
ENST00000660025
ENST00000662154
ENST00000653117
ENST00000633731
ENST00000467694
ENST00000420133
ENST00000482427
ENST00000629538
ENST00000506375
ENST00000673578
ENST00000658718
ENST00000650939
ENST00000664475
ENST00000540476
ENST00000638576
ENST00000443422
ENST00000667458
ENST00000673780
ENST00000672719
ENST00000502457
ENST00000549104
ENST00000495300
ENST00000438017
ENST00000652134
ENST00000664669
ENST00000633139
ENST00000653398
ENST00000467894
ENST00000591650
ENST00000656459
ENST00000434637
ENST00000661488
ENST00000548890
ENST00000463167
ENST00000440148
ENST00000531381
ENST00000654248
ENST00000512096
ENST00000480767
ENST00000418451
ENST00000424967
ENST00000672307
ENST00000653432
ENST00000521635
ENST00000568664
ENST00000649048
ENST00000442126
ENST00000653301
ENST00000470240
ENST00000590528
ENST00000607519
ENST00000588622
ENST00000442124
ENST00000581274
ENST00000646761
ENST00000615639
ENST00000655120
ENST00000554725
ENST00000655476
ENST00000622348
ENST00000655474
ENST00000489684
ENST00000477210
ENST00000515014
ENST00000512270
ENST00000670761
ENST00000569811
ENST00000482301
ENST00000647031
ENST00000579854
ENST00000414430
ENST00000447372
ENST00000620326
ENST00000627565
ENST00000659879
ENST00000445130
ENST00000383087
ENST00000672421
ENST00000493121
ENST00000460736
ENST00000653427
ENST00000522493
ENST00000670745
ENST00000483136
ENST00000605717
ENST00000483134
ENST00000469415
ENST00000488579
ENST00000457021
ENST00000540127
ENST00000582766
ENST00000608389
ENST00000582764
ENST00000338711
ENST00000436628
ENST00000673787
ENST00000424779
ENST00000420850
ENST00000639834
ENST00000622805
ENST00000652781
ENST00000655132
ENST00000657370
ENST00000469702
ENST00000666484
ENST00000591657
ENST00000590431
ENST00000666486
ENST00000446355
ENST00000463160
ENST00000651543
ENST00000460842
ENST00000599418
ENST00000563770
ENST00000590302
ENST00000504384
ENST00000548897
ENST00000442477
ENST00000480760
ENST00000471144
ENST00000661135
ENST00000422343
ENST00000515092
ENST00000635439
ENST00000586278
ENST00000445122
ENST00000600801
ENST00000452002
ENST00000626024
ENST00000634061
ENST00000665823
ENST00000629307
ENST00000498380
ENST00000303521
ENST00000589592
ENST00000554536
ENST00000511979
ENST00000657662
ENST00000512277
ENST00000656242
ENST00000598149
ENST00000485436
ENST00000474142
ENST00000556233
ENST00000485434
ENST00000456546
ENST00000463618
ENST00000632179
ENST00000653176
ENST00000653174
ENST00000595825
ENST00000514541
ENST00000541303
ENST00000411424
ENST00000628911
ENST00000460525
ENST00000629719
ENST00000658539
ENST00000594091
ENST00000630974
ENST00000483781
ENST00000498940
ENST00000529244
ENST00000497404
ENST00000669081
ENST00000458713
ENST00000554102
ENST00000463818
ENST00000631350
ENST00000495964
ENST00000637940
ENST00000626230
ENST00000495966
ENST00000438076
ENST00000638404
ENST00000664399
ENST00000668559
ENST00000629111
ENST00000653668
ENST00000638517
ENST00000508269
ENST00000657862
ENST00000672033
ENST00000664505
ENST00000665623
ENST00000420011
ENST00000673408
ENST00000610590
ENST00000581072
ENST00000661700
ENST00000663249
ENST00000647423
ENST00000442500
ENST00000568394
ENST00000477097
ENST00000633315
ENST00000449548
ENST00000668763
ENST00000448785
ENST00000552757
ENST00000538455
ENST00000563716
ENST00000657316
ENST00000583980
ENST00000637380
ENST00000673491
ENST00000599949
ENST00000657314
ENST00000503358
ENST00000524745
ENST00000420650
ENST00000597887
ENST00000651048
ENST00000475103
ENST00000515077
ENST00000426735
ENST00000655504
ENST00000627609
ENST00000650346
ENST00000655417
ENST00000548872
ENST00000490635
ENST00000629964
ENST00000619172
ENST00000438290
ENST00000443196
ENST00000623447
ENST00000487478
ENST00000643373
ENST00000666325
ENST00000657521
ENST00000513026
ENST00000650984
ENST00000551106
ENST00000657185
ENST00000485190
ENST00000460642
ENST00000461205
ENST00000547447
ENST00000652189
ENST00000580385
ENST00000665152
ENST00000591857
ENST00000611862
ENST00000457945
ENST00000601926
ENST00000493958
ENST00000451355
ENST00000435702
ENST00000655654
ENST00000429524
ENST00000475861
ENST00000655656
ENST00000452128
ENST00000505812
ENST00000452949
ENST00000659046
ENST00000433946
ENST00000670543
ENST00000411433
ENST00000644246
ENST00000669439
ENST00000550478
ENST00000522504
ENST00000636889
ENST00000308080
ENST00000578920
ENST00000665834
ENST00000543763
ENST00000642138
ENST00000643394
ENST00000665836
ENST00000466125
ENST00000525328
ENST00000505364
ENST00000457961
ENST00000554523
ENST00000600551
ENST00000610018
ENST00000605793
ENST00000457385
ENST00000610954
ENST00000614312
ENST00000421034
ENST00000412695
ENST00000663872
ENST00000486886
ENST00000656441
ENST00000664655
ENST00000438093
ENST00000532985
ENST00000612159
ENST00000662468
ENST00000668609
ENST00000431150
ENST00000652271
ENST00000532361
ENST00000502677
ENST00000566611
ENST00000667678
ENST00000495222
ENST00000391458
ENST00000579410
ENST00000594653
ENST00000656679
ENST00000660728
ENST00000477739
ENST00000563280
ENST00000590227
ENST00000658295
ENST00000604922
ENST00000457116
ENST00000616436
ENST00000654547
ENST00000662820
ENST00000523190
ENST00000532345
ENST00000663697
ENST00000591126
ENST00000614866
ENST00000647190
ENST00000383405
ENST00000662744
ENST00000472735
ENST00000564604
ENST00000475522
ENST00000656465
ENST00000564606
ENST00000654835
ENST00000662746
ENST00000441544
ENST00000537568
ENST00000537349
ENST00000649169
ENST00000510905
ENST00000586788
ENST00000419860
ENST00000452418
ENST00000660941
ENST00000421220
ENST00000574333
ENST00000667878
ENST00000674342
ENST00000567095
ENST00000620007
ENST00000444625
ENST00000476343
ENST00000664855
ENST00000519440
ENST00000494986
ENST00000626300
ENST00000478419
ENST00000590963
ENST00000400902
ENST00000613042
ENST00000663672
ENST00000486686
ENST00000562099
ENST00000648969
ENST00000513033
ENST00000586321
ENST00000466415
ENST00000649745
ENST00000673292
ENST00000473596
ENST00000473594
ENST00000522127
ENST00000663897
ENST00000648770
ENST00000662620
ENST00000653193
ENST00000418056
ENST00000533562
ENST00000667166
ENST00000660965
ENST00000667164
ENST00000419428
ENST00000656879
ENST00000660381
ENST00000596334
ENST00000485113
ENST00000491342
ENST00000579474
ENST00000523434
ENST00000428812
ENST00000632281
ENST00000552975
ENST00000418918
ENST00000631838
ENST00000655856
ENST00000610513
ENST00000639152
ENST00000554028
ENST00000655854
ENST00000482193
ENST00000558908
ENST00000647436
ENST00000626538
ENST00000509375
ENST00000671344
ENST00000622143
ENST00000672024
ENST00000670155
ENST00000584213
ENST00000672026
ENST00000448275
ENST00000493070
ENST00000479148
ENST00000671346
ENST00000455498
ENST00000667911
ENST00000665636
ENST00000645322
ENST00000556030
ENST00000475645
ENST00000665634
ENST00000522132
ENST00000670048
ENST00000550337
ENST00000470699
ENST00000479055
ENST00000663360
ENST00000454040
ENST00000659459
ENST00000559799
ENST00000591414
ENST00000651169
ENST00000477784
ENST00000523318
ENST00000659242
ENST00000642203
ENST00000492030
ENST00000422148
ENST00000629026
ENST00000534225
ENST00000429100
ENST00000655493
ENST00000526246
ENST00000602282
ENST00000419531
ENST00000428896
ENST00000666081
ENST00000484469
ENST00000505694
ENST00000486839
ENST00000513966
ENST00000645330
ENST00000529909
ENST00000507628
ENST00000663890
ENST00000528701
ENST00000556022
ENST00000591338
ENST00000662627
ENST00000548613
ENST00000555569
ENST00000484675
ENST00000555348
ENST00000580021
ENST00000527664
ENST00000522474
ENST00000550508
ENST00000673216
ENST00000495026
ENST00000634464
ENST00000435581
ENST00000626421
ENST00000508255
ENST00000673214
ENST00000532691
ENST00000636834
ENST00000616197
ENST00000638593
ENST00000452334
ENST00000452336
ENST00000652852
ENST00000665889
ENST00000503561
ENST00000430998
ENST00000485031
ENST00000436352
ENST00000493077
ENST00000664703
ENST00000472107
ENST00000668541
ENST00000503545
ENST00000662632
ENST00000589278
ENST00000467873
ENST00000438849
ENST00000596418
ENST00000550330
ENST00000652413
ENST00000669486
ENST00000466702
ENST00000483123
ENST00000626964
ENST00000432706
ENST00000457192
ENST00000665689
ENST00000652652
ENST00000429735
ENST00000451240
ENST00000473775
ENST00000560350
ENST00000581013
ENST00000425255
ENST00000464480
ENST00000503153
ENST00000460723
ENST00000493092
ENST00000512780
ENST00000477293
ENST00000514763
ENST00000614394
ENST00000539724
ENST00000437499
ENST00000638098
ENST00000642485
ENST00000503637
ENST00000360378
ENST00000653231
ENST00000418252
ENST00000438649
ENST00000467673
ENST00000573141
ENST00000530700
ENST00000356937
ENST00000662832
ENST00000669325
ENST00000361076
ENST00000671939
ENST00000492303
ENST00000502362
ENST00000413825
ENST00000563029
ENST00000605239
ENST00000525490
ENST00000625750
ENST00000527312
ENST00000442133
ENST00000587754
ENST00000626111
ENST00000502670
ENST00000630552
ENST00000431157
ENST00000524048
ENST00000492226
ENST00000594130
ENST00000629230
ENST00000509499
ENST00000651745
ENST00000579506
ENST00000407724
ENST00000419667
ENST00000651761
ENST00000563287
ENST00000590220
ENST00000527866
ENST00000470548
ENST00000470369
ENST00000584649
ENST00000663906
ENST00000662827
ENST00000523197
ENST00000663690
ENST00000654540
ENST00000663904
ENST00000446548
ENST00000472526
ENST00000624106
ENST00000427446
ENST00000472524
ENST00000665742
ENST00000253320
ENST00000643866
ENST00000669019
ENST00000626852
ENST00000455238
ENST00000639057
ENST00000655799
ENST00000453957
ENST00000524346
ENST00000472951
ENST00000477021
ENST00000482780
ENST00000414782
ENST00000628989
ENST00000659805
ENST00000460119
ENST00000484559
ENST00000616783
ENST00000488399
ENST00000629781
ENST00000631552
ENST00000652421
ENST00000443093
ENST00000558060
ENST00000673427
ENST00000471369
ENST00000523294
ENST00000471548
ENST00000645228
ENST00000608526
ENST00000605375
ENST00000666726
ENST00000626413
ENST00000637582
ENST00000401676
ENST00000475006
ENST00000666840
ENST00000487371
ENST00000468687
ENST00000599107
ENST00000523070
ENST00000534505
ENST00000673432
ENST00000652307
ENST00000629472
ENST00000436807
ENST00000573443
ENST00000589667
ENST00000598453
ENST00000657597
ENST00000512231
ENST00000462161
ENST00000506717
ENST00000511888
ENST00000642523
ENST00000561350
ENST00000568406
ENST00000473863
ENST00000509284
ENST00000421507
ENST00000554138
ENST00000652719
ENST00000653780
ENST00000633716
ENST00000448386
ENST00000493436
ENST00000668455
ENST00000568795
ENST00000465600
ENST00000522022
ENST00000493434
ENST00000411784
ENST00000465996
ENST00000556120
ENST00000633714
ENST00000521342
ENST00000462145
ENST00000672134
ENST00000636253
ENST00000672136
ENST00000506309
ENST00000513652
ENST00000657715
ENST00000653578
ENST00000563315
ENST00000670939
ENST00000634554
ENST00000664409
ENST00000652111
ENST00000513413
ENST00000658435
ENST00000641988
ENST00000497396
ENST00000614218
ENST00000616294
ENST00000603199
ENST00000495328
ENST00000589867
ENST00000436607
ENST00000653073
ENST00000439973
ENST00000496042
ENST00000448425
ENST00000467765
ENST00000495189
ENST00000599524
ENST00000462769
ENST00000517658
ENST00000589531
ENST00000562179
ENST00000657572
ENST00000642028
ENST00000619585
ENST00000598612
ENST00000641348
ENST00000618748
ENST00000465800
ENST00000457274
ENST00000449144
ENST00000647014
ENST00000635847
ENST00000609366
ENST00000518225
ENST00000628063
ENST00000603487
ENST00000672490
ENST00000424653
ENST00000421470
ENST00000515031
ENST00000570858
ENST00000659605
ENST00000471043
ENST00000472323
ENST00000447577
ENST00000569834
ENST00000652966
ENST00000587369
ENST00000594027
ENST00000652964
ENST00000598907
ENST00000590492
ENST00000574589
ENST00000457090
ENST00000632722
ENST00000465258
ENST00000591036
ENST00000655191
ENST00000381466
ENST00000495497
ENST00000531135
ENST00000504785
ENST00000507550
ENST00000666640
ENST00000446754
ENST00000630462
ENST00000667260
ENST00000559656
ENST00000599311
ENST00000419278
ENST00000470754
ENST00000669299
ENST00000626271
ENST00000619273
ENST00000495502
ENST00000493489
ENST00000669733
ENST00000582895
ENST00000630838
ENST00000646986
ENST00000673110
ENST00000609896
ENST00000643593
ENST00000436996
ENST00000428151
ENST00000436600
ENST00000570207
ENST00000670984
ENST00000665253
ENST00000622441
ENST00000587899
ENST00000670986
ENST00000622465
ENST00000605499
ENST00000487532
ENST00000460335
ENST00000670344
ENST00000627675
ENST00000599735
ENST00000445967
ENST00000454681
ENST00000627469
ENST00000672328
ENST00000629490
ENST00000590416
ENST00000590507
ENST00000672497
ENST00000667351
ENST00000602419
ENST00000418743
ENST00000497866
ENST00000661941
ENST00000413269
ENST00000447570
ENST00000621007
ENST00000506774
ENST00000534669
ENST00000656555
ENST00000653491
ENST00000432235
ENST00000524939
ENST00000597444
ENST00000591963
ENST00000457097
ENST00000589397
ENST00000629502
ENST00000598694
ENST00000598696
ENST00000453078
ENST00000639978
ENST00000664579
ENST00000418358
ENST00000414598
ENST00000652033
ENST00000653408
ENST00000547886
ENST00000641805
ENST00000494155
ENST00000623884
ENST00000498109
ENST00000628934
ENST00000628936
ENST00000667267
ENST00000556417
ENST00000661381
ENST00000531488
ENST00000673668
ENST00000661965
ENST00000633777
ENST00000662053
ENST00000598896
ENST00000633792
ENST00000667923
ENST00000482787
ENST00000652538
ENST00000541654
ENST00000494543
ENST00000673176
ENST00000616092
ENST00000436258
ENST00000673174
ENST00000632105
ENST00000473393
ENST00000492474
ENST00000635640
ENST00000638312
ENST00000497664
ENST00000673420
ENST00000589372
ENST00000673868
ENST00000457217
ENST00000657331
ENST00000661728
ENST00000608735
ENST00000657402
ENST00000454142
ENST00000666535
ENST00000569889
ENST00000656143
ENST00000547684
ENST00000666847
ENST00000589118
ENST00000672472
ENST00000474243
ENST00000592929
ENST00000617984
ENST00000560917
ENST00000652300
ENST00000615280*
ENST00000523077
ENST00000659348
ENST00000579037
ENST00000554485
ENST00000600924
ENST00000659569
ENST00000657590
ENST00000450247
ENST00000625909
ENST00000549330
ENST00000495134
ENST00000644147
ENST00000609696
ENST00000426418
ENST00000428563
ENST00000609694
ENST00000531319
ENST00000582695
ENST00000447514
ENST00000421500
ENST00000647077
ENST00000527001
ENST00000671543
ENST00000560602
ENST00000659753
ENST00000559493
ENST00000556127
ENST00000561261
ENST00000653787
ENST00000366376
ENST00000566823
ENST00000567387
ENST00000610314
ENST00000500009
ENST00000505068
ENST00000471899
ENST00000428759
ENST00000416570
ENST00000659988
ENST00000433088
ENST00000611018
ENST00000655233
ENST00000591232
ENST00000575090
ENST00000612302
ENST00000609486
ENST00000668204
ENST00000653142
ENST00000596763
ENST00000650860
ENST00000668206
ENST00000652768
ENST00000493899
ENST00000617592
ENST00000460610
ENST00000563837
ENST00000666741
ENST00000432067
ENST00000637607
ENST00000501976
ENST00000597033
ENST00000529017
ENST00000502643
ENST00000530933
ENST00000440438
ENST00000458154
ENST00000652444
ENST00000563561
ENST00000666765
ENST00000434792
ENST00000630382
ENST00000633449
ENST00000625378
ENST00000562616
ENST00000656274
ENST00000515240
ENST00000474420
ENST00000667035
ENST00000498807
ENST00000562614
ENST00000553657
ENST00000574766
ENST00000650428
ENST00000456572
ENST00000674393
ENST00000474176
ENST00000641013
ENST00000658931
ENST00000669151
ENST00000514128
ENST00000628519
ENST00000483444
ENST00000659739
ENST00000431796
ENST00000423858
ENST00000444098
ENST00000672887
ENST00000565694
ENST00000462584
ENST00000670577
ENST00000583864
ENST00000662282
ENST00000615171
ENST00000470014
ENST00000655259
ENST00000641786
ENST00000470016
ENST00000511571
ENST00000668323
ENST00000644471
ENST00000618946
ENST00000526598
ENST00000483768
ENST00000647756
ENST00000524514
ENST00000572010
ENST00000617400
ENST00000669068
ENST00000482142
ENST00000444001
ENST00000560580
ENST00000504972
ENST00000491393
ENST00000631075
ENST00000623496
ENST00000523754
ENST00000466260
ENST00000510238
ENST00000619144
ENST00000505733
ENST00000411569
ENST00000293880
ENST00000246222
ENST00000669563
ENST00000370482
ENST00000448748
ENST00000504997
ENST00000526093
ENST00000435267
ENST00000427852
ENST00000460676
ENST00000627336
ENST00000615960
ENST00000672687
ENST00000582511
ENST00000460674
ENST00000627334
ENST00000588777
ENST00000585330
ENST00000653681
ENST00000470296
ENST00000669759
ENST00000411753
ENST00000436582
ENST00000625422
ENST00000659131
ENST00000668951
ENST00000470294
ENST00000512040
ENST00000471197
ENST00000599565
ENST00000519008
ENST00000650118
ENST00000670592
ENST00000636286
ENST00000656210
ENST00000548846
ENST00000444218
ENST00000495680
ENST00000634583
ENST00000633918
ENST00000486032
ENST00000467840
ENST00000518266
ENST00000652059
ENST00000582324
ENST00000665082
ENST00000641293
ENST00000454408
ENST00000657929
ENST00000664930
ENST00000440377
ENST00000654078
ENST00000420443
ENST00000521775
ENST00000463579
ENST00000670400
ENST00000474668
ENST00000641518
ENST00000580569
ENST00000460810
ENST00000657055
ENST00000585508
ENST00000558235
ENST00000613213
ENST00000462718
ENST00000577238
ENST00000476377
ENST00000424886
ENST00000646400
ENST00000520863
ENST00000529297
ENST00000486027
ENST00000489304
ENST00000562814
ENST00000562816
ENST00000619915
ENST00000489306
ENST00000482681
ENST00000666928
ENST00000545372
ENST00000506057
ENST00000605689
ENST00000524570
ENST00000456715
ENST00000593104
ENST00000508373
ENST00000529076
ENST00000504604
ENST00000443975
ENST00000309775
ENST00000416344
ENST00000520393
ENST00000620766
ENST00000664922
ENST00000673619
ENST00000620764
ENST00000481103
ENST00000670321
ENST00000514334
ENST00000488160
ENST00000668002
ENST00000572297
ENST00000588770
ENST00000503280
ENST00000499430
ENST00000662713
ENST00000474117
ENST00000659786
ENST00000659784
ENST00000567467
ENST00000608609
ENST00000602468
ENST00000656217
ENST00000471190
ENST00000656072
ENST00000511327
ENST00000592597
ENST00000553208
ENST00000620448
ENST00000641739
ENST00000654403
ENST00000449273
ENST00000660551
ENST00000470077
ENST00000319685
ENST00000662086
ENST00000565364
ENST00000662084
ENST00000565366
ENST00000565453
ENST00000665793
ENST00000497825
ENST00000644213
ENST00000670516
ENST00000670407
ENST00000664937
ENST00000541683
ENST00000670514
ENST00000460817
ENST00000534160
ENST00000595404
ENST00000430859
ENST00000646514
ENST00000650667
ENST00000646516
ENST00000491663
ENST00000609439
ENST00000451411
ENST00000638625
ENST00000623653
ENST00000488618
ENST00000565812
ENST00000548732
ENST00000542376
ENST00000526649
ENST00000643269
ENST00000587436
ENST00000617570
ENST00000480327
ENST00000522265
ENST00000469349
ENST00000612023
ENST00000434969
ENST00000511401
ENST00000661926
ENST00000440521
ENST00000650867
ENST00000588716
ENST00000660163
ENST00000524592
ENST00000411605
ENST00000653995
ENST00000499194
ENST00000469063
ENST00000649085
ENST00000612528
ENST00000506978
ENST00000583394
ENST00000637994
ENST00000654285
ENST00000534971
ENST00000468328
ENST00000637600
ENST00000637996
ENST00000555433
ENST00000620919
ENST00000650531
ENST00000654957
ENST00000428299
ENST00000490775
ENST00000655442
ENST00000434083
ENST00000659518
ENST00000671313
ENST00000622114
ENST00000484533
ENST00000488818
ENST00000553650
ENST00000636082
ENST00000568340
ENST00000515247
ENST00000441954
ENST00000651278
ENST00000447344
ENST00000400279
ENST00000617321
ENST00000607166
ENST00000478558
ENST00000573220
ENST00000493548
ENST00000670788
ENST00000441018
ENST00000493369
ENST00000602620
ENST00000646953
ENST00000673819
ENST00000672880
ENST00000585478
ENST00000627949
ENST00000454780
ENST00000434716
ENST00000670570
ENST00000565907
ENST00000463409
ENST00000625196
ENST00000440316
ENST00000646788
ENST00000444952
ENST00000656097
ENST00000425373
ENST00000663079
ENST00000633252
ENST00000613649
ENST00000525041
ENST00000670953
ENST00000580605
ENST00000665284
ENST00000572017
ENST00000622961
ENST00000474301
ENST00000482995
ENST00000467647
ENST00000588083
ENST00000521596
ENST00000560587
ENST00000473248
ENST00000552173
ENST00000627389
ENST00000507095
ENST00000600941
ENST00000466267
ENST00000494313
ENST00000438244
ENST00000536896
ENST00000671788
ENST00000573477
ENST00000532515
ENST00000413394
ENST00000557661
ENST00000562268
ENST00000651390
ENST00000413396
ENST00000591882
ENST00000418714
ENST00000655883
ENST00000441316
ENST00000649118
ENST00000556241
ENST00000671570
ENST00000474094
ENST00000567557
ENST00000580242
ENST00000671953
ENST00000645615
ENST00000625297
ENST00000641433
ENST00000518818
ENST00000654709
ENST00000575424
ENST00000485247
ENST00000428486
ENST00000597852
ENST00000520594
ENST00000528912
ENST00000667415
ENST00000575170
ENST00000541442
ENST00000438147
ENST00000466166
ENST00000486122
ENST00000477805
ENST00000663480
ENST00000662419
ENST00000658755
ENST00000569082
ENST00000632457
ENST00000469458
ENST00000569239
ENST00000661163
ENST00000506623
ENST00000660445
ENST00000651867
ENST00000441521
ENST00000528607
ENST00000662721
ENST00000577327
ENST00000610069
ENST00000591141
ENST00000479715
ENST00000631195
ENST00000555131
ENST00000529422
ENST00000665499
ENST00000423106
ENST00000651531
ENST00000649660
ENST00000646313
ENST00000486137
ENST00000476954
ENST00000591165
ENST00000442159
ENST00000479597
ENST00000458250
ENST00000553528
ENST00000669894
ENST00000656426
ENST00000425510
ENST00000523699
ENST00000615091
ENST00000512995
ENST00000670313
ENST00000669896
ENST00000422331
ENST00000530549
ENST00000440956
ENST00000515144
ENST00000656170
ENST00000622097
ENST00000511103
ENST00000661551
ENST00000486853
ENST00000671514
ENST00000671516
ENST00000587092
ENST00000418770
ENST00000442751
ENST00000560009
ENST00000479572
ENST00000565068
ENST00000651667
ENST00000623236
ENST00000419745
ENST00000542078
ENST00000642895
ENST00000586986
ENST00000669696
ENST00000632903
ENST00000669900
ENST00000437889
ENST00000523899
ENST00000662129
ENST00000557522
ENST00000662948
ENST00000669694
ENST00000614625
ENST00000656385
ENST00000656961
ENST00000510332
ENST00000575116
ENST00000660926
ENST00000649860
ENST00000667581
ENST00000494514
ENST00000432162
ENST00000654101
ENST00000581805
ENST00000463703
ENST00000525880
ENST00000655683
ENST00000480103
ENST00000653047
ENST00000529378
ENST00000579629
ENST00000521393
ENST00000450729
ENST00000668735
ENST00000478744
ENST00000493756
ENST00000671321
ENST00000634339
ENST00000654198
ENST00000496501
ENST00000575961
ENST00000656116
ENST00000477605
ENST00000510327
ENST00000425576
ENST00000474216
ENST00000557845
ENST00000597652
ENST00000649397
ENST00000533846
ENST00000552849
ENST00000505484
ENST00000452675
ENST00000673752
ENST00000518618
ENST00000478468
ENST00000457465
ENST00000640739
ENST00000533844
ENST00000471070
ENST00000640293
ENST00000580044
ENST00000671400
ENST00000474292
ENST00000584975
ENST00000668311
ENST00000415330
ENST00000496849
ENST00000536563
ENST00000658603
ENST00000633358
ENST00000587958
ENST00000582028
ENST00000663791
ENST00000528800
ENST00000508795
ENST00000473982
ENST00000654374
ENST00000573414
ENST00000521863
ENST00000651660
ENST00000654376
ENST00000649531
ENST00000666673
ENST00000498352
ENST00000508406
ENST00000629041
ENST00000508517
ENST00000616043
ENST00000669907
ENST00000513925
ENST00000663708
ENST00000412203
ENST00000446489
ENST00000633743
ENST00000414042
ENST00000649867
ENST00000533732
ENST00000481320
ENST00000625651
ENST00000527625
ENST00000371482
ENST00000459862
ENST00000367073
ENST00000486494
ENST00000478827
ENST00000486496
ENST00000491594
ENST00000669612
ENST00000525887
ENST00000641021
ENST00000432908
ENST00000642341
ENST00000606726
ENST00000503186
ENST00000653040
ENST00000668524
ENST00000524313
ENST00000659433
ENST00000665375
ENST00000427111
ENST00000668526
ENST00000636187
ENST00000523548
ENST00000471296
ENST00000462383
ENST00000530698
ENST00000651118
ENST00000671592
ENST00000587014
ENST00000509636
ENST00000470197
ENST00000435878
ENST00000649390
ENST00000595373
ENST00000651372
ENST00000432991
ENST00000451031
ENST00000626444
ENST00000626446
ENST00000519306
ENST00000430796
ENST00000654310
ENST00000430794
ENST00000461876
ENST00000651397
ENST00000479402
ENST00000523043
ENST00000585228
ENST00000669812
ENST00000461051
ENST00000671577
ENST00000665180
ENST00000412485
ENST00000640786
ENST00000640784
ENST00000459662
ENST00000567973
ENST00000615473
ENST00000422715
ENST00000496782
ENST00000561580
ENST00000475767
ENST00000443246
ENST00000509836
ENST00000509834
ENST00000613221
ENST00000511238
ENST00000669366
ENST00000634946
ENST00000532790
ENST00000669364
ENST00000643542
ENST00000547027
ENST00000651860
ENST00000478632
ENST00000472541
ENST00000520512
ENST00000427421
ENST00000668107
ENST00000658803
ENST00000484128
ENST00000484949
ENST00000541259
ENST00000429809
ENST00000458361
ENST00000471958
ENST00000625851
ENST00000477348
ENST00000649667
ENST00000479590
ENST00000519967
ENST00000580459
ENST00000449113
ENST00000480238
ENST00000553431
ENST00000667702
ENST00000425404
ENST00000663199
ENST00000425517
ENST00000522829
ENST00000471783
ENST00000496471
ENST00000651428
ENST00000666873
ENST00000632692
ENST00000598535
ENST00000655829
ENST00000449436
ENST00000489653
ENST00000563252
ENST00000449434
ENST00000423228
ENST00000474491
ENST00000612416
ENST00000617397
ENST00000577004
ENST00000573857
ENST00000528973
ENST00000509623
ENST00000521317
ENST00000416169
ENST00000672925
ENST00000445839
ENST00000659170
ENST00000647240
ENST00000613378
ENST00000641192
ENST00000658058
ENST00000622784
ENST00000659424
ENST00000666896
ENST00000664818
ENST00000668533
ENST00000666894
ENST00000659426
ENST00000672059
ENST00000592662
ENST00000489137
ENST00000658145
ENST00000431182
ENST00000438757
ENST00000521709
ENST00000674078
ENST00000470031
ENST00000448990
ENST00000670372
ENST00000376655
ENST00000553963
ENST00000627107
ENST00000468421
ENST00000644194
ENST00000560195
ENST00000397551
ENST00000479018
ENST00000588315
ENST00000547171
[truncated: 80,137 more rows]

## Sheet: C - missing from SpliceProt MM
Ensembl ID
ENSMUST00000140836
ENSMUST00000051103
ENSMUST00000190378
ENSMUST00000129310
ENSMUST00000140713
ENSMUST00000094481
ENSMUST00000054845
ENSMUST00000172910
ENSMUST00000189543
ENSMUST00000112720
ENSMUST00000180178
ENSMUST00000126324
ENSMUST00000127595
ENSMUST00000085060
ENSMUST00000093864
ENSMUST00000136850
ENSMUST00000225956
ENSMUST00000188655
ENSMUST00000115835
ENSMUST00000126005
ENSMUST00000138724
ENSMUST00000186475
ENSMUST00000161900
ENSMUST00000190842
ENSMUST00000165527
ENSMUST00000098032
ENSMUST00000178118
ENSMUST00000050915
ENSMUST00000150807
ENSMUST00000215765
ENSMUST00000141058
ENSMUST00000224209
ENSMUST00000224077
ENSMUST00000099834
ENSMUST00000086323
ENSMUST00000073748
ENSMUST00000105143
ENSMUST00000152257
ENSMUST00000220127
ENSMUST00000187651
ENSMUST00000184316
ENSMUST00000142290
ENSMUST00000176254
ENSMUST00000124450
ENSMUST00000052337
ENSMUST00000099927
ENSMUST00000163694
ENSMUST00000164272
ENSMUST00000102877
ENSMUST00000180184
ENSMUST00000225069
ENSMUST00000168100
ENSMUST00000168941
ENSMUST00000191316
ENSMUST00000128467
ENSMUST00000188269
ENSMUST00000184103
ENSMUST00000131676
ENSMUST00000164341
ENSMUST00000096301
ENSMUST00000178198
ENSMUST00000196627
ENSMUST00000128511
ENSMUST00000031359
ENSMUST00000226345
ENSMUST00000094972
ENSMUST00000079650
ENSMUST00000194992
ENSMUST00000140300
ENSMUST00000027754
ENSMUST00000197730
ENSMUST00000114657
ENSMUST00000201491
ENSMUST00000125758
ENSMUST00000232724
ENSMUST00000218922
ENSMUST00000160625
ENSMUST00000191028
ENSMUST00000100219
ENSMUST00000180131
ENSMUST00000087328
ENSMUST00000081571
ENSMUST00000182798
ENSMUST00000228824
ENSMUST00000178528
ENSMUST00000050038
ENSMUST00000173014
ENSMUST00000173571
ENSMUST00000060693
ENSMUST00000111546
ENSMUST00000190418
ENSMUST00000216578
ENSMUST00000179612
ENSMUST00000107214
ENSMUST00000233513
ENSMUST00000153648
ENSMUST00000054748
ENSMUST00000151416
ENSMUST00000234571
ENSMUST00000077182
ENSMUST00000062862
ENSMUST00000104874
ENSMUST00000149486
ENSMUST00000180324
ENSMUST00000185184
ENSMUST00000107445
ENSMUST00000128074
ENSMUST00000178060
ENSMUST00000174301
ENSMUST00000070508
ENSMUST00000160570
ENSMUST00000196401
ENSMUST00000191560
ENSMUST00000178140
ENSMUST00000145276
ENSMUST00000216129
ENSMUST00000132241
ENSMUST00000179346
ENSMUST00000174610
ENSMUST00000200447
ENSMUST00000118559
ENSMUST00000226881
ENSMUST00000213584
ENSMUST00000146555
ENSMUST00000105782
ENSMUST00000133427
ENSMUST00000105059
ENSMUST00000227477
ENSMUST00000092883
ENSMUST00000205436
ENSMUST00000092672
ENSMUST00000055915
ENSMUST00000201031
ENSMUST00000191002
ENSMUST00000071707
ENSMUST00000173176
ENSMUST00000108027
ENSMUST00000155807
ENSMUST00000210765
ENSMUST00000077001
ENSMUST00000140154
ENSMUST00000232097
ENSMUST00000202806
ENSMUST00000133348
ENSMUST00000179568
ENSMUST00000144997
ENSMUST00000057394
ENSMUST00000148144
ENSMUST00000232446
ENSMUST00000136781
ENSMUST00000081367
ENSMUST00000099750
ENSMUST00000177877
ENSMUST00000117349
ENSMUST00000104930
ENSMUST00000194381
ENSMUST00000219760
ENSMUST00000162126
ENSMUST00000148201
ENSMUST00000228701
ENSMUST00000053652
ENSMUST00000159952
ENSMUST00000219166
ENSMUST00000097906
ENSMUST00000133872
ENSMUST00000115344
ENSMUST00000185178
ENSMUST00000234538
ENSMUST00000161469
ENSMUST00000191761
ENSMUST00000167370
ENSMUST00000187194
ENSMUST00000098873
ENSMUST00000051888
ENSMUST00000187712
ENSMUST00000188806
ENSMUST00000134581
ENSMUST00000176611
ENSMUST00000217510
ENSMUST00000046433
ENSMUST00000199800
ENSMUST00000073671
ENSMUST00000091563
ENSMUST00000169149
ENSMUST00000229570
ENSMUST00000095151
ENSMUST00000139162
ENSMUST00000184874
ENSMUST00000231559
ENSMUST00000161745
ENSMUST00000075789
ENSMUST00000066378
ENSMUST00000233771
ENSMUST00000149723
ENSMUST00000115057
ENSMUST00000128400
ENSMUST00000140403
ENSMUST00000162898
ENSMUST00000224938
ENSMUST00000185838
ENSMUST00000063384
ENSMUST00000103395
ENSMUST00000204723
ENSMUST00000082409
ENSMUST00000208895
ENSMUST00000098537
ENSMUST00000020685
ENSMUST00000206127
ENSMUST00000177137
ENSMUST00000210390
ENSMUST00000189531
ENSMUST00000137124
ENSMUST00000103423
ENSMUST00000109618
ENSMUST00000162879
ENSMUST00000132061
ENSMUST00000199753
ENSMUST00000063656
ENSMUST00000164756
ENSMUST00000179880
ENSMUST00000185871
ENSMUST00000225432
ENSMUST00000066859
ENSMUST00000133868
ENSMUST00000220252
ENSMUST00000140089
ENSMUST00000189599
ENSMUST00000142675
ENSMUST00000180143
ENSMUST00000129929
ENSMUST00000106280
ENSMUST00000051874
ENSMUST00000187990
ENSMUST00000149955
ENSMUST00000058564
ENSMUST00000099865
ENSMUST00000179095
ENSMUST00000172753
ENSMUST00000139284
ENSMUST00000219532
ENSMUST00000179482
ENSMUST00000167902
ENSMUST00000150462
ENSMUST00000233673
ENSMUST00000224866
ENSMUST00000126980
ENSMUST00000134982
ENSMUST00000142225
ENSMUST00000200345
ENSMUST00000071943
ENSMUST00000169152
ENSMUST00000160864
ENSMUST00000155709
ENSMUST00000105199
ENSMUST00000163379
ENSMUST00000174882
ENSMUST00000173793
ENSMUST00000107973
ENSMUST00000207826
ENSMUST00000103687
ENSMUST00000168416
ENSMUST00000074739
ENSMUST00000224015
ENSMUST00000174673
ENSMUST00000092075
ENSMUST00000120943
ENSMUST00000145571
ENSMUST00000032353
ENSMUST00000180966
ENSMUST00000171587
ENSMUST00000177942
ENSMUST00000182237
ENSMUST00000188212
ENSMUST00000153527
ENSMUST00000112211
ENSMUST00000218879
ENSMUST00000233625
ENSMUST00000058965
ENSMUST00000229552
ENSMUST00000212047
ENSMUST00000034259
ENSMUST00000186606
ENSMUST00000178058
ENSMUST00000094829
ENSMUST00000033700
ENSMUST00000055343
ENSMUST00000188789
ENSMUST00000074295
ENSMUST00000191203
ENSMUST00000071760
ENSMUST00000097619
ENSMUST00000111967
ENSMUST00000137915
ENSMUST00000232335
ENSMUST00000093527
ENSMUST00000206695
ENSMUST00000090709
ENSMUST00000128671
ENSMUST00000205156
ENSMUST00000103707
ENSMUST00000153197
ENSMUST00000107651
ENSMUST00000119387
ENSMUST00000177740
ENSMUST00000177815
ENSMUST00000098546
ENSMUST00000056120
ENSMUST00000103585
ENSMUST00000022766
ENSMUST00000162715
ENSMUST00000033501
ENSMUST00000029393
ENSMUST00000183037
ENSMUST00000053120
ENSMUST00000136185
ENSMUST00000072993
ENSMUST00000134079
ENSMUST00000093480
ENSMUST00000076802
ENSMUST00000057236
ENSMUST00000156771
ENSMUST00000099768
ENSMUST00000180059
ENSMUST00000047935
ENSMUST00000222216
ENSMUST00000225092
ENSMUST00000229275
ENSMUST00000180231
ENSMUST00000179550
ENSMUST00000202916
ENSMUST00000077958
ENSMUST00000209858
ENSMUST00000212787
ENSMUST00000138991
ENSMUST00000186943
ENSMUST00000098141
ENSMUST00000089906
ENSMUST00000059524
ENSMUST00000078162
ENSMUST00000202921
ENSMUST00000119149
ENSMUST00000168376
ENSMUST00000098825
ENSMUST00000086064
ENSMUST00000220974
ENSMUST00000178891
ENSMUST00000112463
ENSMUST00000179435
ENSMUST00000190757
ENSMUST00000097228
ENSMUST00000183320
ENSMUST00000110929
ENSMUST00000126949
ENSMUST00000148210
ENSMUST00000181205
ENSMUST00000229310
ENSMUST00000103012
ENSMUST00000180288
ENSMUST00000224852
ENSMUST00000099764
ENSMUST00000218889
ENSMUST00000063489
ENSMUST00000182522
ENSMUST00000069477
ENSMUST00000143743
ENSMUST00000200162
ENSMUST00000167483
ENSMUST00000044081
ENSMUST00000232664
ENSMUST00000088778
ENSMUST00000159529
ENSMUST00000119943
ENSMUST00000202905
ENSMUST00000210527
ENSMUST00000175958
ENSMUST00000131933
ENSMUST00000159764
ENSMUST00000145079
ENSMUST00000125615
ENSMUST00000166474
ENSMUST00000027606
ENSMUST00000138890
ENSMUST00000062045
ENSMUST00000051363
ENSMUST00000125149
ENSMUST00000161108
ENSMUST00000049559
ENSMUST00000217544
ENSMUST00000095961
ENSMUST00000138133
ENSMUST00000073946
ENSMUST00000225585
ENSMUST00000096232
ENSMUST00000148994
ENSMUST00000054783
ENSMUST00000220280
ENSMUST00000230229
ENSMUST00000069705
ENSMUST00000181634
ENSMUST00000143083
ENSMUST00000221655
ENSMUST00000189011
ENSMUST00000097343
ENSMUST00000119037
ENSMUST00000190704
ENSMUST00000057860
ENSMUST00000112814
ENSMUST00000185949
ENSMUST00000112563
ENSMUST00000073062
ENSMUST00000181163
ENSMUST00000127201
ENSMUST00000197614
ENSMUST00000231358
ENSMUST00000040105
ENSMUST00000121779
ENSMUST00000223324
ENSMUST00000201671
ENSMUST00000185551
ENSMUST00000179312
ENSMUST00000139750
ENSMUST00000132437
ENSMUST00000177806
ENSMUST00000106677
ENSMUST00000171225
ENSMUST00000078156
ENSMUST00000121815
ENSMUST00000122381
ENSMUST00000061866
ENSMUST00000191271
ENSMUST00000180803
ENSMUST00000118957
ENSMUST00000183461
ENSMUST00000125461
ENSMUST00000217352
ENSMUST00000113519
ENSMUST00000089418
ENSMUST00000162660
ENSMUST00000185772
ENSMUST00000191878
ENSMUST00000101078
ENSMUST00000189923
ENSMUST00000116136
ENSMUST00000177049
ENSMUST00000217187
ENSMUST00000114182
ENSMUST00000161512
ENSMUST00000220585
ENSMUST00000078952
ENSMUST00000111844
ENSMUST00000142201
ENSMUST00000203786
ENSMUST00000226764
ENSMUST00000168126
ENSMUST00000015680
ENSMUST00000115004
ENSMUST00000098222
ENSMUST00000129217
ENSMUST00000183170
ENSMUST00000079810
ENSMUST00000129593
ENSMUST00000209599
ENSMUST00000201802
ENSMUST00000061482
ENSMUST00000225315
ENSMUST00000068797
ENSMUST00000144129
ENSMUST00000050678
ENSMUST00000184616
ENSMUST00000199746
ENSMUST00000183053
ENSMUST00000184899
ENSMUST00000186776
ENSMUST00000160132
ENSMUST00000073824
ENSMUST00000048012
ENSMUST00000168191
ENSMUST00000190987
ENSMUST00000069808
ENSMUST00000181603
ENSMUST00000223536
ENSMUST00000091676
ENSMUST00000051238
ENSMUST00000128062
ENSMUST00000050733
ENSMUST00000096449
ENSMUST00000102806
ENSMUST00000164409
ENSMUST00000177052
ENSMUST00000021958
ENSMUST00000201400
ENSMUST00000061669
ENSMUST00000118360
ENSMUST00000128701
ENSMUST00000190733
ENSMUST00000205966
ENSMUST00000186517
ENSMUST00000211368
ENSMUST00000103677
ENSMUST00000185834
ENSMUST00000149888
ENSMUST00000223645
ENSMUST00000150562
ENSMUST00000106193
ENSMUST00000190145
ENSMUST00000187826
ENSMUST00000184271
ENSMUST00000103293
ENSMUST00000215217
ENSMUST00000103517
ENSMUST00000058880
ENSMUST00000151516
ENSMUST00000086050
ENSMUST00000119931
ENSMUST00000095985
ENSMUST00000177192
ENSMUST00000132157
ENSMUST00000094339
ENSMUST00000055374
ENSMUST00000063704
ENSMUST00000186113
ENSMUST00000226299
ENSMUST00000145667
ENSMUST00000098592
ENSMUST00000147365
ENSMUST00000189694
ENSMUST00000123768
ENSMUST00000173581
ENSMUST00000233413
ENSMUST00000207428
ENSMUST00000057398
ENSMUST00000075630
ENSMUST00000206999
ENSMUST00000118459
ENSMUST00000175762
ENSMUST00000200005
ENSMUST00000183270
ENSMUST00000229493
ENSMUST00000098122
ENSMUST00000080925
ENSMUST00000111650
ENSMUST00000133527
ENSMUST00000203919
ENSMUST00000095394
ENSMUST00000223838
ENSMUST00000139188
ENSMUST00000173040
ENSMUST00000217928
ENSMUST00000197807
ENSMUST00000215123
ENSMUST00000224893
ENSMUST00000206532
ENSMUST00000040603
ENSMUST00000097399
ENSMUST00000169758
ENSMUST00000190662
ENSMUST00000223628
ENSMUST00000032109
ENSMUST00000175817
ENSMUST00000179468
ENSMUST00000047300
ENSMUST00000080329
ENSMUST00000007980
ENSMUST00000171515
ENSMUST00000107218
ENSMUST00000062002
ENSMUST00000044987
ENSMUST00000160427
ENSMUST00000224813
ENSMUST00000178402
ENSMUST00000224564
ENSMUST00000226782
ENSMUST00000233004
ENSMUST00000157038
ENSMUST00000187424
ENSMUST00000211241
ENSMUST00000038369
ENSMUST00000081503
ENSMUST00000072063
ENSMUST00000110310
ENSMUST00000110452
ENSMUST00000203266
ENSMUST00000117711
ENSMUST00000190489
ENSMUST00000084191
ENSMUST00000078447
ENSMUST00000119266
ENSMUST00000104955
ENSMUST00000103597
ENSMUST00000163640
ENSMUST00000120012
ENSMUST00000119978
ENSMUST00000076263
ENSMUST00000075422
ENSMUST00000154207
ENSMUST00000180021
ENSMUST00000057251
ENSMUST00000108942
ENSMUST00000178925
ENSMUST00000144679
ENSMUST00000230985
ENSMUST00000222426
ENSMUST00000178347
ENSMUST00000074700
ENSMUST00000210864
ENSMUST00000027585
ENSMUST00000194263
ENSMUST00000099042
ENSMUST00000155129
ENSMUST00000179747
ENSMUST00000118307
ENSMUST00000222567
ENSMUST00000191305
ENSMUST00000196583
ENSMUST00000098844
ENSMUST00000093936
ENSMUST00000117295
ENSMUST00000221169
ENSMUST00000225943
ENSMUST00000164799
ENSMUST00000057431
ENSMUST00000082048
ENSMUST00000052747
ENSMUST00000229765
ENSMUST00000115850
ENSMUST00000079368
ENSMUST00000180436
ENSMUST00000002025
ENSMUST00000116247
ENSMUST00000061020
ENSMUST00000188533
ENSMUST00000050034
ENSMUST00000132991
ENSMUST00000123328
ENSMUST00000055245
ENSMUST00000059891
ENSMUST00000109379
ENSMUST00000081780
ENSMUST00000176098
ENSMUST00000230474
ENSMUST00000165566
ENSMUST00000167711
ENSMUST00000179369
ENSMUST00000213091
ENSMUST00000070630
ENSMUST00000084386
ENSMUST00000098157
ENSMUST00000232873
ENSMUST00000186754
ENSMUST00000054105
ENSMUST00000187140
ENSMUST00000117444
ENSMUST00000188422
ENSMUST00000211350
ENSMUST00000165580
ENSMUST00000128439
ENSMUST00000231922
ENSMUST00000121309
ENSMUST00000082430
ENSMUST00000118358
ENSMUST00000164784
ENSMUST00000176018
ENSMUST00000057755
ENSMUST00000071523
ENSMUST00000152546
ENSMUST00000054567
ENSMUST00000097479
ENSMUST00000109011
ENSMUST00000081471
ENSMUST00000231720
ENSMUST00000099838
ENSMUST00000178428
ENSMUST00000169423
ENSMUST00000183092
ENSMUST00000162029
ENSMUST00000194411
ENSMUST00000202798
ENSMUST00000059351
ENSMUST00000180768
ENSMUST00000080514
ENSMUST00000178418
ENSMUST00000109865
ENSMUST00000132655
ENSMUST00000184254
ENSMUST00000126039
ENSMUST00000178124
ENSMUST00000092959
ENSMUST00000220427
ENSMUST00000216447
ENSMUST00000134775
ENSMUST00000200730
ENSMUST00000180755
ENSMUST00000154181
ENSMUST00000196375
ENSMUST00000165760
ENSMUST00000164729
ENSMUST00000170870
ENSMUST00000141722
ENSMUST00000085399
ENSMUST00000233758
ENSMUST00000228307
ENSMUST00000060808
ENSMUST00000094663
ENSMUST00000117148
ENSMUST00000099562
ENSMUST00000212773
ENSMUST00000232798
ENSMUST00000222167
ENSMUST00000160943
ENSMUST00000182724
ENSMUST00000213865
ENSMUST00000206947
ENSMUST00000182222
ENSMUST00000002880
ENSMUST00000191367
ENSMUST00000187081
ENSMUST00000187643
ENSMUST00000200531
ENSMUST00000043368
ENSMUST00000109447
ENSMUST00000145558
ENSMUST00000167833
ENSMUST00000085319
ENSMUST00000020573
ENSMUST00000125383
ENSMUST00000159876
ENSMUST00000100886
ENSMUST00000066298
ENSMUST00000149851
ENSMUST00000230645
ENSMUST00000133956
ENSMUST00000175646
ENSMUST00000154586
ENSMUST00000178863
ENSMUST00000103625
ENSMUST00000112491
ENSMUST00000228818
ENSMUST00000179907
ENSMUST00000099618
ENSMUST00000187388
ENSMUST00000119947
ENSMUST00000132192
ENSMUST00000210523
ENSMUST00000226543
ENSMUST00000100694
ENSMUST00000078588
ENSMUST00000047363
ENSMUST00000067597
ENSMUST00000120057
ENSMUST00000192235
ENSMUST00000126091
ENSMUST00000115037
ENSMUST00000103549
ENSMUST00000131824
ENSMUST00000141977
ENSMUST00000173321
ENSMUST00000174532
ENSMUST00000117487
ENSMUST00000080859
ENSMUST00000220449
ENSMUST00000183057
ENSMUST00000192044
ENSMUST00000233978
ENSMUST00000207498
ENSMUST00000142501
ENSMUST00000125123
ENSMUST00000055502
ENSMUST00000223000
ENSMUST00000189624
ENSMUST00000073933
ENSMUST00000179633
ENSMUST00000231074
ENSMUST00000179455
ENSMUST00000087129
ENSMUST00000151121
ENSMUST00000140558
ENSMUST00000186864
ENSMUST00000100151
ENSMUST00000207863
ENSMUST00000229280
ENSMUST00000050983
ENSMUST00000202453
ENSMUST00000177926
ENSMUST00000103738
ENSMUST00000177592
ENSMUST00000112242
ENSMUST00000052455
ENSMUST00000234663
ENSMUST00000112371
ENSMUST00000188372
ENSMUST00000180318
ENSMUST00000154396
ENSMUST00000077482
ENSMUST00000106673
ENSMUST00000177335
ENSMUST00000056495
ENSMUST00000169033
ENSMUST00000213188
ENSMUST00000196506
ENSMUST00000097800
ENSMUST00000127680
ENSMUST00000195746
ENSMUST00000078039
ENSMUST00000185340
ENSMUST00000113299
ENSMUST00000098887
ENSMUST00000149160
ENSMUST00000086837
ENSMUST00000209299
ENSMUST00000187518
ENSMUST00000103527
ENSMUST00000171401
ENSMUST00000226961
ENSMUST00000223236
ENSMUST00000134831
ENSMUST00000205730
ENSMUST00000148055
ENSMUST00000076421
ENSMUST00000185755
ENSMUST00000178319
ENSMUST00000129213
ENSMUST00000186527
ENSMUST00000161887
ENSMUST00000188368
ENSMUST00000187065
ENSMUST00000090782
ENSMUST00000213772
ENSMUST00000103690
ENSMUST00000105484
ENSMUST00000140103
ENSMUST00000119161
ENSMUST00000152533
ENSMUST00000018094
ENSMUST00000122360
ENSMUST00000143582
ENSMUST00000107579
ENSMUST00000168992
ENSMUST00000128559
ENSMUST00000198048
ENSMUST00000234234
ENSMUST00000192762
ENSMUST00000205961
ENSMUST00000151671
ENSMUST00000056144
ENSMUST00000103593
ENSMUST00000112062
ENSMUST00000130016
ENSMUST00000183882
ENSMUST00000168303
ENSMUST00000180151
ENSMUST00000174497
ENSMUST00000058168
ENSMUST00000111253
ENSMUST00000071625
ENSMUST00000219690
ENSMUST00000190218
ENSMUST00000184611
ENSMUST00000186197
ENSMUST00000147521
ENSMUST00000131259
ENSMUST00000046745
ENSMUST00000226599
ENSMUST00000194941
ENSMUST00000099067
ENSMUST00000151365
ENSMUST00000198341
ENSMUST00000062964
ENSMUST00000095451
ENSMUST00000205876
ENSMUST00000162783
ENSMUST00000119566
ENSMUST00000173874
ENSMUST00000103297
ENSMUST00000186882
ENSMUST00000111404
ENSMUST00000133620
ENSMUST00000081558
ENSMUST00000167248
ENSMUST00000076814
ENSMUST00000193144
ENSMUST00000098212
ENSMUST00000226519
ENSMUST00000229046
ENSMUST00000167595
ENSMUST00000146637
ENSMUST00000218946
ENSMUST00000072854
ENSMUST00000064032
ENSMUST00000154454
ENSMUST00000191793
ENSMUST00000141384
ENSMUST00000111093
ENSMUST00000076889
ENSMUST00000171215
ENSMUST00000202372
ENSMUST00000190636
ENSMUST00000150278
ENSMUST00000166005
ENSMUST00000121900
ENSMUST00000041011
ENSMUST00000153377
ENSMUST00000101376
ENSMUST00000189188
ENSMUST00000197949
ENSMUST00000035973
ENSMUST00000187896
ENSMUST00000113764
ENSMUST00000226584
ENSMUST00000219864
ENSMUST00000090871
ENSMUST00000178757
ENSMUST00000234785
ENSMUST00000117406
ENSMUST00000214209
ENSMUST00000155966
ENSMUST00000098153
ENSMUST00000152504
ENSMUST00000124250
ENSMUST00000182926
ENSMUST00000178722
ENSMUST00000099599
ENSMUST00000167173
ENSMUST00000130174
ENSMUST00000197624
ENSMUST00000194563
ENSMUST00000042161
ENSMUST00000067523
ENSMUST00000042683
ENSMUST00000072578
ENSMUST00000044746
ENSMUST00000125835
ENSMUST00000154732
ENSMUST00000183835
ENSMUST00000172579
ENSMUST00000076542
ENSMUST00000230219
ENSMUST00000111996
ENSMUST00000168088
ENSMUST00000220413
ENSMUST00000169470
ENSMUST00000139443
ENSMUST00000119390
ENSMUST00000165984
ENSMUST00000179743
ENSMUST00000131411
ENSMUST00000043104
ENSMUST00000213803
ENSMUST00000087543
ENSMUST00000130188
ENSMUST00000068403
ENSMUST00000152408
ENSMUST00000105251
ENSMUST00000112163
ENSMUST00000086444
ENSMUST00000163131
ENSMUST00000131105
ENSMUST00000166645
ENSMUST00000195826
ENSMUST00000169683
ENSMUST00000145103
ENSMUST00000216750
ENSMUST00000103648
ENSMUST00000173507
ENSMUST00000061756
ENSMUST00000228139
ENSMUST00000206310
ENSMUST00000136575
ENSMUST00000166764
ENSMUST00000146450
ENSMUST00000182991
ENSMUST00000161508
ENSMUST00000105011
ENSMUST00000183275
ENSMUST00000142945
ENSMUST00000138522
ENSMUST00000224756
ENSMUST00000082006
ENSMUST00000226039
ENSMUST00000005643
ENSMUST00000090156
ENSMUST00000172863
ENSMUST00000089060
ENSMUST00000202939
ENSMUST00000107319
ENSMUST00000064991
ENSMUST00000184565
ENSMUST00000165432
ENSMUST00000227425
ENSMUST00000178896
ENSMUST00000209865
ENSMUST00000089140
ENSMUST00000078876
ENSMUST00000105314
ENSMUST00000147200
ENSMUST00000120566
ENSMUST00000097218
ENSMUST00000183452
ENSMUST00000111905
ENSMUST00000224150
ENSMUST00000131116
ENSMUST00000181051
ENSMUST00000202911
ENSMUST00000156461
ENSMUST00000174149
ENSMUST00000058907
ENSMUST00000121569
ENSMUST00000179073
ENSMUST00000219033
ENSMUST00000140797
ENSMUST00000092557
ENSMUST00000137336
ENSMUST00000181239
ENSMUST00000088464
ENSMUST00000232433
ENSMUST00000228416
ENSMUST00000195054
ENSMUST00000196273
ENSMUST00000130131
ENSMUST00000094955
ENSMUST00000099755
ENSMUST00000141003
ENSMUST00000215809
ENSMUST00000078229
ENSMUST00000086544
ENSMUST00000072419
ENSMUST00000063524
ENSMUST00000188672
ENSMUST00000164880
ENSMUST00000054051
ENSMUST00000208682
ENSMUST00000218969
ENSMUST00000080619
ENSMUST00000132718
ENSMUST00000081342
ENSMUST00000152013
ENSMUST00000107399
ENSMUST00000168338
ENSMUST00000188222
ENSMUST00000211212
ENSMUST00000069711
ENSMUST00000043382
ENSMUST00000182412
ENSMUST00000107915
ENSMUST00000094831
ENSMUST00000136585
ENSMUST00000166436
ENSMUST00000124958
ENSMUST00000105147
ENSMUST00000091701
ENSMUST00000218638
ENSMUST00000170464
ENSMUST00000178145
ENSMUST00000107440
ENSMUST00000209096
ENSMUST00000233615
ENSMUST00000177368
ENSMUST00000167244
ENSMUST00000225057
ENSMUST00000059038
ENSMUST00000217577
ENSMUST00000114572
ENSMUST00000121364
ENSMUST00000198823
ENSMUST00000177537
ENSMUST00000101654
ENSMUST00000220022
ENSMUST00000053225
ENSMUST00000098137
ENSMUST00000100147
ENSMUST00000172038
ENSMUST00000071449
ENSMUST00000208204
ENSMUST00000176819
ENSMUST00000100067
ENSMUST00000126562
ENSMUST00000059859
ENSMUST00000213284
ENSMUST00000226499
ENSMUST00000092921
ENSMUST00000163096
ENSMUST00000231159
ENSMUST00000106929
ENSMUST00000109284
ENSMUST00000122036
ENSMUST00000138013
ENSMUST00000103325
ENSMUST00000023631
ENSMUST00000126698
ENSMUST00000204300
ENSMUST00000228904
ENSMUST00000197143
ENSMUST00000164751
ENSMUST00000041389
ENSMUST00000230952
ENSMUST00000189184
ENSMUST00000165012
ENSMUST00000059440
ENSMUST00000174461
ENSMUST00000145797
ENSMUST00000223340
ENSMUST00000179172
ENSMUST00000109042
ENSMUST00000073226
ENSMUST00000082392
ENSMUST00000093152
ENSMUST00000119771
ENSMUST00000215046
ENSMUST00000135184
ENSMUST00000198799
ENSMUST00000165754
ENSMUST00000180543
ENSMUST00000112802
ENSMUST00000200443
ENSMUST00000214564
ENSMUST00000105730
ENSMUST00000133423
ENSMUST00000056225
ENSMUST00000227473
ENSMUST00000163328
ENSMUST00000183232
ENSMUST00000041543
ENSMUST00000181360
ENSMUST00000127009
ENSMUST00000099151
ENSMUST00000078854
ENSMUST00000115776
ENSMUST00000126129
ENSMUST00000231031
ENSMUST00000110149
ENSMUST00000206610
ENSMUST00000188023
ENSMUST00000146612
ENSMUST00000137990
ENSMUST00000195800
ENSMUST00000109119
ENSMUST00000106427
ENSMUST00000103470
ENSMUST00000106566
ENSMUST00000171902
ENSMUST00000167397
ENSMUST00000222360
ENSMUST00000179788
ENSMUST00000125325
ENSMUST00000126578
ENSMUST00000129786
ENSMUST00000172757
ENSMUST00000069649
ENSMUST00000223886
ENSMUST00000168937
ENSMUST00000205923
ENSMUST00000103683
ENSMUST00000198182
ENSMUST00000115461
ENSMUST00000207414
ENSMUST00000214870
ENSMUST00000119057
ENSMUST00000133561
ENSMUST00000179341
ENSMUST00000219734
ENSMUST00000099556
ENSMUST00000171313
ENSMUST00000108097
ENSMUST00000213199
ENSMUST00000200379
ENSMUST00000178374
ENSMUST00000095021
ENSMUST00000104964
ENSMUST00000183936
ENSMUST00000129166
ENSMUST00000086473
ENSMUST00000207494
ENSMUST00000182368
ENSMUST00000106041
ENSMUST00000073111
ENSMUST00000186493
ENSMUST00000176797
ENSMUST00000175669
ENSMUST00000186868
ENSMUST00000145616
ENSMUST00000183132
ENSMUST00000088653
ENSMUST00000225466
ENSMUST00000051982
ENSMUST00000089279
ENSMUST00000127220
ENSMUST00000140554
ENSMUST00000190428
ENSMUST00000151567
ENSMUST00000052168
ENSMUST00000202017
ENSMUST00000177133
ENSMUST00000205755
ENSMUST00000052622
ENSMUST00000004634
ENSMUST00000103734
ENSMUST00000103427
ENSMUST00000207003
ENSMUST00000187418
ENSMUST00000076516
ENSMUST00000186004
ENSMUST00000215978
ENSMUST00000133786
ENSMUST00000059362
ENSMUST00000209952
ENSMUST00000032762
ENSMUST00000050753
ENSMUST00000145407
ENSMUST00000099860
ENSMUST00000099689
ENSMUST00000183765
ENSMUST00000090328
ENSMUST00000053050
ENSMUST00000078531
ENSMUST00000163881
ENSMUST00000102967
ENSMUST00000051600
ENSMUST00000106703
ENSMUST00000117317
ENSMUST00000218591
ENSMUST00000111718
ENSMUST00000100698
ENSMUST00000230302
ENSMUST00000077312
ENSMUST00000099462
ENSMUST00000063289
ENSMUST00000209156
ENSMUST00000131056
ENSMUST00000112511
ENSMUST00000130231
ENSMUST00000110597
ENSMUST00000074072
ENSMUST00000172688
ENSMUST00000136377
ENSMUST00000170669
ENSMUST00000161080
ENSMUST00000171473
ENSMUST00000151078
ENSMUST00000107362
ENSMUST00000233012
ENSMUST00000000631
ENSMUST00000140884
ENSMUST00000169123
ENSMUST00000208967
ENSMUST00000178414
ENSMUST00000156988
ENSMUST00000211433
ENSMUST00000218790
ENSMUST00000179250
ENSMUST00000109547
ENSMUST00000231105
ENSMUST00000125947
ENSMUST00000187842
ENSMUST00000163970
ENSMUST00000131638
ENSMUST00000142277
ENSMUST00000205251
ENSMUST00000133809
ENSMUST00000114020
ENSMUST00000207540
ENSMUST00000103285
ENSMUST00000178489
ENSMUST00000130871
ENSMUST00000218526
ENSMUST00000056050
ENSMUST00000061235
ENSMUST00000103449
ENSMUST00000199722
ENSMUST00000153306
ENSMUST00000225951
ENSMUST00000075844
ENSMUST00000041229
ENSMUST00000070991
ENSMUST00000068158
ENSMUST00000185394
ENSMUST00000100961
ENSMUST00000078932
ENSMUST00000103703
ENSMUST00000062254
ENSMUST00000049074
ENSMUST00000188122
ENSMUST00000124641
ENSMUST00000210280
ENSMUST00000207034
ENSMUST00000096869
ENSMUST00000167882
ENSMUST00000106804
ENSMUST00000184654
ENSMUST00000178768
ENSMUST00000131888
ENSMUST00000060601
ENSMUST00000224635
ENSMUST00000173031
ENSMUST00000049642
ENSMUST00000099007
ENSMUST00000204607
ENSMUST00000142395
ENSMUST00000159891
ENSMUST00000211582
ENSMUST00000140634
ENSMUST00000163356
ENSMUST00000065781
ENSMUST00000150081
ENSMUST00000173084
ENSMUST00000178174
ENSMUST00000179900
ENSMUST00000151024
ENSMUST00000055129
ENSMUST00000179061
ENSMUST00000118616
ENSMUST00000100054
ENSMUST00000095245
ENSMUST00000168407
ENSMUST00000181982
ENSMUST00000176242
ENSMUST00000111568
ENSMUST00000192204
ENSMUST00000052825
ENSMUST00000234259
ENSMUST00000139800
ENSMUST00000106361
ENSMUST00000194581
ENSMUST00000176371
ENSMUST00000092369
ENSMUST00000099811
ENSMUST00000121001
ENSMUST00000164137
ENSMUST00000086012
ENSMUST00000231717
ENSMUST00000123076
ENSMUST00000027415
ENSMUST00000146815
ENSMUST00000178913
ENSMUST00000224368
ENSMUST00000094105
ENSMUST00000125125
ENSMUST00000107143
ENSMUST00000133055
ENSMUST00000059231
ENSMUST00000230489
ENSMUST00000105948
ENSMUST00000225317
ENSMUST00000071617
ENSMUST00000165892
ENSMUST00000193325
ENSMUST00000150741
ENSMUST00000182832
ENSMUST00000055584
ENSMUST00000218002
ENSMUST00000165349
ENSMUST00000142532
ENSMUST00000119082
ENSMUST00000100294
ENSMUST00000202530
ENSMUST00000097478
ENSMUST00000159826
ENSMUST00000227387
ENSMUST00000235081
ENSMUST00000224900
ENSMUST00000182555
ENSMUST00000212878
ENSMUST00000154426
ENSMUST00000060703
ENSMUST00000222160
ENSMUST00000108823
ENSMUST00000154105
ENSMUST00000180973
ENSMUST00000171270
ENSMUST00000121897
ENSMUST00000174501
ENSMUST00000088237
ENSMUST00000197589
ENSMUST00000151843
ENSMUST00000134953
ENSMUST00000171523
ENSMUST00000212616
ENSMUST00000117835
ENSMUST00000180347
ENSMUST00000128258
ENSMUST00000097398
ENSMUST00000169759
ENSMUST00000103623
ENSMUST00000145937
ENSMUST00000105867
ENSMUST00000038546
ENSMUST00000178021
ENSMUST00000178016
ENSMUST00000129726
ENSMUST00000127687
ENSMUST00000191516
ENSMUST00000149167
ENSMUST00000060348
ENSMUST00000159647
ENSMUST00000076186
ENSMUST00000197399
ENSMUST00000057071
ENSMUST00000114137
ENSMUST00000172451
ENSMUST00000217132
ENSMUST00000152564
ENSMUST00000106487
ENSMUST00000201014
ENSMUST00000178328
ENSMUST00000128018
ENSMUST00000226298
ENSMUST00000180076
ENSMUST00000054018
ENSMUST00000048675
ENSMUST00000181935
ENSMUST00000233287
ENSMUST00000082027
ENSMUST00000212363
ENSMUST00000173491
ENSMUST00000205424
ENSMUST00000163202
ENSMUST00000076982
ENSMUST00000226007
ENSMUST00000079736
ENSMUST00000134828
ENSMUST00000060041
ENSMUST00000184126
ENSMUST00000231305
ENSMUST00000194258
ENSMUST00000076438
ENSMUST00000124668
ENSMUST00000178256
ENSMUST00000224537
ENSMUST00000233928
ENSMUST00000058668
ENSMUST00000183173
ENSMUST00000061222
ENSMUST00000170457
ENSMUST00000219110
ENSMUST00000178447
ENSMUST00000183050
ENSMUST00000117570
ENSMUST00000222600
ENSMUST00000105054
ENSMUST00000068307
ENSMUST00000087983
ENSMUST00000212458
ENSMUST00000167951
ENSMUST00000151486
ENSMUST00000154078
ENSMUST00000213589
ENSMUST00000170504
ENSMUST00000089614
ENSMUST00000055314
ENSMUST00000227170
ENSMUST00000219833
ENSMUST00000224233
ENSMUST00000234426
ENSMUST00000181326
ENSMUST00000223545
ENSMUST00000210115
ENSMUST00000103716
ENSMUST00000189688
ENSMUST00000051111
ENSMUST00000180329
ENSMUST00000197995
ENSMUST00000060427
ENSMUST00000209065
ENSMUST00000148956
ENSMUST00000050599
ENSMUST00000209678
ENSMUST00000214112
ENSMUST00000051126
ENSMUST00000117738
ENSMUST00000223636
ENSMUST00000103721
ENSMUST00000124335
ENSMUST00000079934
ENSMUST00000061512
ENSMUST00000112165
ENSMUST00000179133
ENSMUST00000178952
ENSMUST00000119420
ENSMUST00000126214
ENSMUST00000074566
ENSMUST00000079827
ENSMUST00000104922
ENSMUST00000186110
ENSMUST00000118305
ENSMUST00000154500
ENSMUST00000107178
ENSMUST00000060004
ENSMUST00000107645
ENSMUST00000138852
ENSMUST00000130842
ENSMUST00000089419
ENSMUST00000088080
ENSMUST00000155202
ENSMUST00000105347
ENSMUST00000221333
ENSMUST00000169857
ENSMUST00000175779
ENSMUST00000106697
ENSMUST00000219385
ENSMUST00000163102
ENSMUST00000165700
ENSMUST00000188958
ENSMUST00000215711
ENSMUST00000077794
ENSMUST00000207881
ENSMUST00000177774
ENSMUST00000206477
ENSMUST00000217427
ENSMUST00000179412
ENSMUST00000178750
ENSMUST00000074161
ENSMUST00000107184
ENSMUST00000134526
ENSMUST00000130319
ENSMUST00000191358
ENSMUST00000200240
ENSMUST00000035419
ENSMUST00000140242
ENSMUST00000108743
ENSMUST00000073667
ENSMUST00000193850
ENSMUST00000103697
ENSMUST00000188235
ENSMUST00000050562
ENSMUST00000098155
ENSMUST00000215791
ENSMUST00000098612
ENSMUST00000233892
ENSMUST00000151831
ENSMUST00000170895
ENSMUST00000169201
ENSMUST00000164408
ENSMUST00000088740
ENSMUST00000215510
ENSMUST00000038104
ENSMUST00000032364
ENSMUST00000099140
ENSMUST00000217041
ENSMUST00000156206
ENSMUST00000178949
ENSMUST00000052085
ENSMUST00000125110
ENSMUST00000204660
ENSMUST00000118909
ENSMUST00000121958
ENSMUST00000165853
ENSMUST00000099901
ENSMUST00000232535
ENSMUST00000119397
ENSMUST00000120716
ENSMUST00000171127
ENSMUST00000182861
ENSMUST00000101186
ENSMUST00000180214
ENSMUST00000174370
ENSMUST00000155145
ENSMUST00000198801
ENSMUST00000179104
ENSMUST00000196580
ENSMUST00000172764
ENSMUST00000077027
ENSMUST00000076565
ENSMUST00000192241
ENSMUST00000211893
ENSMUST00000212576
ENSMUST00000074449
ENSMUST00000089379
ENSMUST00000168843
ENSMUST00000202182
ENSMUST00000171053
ENSMUST00000088779
ENSMUST00000135038
ENSMUST00000111669
ENSMUST00000196683
ENSMUST00000232827
ENSMUST00000106072
ENSMUST00000217449
ENSMUST00000114246
ENSMUST00000108308
ENSMUST00000180289
ENSMUST00000057722
ENSMUST00000068654
ENSMUST00000102622
ENSMUST00000082269
ENSMUST00000178274
ENSMUST00000179372
ENSMUST00000001439
ENSMUST00000070731
ENSMUST00000108264
ENSMUST00000116388
ENSMUST00000173142
ENSMUST00000130479
ENSMUST00000201836
ENSMUST00000085949
ENSMUST00000227252
ENSMUST00000207750
ENSMUST00000121633
ENSMUST00000145084
ENSMUST00000097462
ENSMUST00000163003
ENSMUST00000105651
ENSMUST00000108817
ENSMUST00000225759
ENSMUST00000133115
ENSMUST00000118717
ENSMUST00000108986
ENSMUST00000215548
ENSMUST00000178927
ENSMUST00000188731
ENSMUST00000116643
ENSMUST00000180867
ENSMUST00000089318
ENSMUST00000196734
ENSMUST00000149706
ENSMUST00000069561
ENSMUST00000113741
ENSMUST00000078289
ENSMUST00000142166
ENSMUST00000211813
ENSMUST00000225323
ENSMUST00000110680
ENSMUST00000051442
ENSMUST00000165680
ENSMUST00000166128
ENSMUST00000188719
ENSMUST00000120190
ENSMUST00000210945
ENSMUST00000040434
ENSMUST00000056882
ENSMUST00000058635
ENSMUST00000147311
ENSMUST00000163514
ENSMUST00000178219
ENSMUST00000090708
ENSMUST00000080162
ENSMUST00000054691
ENSMUST00000113842
ENSMUST00000233295
ENSMUST00000094216
ENSMUST00000178231
ENSMUST00000084454
ENSMUST00000030584
ENSMUST00000061372
ENSMUST00000118663
ENSMUST00000051706
ENSMUST00000079751
ENSMUST00000031521
ENSMUST00000112819
ENSMUST00000132353
ENSMUST00000163589
ENSMUST00000144399
ENSMUST00000094828
ENSMUST00000230224
ENSMUST00000133425
ENSMUST00000228040
ENSMUST00000231281
ENSMUST00000222611
ENSMUST00000170049
ENSMUST00000181300
ENSMUST00000191559
ENSMUST00000185240
ENSMUST00000188555
ENSMUST00000105140
ENSMUST00000035985
ENSMUST00000191941
ENSMUST00000228766
ENSMUST00000218621
ENSMUST00000102731
ENSMUST00000178838
ENSMUST00000183064
ENSMUST00000169833
ENSMUST00000136313
ENSMUST00000037071
ENSMUST00000140912
ENSMUST00000137091
ENSMUST00000200910
ENSMUST00000225406
ENSMUST00000030488
ENSMUST00000180351
ENSMUST00000219323
ENSMUST00000209038
ENSMUST00000089394
ENSMUST00000047665
ENSMUST00000080231
ENSMUST00000057145
ENSMUST00000174055
ENSMUST00000143557
ENSMUST00000166589
ENSMUST00000169190
ENSMUST00000177958
ENSMUST00000134371
ENSMUST00000159524
ENSMUST00000151165
ENSMUST00000193882
ENSMUST00000218831
ENSMUST00000063923
ENSMUST00000099194
ENSMUST00000229380
ENSMUST00000098747
ENSMUST00000186397
ENSMUST00000120283
ENSMUST00000178871
ENSMUST00000181691
ENSMUST00000228780
ENSMUST00000057228
ENSMUST00000112878
ENSMUST00000001845
ENSMUST00000211155
ENSMUST00000109202
ENSMUST00000094969
ENSMUST00000118761
ENSMUST00000128300
ENSMUST00000099769
ENSMUST00000153693
ENSMUST00000058825
ENSMUST00000198204
ENSMUST00000121430
ENSMUST00000131486
ENSMUST00000101434
ENSMUST00000154773
ENSMUST00000137975
ENSMUST00000127956
ENSMUST00000056344
ENSMUST00000208719
ENSMUST00000149459
ENSMUST00000210490
ENSMUST00000178966
ENSMUST00000168659
ENSMUST00000197678
ENSMUST00000060057
ENSMUST00000180647
ENSMUST00000091732
ENSMUST00000123811
ENSMUST00000164093
ENSMUST00000182135
ENSMUST00000182409
ENSMUST00000129473
ENSMUST00000189003
ENSMUST00000122207
ENSMUST00000206833
ENSMUST00000003395
ENSMUST00000051563
ENSMUST00000082408
ENSMUST00000175714
ENSMUST00000189518
ENSMUST00000210370
ENSMUST00000188885
ENSMUST00000229739
ENSMUST00000228326
ENSMUST00000169675
ENSMUST00000233613
ENSMUST00000098893
ENSMUST00000198682
ENSMUST00000178063
ENSMUST00000153548
ENSMUST00000099925
ENSMUST00000179991
ENSMUST00000179512
ENSMUST00000099800
ENSMUST00000178143
ENSMUST00000189494
ENSMUST00000216678
ENSMUST00000168002
ENSMUST00000049819
ENSMUST00000142387
ENSMUST00000029868
ENSMUST00000195151
ENSMUST00000052512
ENSMUST00000224122
ENSMUST00000062463
ENSMUST00000187881
ENSMUST00000166440
ENSMUST00000155362
ENSMUST00000189662
ENSMUST00000176671
ENSMUST00000208235
ENSMUST00000093444
ENSMUST00000117868
ENSMUST00000139826
ENSMUST00000233739
ENSMUST00000098736
ENSMUST00000135518
ENSMUST00000155708
ENSMUST00000168560
ENSMUST00000134439
ENSMUST00000091605
ENSMUST00000052911
ENSMUST00000109987
ENSMUST00000229510
ENSMUST00000152572
ENSMUST00000125587
ENSMUST00000119833
ENSMUST00000181847
ENSMUST00000223189
ENSMUST00000161870
ENSMUST00000079669
ENSMUST00000212396
ENSMUST00000118642
ENSMUST00000188010
ENSMUST00000052668
ENSMUST00000066039
ENSMUST00000104933
ENSMUST00000213228
ENSMUST00000229791
ENSMUST00000178602
ENSMUST00000113514
ENSMUST00000058728
ENSMUST00000208907
ENSMUST00000196275
ENSMUST00000185636
ENSMUST00000109821
ENSMUST00000030394
ENSMUST00000165401
ENSMUST00000162696
ENSMUST00000145116
ENSMUST00000217738
ENSMUST00000210327
ENSMUST00000223428
ENSMUST00000226194
ENSMUST00000234121
ENSMUST00000226214
ENSMUST00000195858
ENSMUST00000105058
ENSMUST00000220804
ENSMUST00000149126
ENSMUST00000108657
ENSMUST00000127830
ENSMUST00000081334
ENSMUST00000107834
ENSMUST00000061728
ENSMUST00000115590
ENSMUST00000205347
ENSMUST00000182235
ENSMUST00000041944
ENSMUST00000186998
ENSMUST00000211435
ENSMUST00000113920
ENSMUST00000099948
ENSMUST00000206989
ENSMUST00000177986
ENSMUST00000190574
ENSMUST00000169125
ENSMUST00000131775
ENSMUST00000160726
ENSMUST00000063151
ENSMUST00000103705
ENSMUST00000073571
ENSMUST00000140400
ENSMUST00000038650
ENSMUST00000156652
ENSMUST00000186035
ENSMUST00000150594
ENSMUST00000134163
ENSMUST00000084761
ENSMUST00000233009
ENSMUST00000225273
ENSMUST00000189684
ENSMUST00000180086
ENSMUST00000172551
ENSMUST00000131458
ENSMUST00000103420
ENSMUST00000160120
ENSMUST00000162862
ENSMUST00000227760
ENSMUST00000223990
ENSMUST00000176467
ENSMUST00000107881
ENSMUST00000197643
ENSMUST00000080324
ENSMUST00000197081
ENSMUST00000201258
ENSMUST00000173511
ENSMUST00000179883
ENSMUST00000179672
ENSMUST00000167449
ENSMUST00000177762
ENSMUST00000198350
ENSMUST00000188509
ENSMUST00000129352
ENSMUST00000081074
ENSMUST00000180746
ENSMUST00000100240
ENSMUST00000123179
ENSMUST00000105007
ENSMUST00000162138
ENSMUST00000103477
ENSMUST00000106283
ENSMUST00000142092
ENSMUST00000108608
ENSMUST00000123198
ENSMUST00000190499
ENSMUST00000180901
ENSMUST00000103587
ENSMUST00000155071
ENSMUST00000139737
ENSMUST00000217217
ENSMUST00000051505
ENSMUST00000086395
ENSMUST00000185528
ENSMUST00000042595
ENSMUST00000190755
ENSMUST00000233670
ENSMUST00000081748
ENSMUST00000131407
ENSMUST00000173790
ENSMUST00000023262
ENSMUST00000104889
ENSMUST00000230038
ENSMUST00000218843
ENSMUST00000086423
ENSMUST00000052724
ENSMUST00000234196
ENSMUST00000120940
ENSMUST00000187768
ENSMUST00000124350
ENSMUST00000204521
ENSMUST00000231316
ENSMUST00000086475
ENSMUST00000208001
ENSMUST00000219064
ENSMUST00000164212
ENSMUST00000218171
ENSMUST00000190091
ENSMUST00000156483
ENSMUST00000219144
ENSMUST00000166674
ENSMUST00000191376
ENSMUST00000204654
ENSMUST00000156573
ENSMUST00000050807
ENSMUST00000098646
ENSMUST00000173748
ENSMUST00000099910
ENSMUST00000071979
ENSMUST00000224208
ENSMUST00000142523
ENSMUST00000196057
ENSMUST00000166920
ENSMUST00000076752
ENSMUST00000053008
ENSMUST00000120998
ENSMUST00000095863
ENSMUST00000196690
ENSMUST00000131878
ENSMUST00000169697
ENSMUST00000081196
ENSMUST00000194434
ENSMUST00000054434
ENSMUST00000128434
ENSMUST00000098312
ENSMUST00000201438
ENSMUST00000020855
ENSMUST00000180179
ENSMUST00000123746
ENSMUST00000205753
ENSMUST00000180198
ENSMUST00000208762
ENSMUST00000177743
ENSMUST00000073094
ENSMUST00000229652
ENSMUST00000112717
ENSMUST00000106317
ENSMUST00000070304
ENSMUST00000178184
ENSMUST00000167348
ENSMUST00000109081
ENSMUST00000168045
ENSMUST00000186742
ENSMUST00000130678
ENSMUST00000182633
ENSMUST00000099867
ENSMUST00000179097
ENSMUST00000094992
ENSMUST00000232568
ENSMUST00000142113
ENSMUST00000197128
ENSMUST00000010673
ENSMUST00000104941
ENSMUST00000201471
ENSMUST00000154196
ENSMUST00000190975
ENSMUST00000167232
ENSMUST00000188861
ENSMUST00000112797
ENSMUST00000193593
ENSMUST00000117452
ENSMUST00000214457
ENSMUST00000167566
ENSMUST00000152209
ENSMUST00000197489
ENSMUST00000218138
ENSMUST00000153573
ENSMUST00000100811
ENSMUST00000081121
ENSMUST00000189704
ENSMUST00000154526
ENSMUST00000139901
ENSMUST00000230514
ENSMUST00000130987
ENSMUST00000156277
ENSMUST00000171280
[truncated: 8,446 more rows]

## Sheet: D - missing from OpenProt MM
Ensembl ID
ENSMUST00000220757
ENSMUST00000189527
ENSMUST00000160238
ENSMUST00000201276
ENSMUST00000142008
ENSMUST00000219453
ENSMUST00000142806
ENSMUST00000195565
ENSMUST00000169951
ENSMUST00000192984
ENSMUST00000238093
ENSMUST00000129950
ENSMUST00000162653
ENSMUST00000216667
ENSMUST00000156159
ENSMUST00000134650
ENSMUST00000123821
ENSMUST00000229919
ENSMUST00000195913
ENSMUST00000234619
ENSMUST00000180811
ENSMUST00000069457
ENSMUST00000146284
ENSMUST00000238402
ENSMUST00000124480
ENSMUST00000143398
ENSMUST00000204230
ENSMUST00000139932
ENSMUST00000154798
ENSMUST00000171170
ENSMUST00000118240
ENSMUST00000033908
ENSMUST00000163697
ENSMUST00000140481
ENSMUST00000203390
ENSMUST00000229233
ENSMUST00000239001
ENSMUST00000154521
ENSMUST00000137495
ENSMUST00000146853
ENSMUST00000152842
ENSMUST00000185465
ENSMUST00000150447
ENSMUST00000132894
ENSMUST00000156718
ENSMUST00000199427
ENSMUST00000198742
ENSMUST00000145680
ENSMUST00000138442
ENSMUST00000238384
ENSMUST00000126437
ENSMUST00000218386
ENSMUST00000166606
ENSMUST00000173719
ENSMUST00000110616
ENSMUST00000193364
ENSMUST00000130614
ENSMUST00000205688
ENSMUST00000195835
ENSMUST00000171569
ENSMUST00000136390
ENSMUST00000191705
ENSMUST00000162566
ENSMUST00000147463
ENSMUST00000124110
ENSMUST00000186426
ENSMUST00000155161
ENSMUST00000130022
ENSMUST00000149950
ENSMUST00000212370
ENSMUST00000206434
ENSMUST00000215662
ENSMUST00000130651
ENSMUST00000211080
ENSMUST00000189166
ENSMUST00000143821
ENSMUST00000152089
ENSMUST00000188663
ENSMUST00000148787
ENSMUST00000228290
ENSMUST00000123398
ENSMUST00000184422
ENSMUST00000150289
ENSMUST00000236464
ENSMUST00000200231
ENSMUST00000198456
ENSMUST00000056774
ENSMUST00000204759
ENSMUST00000237854
ENSMUST00000189440
ENSMUST00000177455
ENSMUST00000156775
ENSMUST00000202942
ENSMUST00000122806
ENSMUST00000047607
ENSMUST00000236876
ENSMUST00000224063
ENSMUST00000216140
ENSMUST00000123972
ENSMUST00000232455
ENSMUST00000135974
ENSMUST00000161643
ENSMUST00000193661
ENSMUST00000187786
ENSMUST00000119988
ENSMUST00000125432
ENSMUST00000174690
ENSMUST00000209295
ENSMUST00000192841
ENSMUST00000146437
ENSMUST00000237283
ENSMUST00000208784
ENSMUST00000229621
ENSMUST00000201695
ENSMUST00000235419
ENSMUST00000129713
ENSMUST00000218231
ENSMUST00000219567
ENSMUST00000149474
ENSMUST00000207605
ENSMUST00000174827
ENSMUST00000176132
ENSMUST00000197947
ENSMUST00000220248
ENSMUST00000150520
ENSMUST00000150646
ENSMUST00000133449
ENSMUST00000169914
ENSMUST00000222048
ENSMUST00000222846
ENSMUST00000183004
ENSMUST00000149289
ENSMUST00000127362
ENSMUST00000192734
ENSMUST00000126546
ENSMUST00000219024
ENSMUST00000223597
ENSMUST00000154506
ENSMUST00000132434
ENSMUST00000239026
ENSMUST00000206222
ENSMUST00000222553
ENSMUST00000126620
ENSMUST00000125333
ENSMUST00000150950
ENSMUST00000141689
ENSMUST00000234551
ENSMUST00000216512
ENSMUST00000191175
ENSMUST00000231971
ENSMUST00000207924
ENSMUST00000219101
ENSMUST00000137239
ENSMUST00000223923
ENSMUST00000210703
ENSMUST00000159602
ENSMUST00000226329
ENSMUST00000150536
ENSMUST00000188843
ENSMUST00000223846
ENSMUST00000184249
ENSMUST00000227212
ENSMUST00000126897
ENSMUST00000156994
ENSMUST00000153517
ENSMUST00000153089
ENSMUST00000147593
ENSMUST00000225969
ENSMUST00000155507
ENSMUST00000236129
ENSMUST00000144542
ENSMUST00000157079
ENSMUST00000162496
ENSMUST00000230765
ENSMUST00000217543
ENSMUST00000219218
ENSMUST00000150866
ENSMUST00000211618
ENSMUST00000124817
ENSMUST00000154914
ENSMUST00000132576
ENSMUST00000226243
ENSMUST00000125224
ENSMUST00000144145
ENSMUST00000226506
ENSMUST00000133222
ENSMUST00000211358
ENSMUST00000160145
ENSMUST00000227675
ENSMUST00000147927
ENSMUST00000224994
ENSMUST00000174034
ENSMUST00000188325
ENSMUST00000137162
ENSMUST00000156271
ENSMUST00000129447
ENSMUST00000141503
ENSMUST00000148143
ENSMUST00000149520
ENSMUST00000236902
ENSMUST00000176088
ENSMUST00000150474
ENSMUST00000183083
ENSMUST00000154329
ENSMUST00000218193
ENSMUST00000231294
ENSMUST00000122972
ENSMUST00000211296
ENSMUST00000136000
ENSMUST00000219879
ENSMUST00000135947
ENSMUST00000197291
ENSMUST00000153842
ENSMUST00000148937
ENSMUST00000221206
ENSMUST00000222070
ENSMUST00000228103
ENSMUST00000151337
ENSMUST00000218365
ENSMUST00000220270
ENSMUST00000173811
ENSMUST00000125892
ENSMUST00000220532
ENSMUST00000192903
ENSMUST00000080726
ENSMUST00000209439
ENSMUST00000236594
ENSMUST00000127732
ENSMUST00000227358
ENSMUST00000146546
ENSMUST00000233917
ENSMUST00000154951
ENSMUST00000205010
ENSMUST00000239391
ENSMUST00000237719
ENSMUST00000138343
ENSMUST00000145816
ENSMUST00000196615
ENSMUST00000138580
ENSMUST00000210934
ENSMUST00000230936
ENSMUST00000231822
ENSMUST00000145333
ENSMUST00000145018
ENSMUST00000143806
ENSMUST00000127927
ENSMUST00000234514
ENSMUST00000143008
ENSMUST00000214516
ENSMUST00000203000
ENSMUST00000238057
ENSMUST00000146479
ENSMUST00000238964
ENSMUST00000187936
ENSMUST00000220793
ENSMUST00000236040
ENSMUST00000194695
ENSMUST00000180719
ENSMUST00000189478
ENSMUST00000183691
ENSMUST00000123729
ENSMUST00000163038
ENSMUST00000201125
ENSMUST00000127593
ENSMUST00000142256
ENSMUST00000175801
ENSMUST00000230335
ENSMUST00000122821
ENSMUST00000148722
ENSMUST00000238303
ENSMUST00000159111
ENSMUST00000124542
ENSMUST00000204226
ENSMUST00000202390
ENSMUST00000200365
ENSMUST00000162697
ENSMUST00000140056
ENSMUST00000152662
ENSMUST00000212348
ENSMUST00000198693
ENSMUST00000130087
ENSMUST00000142398
ENSMUST00000124145
ENSMUST00000131198
ENSMUST00000217467
ENSMUST00000168328
ENSMUST00000180499
ENSMUST00000192572
ENSMUST00000227348
ENSMUST00000143584
ENSMUST00000150002
ENSMUST00000190030
ENSMUST00000134099
ENSMUST00000138353
ENSMUST00000180700
ENSMUST00000172877
ENSMUST00000208898
ENSMUST00000225128
ENSMUST00000238721
ENSMUST00000218840
ENSMUST00000181121
ENSMUST00000230540
ENSMUST00000230383
ENSMUST00000142689
ENSMUST00000210959
ENSMUST00000223221
ENSMUST00000230626
ENSMUST00000181776
ENSMUST00000237877
ENSMUST00000187094
ENSMUST00000137108
ENSMUST00000218174
ENSMUST00000194000
ENSMUST00000195804
ENSMUST00000131434
ENSMUST00000138007
ENSMUST00000134860
ENSMUST00000150493
ENSMUST00000142503
ENSMUST00000205009
ENSMUST00000203587
ENSMUST00000229781
ENSMUST00000212296
ENSMUST00000209970
ENSMUST00000208959
ENSMUST00000140848
ENSMUST00000180877
ENSMUST00000198537
ENSMUST00000230094
ENSMUST00000172700
ENSMUST00000187626
ENSMUST00000190599
ENSMUST00000125720
ENSMUST00000115538
ENSMUST00000231409
ENSMUST00000146663
ENSMUST00000237148
ENSMUST00000198371
ENSMUST00000226032
ENSMUST00000131576
ENSMUST00000238047
ENSMUST00000237499
ENSMUST00000129656
ENSMUST00000121398
ENSMUST00000171204
ENSMUST00000149457
ENSMUST00000196946
ENSMUST00000188190
ENSMUST00000153379
ENSMUST00000128153
ENSMUST00000145385
ENSMUST00000199786
ENSMUST00000161496
ENSMUST00000205591
ENSMUST00000224838
ENSMUST00000136952
ENSMUST00000188853
ENSMUST00000232822
ENSMUST00000178084
ENSMUST00000191364
ENSMUST00000200783
ENSMUST00000206873
ENSMUST00000232410
ENSMUST00000207649
ENSMUST00000143062
ENSMUST00000208321
ENSMUST00000118561
ENSMUST00000149915
ENSMUST00000184855
ENSMUST00000127574
ENSMUST00000139595
ENSMUST00000152608
ENSMUST00000172664
ENSMUST00000128069
ENSMUST00000180731
ENSMUST00000123584
ENSMUST00000191903
ENSMUST00000126556
ENSMUST00000159144
ENSMUST00000222380
ENSMUST00000148426
ENSMUST00000159870
ENSMUST00000156568
ENSMUST00000146901
ENSMUST00000222206
ENSMUST00000137254
ENSMUST00000197527
ENSMUST00000217666
ENSMUST00000237731
ENSMUST00000161697
ENSMUST00000124987
ENSMUST00000151662
ENSMUST00000160155
ENSMUST00000221467
ENSMUST00000211161
ENSMUST00000156036
ENSMUST00000141256
ENSMUST00000137883
ENSMUST00000129457
ENSMUST00000124779
ENSMUST00000172731
ENSMUST00000133873
ENSMUST00000210321
ENSMUST00000161820
ENSMUST00000147637
ENSMUST00000218783
ENSMUST00000202125
ENSMUST00000235891
ENSMUST00000195715
ENSMUST00000205728
ENSMUST00000135415
ENSMUST00000203276
ENSMUST00000126663
ENSMUST00000149316
ENSMUST00000134678
ENSMUST00000226253
ENSMUST00000217846
ENSMUST00000237844
ENSMUST00000129493
ENSMUST00000210438
ENSMUST00000237235
ENSMUST00000235799
ENSMUST00000217048
ENSMUST00000222960
ENSMUST00000147896
ENSMUST00000220995
ENSMUST00000228441
ENSMUST00000156020
ENSMUST00000187601
ENSMUST00000154475
ENSMUST00000233180
ENSMUST00000217923
ENSMUST00000156217
ENSMUST00000237170
ENSMUST00000155618
ENSMUST00000144922
ENSMUST00000165706
ENSMUST00000144109
ENSMUST00000235400
ENSMUST00000161313
ENSMUST00000200076
ENSMUST00000149940
ENSMUST00000121729
ENSMUST00000234764
ENSMUST00000206788
ENSMUST00000174005
ENSMUST00000160922
ENSMUST00000219990
ENSMUST00000123246
ENSMUST00000225698
ENSMUST00000237839
ENSMUST00000140144
ENSMUST00000180569
ENSMUST00000145736
ENSMUST00000141008
ENSMUST00000141806
ENSMUST00000189291
ENSMUST00000138746
ENSMUST00000217597
ENSMUST00000154803
ENSMUST00000208194
ENSMUST00000226475
ENSMUST00000123689
ENSMUST00000220258
ENSMUST00000127679
ENSMUST00000213675
ENSMUST00000139014
ENSMUST00000137804
ENSMUST00000237569
ENSMUST00000233410
ENSMUST00000222856
ENSMUST00000180839
ENSMUST00000126926
ENSMUST00000238074
ENSMUST00000229931
ENSMUST00000195108
ENSMUST00000131894
ENSMUST00000188546
ENSMUST00000189974
ENSMUST00000173664
ENSMUST00000130769
ENSMUST00000153608
ENSMUST00000181106
ENSMUST00000136125
ENSMUST00000238468
ENSMUST00000222633
ENSMUST00000133788
ENSMUST00000227370
ENSMUST00000230601
ENSMUST00000184809
ENSMUST00000223380
ENSMUST00000092878
ENSMUST00000156149
ENSMUST00000213296
ENSMUST00000134640
ENSMUST00000182373
ENSMUST00000129940
ENSMUST00000181083
ENSMUST00000225292
ENSMUST00000143246
ENSMUST00000208905
ENSMUST00000120870
ENSMUST00000145366
ENSMUST00000228794
ENSMUST00000221685
ENSMUST00000147420
ENSMUST00000173700
ENSMUST00000187630
ENSMUST00000159177
ENSMUST00000197415
ENSMUST00000128197
ENSMUST00000131222
ENSMUST00000154188
ENSMUST00000149493
ENSMUST00000230515
ENSMUST00000127098
ENSMUST00000196310
ENSMUST00000230304
ENSMUST00000213618
ENSMUST00000235431
ENSMUST00000139051
ENSMUST00000173499
ENSMUST00000173361
ENSMUST00000152379
ENSMUST00000124922
ENSMUST00000230112
ENSMUST00000226418
ENSMUST00000180981
ENSMUST00000205399
ENSMUST00000197582
ENSMUST00000151517
ENSMUST00000227507
ENSMUST00000142584
ENSMUST00000215337
ENSMUST00000112557
ENSMUST00000221846
ENSMUST00000119092
ENSMUST00000216207
ENSMUST00000237981
ENSMUST00000238829
ENSMUST00000135527
ENSMUST00000193175
ENSMUST00000200815
ENSMUST00000144367
ENSMUST00000224498
ENSMUST00000153767
ENSMUST00000238225
ENSMUST00000224134
ENSMUST00000200219
ENSMUST00000178186
ENSMUST00000173877
ENSMUST00000134309
ENSMUST00000175710
ENSMUST00000135993
ENSMUST00000221597
ENSMUST00000191841
ENSMUST00000187963
ENSMUST00000126933
ENSMUST00000149560
ENSMUST00000146076
ENSMUST00000137525
ENSMUST00000209568
ENSMUST00000134716
ENSMUST00000147054
ENSMUST00000200780
ENSMUST00000154369
ENSMUST00000147967
ENSMUST00000131999
ENSMUST00000229841
ENSMUST00000217335
ENSMUST00000177413
ENSMUST00000050672
ENSMUST00000190976
ENSMUST00000221073
ENSMUST00000233652
ENSMUST00000125264
ENSMUST00000155394
ENSMUST00000199846
ENSMUST00000222383
ENSMUST00000128207
ENSMUST00000133262
ENSMUST00000225654
ENSMUST00000186596
ENSMUST00000123344
ENSMUST00000142861
ENSMUST00000146704
ENSMUST00000227472
ENSMUST00000235484
ENSMUST00000215486
ENSMUST00000230725
ENSMUST00000124895
ENSMUST00000181675
ENSMUST00000223630
ENSMUST00000189130
ENSMUST00000223482
ENSMUST00000151932
ENSMUST00000140459
ENSMUST00000217936
ENSMUST00000188966
ENSMUST00000237934
ENSMUST00000232183
ENSMUST00000135717
ENSMUST00000107229
ENSMUST00000220294
ENSMUST00000162501
ENSMUST00000189497
ENSMUST00000207057
ENSMUST00000210719
ENSMUST00000219478
ENSMUST00000125545
ENSMUST00000137880
ENSMUST00000151727
ENSMUST00000142531
ENSMUST00000153595
ENSMUST00000092780
ENSMUST00000125142
ENSMUST00000226369
ENSMUST00000131858
ENSMUST00000172949
ENSMUST00000162678
ENSMUST00000129755
ENSMUST00000149830
ENSMUST00000126219
ENSMUST00000141087
ENSMUST00000191285
ENSMUST00000133139
ENSMUST00000209036
ENSMUST00000152014
ENSMUST00000076037
ENSMUST00000237949
ENSMUST00000189612
ENSMUST00000190375
ENSMUST00000228247
ENSMUST00000161823
ENSMUST00000239066
ENSMUST00000221765
ENSMUST00000236570
ENSMUST00000204266
ENSMUST00000200325
ENSMUST00000139379
ENSMUST00000102548
ENSMUST00000152622
ENSMUST00000190033
ENSMUST00000137743
ENSMUST00000159938
ENSMUST00000238319
ENSMUST00000222427
ENSMUST00000234236
ENSMUST00000192233
ENSMUST00000232774
ENSMUST00000128332
ENSMUST00000214845
ENSMUST00000227588
ENSMUST00000162615
ENSMUST00000150251
ENSMUST00000233396
ENSMUST00000213394
ENSMUST00000132177
ENSMUST00000204781
ENSMUST00000150490
ENSMUST00000218926
ENSMUST00000238924
ENSMUST00000212004
ENSMUST00000160895
ENSMUST00000216401
ENSMUST00000126878
ENSMUST00000232006
ENSMUST00000214249
ENSMUST00000194003
ENSMUST00000154739
ENSMUST00000231532
ENSMUST00000144299
ENSMUST00000210204
ENSMUST00000217765
ENSMUST00000219415
ENSMUST00000190658
ENSMUST00000221550
ENSMUST00000231135
ENSMUST00000155106
ENSMUST00000138269
ENSMUST00000146660
ENSMUST00000149755
ENSMUST00000162530
ENSMUST00000181618
ENSMUST00000153116
ENSMUST00000055245*
ENSMUST00000234684
ENSMUST00000236307
ENSMUST00000214686
ENSMUST00000192324
ENSMUST00000237703
ENSMUST00000214323
ENSMUST00000221335
ENSMUST00000150137
ENSMUST00000196697
ENSMUST00000235237
ENSMUST00000236638
ENSMUST00000220180
ENSMUST00000231793
ENSMUST00000188193
ENSMUST00000136712
ENSMUST00000147011
ENSMUST00000196412
ENSMUST00000236053
ENSMUST00000219582
ENSMUST00000138535
ENSMUST00000213083
ENSMUST00000196820
ENSMUST00000181358
ENSMUST00000174579
ENSMUST00000162956
ENSMUST00000223196
ENSMUST00000211472
ENSMUST00000155691
ENSMUST00000202671
ENSMUST00000219185
ENSMUST00000196653
ENSMUST00000129826
ENSMUST00000236548
ENSMUST00000226831
ENSMUST00000201416
ENSMUST00000187633
ENSMUST00000123377
ENSMUST00000209134
ENSMUST00000152116
ENSMUST00000186708
ENSMUST00000232995
ENSMUST00000214422
ENSMUST00000143500
ENSMUST00000227035
ENSMUST00000235818
ENSMUST00000181080
ENSMUST00000108586
ENSMUST00000239164
ENSMUST00000162640
ENSMUST00000149709
ENSMUST00000193324
ENSMUST00000185662
ENSMUST00000134643
ENSMUST00000182370
ENSMUST00000198996
ENSMUST00000151782
ENSMUST00000197717
ENSMUST00000196038
ENSMUST00000231757
ENSMUST00000219440
ENSMUST00000209498
ENSMUST00000149490
ENSMUST00000236097
ENSMUST00000139202
ENSMUST00000209149
ENSMUST00000153051
ENSMUST00000177396
ENSMUST00000208283
ENSMUST00000234603
ENSMUST00000149137
ENSMUST00000050754
ENSMUST00000238554
ENSMUST00000204889
ENSMUST00000237784
ENSMUST00000136508
ENSMUST00000198059
ENSMUST00000234017
ENSMUST00000168016
ENSMUST00000218930
ENSMUST00000111423
ENSMUST00000124435
ENSMUST00000238605
ENSMUST00000148857
ENSMUST00000130584
ENSMUST00000233006
ENSMUST00000145510
ENSMUST00000147156
ENSMUST00000121354
ENSMUST00000133177
ENSMUST00000202712
ENSMUST00000150801
ENSMUST00000175713
ENSMUST00000206046
ENSMUST00000216890
ENSMUST00000222601
ENSMUST00000198395
ENSMUST00000237173
ENSMUST00000163501
ENSMUST00000028141
ENSMUST00000132870
ENSMUST00000216153
ENSMUST00000205172
ENSMUST00000191266
ENSMUST00000131208
ENSMUST00000162167
ENSMUST00000156023
ENSMUST00000152192
ENSMUST00000223094
ENSMUST00000156948
ENSMUST00000139608
ENSMUST00000222963
ENSMUST00000152595
ENSMUST00000129251
ENSMUST00000188985
ENSMUST00000149826
ENSMUST00000232747
ENSMUST00000173949
ENSMUST00000222304
ENSMUST00000136374
ENSMUST00000209020
ENSMUST00000186667
ENSMUST00000185268
ENSMUST00000140873
ENSMUST00000146783
ENSMUST00000154989
ENSMUST00000221261
ENSMUST00000137298
ENSMUST00000235403
ENSMUST00000139571
ENSMUST00000149943
ENSMUST00000232104
ENSMUST00000144435
ENSMUST00000142769
ENSMUST00000208811
ENSMUST00000126174
ENSMUST00000125510
ENSMUST00000177104
ENSMUST00000150179
ENSMUST00000232312
ENSMUST00000235279
ENSMUST00000155004
ENSMUST00000211035
ENSMUST00000215465
ENSMUST00000153228
ENSMUST00000223540
ENSMUST00000140405
ENSMUST00000188623
ENSMUST00000132262
ENSMUST00000226989
ENSMUST00000232652
ENSMUST00000235875
ENSMUST00000207384
ENSMUST00000148433
ENSMUST00000155121
ENSMUST00000222482
ENSMUST00000222630
ENSMUST00000174537
ENSMUST00000192407
ENSMUST00000130062
ENSMUST00000215051
ENSMUST00000188200
ENSMUST00000102570
ENSMUST00000223626
ENSMUST00000143861
ENSMUST00000189126
ENSMUST00000137346
ENSMUST00000237905
ENSMUST00000124327
ENSMUST00000188660
ENSMUST00000211083
ENSMUST00000173624
ENSMUST00000212373
ENSMUST00000194374
ENSMUST00000155588
ENSMUST00000156477
ENSMUST00000237529
ENSMUST00000224295
ENSMUST00000182080
ENSMUST00000176007
ENSMUST00000210981
ENSMUST00000135126
ENSMUST00000126966
ENSMUST00000201347
ENSMUST00000181370
ENSMUST00000132154
ENSMUST00000128178
ENSMUST00000135771
ENSMUST00000224060
ENSMUST00000123087
ENSMUST00000233862
ENSMUST00000228807
ENSMUST00000198882
ENSMUST00000156958
ENSMUST00000225864
ENSMUST00000229118
ENSMUST00000204621
ENSMUST00000227106
ENSMUST00000129710
ENSMUST00000209063
ENSMUST00000233135
ENSMUST00000232642
ENSMUST00000156899
ENSMUST00000144113
ENSMUST00000228770
ENSMUST00000180529
ENSMUST00000229759
ENSMUST00000221601
ENSMUST00000197696
ENSMUST00000229201
ENSMUST00000239318
ENSMUST00000237280
ENSMUST00000208981
ENSMUST00000214726
ENSMUST00000237306
ENSMUST00000225534
ENSMUST00000207829
ENSMUST00000174693
ENSMUST00000125683
ENSMUST00000145091
ENSMUST00000137945
ENSMUST00000231396
ENSMUST00000199380
ENSMUST00000156060
ENSMUST00000199206
ENSMUST00000180905
ENSMUST00000128847
ENSMUST00000136832
ENSMUST00000141344
ENSMUST00000217963
ENSMUST00000185571
ENSMUST00000144962
ENSMUST00000150523
ENSMUST00000222920
ENSMUST00000173096
ENSMUST00000146735
ENSMUST00000138992
ENSMUST00000238090
ENSMUST00000235988
ENSMUST00000163823
ENSMUST00000146966
ENSMUST00000134038
ENSMUST00000134836
ENSMUST00000221112
ENSMUST00000183212
ENSMUST00000218479
ENSMUST00000138655
ENSMUST00000231747
ENSMUST00000219450
ENSMUST00000133056
ENSMUST00000132481
ENSMUST00000220061
ENSMUST00000197275
ENSMUST00000133858
ENSMUST00000138504
ENSMUST00000171173
ENSMUST00000156676
ENSMUST00000222786
ENSMUST00000153727
ENSMUST00000239375
ENSMUST00000210569
ENSMUST00000190868
ENSMUST00000220455
ENSMUST00000155472
ENSMUST00000131870
ENSMUST00000129953
ENSMUST00000122311
ENSMUST00000234263
ENSMUST00000151192
ENSMUST00000194671
ENSMUST00000221482
ENSMUST00000221630
ENSMUST00000148847
ENSMUST00000131707
ENSMUST00000204919
ENSMUST00000229175
ENSMUST00000198034
ENSMUST00000135837
ENSMUST00000239252
ENSMUST00000218897
ENSMUST00000187685
ENSMUST00000210839
ENSMUST00000168988
ENSMUST00000139662
ENSMUST00000079964
ENSMUST00000098035
ENSMUST00000208569
ENSMUST00000146365
ENSMUST00000206858
ENSMUST00000132111
ENSMUST00000223073
ENSMUST00000146850
ENSMUST00000165265
ENSMUST00000207074
ENSMUST00000126735
ENSMUST00000229230
ENSMUST00000227083
ENSMUST00000128512
ENSMUST00000153041
ENSMUST00000145326
ENSMUST00000230923
ENSMUST00000210170
ENSMUST00000232248
ENSMUST00000136393
ENSMUST00000199725
ENSMUST00000197497
ENSMUST00000211106
ENSMUST00000198049
ENSMUST00000071320
ENSMUST00000141769
ENSMUST00000210844
ENSMUST00000197352
ENSMUST00000237438
ENSMUST00000188704
ENSMUST00000125091
ENSMUST00000141861
ENSMUST00000162345
ENSMUST00000220273
ENSMUST00000221383
ENSMUST00000206481
ENSMUST00000229226
ENSMUST00000221540
ENSMUST00000126231
ENSMUST00000179986
ENSMUST00000145330
ENSMUST00000137753
ENSMUST00000213035
ENSMUST00000170212
ENSMUST00000138583
ENSMUST00000125760
ENSMUST00000156444
ENSMUST00000146386
ENSMUST00000154754
ENSMUST00000235141
ENSMUST00000127039
ENSMUST00000235368
ENSMUST00000120449
ENSMUST00000108254
ENSMUST00000130256
ENSMUST00000197126
ENSMUST00000223261
ENSMUST00000209105
ENSMUST00000198827
ENSMUST00000236043
ENSMUST00000222765
ENSMUST00000123022
ENSMUST00000134820
ENSMUST00000181348
ENSMUST00000206111
ENSMUST00000236928
ENSMUST00000209502
ENSMUST00000132056
ENSMUST00000238761
ENSMUST00000133481
ENSMUST00000134412
ENSMUST00000126157
ENSMUST00000227004
ENSMUST00000192285
ENSMUST00000130398
ENSMUST00000225341
ENSMUST00000137471
ENSMUST00000151014
ENSMUST00000141531
ENSMUST00000135101
ENSMUST00000195346
ENSMUST00000117861
ENSMUST00000219795
ENSMUST00000227776
ENSMUST00000146985
ENSMUST00000134697
ENSMUST00000221094
ENSMUST00000124382
ENSMUST00000139842
ENSMUST00000163650
ENSMUST00000133208
ENSMUST00000204606
ENSMUST00000218284
ENSMUST00000145604
ENSMUST00000188783
ENSMUST00000203492
ENSMUST00000187553
ENSMUST00000224444
ENSMUST00000150953
ENSMUST00000205406
ENSMUST00000230070
ENSMUST00000167009
ENSMUST00000177532
ENSMUST00000222550
ENSMUST00000126623
ENSMUST00000144404
ENSMUST00000232135
ENSMUST00000199058
ENSMUST00000131177
ENSMUST00000140198
ENSMUST00000231808
ENSMUST00000126200
ENSMUST00000135352
ENSMUST00000210361
ENSMUST00000154240
ENSMUST00000232270
ENSMUST00000229705
ENSMUST00000123354
ENSMUST00000228131
ENSMUST00000161860
ENSMUST00000210148
ENSMUST00000232532
ENSMUST00000135612
ENSMUST00000207721
ENSMUST00000231774
ENSMUST00000198136
ENSMUST00000159222
ENSMUST00000161615
ENSMUST00000188174
ENSMUST00000161099
ENSMUST00000208877
ENSMUST00000139089
ENSMUST00000210700
ENSMUST00000151051
ENSMUST00000222936
ENSMUST00000221427
ENSMUST00000225639
ENSMUST00000199633
ENSMUST00000131046
ENSMUST00000148466
ENSMUST00000135879
ENSMUST00000216787
ENSMUST00000237624
ENSMUST00000149997
ENSMUST00000153782
ENSMUST00000050989
ENSMUST00000134496
ENSMUST00000217383
ENSMUST00000237959
ENSMUST00000232793
ENSMUST00000143311
ENSMUST00000168738
ENSMUST00000128029
ENSMUST00000069943
ENSMUST00000201508
ENSMUST00000130821
ENSMUST00000218190
ENSMUST00000222335
ENSMUST00000143651
ENSMUST00000149523
ENSMUST00000141500
ENSMUST00000202832
ENSMUST00000175833
ENSMUST00000161530
ENSMUST00000148874
ENSMUST00000152776
ENSMUST00000214744
ENSMUST00000164440
ENSMUST00000154845
ENSMUST00000235652
ENSMUST00000226686
ENSMUST00000184243
ENSMUST00000210251
ENSMUST00000223654
ENSMUST00000226323
ENSMUST00000125344
ENSMUST00000127001
ENSMUST00000210709
ENSMUST00000077874
ENSMUST00000180950
ENSMUST00000195407
ENSMUST00000216454
ENSMUST00000173885
ENSMUST00000138764
ENSMUST00000236456
ENSMUST00000228871
ENSMUST00000225482
ENSMUST00000135707
ENSMUST00000141683
ENSMUST00000237866
ENSMUST00000188834
ENSMUST00000145769
ENSMUST00000238167
ENSMUST00000198876
ENSMUST00000189602
ENSMUST00000215106
ENSMUST00000206717
ENSMUST00000124441
ENSMUST00000186994
ENSMUST00000207313
ENSMUST00000212465
ENSMUST00000160794
ENSMUST00000181202
ENSMUST00000154249
ENSMUST00000156401
ENSMUST00000140440
ENSMUST00000223505
ENSMUST00000141326
ENSMUST00000223314
ENSMUST00000149283
ENSMUST00000120527
ENSMUST00000233302
ENSMUST00000225515
ENSMUST00000148498
ENSMUST00000220431
ENSMUST00000143723
ENSMUST00000235747
ENSMUST00000187079
ENSMUST00000141509
ENSMUST00000194406
ENSMUST00000225112
ENSMUST00000117326
ENSMUST00000134706
ENSMUST00000126473
ENSMUST00000137324
ENSMUST00000206342
ENSMUST00000174043
ENSMUST00000221677
ENSMUST00000161544
ENSMUST00000135870
ENSMUST00000202172
ENSMUST00000226249
ENSMUST00000214107
ENSMUST00000208709
ENSMUST00000151472
ENSMUST00000159185
ENSMUST00000123545
ENSMUST00000208251
ENSMUST00000130736
ENSMUST00000237950
ENSMUST00000157073
ENSMUST00000202575
ENSMUST00000232092
ENSMUST00000147599
ENSMUST00000135144
ENSMUST00000236123
ENSMUST00000180474
ENSMUST00000153083
ENSMUST00000137621
ENSMUST00000141091
ENSMUST00000221534
ENSMUST00000181337
ENSMUST00000146751
ENSMUST00000137052
ENSMUST00000225601
ENSMUST00000236317
ENSMUST00000065519
ENSMUST00000144441
ENSMUST00000146209
ENSMUST00000140527
ENSMUST00000129283
ENSMUST00000127030
ENSMUST00000209433
ENSMUST00000214491
ENSMUST00000218524
ENSMUST00000189481
ENSMUST00000213687
ENSMUST00000187698
ENSMUST00000230824
ENSMUST00000170425
ENSMUST00000181571
ENSMUST00000136702
ENSMUST00000147001
ENSMUST00000193955
ENSMUST00000145344
ENSMUST00000222772
ENSMUST00000210943
ENSMUST00000156682
ENSMUST00000238640
ENSMUST00000212228
ENSMUST00000235396
ENSMUST00000213595
ENSMUST00000211727
ENSMUST00000162605
ENSMUST00000151588
ENSMUST00000213192
ENSMUST00000198015
ENSMUST00000148217
ENSMUST00000238309
ENSMUST00000208028
ENSMUST00000188082
ENSMUST00000153691
ENSMUST00000134225
ENSMUST00000159478
ENSMUST00000127599
ENSMUST00000190308
ENSMUST00000195191
ENSMUST00000236742
ENSMUST00000204945
ENSMUST00000179806
ENSMUST00000177016
ENSMUST00000203267
ENSMUST00000117091
ENSMUST00000129854
ENSMUST00000146473
ENSMUST00000234397
ENSMUST00000233237
ENSMUST00000186105
ENSMUST00000194338
ENSMUST00000234007
ENSMUST00000159527
ENSMUST00000168808
ENSMUST00000162924
ENSMUST00000210560
ENSMUST00000197870
ENSMUST00000136518
ENSMUST00000190547
ENSMUST00000229913
ENSMUST00000222351
ENSMUST00000152691
ENSMUST00000142142
ENSMUST00000143635
ENSMUST00000148036
ENSMUST00000125531
ENSMUST00000220891
ENSMUST00000129204
ENSMUST00000031274
ENSMUST00000186159
ENSMUST00000198594
ENSMUST00000234353
ENSMUST00000238099
ENSMUST00000202267
ENSMUST00000237447
ENSMUST00000131275
ENSMUST00000150811
ENSMUST00000224426
ENSMUST00000146372
ENSMUST00000145500
ENSMUST00000213014
ENSMUST00000131130
ENSMUST00000139675
ENSMUST00000219459
ENSMUST00000218470
ENSMUST00000166586
ENSMUST00000130385
ENSMUST00000229162
ENSMUST00000238615
ENSMUST00000117760
ENSMUST00000191797
ENSMUST00000140478
ENSMUST00000209332
ENSMUST00000151035
ENSMUST00000224153
ENSMUST00000143510
ENSMUST00000180447
ENSMUST00000146255
ENSMUST00000133990
ENSMUST00000155465
ENSMUST00000229835
ENSMUST00000135177
ENSMUST00000187037
ENSMUST00000171563
ENSMUST00000131352
ENSMUST00000235808
ENSMUST00000198040
ENSMUST00000120185
ENSMUST00000238956
ENSMUST00000152106
ENSMUST00000134047
ENSMUST00000239362
ENSMUST00000127026
ENSMUST00000238530
ENSMUST00000139212
ENSMUST00000221639
ENSMUST00000197262
ENSMUST00000155622
ENSMUST00000144918
ENSMUST00000189056
ENSMUST00000189858
ENSMUST00000124376
ENSMUST00000134598
ENSMUST00000227782
ENSMUST00000118320
ENSMUST00000137407
ENSMUST00000208560
ENSMUST00000201625*
ENSMUST00000197707
ENSMUST00000125861
ENSMUST00000188494
ENSMUST00000223772
ENSMUST00000229239
ENSMUST00000148568
ENSMUST00000176724
ENSMUST00000141152
ENSMUST00000171978
ENSMUST00000142723
ENSMUST00000232302
ENSMUST00000129158
ENSMUST00000192692
ENSMUST00000144975
ENSMUST00000212116
ENSMUST00000029726
ENSMUST00000173536
ENSMUST00000169845
ENSMUST00000235183
ENSMUST00000160975
ENSMUST00000168413
ENSMUST00000126998
ENSMUST00000173950
ENSMUST00000123635
ENSMUST00000152083
ENSMUST00000191346
ENSMUST00000218911
ENSMUST00000208755
ENSMUST00000149204
ENSMUST00000128838
ENSMUST00000138541
ENSMUST00000140415
ENSMUST00000161634
ENSMUST00000128036
ENSMUST00000211782
ENSMUST00000131101
ENSMUST00000177484
ENSMUST00000156069
ENSMUST00000237885
ENSMUST00000178227
ENSMUST00000156627
ENSMUST00000233875
ENSMUST00000139618
ENSMUST00000144376
ENSMUST00000153776
ENSMUST00000150854
ENSMUST00000207697
ENSMUST00000172885
ENSMUST00000213051
ENSMUST00000181852
ENSMUST00000128568
ENSMUST00000126859
ENSMUST00000145861
ENSMUST00000225626
ENSMUST00000127391
ENSMUST00000127469
ENSMUST00000156890
ENSMUST00000140582
ENSMUST00000089922
ENSMUST00000229750
ENSMUST00000117152
ENSMUST00000126255
ENSMUST00000209762
ENSMUST00000222505
ENSMUST00000140185
ENSMUST00000182517
ENSMUST00000153004
ENSMUST00000139358
ENSMUST00000233279
ENSMUST00000147026
ENSMUST00000141330
ENSMUST00000169855
ENSMUST00000180563
ENSMUST00000231237
ENSMUST00000217505
ENSMUST00000237833
ENSMUST00000173940
ENSMUST00000237316
ENSMUST00000133126
ENSMUST00000176589
ENSMUST00000235862
ENSMUST00000201267
ENSMUST00000223864
ENSMUST00000132275
ENSMUST00000146082
ENSMUST00000137781
ENSMUST00000161319
ENSMUST00000224937
ENSMUST00000138551
ENSMUST00000191616
ENSMUST00000097987
ENSMUST00000221351
ENSMUST00000206453
ENSMUST00000141142
ENSMUST00000226809
ENSMUST00000185296
ENSMUST00000236674
ENSMUST00000161924
ENSMUST00000129148
ENSMUST00000141545
ENSMUST00000123925
ENSMUST00000217654
ENSMUST00000204743
ENSMUST00000211595
ENSMUST00000195042
ENSMUST00000172915
ENSMUST00000226980
ENSMUST00000219287
ENSMUST00000206126
ENSMUST00000229740
ENSMUST00000231151
ENSMUST00000237915
ENSMUST00000222639
ENSMUST00000139161
ENSMUST00000124086
ENSMUST00000162331
ENSMUST00000200881
ENSMUST00000159974
ENSMUST00000235135
ENSMUST00000195931
ENSMUST00000222644
ENSMUST00000123326
ENSMUST00000162577
ENSMUST00000227116
ENSMUST00000237563
ENSMUST00000120947
ENSMUST00000228817
ENSMUST00000133453
ENSMUST00000192797
ENSMUST00000224722
ENSMUST00000130892
ENSMUST00000235532
ENSMUST00000127673
ENSMUST00000150170
ENSMUST00000235270
ENSMUST00000126849
ENSMUST00000232738
ENSMUST00000181842
ENSMUST00000172563
ENSMUST00000132352
ENSMUST00000205393
ENSMUST00000209874
ENSMUST00000084713
ENSMUST00000234580
ENSMUST00000186149
ENSMUST00000234343
ENSMUST00000146564
ENSMUST00000216477
ENSMUST00000186498
ENSMUST00000212782
ENSMUST00000219449
ENSMUST00000227687
ENSMUST00000129731
ENSMUST00000219198
ENSMUST00000149361
ENSMUST00000143925
ENSMUST00000223677
ENSMUST00000209140
ENSMUST00000225765
ENSMUST00000107381
ENSMUST00000188714
ENSMUST00000218213
ENSMUST00000231114
ENSMUST00000186134
ENSMUST00000204525
ENSMUST00000143509
ENSMUST00000190557
ENSMUST00000195285
ENSMUST00000124103
ENSMUST00000162649
ENSMUST00000172978
ENSMUST00000208997
ENSMUST00000196176
ENSMUST00000236867
ENSMUST00000182379
ENSMUST00000135858
ENSMUST00000143326
ENSMUST00000202338
ENSMUST00000120795
ENSMUST00000221314
ENSMUST00000160086
ENSMUST00000181517
ENSMUST00000189848
ENSMUST00000177141
ENSMUST00000206567
ENSMUST00000202607
ENSMUST00000236537
ENSMUST00000146849
ENSMUST00000122301
ENSMUST00000132218
ENSMUST00000133837
ENSMUST00000131342
ENSMUST00000180457
ENSMUST00000238823
ENSMUST00000134964
ENSMUST00000163090
ENSMUST00000146245
ENSMUST00000216060
ENSMUST00000219576
ENSMUST00000151394
ENSMUST00000134057
ENSMUST00000130333
ENSMUST00000121264
ENSMUST00000238946
ENSMUST00000225073
ENSMUST00000218944
ENSMUST00000150499
ENSMUST00000204298
ENSMUST00000236647
ENSMUST00000143330
ENSMUST00000229804
ENSMUST00000162869
ENSMUST00000235248
ENSMUST00000206101
ENSMUST00000209512
ENSMUST00000144290
ENSMUST00000203013
ENSMUST00000145354
ENSMUST00000121510
ENSMUST00000138619
ENSMUST00000210953
ENSMUST00000182767
ENSMUST00000230389
ENSMUST00000238650
ENSMUST00000194267
ENSMUST00000199128
ENSMUST00000209115
ENSMUST00000161511
ENSMUST00000139370
ENSMUST00000138359
ENSMUST00000160065
ENSMUST00000216791
ENSMUST00000150700
ENSMUST00000238310
ENSMUST00000190732
ENSMUST00000211051
ENSMUST00000133218
ENSMUST00000126138
ENSMUST00000130680
ENSMUST00000151776
ENSMUST00000220419
ENSMUST00000231875
ENSMUST00000148063
ENSMUST00000131443
ENSMUST00000219222
ENSMUST00000135111
ENSMUST00000124184
ENSMUST00000227228
ENSMUST00000236752
ENSMUST00000133101
ENSMUST00000228110
ENSMUST00000136013
ENSMUST00000190927
ENSMUST00000132567
ENSMUST00000128159
ENSMUST00000144773
ENSMUST00000206696
ENSMUST00000121635
ENSMUST00000156979
ENSMUST00000171950
ENSMUST00000135208
ENSMUST00000162544
ENSMUST00000237493
ENSMUST00000159947
ENSMUST00000136607
ENSMUST00000216528
ENSMUST00000196829
ENSMUST00000129844
ENSMUST00000143604
ENSMUST00000234442
ENSMUST00000156787
ENSMUST00000206218
ENSMUST00000125651
ENSMUST00000146027
ENSMUST00000239420
ENSMUST00000181268
ENSMUST00000143555
ENSMUST00000208953
ENSMUST00000125022
ENSMUST00000146210
ENSMUST00000195781
ENSMUST00000110230
ENSMUST00000124414
ENSMUST00000173978
ENSMUST00000223168
ENSMUST00000160773
ENSMUST00000186973
ENSMUST00000142509
ENSMUST00000220189
ENSMUST00000190362
ENSMUST00000125614
ENSMUST00000209596
ENSMUST00000216439
ENSMUST00000139507
ENSMUST00000204417
ENSMUST00000154259
ENSMUST00000236160
ENSMUST00000144184
ENSMUST00000212932
ENSMUST00000223639
ENSMUST00000189139
ENSMUST00000107589
ENSMUST00000140450
ENSMUST00000206275
ENSMUST00000154855
ENSMUST00000214754
ENSMUST00000207643
ENSMUST00000192753
ENSMUST00000150731
ENSMUST00000143760
ENSMUST00000124290
ENSMUST00000200789
ENSMUST00000182608
ENSMUST00000154360
ENSMUST00000235642
ENSMUST00000191122
ENSMUST00000188859
ENSMUST00000125354
ENSMUST00000133497
ENSMUST00000222534
ENSMUST00000191525
ENSMUST00000212041
ENSMUST00000226259
ENSMUST00000149839
ENSMUST00000172940
ENSMUST00000161554
ENSMUST00000231016
ENSMUST00000186838
ENSMUST00000144414
ENSMUST00000133275
ENSMUST00000173316
ENSMUST00000186036
ENSMUST00000037284
ENSMUST00000217559
ENSMUST00000196074
ENSMUST00000222864
ENSMUST00000236579
ENSMUST00000227051
ENSMUST00000227622
ENSMUST00000136406
ENSMUST00000222476
ENSMUST00000136768
ENSMUST00000149170
ENSMUST00000160414
ENSMUST00000218458
ENSMUST00000235757
ENSMUST00000196706
ENSMUST00000149844
ENSMUST00000206497
ENSMUST00000122925
ENSMUST00000145311
ENSMUST00000199037
ENSMUST00000191880
ENSMUST00000226360
ENSMUST00000140024
ENSMUST00000136688
ENSMUST00000124748
ENSMUST00000210289
ENSMUST00000156466
ENSMUST00000196319
ENSMUST00000187644
ENSMUST00000145398
ENSMUST00000159837
ENSMUST00000173490
ENSMUST00000130152
ENSMUST00000138071
ENSMUST00000126458
ENSMUST00000229880
ENSMUST00000152370
ENSMUST00000239011
ENSMUST00000211379
ENSMUST00000192586
ENSMUST00000237801
ENSMUST00000205390
ENSMUST00000151080
ENSMUST00000134649
ENSMUST00000156140
ENSMUST00000114853
ENSMUST00000188911
ENSMUST00000118701
ENSMUST00000238182
ENSMUST00000181782
ENSMUST00000127066
ENSMUST00000127868
ENSMUST00000173251
ENSMUST00000191715
ENSMUST00000119532
ENSMUST00000147429
ENSMUST00000145972
ENSMUST00000160131
ENSMUST00000232907
ENSMUST00000210885
ENSMUST00000216775
ENSMUST00000169733
ENSMUST00000187639
ENSMUST00000150784
ENSMUST00000196659
ENSMUST00000128444
ENSMUST00000183051
ENSMUST00000143680
ENSMUST00000182486
ENSMUST00000207678
ENSMUST00000140218
ENSMUST00000144257
ENSMUST00000198307
ENSMUST00000134286
ENSMUST00000175719
ENSMUST00000238697
ENSMUST00000193835
ENSMUST00000136045
ENSMUST00000224466
ENSMUST00000169195
ENSMUST00000230644
ENSMUST00000199772
ENSMUST00000173137
ENSMUST00000131185
ENSMUST00000207501
ENSMUST00000238412
ENSMUST00000140696
ENSMUST00000204883
ENSMUST00000194461
ENSMUST00000132947
ENSMUST00000130330
ENSMUST00000238820
ENSMUST00000180801
ENSMUST00000131582
ENSMUST00000208289
ENSMUST00000122892
ENSMUST00000227852
ENSMUST00000129703
ENSMUST00000107435*
ENSMUST00000147868
ENSMUST00000146789
ENSMUST00000127429
ENSMUST00000201009
ENSMUST00000160748
ENSMUST00000146977
ENSMUST00000137984
ENSMUST00000117986
ENSMUST00000209722
ENSMUST00000207099
ENSMUST00000140130
ENSMUST00000189459
ENSMUST00000235790
ENSMUST00000183014
ENSMUST00000128528
ENSMUST00000124131
ENSMUST00000125256
ENSMUST00000213662
ENSMUST00000192277
ENSMUST00000142075
ENSMUST00000161176
ENSMUST00000144748
ENSMUST00000155268
ENSMUST00000161721
ENSMUST00000115574
ENSMUST00000230341
ENSMUST00000156667
ENSMUST00000140275
ENSMUST00000207615
ENSMUST00000226462
ENSMUST00000139588
ENSMUST00000117385
ENSMUST00000216718
ENSMUST00000130760
ENSMUST00000154625
ENSMUST00000214521
ENSMUST00000148439
ENSMUST00000135449
ENSMUST00000206974
ENSMUST00000220141
ENSMUST00000135434
ENSMUST00000191804
ENSMUST00000123432
ENSMUST00000235273
ENSMUST00000131064
ENSMUST00000147538
ENSMUST00000154462
ENSMUST00000127670
ENSMUST00000140612
ENSMUST00000198232
ENSMUST00000209937
ENSMUST00000122018
ENSMUST00000237560
ENSMUST00000185121
ENSMUST00000233419
ENSMUST00000180830
ENSMUST00000221128
ENSMUST00000159126
ENSMUST00000219056
ENSMUST00000129784
ENSMUST00000131527
ENSMUST00000236163
ENSMUST00000225923
ENSMUST00000156847
ENSMUST00000124807
ENSMUST00000128060
ENSMUST00000225846
ENSMUST00000225048
ENSMUST00000221079
ENSMUST00000018719
ENSMUST00000219208
ENSMUST00000181041
ENSMUST00000150949
ENSMUST00000236912
ENSMUST00000159275
ENSMUST00000207526
ENSMUST00000182228
ENSMUST00000141513
ENSMUST00000173560
ENSMUST00000123018
ENSMUST00000123333
ENSMUST00000192750
ENSMUST00000217698
ENSMUST00000151675
ENSMUST00000123816
ENSMUST00000132450
ENSMUST00000234992
ENSMUST00000206795
ENSMUST00000212425
ENSMUST00000172028
ENSMUST00000125806
ENSMUST00000225685
ENSMUST00000169462
ENSMUST00000127164
ENSMUST00000194591
ENSMUST00000237028
ENSMUST00000217824
ENSMUST00000181727
ENSMUST00000126213
ENSMUST00000238127
ENSMUST00000239387
ENSMUST00000175854
ENSMUST00000156178
ENSMUST00000235455
ENSMUST00000143075
ENSMUST00000155089
ENSMUST00000152348
ENSMUST00000173179
ENSMUST00000216105
ENSMUST00000186411
ENSMUST00000147085
ENSMUST00000169625
ENSMUST00000220988
ENSMUST00000210713
ENSMUST00000128477
ENSMUST00000159612
ENSMUST00000088880
ENSMUST00000123224
ENSMUST00000189405
ENSMUST00000138263
ENSMUST00000182622
ENSMUST00000180709
ENSMUST00000238653
ENSMUST00000218849
ENSMUST00000163303
ENSMUST00000230549
ENSMUST00000186454
ENSMUST00000137734
ENSMUST00000189938
ENSMUST00000121513
ENSMUST00000144293
ENSMUST00000228483
ENSMUST00000203010
ENSMUST00000160807
ENSMUST00000143816
ENSMUST00000219154
ENSMUST00000234315
ENSMUST00000221824
ENSMUST00000192835
ENSMUST00000234504
ENSMUST00000143018
ENSMUST00000147242
ENSMUST00000149784
ENSMUST00000236996
ENSMUST00000180490
ENSMUST00000160293
ENSMUST00000148060
ENSMUST00000144807
ENSMUST00000234655
ENSMUST00000134265
ENSMUST00000187864
ENSMUST00000211767
ENSMUST00000130683
ENSMUST00000238313
ENSMUST00000238038
ENSMUST00000190039
ENSMUST00000137749
ENSMUST00000134090
ENSMUST00000123892
ENSMUST00000185106
ENSMUST00000175811
ENSMUST00000237137
ENSMUST00000135894
ENSMUST00000183116
ENSMUST00000154195
ENSMUST00000237490
ENSMUST00000134544
ENSMUST00000174573
ENSMUST00000127085
ENSMUST00000212268
ENSMUST00000218564
ENSMUST00000144770
ENSMUST00000236059
ENSMUST00000148477
ENSMUST00000193586
ENSMUST00000153370
ENSMUST00000136010
ENSMUST00000120771
ENSMUST00000231799
ENSMUST00000172490
ENSMUST00000210866
ENSMUST00000143224
ENSMUST00000197576
ENSMUST00000188448
ENSMUST00000145806
ENSMUST00000224512
ENSMUST00000145008
ENSMUST00000147164
ENSMUST00000140567
ENSMUST00000205000
ENSMUST00000173755
ENSMUST00000230476
ENSMUST00000237709
ENSMUST00000192162
ENSMUST00000151358
ENSMUST00000229356
ENSMUST00000137661
ENSMUST00000172709
ENSMUST00000161468
ENSMUST00000127318
ENSMUST00000223128
ENSMUST00000129280
ENSMUST00000209682
ENSMUST00000182932
ENSMUST00000229945
ENSMUST00000219139
ENSMUST00000205695
ENSMUST00000146954
ENSMUST00000149438
ENSMUST00000119747
ENSMUST00000152675
ENSMUST00000131450
ENSMUST00000239460
[truncated: 33,081 more rows]

## Sheet: E - missing from SpliceProt RN
Ensembl ID
ENSRNOT00000012436
ENSRNOT00000017324
ENSRNOT00000042142
ENSRNOT00000009755
ENSRNOT00000090364
ENSRNOT00000035994
ENSRNOT00000081634
ENSRNOT00000043154
ENSRNOT00000071027
ENSRNOT00000060282
ENSRNOT00000028522
ENSRNOT00000043247
ENSRNOT00000075872
ENSRNOT00000008559
ENSRNOT00000089805
ENSRNOT00000032600
ENSRNOT00000075588
ENSRNOT00000067342
ENSRNOT00000086262
ENSRNOT00000079236
ENSRNOT00000076331
ENSRNOT00000016991
ENSRNOT00000079810
ENSRNOT00000092552
ENSRNOT00000005981
ENSRNOT00000058652
ENSRNOT00000072049
ENSRNOT00000044779
ENSRNOT00000045215
ENSRNOT00000015517
ENSRNOT00000013319
ENSRNOT00000074807
ENSRNOT00000073421
ENSRNOT00000072946
ENSRNOT00000023369
ENSRNOT00000080431
ENSRNOT00000008367
ENSRNOT00000068198
ENSRNOT00000065729
ENSRNOT00000072819
ENSRNOT00000043396
ENSRNOT00000090230
ENSRNOT00000038047
ENSRNOT00000006926
ENSRNOT00000086955
ENSRNOT00000080096
ENSRNOT00000024971
ENSRNOT00000045436
ENSRNOT00000083650
ENSRNOT00000025293
ENSRNOT00000060370
ENSRNOT00000029833
ENSRNOT00000082464
ENSRNOT00000047511
ENSRNOT00000039631
ENSRNOT00000026546
ENSRNOT00000064965
ENSRNOT00000077990
ENSRNOT00000091242
ENSRNOT00000020729
ENSRNOT00000017330
ENSRNOT00000042747
ENSRNOT00000007890
ENSRNOT00000015393
ENSRNOT00000008227
ENSRNOT00000072306
ENSRNOT00000014211
ENSRNOT00000086734
ENSRNOT00000082081
ENSRNOT00000047917
ENSRNOT00000068764
ENSRNOT00000030600
ENSRNOT00000049250
ENSRNOT00000064023
ENSRNOT00000050480
ENSRNOT00000076309
ENSRNOT00000085376
ENSRNOT00000071451
ENSRNOT00000031419
ENSRNOT00000004272
ENSRNOT00000064058
ENSRNOT00000004187
ENSRNOT00000039882
ENSRNOT00000081292
ENSRNOT00000049066
ENSRNOT00000072158
ENSRNOT00000049969
ENSRNOT00000071605
ENSRNOT00000090214
ENSRNOT00000052024
ENSRNOT00000089680
ENSRNOT00000044838
ENSRNOT00000067483
ENSRNOT00000029312
ENSRNOT00000041124
ENSRNOT00000026363
ENSRNOT00000085611
ENSRNOT00000047242
ENSRNOT00000068694
ENSRNOT00000075294
ENSRNOT00000049344
ENSRNOT00000082999
ENSRNOT00000079568
ENSRNOT00000027214
ENSRNOT00000033633
ENSRNOT00000002138
ENSRNOT00000071492
ENSRNOT00000073104
ENSRNOT00000075170
ENSRNOT00000079954
ENSRNOT00000065401
ENSRNOT00000012075
ENSRNOT00000055227
ENSRNOT00000033873
ENSRNOT00000074160
ENSRNOT00000046271
ENSRNOT00000073709
ENSRNOT00000028936
ENSRNOT00000042020
ENSRNOT00000090898
ENSRNOT00000085250
ENSRNOT00000047208
ENSRNOT00000071603
ENSRNOT00000036601
ENSRNOT00000049392
ENSRNOT00000075242
ENSRNOT00000047002
ENSRNOT00000051110
ENSRNOT00000090586
ENSRNOT00000084076
ENSRNOT00000066780
ENSRNOT00000091450
ENSRNOT00000038691
ENSRNOT00000041089
ENSRNOT00000091208
ENSRNOT00000090997
ENSRNOT00000088453
ENSRNOT00000089574
ENSRNOT00000043299
ENSRNOT00000080554
ENSRNOT00000079547
ENSRNOT00000006279
ENSRNOT00000059147
ENSRNOT00000080760
ENSRNOT00000013216
ENSRNOT00000044065
ENSRNOT00000073232
ENSRNOT00000044913
ENSRNOT00000008469
ENSRNOT00000009295
ENSRNOT00000048166
ENSRNOT00000000661
ENSRNOT00000082307
ENSRNOT00000047933
ENSRNOT00000075521
ENSRNOT00000032274
ENSRNOT00000086827
ENSRNOT00000076074
ENSRNOT00000051134
ENSRNOT00000040010
ENSRNOT00000084806
ENSRNOT00000020655
ENSRNOT00000086675
ENSRNOT00000085688
ENSRNOT00000076703
ENSRNOT00000031638
ENSRNOT00000071483
ENSRNOT00000057564
ENSRNOT00000049660
ENSRNOT00000073731
ENSRNOT00000073984
ENSRNOT00000019409
ENSRNOT00000040840
ENSRNOT00000037779
ENSRNOT00000008077
ENSRNOT00000077225
ENSRNOT00000089131
ENSRNOT00000084433
ENSRNOT00000092586
ENSRNOT00000067444
ENSRNOT00000023079
ENSRNOT00000042108
ENSRNOT00000014082
ENSRNOT00000050515
ENSRNOT00000027206
ENSRNOT00000071967
ENSRNOT00000048592
ENSRNOT00000085385
ENSRNOT00000073169
ENSRNOT00000072732
ENSRNOT00000078140
ENSRNOT00000076573
ENSRNOT00000082554
ENSRNOT00000083135
ENSRNOT00000050931
ENSRNOT00000026215
ENSRNOT00000071033
ENSRNOT00000030909
ENSRNOT00000081016
ENSRNOT00000091479
ENSRNOT00000040604
ENSRNOT00000046772
ENSRNOT00000064506
ENSRNOT00000048420
ENSRNOT00000089436
ENSRNOT00000081919
ENSRNOT00000050189
ENSRNOT00000090869
ENSRNOT00000087009
ENSRNOT00000090742
ENSRNOT00000032528
ENSRNOT00000041658
ENSRNOT00000081432
ENSRNOT00000073451
ENSRNOT00000029531
ENSRNOT00000001058
ENSRNOT00000039687
ENSRNOT00000024351
ENSRNOT00000044587
ENSRNOT00000092490
ENSRNOT00000074482
ENSRNOT00000078363
ENSRNOT00000075166
ENSRNOT00000093048
ENSRNOT00000036954
ENSRNOT00000000211
ENSRNOT00000019023
ENSRNOT00000049683
ENSRNOT00000073394
ENSRNOT00000017172
ENSRNOT00000034583
ENSRNOT00000024969
ENSRNOT00000023270
ENSRNOT00000056727
ENSRNOT00000015369
ENSRNOT00000025319
ENSRNOT00000074238
ENSRNOT00000017939
ENSRNOT00000060737
ENSRNOT00000075084
ENSRNOT00000022759
ENSRNOT00000038958
ENSRNOT00000091724
ENSRNOT00000016474
ENSRNOT00000075461
ENSRNOT00000080607
ENSRNOT00000081839
ENSRNOT00000050041
ENSRNOT00000005509
ENSRNOT00000092340
ENSRNOT00000012907
ENSRNOT00000002712
ENSRNOT00000079455
ENSRNOT00000020770
ENSRNOT00000087563
ENSRNOT00000087031
ENSRNOT00000012663
ENSRNOT00000019751
ENSRNOT00000073017
ENSRNOT00000036200
ENSRNOT00000076895
ENSRNOT00000008384
ENSRNOT00000091551
ENSRNOT00000091813
ENSRNOT00000077368
ENSRNOT00000050860
ENSRNOT00000084021
ENSRNOT00000040369
ENSRNOT00000060092
ENSRNOT00000055176
ENSRNOT00000073035
ENSRNOT00000072630
ENSRNOT00000050748
ENSRNOT00000066983
ENSRNOT00000042985
ENSRNOT00000016625
ENSRNOT00000051470
ENSRNOT00000073027
ENSRNOT00000081508
ENSRNOT00000031746
ENSRNOT00000060298
ENSRNOT00000078400
ENSRNOT00000071642
ENSRNOT00000061894
ENSRNOT00000075203
ENSRNOT00000047043
ENSRNOT00000005925
ENSRNOT00000017901
ENSRNOT00000016318
ENSRNOT00000002135
ENSRNOT00000076254
ENSRNOT00000010501
ENSRNOT00000011092
ENSRNOT00000074667
ENSRNOT00000037047
ENSRNOT00000049311
ENSRNOT00000093741
ENSRNOT00000044955
ENSRNOT00000072475
ENSRNOT00000028575
ENSRNOT00000075045
ENSRNOT00000011298
ENSRNOT00000066266
ENSRNOT00000050465
ENSRNOT00000087481
ENSRNOT00000046417
ENSRNOT00000028331
ENSRNOT00000074890
ENSRNOT00000052300
ENSRNOT00000071608
ENSRNOT00000011659
ENSRNOT00000082530
ENSRNOT00000044675
ENSRNOT00000075043
ENSRNOT00000072155
ENSRNOT00000049651
ENSRNOT00000073534
ENSRNOT00000027168
ENSRNOT00000057761
ENSRNOT00000041268
ENSRNOT00000089272
ENSRNOT00000084934
ENSRNOT00000021103
ENSRNOT00000047825
ENSRNOT00000081310
ENSRNOT00000000432
ENSRNOT00000073787
ENSRNOT00000043358
ENSRNOT00000082149
ENSRNOT00000030162
ENSRNOT00000007077
ENSRNOT00000087374
ENSRNOT00000075813
ENSRNOT00000072562
ENSRNOT00000046725
ENSRNOT00000081970
ENSRNOT00000025723
ENSRNOT00000079924
ENSRNOT00000092631
ENSRNOT00000085321
ENSRNOT00000023395
ENSRNOT00000072507
ENSRNOT00000049956
ENSRNOT00000060366
ENSRNOT00000092871
ENSRNOT00000075730
ENSRNOT00000091677
ENSRNOT00000057587
ENSRNOT00000018654
ENSRNOT00000008471
ENSRNOT00000086622
ENSRNOT00000091203
ENSRNOT00000092489
ENSRNOT00000023887
ENSRNOT00000086441
ENSRNOT00000033327
ENSRNOT00000044928
ENSRNOT00000035648
ENSRNOT00000008889
ENSRNOT00000075858
ENSRNOT00000013060
ENSRNOT00000026281
ENSRNOT00000010399
ENSRNOT00000029386
ENSRNOT00000076893
ENSRNOT00000044652
ENSRNOT00000068195
ENSRNOT00000087418
ENSRNOT00000071709
ENSRNOT00000020328
ENSRNOT00000072172
ENSRNOT00000025824
ENSRNOT00000072486
ENSRNOT00000011085
ENSRNOT00000007862
ENSRNOT00000076708
ENSRNOT00000024916
ENSRNOT00000077771
ENSRNOT00000089501
ENSRNOT00000087428
ENSRNOT00000041353
ENSRNOT00000071945
ENSRNOT00000056733
ENSRNOT00000029958
ENSRNOT00000033739
ENSRNOT00000060427
ENSRNOT00000067642
ENSRNOT00000023108
ENSRNOT00000013619
ENSRNOT00000083505
ENSRNOT00000090794
ENSRNOT00000071232
ENSRNOT00000079418
ENSRNOT00000082023
ENSRNOT00000012842
ENSRNOT00000004213
ENSRNOT00000017452
ENSRNOT00000078704
ENSRNOT00000041328
ENSRNOT00000078798
ENSRNOT00000045756
ENSRNOT00000074456
ENSRNOT00000084755
ENSRNOT00000026962
ENSRNOT00000043672
ENSRNOT00000080751
ENSRNOT00000013548
ENSRNOT00000041536
ENSRNOT00000065474
ENSRNOT00000035257
ENSRNOT00000082965
ENSRNOT00000003689
ENSRNOT00000093294
ENSRNOT00000074905
ENSRNOT00000076664
ENSRNOT00000074502
ENSRNOT00000075982
ENSRNOT00000063861
ENSRNOT00000071970
ENSRNOT00000011188
ENSRNOT00000074666
ENSRNOT00000089565
ENSRNOT00000092857
ENSRNOT00000085205
ENSRNOT00000068276
ENSRNOT00000043553
ENSRNOT00000064946
ENSRNOT00000068098
ENSRNOT00000075676
ENSRNOT00000046227
ENSRNOT00000082473
ENSRNOT00000092065
ENSRNOT00000056546
ENSRNOT00000072744
ENSRNOT00000073285
ENSRNOT00000041030
ENSRNOT00000040556
ENSRNOT00000088803
ENSRNOT00000004674
ENSRNOT00000080172
ENSRNOT00000075707
ENSRNOT00000092913
ENSRNOT00000060404
ENSRNOT00000074293
ENSRNOT00000035567
ENSRNOT00000082901
ENSRNOT00000071542
ENSRNOT00000043518
ENSRNOT00000081169
ENSRNOT00000002411
ENSRNOT00000038340
ENSRNOT00000075762
ENSRNOT00000072751
ENSRNOT00000016876
ENSRNOT00000087272
ENSRNOT00000046111
ENSRNOT00000060645
ENSRNOT00000042248
ENSRNOT00000093143
ENSRNOT00000037575
ENSRNOT00000051911
ENSRNOT00000005871
ENSRNOT00000074567
ENSRNOT00000003946
ENSRNOT00000005794
ENSRNOT00000051142
ENSRNOT00000026924
ENSRNOT00000090146
ENSRNOT00000052265
ENSRNOT00000074271
ENSRNOT00000093019
ENSRNOT00000075683
ENSRNOT00000029708
ENSRNOT00000075261
ENSRNOT00000083182
ENSRNOT00000077428
ENSRNOT00000015333
ENSRNOT00000086631
ENSRNOT00000092386
ENSRNOT00000026757
ENSRNOT00000072524
ENSRNOT00000090373
ENSRNOT00000074370
ENSRNOT00000079907
ENSRNOT00000071260
ENSRNOT00000029039
ENSRNOT00000007435
ENSRNOT00000093442
ENSRNOT00000076065
ENSRNOT00000076373
ENSRNOT00000084905
ENSRNOT00000068634
ENSRNOT00000049461
ENSRNOT00000036680
ENSRNOT00000071722
ENSRNOT00000085714
ENSRNOT00000086882
ENSRNOT00000048376
ENSRNOT00000045173
ENSRNOT00000093611
ENSRNOT00000033695
ENSRNOT00000074282
ENSRNOT00000060994
ENSRNOT00000051259
ENSRNOT00000040812
ENSRNOT00000004236
ENSRNOT00000088798
ENSRNOT00000071712
ENSRNOT00000087907
ENSRNOT00000073505
ENSRNOT00000067508
ENSRNOT00000084749
ENSRNOT00000031921
ENSRNOT00000021429
ENSRNOT00000050090
ENSRNOT00000076923
ENSRNOT00000084176
ENSRNOT00000041537
ENSRNOT00000083308
ENSRNOT00000041189
ENSRNOT00000031484
ENSRNOT00000083394
ENSRNOT00000006815
ENSRNOT00000039652
ENSRNOT00000089850
ENSRNOT00000006203
ENSRNOT00000078674
ENSRNOT00000060121
ENSRNOT00000084482
ENSRNOT00000032973
ENSRNOT00000072025
ENSRNOT00000030832
ENSRNOT00000088075
ENSRNOT00000054800
ENSRNOT00000024048
ENSRNOT00000076063
ENSRNOT00000083451
ENSRNOT00000026601
ENSRNOT00000086856
ENSRNOT00000091261
ENSRNOT00000008934
ENSRNOT00000073004
ENSRNOT00000017843
ENSRNOT00000051768
ENSRNOT00000067320
ENSRNOT00000090375
ENSRNOT00000042110
ENSRNOT00000042582
ENSRNOT00000082000
ENSRNOT00000073292
ENSRNOT00000002232
ENSRNOT00000023150
ENSRNOT00000037997
ENSRNOT00000074718
ENSRNOT00000077601
ENSRNOT00000014033
ENSRNOT00000072286
ENSRNOT00000077738
ENSRNOT00000033809
ENSRNOT00000091234
ENSRNOT00000089906
ENSRNOT00000000169
ENSRNOT00000093066
ENSRNOT00000089009
ENSRNOT00000000550
ENSRNOT00000072487
ENSRNOT00000030597
ENSRNOT00000085084
ENSRNOT00000084238
ENSRNOT00000004458
ENSRNOT00000051010
ENSRNOT00000014182
ENSRNOT00000014492
ENSRNOT00000075800
ENSRNOT00000082630
ENSRNOT00000038168
ENSRNOT00000045565
ENSRNOT00000051799
ENSRNOT00000025217
ENSRNOT00000085420
ENSRNOT00000029387
ENSRNOT00000051533
ENSRNOT00000044575
ENSRNOT00000089064
ENSRNOT00000071133
ENSRNOT00000057898
ENSRNOT00000070963
ENSRNOT00000085576
ENSRNOT00000085938
ENSRNOT00000050832
ENSRNOT00000092750
ENSRNOT00000012914
ENSRNOT00000051194
ENSRNOT00000075651
ENSRNOT00000078810
ENSRNOT00000089879
ENSRNOT00000022525
ENSRNOT00000049858
ENSRNOT00000064866
ENSRNOT00000074629
ENSRNOT00000063941
ENSRNOT00000010249
ENSRNOT00000031887
ENSRNOT00000039430
ENSRNOT00000072607
ENSRNOT00000089297
ENSRNOT00000075405
ENSRNOT00000083485
ENSRNOT00000075059
ENSRNOT00000071650
ENSRNOT00000087665
ENSRNOT00000066419
ENSRNOT00000093385
ENSRNOT00000041883
ENSRNOT00000036164
ENSRNOT00000081642
ENSRNOT00000092925
ENSRNOT00000031768
ENSRNOT00000049730
ENSRNOT00000088726
ENSRNOT00000086997
ENSRNOT00000073334
ENSRNOT00000070980
ENSRNOT00000092918
ENSRNOT00000011602
ENSRNOT00000075408
ENSRNOT00000001113
ENSRNOT00000073056
ENSRNOT00000047442
ENSRNOT00000074545
ENSRNOT00000067661
ENSRNOT00000046384
ENSRNOT00000055433
ENSRNOT00000018963
ENSRNOT00000015746
ENSRNOT00000032922
ENSRNOT00000072362
ENSRNOT00000072100
ENSRNOT00000018025
ENSRNOT00000068093
ENSRNOT00000001123
ENSRNOT00000086591
ENSRNOT00000061599
ENSRNOT00000064452
ENSRNOT00000037742
ENSRNOT00000089339
ENSRNOT00000022054
ENSRNOT00000084559
ENSRNOT00000089954
ENSRNOT00000070947
ENSRNOT00000087109
ENSRNOT00000066774
ENSRNOT00000084367
ENSRNOT00000005407
ENSRNOT00000093070
ENSRNOT00000064614
ENSRNOT00000044882
ENSRNOT00000036449
ENSRNOT00000084643
ENSRNOT00000089580
ENSRNOT00000089112
ENSRNOT00000013233
ENSRNOT00000073361
ENSRNOT00000066891
ENSRNOT00000006754
ENSRNOT00000081899
ENSRNOT00000050154
ENSRNOT00000058331
ENSRNOT00000074329
ENSRNOT00000043523
ENSRNOT00000092953
ENSRNOT00000049208
ENSRNOT00000071505
ENSRNOT00000066245
ENSRNOT00000081342
ENSRNOT00000073722
ENSRNOT00000061040
ENSRNOT00000065528
ENSRNOT00000050446
ENSRNOT00000057895
ENSRNOT00000074204
ENSRNOT00000071350
ENSRNOT00000068508
ENSRNOT00000086804
ENSRNOT00000093685
ENSRNOT00000017689
ENSRNOT00000035329
ENSRNOT00000076080
ENSRNOT00000003630
ENSRNOT00000051304
ENSRNOT00000084416
ENSRNOT00000074725
ENSRNOT00000001412
ENSRNOT00000086703
ENSRNOT00000077423
ENSRNOT00000081787
ENSRNOT00000080231
ENSRNOT00000082209
ENSRNOT00000024938
ENSRNOT00000016702
ENSRNOT00000021243
ENSRNOT00000074715
ENSRNOT00000076827
ENSRNOT00000011176
ENSRNOT00000087803
ENSRNOT00000090835
ENSRNOT00000074950
ENSRNOT00000052280
ENSRNOT00000046519
ENSRNOT00000084111
ENSRNOT00000090675
ENSRNOT00000090047
ENSRNOT00000073117
ENSRNOT00000066284
ENSRNOT00000041518
ENSRNOT00000080125
ENSRNOT00000045810
ENSRNOT00000089423
ENSRNOT00000072554
ENSRNOT00000031656
ENSRNOT00000091143
ENSRNOT00000067610
ENSRNOT00000009482
ENSRNOT00000001654
ENSRNOT00000027953
ENSRNOT00000044241
ENSRNOT00000061954
ENSRNOT00000058163
ENSRNOT00000076262
ENSRNOT00000043909
ENSRNOT00000072802
ENSRNOT00000091688
ENSRNOT00000045458
ENSRNOT00000090207
ENSRNOT00000076720
ENSRNOT00000089425
ENSRNOT00000091904
ENSRNOT00000081880
ENSRNOT00000000492
ENSRNOT00000060456
ENSRNOT00000050536
ENSRNOT00000079805
ENSRNOT00000043006
ENSRNOT00000056255
ENSRNOT00000092099
ENSRNOT00000071874
ENSRNOT00000073594
ENSRNOT00000054926
ENSRNOT00000090833
ENSRNOT00000032536
ENSRNOT00000000603
ENSRNOT00000045301
ENSRNOT00000051693
ENSRNOT00000037001
ENSRNOT00000049754
ENSRNOT00000024957
ENSRNOT00000048210
ENSRNOT00000006450
ENSRNOT00000064901
ENSRNOT00000076101
ENSRNOT00000071634
ENSRNOT00000031103
ENSRNOT00000083411
ENSRNOT00000035435
ENSRNOT00000001732
ENSRNOT00000015150
ENSRNOT00000084233
ENSRNOT00000046667
ENSRNOT00000058997
ENSRNOT00000092587
ENSRNOT00000008319
ENSRNOT00000041555
ENSRNOT00000074713
ENSRNOT00000021179
ENSRNOT00000026820
ENSRNOT00000072055
ENSRNOT00000051266
ENSRNOT00000083421
ENSRNOT00000074226
ENSRNOT00000058640
ENSRNOT00000023335
ENSRNOT00000077415
ENSRNOT00000084469
ENSRNOT00000057199
ENSRNOT00000078879
ENSRNOT00000051763
ENSRNOT00000093577
ENSRNOT00000082049
ENSRNOT00000075019
ENSRNOT00000042179
ENSRNOT00000070802
ENSRNOT00000042245
ENSRNOT00000056539
ENSRNOT00000067026
ENSRNOT00000033533
ENSRNOT00000075376
ENSRNOT00000056793
ENSRNOT00000014731
ENSRNOT00000085933
ENSRNOT00000031693
ENSRNOT00000030328
ENSRNOT00000080422
ENSRNOT00000008715
ENSRNOT00000048167
ENSRNOT00000012112
ENSRNOT00000078906
ENSRNOT00000071620
ENSRNOT00000090761
ENSRNOT00000029224
ENSRNOT00000067379
ENSRNOT00000060519
ENSRNOT00000046903
ENSRNOT00000080590
ENSRNOT00000079546
ENSRNOT00000041697
ENSRNOT00000044856
ENSRNOT00000072464
ENSRNOT00000071503
ENSRNOT00000041987
ENSRNOT00000078009
ENSRNOT00000075926
ENSRNOT00000093234
ENSRNOT00000093167
ENSRNOT00000064172
ENSRNOT00000081156
ENSRNOT00000016518
ENSRNOT00000072689
ENSRNOT00000077861
ENSRNOT00000020940
ENSRNOT00000043964
ENSRNOT00000030625
ENSRNOT00000074051
ENSRNOT00000055216
ENSRNOT00000076996
ENSRNOT00000072431
ENSRNOT00000081605
ENSRNOT00000019330
ENSRNOT00000051671
ENSRNOT00000021569
ENSRNOT00000078738
ENSRNOT00000039065
ENSRNOT00000071098
ENSRNOT00000073679
ENSRNOT00000055723
ENSRNOT00000088012
ENSRNOT00000007796
ENSRNOT00000058703
ENSRNOT00000074543
ENSRNOT00000088399
ENSRNOT00000087546
ENSRNOT00000024724
ENSRNOT00000083865
ENSRNOT00000055226
ENSRNOT00000006872
ENSRNOT00000082158
ENSRNOT00000040049
ENSRNOT00000026511
ENSRNOT00000087351
ENSRNOT00000072393
ENSRNOT00000008612
ENSRNOT00000006200
ENSRNOT00000089511
ENSRNOT00000071729
ENSRNOT00000091075
ENSRNOT00000017604
ENSRNOT00000089935
ENSRNOT00000086238
ENSRNOT00000041605
ENSRNOT00000079969
ENSRNOT00000020451
ENSRNOT00000085941
ENSRNOT00000035678
ENSRNOT00000083876
ENSRNOT00000012067
ENSRNOT00000060074
ENSRNOT00000090457
ENSRNOT00000060869
ENSRNOT00000055174
ENSRNOT00000077828
ENSRNOT00000076060
ENSRNOT00000061588
ENSRNOT00000033018
ENSRNOT00000004677
ENSRNOT00000052361
ENSRNOT00000092629
ENSRNOT00000059715
ENSRNOT00000050117
ENSRNOT00000077853
ENSRNOT00000021946
ENSRNOT00000061896
ENSRNOT00000093399
ENSRNOT00000085339
ENSRNOT00000075073
ENSRNOT00000048253
ENSRNOT00000075365
ENSRNOT00000074915
ENSRNOT00000005343
ENSRNOT00000078585
ENSRNOT00000074937
ENSRNOT00000047647
ENSRNOT00000092854
ENSRNOT00000027060
ENSRNOT00000089048
ENSRNOT00000056800
ENSRNOT00000070921
ENSRNOT00000014030
ENSRNOT00000089828
ENSRNOT00000081940
ENSRNOT00000011163
ENSRNOT00000079385
ENSRNOT00000030221
ENSRNOT00000055289
ENSRNOT00000006646
ENSRNOT00000064419
ENSRNOT00000042829
ENSRNOT00000067597
ENSRNOT00000012872
ENSRNOT00000047726
ENSRNOT00000068353
ENSRNOT00000050334
ENSRNOT00000065156
ENSRNOT00000057160
ENSRNOT00000087532
ENSRNOT00000075091
ENSRNOT00000072382
ENSRNOT00000001338
ENSRNOT00000050959
ENSRNOT00000080504
ENSRNOT00000047805
ENSRNOT00000074174
ENSRNOT00000067263
ENSRNOT00000084147
ENSRNOT00000064429
ENSRNOT00000013882
ENSRNOT00000051149
ENSRNOT00000006339
ENSRNOT00000082357
ENSRNOT00000006954
ENSRNOT00000073141
ENSRNOT00000039083
ENSRNOT00000002054
ENSRNOT00000036956
ENSRNOT00000070960
ENSRNOT00000002518
ENSRNOT00000010450
ENSRNOT00000058749
ENSRNOT00000090548
ENSRNOT00000091213
ENSRNOT00000093665
ENSRNOT00000055915
ENSRNOT00000084340
ENSRNOT00000071325
ENSRNOT00000027619
ENSRNOT00000072527
ENSRNOT00000010208
ENSRNOT00000089754
ENSRNOT00000026754
ENSRNOT00000001635
ENSRNOT00000091223
ENSRNOT00000081107
ENSRNOT00000029183
ENSRNOT00000092718
ENSRNOT00000088311
ENSRNOT00000072517
ENSRNOT00000076021
ENSRNOT00000009898
ENSRNOT00000084168
ENSRNOT00000035386
ENSRNOT00000008750
ENSRNOT00000025826
ENSRNOT00000078576
ENSRNOT00000080746
ENSRNOT00000079790
ENSRNOT00000085178
ENSRNOT00000091164
ENSRNOT00000087660
ENSRNOT00000090359
ENSRNOT00000007996
ENSRNOT00000092910
ENSRNOT00000071323
ENSRNOT00000091215
ENSRNOT00000076772
ENSRNOT00000093663
ENSRNOT00000043305
ENSRNOT00000073474
ENSRNOT00000075258
ENSRNOT00000083246
ENSRNOT00000076796
ENSRNOT00000023287
ENSRNOT00000047131
ENSRNOT00000093140
ENSRNOT00000090772
ENSRNOT00000042974
ENSRNOT00000058238
ENSRNOT00000066819
ENSRNOT00000041483
ENSRNOT00000021264
ENSRNOT00000071358
ENSRNOT00000029345
ENSRNOT00000061242
ENSRNOT00000092282
ENSRNOT00000031286
ENSRNOT00000088644
ENSRNOT00000044570
ENSRNOT00000089632
ENSRNOT00000050288
ENSRNOT00000023181
ENSRNOT00000007587
ENSRNOT00000078837
ENSRNOT00000093539
ENSRNOT00000047436
ENSRNOT00000093187
ENSRNOT00000022193
ENSRNOT00000087029
ENSRNOT00000042264
ENSRNOT00000056210
ENSRNOT00000048907
ENSRNOT00000012048
ENSRNOT00000035065
ENSRNOT00000087849
ENSRNOT00000090271
ENSRNOT00000075680
ENSRNOT00000082459
ENSRNOT00000034647
ENSRNOT00000024418
ENSRNOT00000056321
ENSRNOT00000085568
ENSRNOT00000034990
ENSRNOT00000067337
ENSRNOT00000078434
ENSRNOT00000079442
ENSRNOT00000041899
ENSRNOT00000048255
ENSRNOT00000089450
ENSRNOT00000033968
ENSRNOT00000047109
ENSRNOT00000075363
ENSRNOT00000078166
ENSRNOT00000022740
ENSRNOT00000055290
ENSRNOT00000092293
ENSRNOT00000049954
ENSRNOT00000088148
ENSRNOT00000073353
ENSRNOT00000076438
ENSRNOT00000075546
ENSRNOT00000071681
ENSRNOT00000036261
ENSRNOT00000065868
ENSRNOT00000036993
ENSRNOT00000091704
ENSRNOT00000079019
ENSRNOT00000009046
ENSRNOT00000084871
ENSRNOT00000072840
ENSRNOT00000019504
ENSRNOT00000045048
ENSRNOT00000079376
ENSRNOT00000073637
ENSRNOT00000043709
ENSRNOT00000064120
ENSRNOT00000012927
ENSRNOT00000073877
ENSRNOT00000071597
ENSRNOT00000091073
ENSRNOT00000071439
ENSRNOT00000079916
ENSRNOT00000079392
ENSRNOT00000073625
ENSRNOT00000048726
ENSRNOT00000071912
ENSRNOT00000088998
ENSRNOT00000012420
ENSRNOT00000051053
ENSRNOT00000086807
ENSRNOT00000092814
ENSRNOT00000068439
ENSRNOT00000073618
ENSRNOT00000056621
ENSRNOT00000009794
ENSRNOT00000048223
ENSRNOT00000088532
ENSRNOT00000001822
ENSRNOT00000089544
ENSRNOT00000090085
ENSRNOT00000058160
ENSRNOT00000050775
ENSRNOT00000016232
ENSRNOT00000073549
ENSRNOT00000000523
ENSRNOT00000092824
ENSRNOT00000044667
ENSRNOT00000023113
ENSRNOT00000079762
ENSRNOT00000045825
ENSRNOT00000009199
ENSRNOT00000012938
ENSRNOT00000024040
ENSRNOT00000054808
ENSRNOT00000072398
ENSRNOT00000037890
ENSRNOT00000051690
ENSRNOT00000090830
ENSRNOT00000068766
ENSRNOT00000074673
ENSRNOT00000074955
ENSRNOT00000037345
ENSRNOT00000057384
ENSRNOT00000093258
ENSRNOT00000089043
ENSRNOT00000036383
ENSRNOT00000047795
ENSRNOT00000074710
ENSRNOT00000027226
ENSRNOT00000062001
ENSRNOT00000081909
ENSRNOT00000090713
ENSRNOT00000076830
ENSRNOT00000093726
ENSRNOT00000073975
ENSRNOT00000055734
ENSRNOT00000042118
ENSRNOT00000074262
ENSRNOT00000010084
ENSRNOT00000074720
ENSRNOT00000052379
ENSRNOT00000027216
ENSRNOT00000037185
ENSRNOT00000085565
ENSRNOT00000043027
ENSRNOT00000037529
ENSRNOT00000025609
ENSRNOT00000048400
ENSRNOT00000075272
ENSRNOT00000079676
ENSRNOT00000076085
ENSRNOT00000021452
ENSRNOT00000047399
ENSRNOT00000080134
ENSRNOT00000081964
ENSRNOT00000090659
ENSRNOT00000039088
ENSRNOT00000072557
ENSRNOT00000080466
ENSRNOT00000034771
ENSRNOT00000058235
ENSRNOT00000041057
ENSRNOT00000047012
ENSRNOT00000026724
ENSRNOT00000088408
ENSRNOT00000073114
ENSRNOT00000074099
ENSRNOT00000071500
ENSRNOT00000074972
ENSRNOT00000023641
ENSRNOT00000089714
ENSRNOT00000091756
ENSRNOT00000092830
ENSRNOT00000031053
ENSRNOT00000093647
ENSRNOT00000075962
ENSRNOT00000022303
ENSRNOT00000072951
ENSRNOT00000030251
ENSRNOT00000076824
ENSRNOT00000073952
ENSRNOT00000042614
ENSRNOT00000020943
ENSRNOT00000039271
ENSRNOT00000060001
ENSRNOT00000048075
ENSRNOT00000039910
ENSRNOT00000064243
ENSRNOT00000072369
ENSRNOT00000092435
ENSRNOT00000071770
ENSRNOT00000084309
ENSRNOT00000076814
ENSRNOT00000076659
ENSRNOT00000077129
ENSRNOT00000089332
ENSRNOT00000034907
ENSRNOT00000014811
ENSRNOT00000006924
ENSRNOT00000003932
ENSRNOT00000072992
ENSRNOT00000050634
ENSRNOT00000085906
ENSRNOT00000082333
ENSRNOT00000001110
ENSRNOT00000042181
ENSRNOT00000090545
ENSRNOT00000010551
ENSRNOT00000021562
ENSRNOT00000077434
ENSRNOT00000088376
ENSRNOT00000038077
ENSRNOT00000015172
ENSRNOT00000035424
ENSRNOT00000066614
ENSRNOT00000073672
ENSRNOT00000042939
ENSRNOT00000043171
ENSRNOT00000023974
ENSRNOT00000013705
ENSRNOT00000047255
ENSRNOT00000025856
ENSRNOT00000092950
ENSRNOT00000000745
ENSRNOT00000093704
ENSRNOT00000086160
ENSRNOT00000024954
ENSRNOT00000071625
ENSRNOT00000043603
ENSRNOT00000093365
ENSRNOT00000073597
ENSRNOT00000075399
ENSRNOT00000090329
ENSRNOT00000043510
ENSRNOT00000080419
ENSRNOT00000076132
ENSRNOT00000011900
ENSRNOT00000091663
ENSRNOT00000041305
ENSRNOT00000071007
ENSRNOT00000087651
ENSRNOT00000072693
ENSRNOT00000042507
ENSRNOT00000048699
ENSRNOT00000083649
ENSRNOT00000074430
ENSRNOT00000066128
ENSRNOT00000025147
ENSRNOT00000076950
ENSRNOT00000072402
ENSRNOT00000072050
ENSRNOT00000093436
ENSRNOT00000065232
ENSRNOT00000047272
ENSRNOT00000088383
ENSRNOT00000085496
ENSRNOT00000051968
ENSRNOT00000043967
ENSRNOT00000090584
ENSRNOT00000050610
ENSRNOT00000046001
ENSRNOT00000073973
ENSRNOT00000086942
ENSRNOT00000065038
ENSRNOT00000047078
ENSRNOT00000091296
ENSRNOT00000076269
ENSRNOT00000072809
ENSRNOT00000041984
ENSRNOT00000006455
ENSRNOT00000003284
ENSRNOT00000075665
ENSRNOT00000026576
ENSRNOT00000000525
ENSRNOT00000073401
ENSRNOT00000091497
ENSRNOT00000079651
ENSRNOT00000089410
ENSRNOT00000091187
ENSRNOT00000027950
ENSRNOT00000002006
ENSRNOT00000091140
ENSRNOT00000047663
ENSRNOT00000048436
ENSRNOT00000035675
ENSRNOT00000077837
ENSRNOT00000071062
ENSRNOT00000047347
ENSRNOT00000021036
ENSRNOT00000032477
ENSRNOT00000064873
ENSRNOT00000007490
ENSRNOT00000078916
ENSRNOT00000067274
ENSRNOT00000092227
ENSRNOT00000093112
ENSRNOT00000080402
ENSRNOT00000087434
ENSRNOT00000082326
ENSRNOT00000002355
ENSRNOT00000010707
ENSRNOT00000072657
ENSRNOT00000083089
ENSRNOT00000010836
ENSRNOT00000086076
ENSRNOT00000050847
ENSRNOT00000089685
ENSRNOT00000085756
ENSRNOT00000007522
ENSRNOT00000077388
ENSRNOT00000074804
ENSRNOT00000029298
ENSRNOT00000012993
ENSRNOT00000082682
ENSRNOT00000078029
ENSRNOT00000074586
ENSRNOT00000008705
ENSRNOT00000048941
ENSRNOT00000044271
ENSRNOT00000079166
ENSRNOT00000003780
ENSRNOT00000014337
ENSRNOT00000083766
ENSRNOT00000091249
ENSRNOT00000039903
ENSRNOT00000088294
ENSRNOT00000043244
ENSRNOT00000091757
ENSRNOT00000083439
ENSRNOT00000017571
ENSRNOT00000057854
ENSRNOT00000028749
ENSRNOT00000012167
ENSRNOT00000045360
ENSRNOT00000092942
ENSRNOT00000093339
ENSRNOT00000044910
ENSRNOT00000043157
ENSRNOT00000059602
ENSRNOT00000048122
ENSRNOT00000020712
ENSRNOT00000082831
ENSRNOT00000085012
ENSRNOT00000072556
ENSRNOT00000074591
ENSRNOT00000006218
ENSRNOT00000010360
ENSRNOT00000049347
ENSRNOT00000075297
ENSRNOT00000075472
ENSRNOT00000040965
ENSRNOT00000043846
ENSRNOT00000086950
ENSRNOT00000020970
ENSRNOT00000032394
ENSRNOT00000073336
ENSRNOT00000079677
ENSRNOT00000084928
ENSRNOT00000074462
ENSRNOT00000041127
ENSRNOT00000051422
ENSRNOT00000072248
ENSRNOT00000075496
ENSRNOT00000012982
ENSRNOT00000000623
ENSRNOT00000080538
ENSRNOT00000001219
ENSRNOT00000000500
ENSRNOT00000043016
ENSRNOT00000004184
ENSRNOT00000071447
ENSRNOT00000076121
ENSRNOT00000012321
ENSRNOT00000036754
ENSRNOT00000047374
ENSRNOT00000091152
ENSRNOT00000079420
ENSRNOT00000050156
ENSRNOT00000084817
ENSRNOT00000086433
ENSRNOT00000088881
ENSRNOT00000000658
ENSRNOT00000066776
ENSRNOT00000002381
ENSRNOT00000073811
ENSRNOT00000047914
ENSRNOT00000093200
ENSRNOT00000008224
ENSRNOT00000075191
ENSRNOT00000044934
ENSRNOT00000075481
ENSRNOT00000074206
ENSRNOT00000090942
ENSRNOT00000090700
ENSRNOT00000071397
ENSRNOT00000004344
ENSRNOT00000048423
ENSRNOT00000046290
ENSRNOT00000085665
ENSRNOT00000023307
ENSRNOT00000048735
ENSRNOT00000057271
ENSRNOT00000075914
ENSRNOT00000029713
ENSRNOT00000043661
ENSRNOT00000092188
ENSRNOT00000019467
ENSRNOT00000083549
ENSRNOT00000083628
ENSRNOT00000019266
ENSRNOT00000056450
ENSRNOT00000076233
ENSRNOT00000086427
ENSRNOT00000072466
ENSRNOT00000044619
ENSRNOT00000091297
ENSRNOT00000073201
ENSRNOT00000087957
ENSRNOT00000001050
ENSRNOT00000078998
ENSRNOT00000047879
ENSRNOT00000065839
ENSRNOT00000085187
ENSRNOT00000047186
ENSRNOT00000093733
ENSRNOT00000077762
ENSRNOT00000082695
ENSRNOT00000027233
ENSRNOT00000074575
ENSRNOT00000023431
ENSRNOT00000093425
ENSRNOT00000056933
ENSRNOT00000050899
ENSRNOT00000084720
ENSRNOT00000071745
ENSRNOT00000049665
ENSRNOT00000025290
ENSRNOT00000064799
ENSRNOT00000044295
ENSRNOT00000079043
ENSRNOT00000073107
ENSRNOT00000083315
ENSRNOT00000091191
ENSRNOT00000081759
ENSRNOT00000065071
ENSRNOT00000079823
ENSRNOT00000081623
ENSRNOT00000028482
ENSRNOT00000093674
ENSRNOT00000086051
ENSRNOT00000090498
ENSRNOT00000073767
ENSRNOT00000041679
ENSRNOT00000090188
ENSRNOT00000090404
ENSRNOT00000068553
ENSRNOT00000077261
ENSRNOT00000072701
ENSRNOT00000078494
ENSRNOT00000007168
ENSRNOT00000084099
ENSRNOT00000012388
ENSRNOT00000016117
ENSRNOT00000048861
ENSRNOT00000047850
ENSRNOT00000072638
ENSRNOT00000051231
ENSRNOT00000092684
ENSRNOT00000027188
ENSRNOT00000025923
ENSRNOT00000084322
ENSRNOT00000071964
ENSRNOT00000077360
ENSRNOT00000056479
ENSRNOT00000071876
ENSRNOT00000045685
ENSRNOT00000052182
ENSRNOT00000003768
ENSRNOT00000087129
ENSRNOT00000087714
ENSRNOT00000072327
ENSRNOT00000056632
ENSRNOT00000074214
ENSRNOT00000001831
ENSRNOT00000080448
ENSRNOT00000034757
ENSRNOT00000088917
ENSRNOT00000084540
ENSRNOT00000004790
ENSRNOT00000085782
ENSRNOT00000004143
ENSRNOT00000072317
ENSRNOT00000092736
ENSRNOT00000060386
ENSRNOT00000043610
ENSRNOT00000021273
ENSRNOT00000089102
ENSRNOT00000075249
ENSRNOT00000075175
ENSRNOT00000051137
ENSRNOT00000050967
ENSRNOT00000044753
ENSRNOT00000075757
ENSRNOT00000071649
ENSRNOT00000052126
ENSRNOT00000044950
ENSRNOT00000042848
ENSRNOT00000071528
ENSRNOT00000081106
ENSRNOT00000075040
ENSRNOT00000072470
ENSRNOT00000016098
ENSRNOT00000087588
ENSRNOT00000073447
ENSRNOT00000082533
ENSRNOT00000081323
ENSRNOT00000086293
ENSRNOT00000073743
ENSRNOT00000078800
ENSRNOT00000043135
ENSRNOT00000075178
ENSRNOT00000009691
ENSRNOT00000071054
ENSRNOT00000048152
ENSRNOT00000092384
ENSRNOT00000049091
ENSRNOT00000081313
ENSRNOT00000001527
ENSRNOT00000091301
ENSRNOT00000079872
ENSRNOT00000081401
ENSRNOT00000074609
ENSRNOT00000051475
ENSRNOT00000086359
ENSRNOT00000025068
ENSRNOT00000072875
ENSRNOT00000078644
ENSRNOT00000080395
ENSRNOT00000021307
ENSRNOT00000092456
ENSRNOT00000075236
ENSRNOT00000058060
ENSRNOT00000046817
ENSRNOT00000060972
ENSRNOT00000034599
ENSRNOT00000088203
ENSRNOT00000049989
ENSRNOT00000045532
ENSRNOT00000080010
ENSRNOT00000075415
ENSRNOT00000084454
ENSRNOT00000072617
ENSRNOT00000055893
ENSRNOT00000029177
ENSRNOT00000014912
ENSRNOT00000079450
ENSRNOT00000040848
ENSRNOT00000086177
ENSRNOT00000073523
ENSRNOT00000075834
ENSRNOT00000084065
ENSRNOT00000060101
ENSRNOT00000080799
ENSRNOT00000090151
ENSRNOT00000089442
ENSRNOT00000000549
ENSRNOT00000087855
ENSRNOT00000011833
ENSRNOT00000044979
ENSRNOT00000072459
ENSRNOT00000078388
ENSRNOT00000003557
ENSRNOT00000049574
ENSRNOT00000081986
ENSRNOT00000073513
ENSRNOT00000081672
ENSRNOT00000077849
ENSRNOT00000083536
ENSRNOT00000030460
ENSRNOT00000080669
ENSRNOT00000043959
ENSRNOT00000075861
ENSRNOT00000012066
ENSRNOT00000073844
ENSRNOT00000086920
ENSRNOT00000020251
ENSRNOT00000083637
ENSRNOT00000089376
ENSRNOT00000041157
ENSRNOT00000074199
ENSRNOT00000086370
ENSRNOT00000047547
ENSRNOT00000074489
ENSRNOT00000045789
ENSRNOT00000026926
ENSRNOT00000000975
ENSRNOT00000011262
ENSRNOT00000048930
ENSRNOT00000065285
ENSRNOT00000082010
ENSRNOT00000022929
ENSRNOT00000081766
ENSRNOT00000067201
ENSRNOT00000074742
ENSRNOT00000042072
ENSRNOT00000092566
ENSRNOT00000079377
ENSRNOT00000000973
ENSRNOT00000078683
ENSRNOT00000017746
ENSRNOT00000071572
ENSRNOT00000083613
ENSRNOT00000086728
ENSRNOT00000040055
ENSRNOT00000049363
ENSRNOT00000019887
ENSRNOT00000079521
ENSRNOT00000016026
ENSRNOT00000081719
ENSRNOT00000010383
ENSRNOT00000026969
ENSRNOT00000084564
ENSRNOT00000091674
ENSRNOT00000087818
ENSRNOT00000005021
ENSRNOT00000091834
ENSRNOT00000072886
ENSRNOT00000076032
ENSRNOT00000050608
ENSRNOT00000079511
ENSRNOT00000007462
ENSRNOT00000050694
ENSRNOT00000045376
ENSRNOT00000007074
ENSRNOT00000041610
ENSRNOT00000076192
ENSRNOT00000051939
ENSRNOT00000084925
ENSRNOT00000047834
ENSRNOT00000057950
ENSRNOT00000072245
ENSRNOT00000072179
ENSRNOT00000042081
ENSRNOT00000090032
ENSRNOT00000073537
ENSRNOT00000080527
ENSRNOT00000019698
ENSRNOT00000084915
ENSRNOT00000072774
ENSRNOT00000022786
ENSRNOT00000016752
ENSRNOT00000079170
ENSRNOT00000084063
ENSRNOT00000064103
ENSRNOT00000025652
ENSRNOT00000085704
ENSRNOT00000012611
ENSRNOT00000077066
ENSRNOT00000076903
ENSRNOT00000046587
ENSRNOT00000031901
ENSRNOT00000089789
ENSRNOT00000076667
ENSRNOT00000036203
ENSRNOT00000047425
ENSRNOT00000093297
ENSRNOT00000093472
ENSRNOT00000000986
ENSRNOT00000090602
ENSRNOT00000030984
ENSRNOT00000022610
ENSRNOT00000046955
ENSRNOT00000040096
ENSRNOT00000040278
ENSRNOT00000075717
ENSRNOT00000056461
ENSRNOT00000001108
ENSRNOT00000003402
ENSRNOT00000074147
ENSRNOT00000077145
ENSRNOT00000015802
ENSRNOT00000038359
ENSRNOT00000074490
ENSRNOT00000078707
ENSRNOT00000046207
ENSRNOT00000085769
ENSRNOT00000007163
ENSRNOT00000062080
ENSRNOT00000040431
ENSRNOT00000072633
ENSRNOT00000093563
ENSRNOT00000001533
ENSRNOT00000056084
ENSRNOT00000081628
ENSRNOT00000089385
ENSRNOT00000075727
ENSRNOT00000070886
ENSRNOT00000043801
ENSRNOT00000073468
ENSRNOT00000051901
ENSRNOT00000079159
ENSRNOT00000021278
ENSRNOT00000078220
ENSRNOT00000074387
ENSRNOT00000006668
ENSRNOT00000092238
ENSRNOT00000019108
ENSRNOT00000045383
ENSRNOT00000047040
ENSRNOT00000040081
ENSRNOT00000006574
ENSRNOT00000035340
ENSRNOT00000021999
ENSRNOT00000078311
ENSRNOT00000047820
ENSRNOT00000022773
ENSRNOT00000079754
ENSRNOT00000019061
ENSRNOT00000080443
ENSRNOT00000067860
ENSRNOT00000081337
ENSRNOT00000043508
ENSRNOT00000088544
ENSRNOT00000061019
ENSRNOT00000072284
ENSRNOT00000082535
ENSRNOT00000081090
ENSRNOT00000047810
ENSRNOT00000041791
ENSRNOT00000020969
ENSRNOT00000070889
ENSRNOT00000026503
ENSRNOT00000039822
ENSRNOT00000054811
ENSRNOT00000014078
ENSRNOT00000046409
ENSRNOT00000076633
ENSRNOT00000068374
ENSRNOT00000079308
ENSRNOT00000035153
ENSRNOT00000082854
ENSRNOT00000064584
ENSRNOT00000075465
ENSRNOT00000086626
ENSRNOT00000093499
ENSRNOT00000076357
ENSRNOT00000092774
ENSRNOT00000046788
ENSRNOT00000033687
ENSRNOT00000050837
ENSRNOT00000073738
ENSRNOT00000087156
ENSRNOT00000089610
ENSRNOT00000083012
ENSRNOT00000047239
ENSRNOT00000092003
ENSRNOT00000080457
ENSRNOT00000049729
ENSRNOT00000072566
ENSRNOT00000085696
ENSRNOT00000072602
ENSRNOT00000077503
ENSRNOT00000089292
ENSRNOT00000086535
ENSRNOT00000073455
ENSRNOT00000026098
ENSRNOT00000085089
ENSRNOT00000082295
ENSRNOT00000057864
ENSRNOT00000022688
ENSRNOT00000073173
ENSRNOT00000091767
ENSRNOT00000049719
ENSRNOT00000021996
ENSRNOT00000051001
ENSRNOT00000074870
ENSRNOT00000083756
ENSRNOT00000035128
ENSRNOT00000086921
ENSRNOT00000073009
ENSRNOT00000078071
ENSRNOT00000071568
ENSRNOT00000090873
ENSRNOT00000041344
ENSRNOT00000047702
ENSRNOT00000071834
ENSRNOT00000000215
ENSRNOT00000048499
ENSRNOT00000048537
ENSRNOT00000075860
ENSRNOT00000050420
ENSRNOT00000093349
ENSRNOT00000041904
ENSRNOT00000011848
ENSRNOT00000012919
ENSRNOT00000079035
ENSRNOT00000043836
ENSRNOT00000084197
ENSRNOT00000060980
ENSRNOT00000086393
ENSRNOT00000084286
ENSRNOT00000030677
ENSRNOT00000004260
ENSRNOT00000012379
ENSRNOT00000002131
ENSRNOT00000038395
ENSRNOT00000076886
ENSRNOT00000043676
ENSRNOT00000012929
ENSRNOT00000079880
ENSRNOT00000071599
ENSRNOT00000027179
ENSRNOT00000066652
ENSRNOT00000074452
ENSRNOT00000090774
ENSRNOT00000005535
ENSRNOT00000030706
ENSRNOT00000042996
ENSRNOT00000056198
ENSRNOT00000072471
ENSRNOT00000034553
ENSRNOT00000008507
ENSRNOT00000084440
ENSRNOT00000040710
ENSRNOT00000067646
ENSRNOT00000020532
ENSRNOT00000091201
ENSRNOT00000086443
ENSRNOT00000092357
ENSRNOT00000048274
ENSRNOT00000076774
ENSRNOT00000077966
ENSRNOT00000071087
ENSRNOT00000022789
ENSRNOT00000046464
ENSRNOT00000042587
ENSRNOT00000054860
ENSRNOT00000040720
ENSRNOT00000021955
ENSRNOT00000079948
ENSRNOT00000058061
ENSRNOT00000055630
ENSRNOT00000076245
ENSRNOT00000047107
ENSRNOT00000046081
ENSRNOT00000016621
ENSRNOT00000064298
ENSRNOT00000043210
ENSRNOT00000091300
ENSRNOT00000090932
ENSRNOT00000072749
ENSRNOT00000093397
ENSRNOT00000007654
ENSRNOT00000061610
ENSRNOT00000088305
ENSRNOT00000083497
ENSRNOT00000016184
ENSRNOT00000044992
ENSRNOT00000083272
ENSRNOT00000073565
ENSRNOT00000014842
ENSRNOT00000091041
ENSRNOT00000081989
ENSRNOT00000008475
ENSRNOT00000092627
ENSRNOT00000074181
ENSRNOT00000080567
ENSRNOT00000091821
ENSRNOT00000079193
ENSRNOT00000085975
ENSRNOT00000061620
ENSRNOT00000025096
ENSRNOT00000059593
ENSRNOT00000082177
ENSRNOT00000059739
ENSRNOT00000086698
ENSRNOT00000025689
ENSRNOT00000084965
ENSRNOT00000049401
ENSRNOT00000081131
ENSRNOT00000074939
ENSRNOT00000014399
ENSRNOT00000035491
ENSRNOT00000086988
ENSRNOT00000047553
ENSRNOT00000093246
ENSRNOT00000086887
ENSRNOT00000021430
ENSRNOT00000011802
ENSRNOT00000091649
ENSRNOT00000081803
ENSRNOT00000092470
ENSRNOT00000049313
ENSRNOT00000079967
ENSRNOT00000089929
ENSRNOT00000082910
ENSRNOT00000093447
ENSRNOT00000074196
ENSRNOT00000078211
ENSRNOT00000030813
ENSRNOT00000092516
ENSRNOT00000074486
ENSRNOT00000071423
ENSRNOT00000022029
ENSRNOT00000083347
ENSRNOT00000079033
ENSRNOT00000084785
ENSRNOT00000083380
ENSRNOT00000030043
ENSRNOT00000000990
ENSRNOT00000072384
ENSRNOT00000075555
ENSRNOT00000020383
ENSRNOT00000012634
ENSRNOT00000029395
ENSRNOT00000050332
ENSRNOT00000038393
ENSRNOT00000071339
ENSRNOT00000091465
ENSRNOT00000092852
ENSRNOT00000079277
ENSRNOT00000041926
ENSRNOT00000079476
ENSRNOT00000090875
ENSRNOT00000050544
ENSRNOT00000013197
ENSRNOT00000093014
ENSRNOT00000059638
ENSRNOT00000084751
ENSRNOT00000041376
ENSRNOT00000042928
ENSRNOT00000051241
ENSRNOT00000051387
ENSRNOT00000010786
ENSRNOT00000076516
ENSRNOT00000046760
ENSRNOT00000006975
ENSRNOT00000012610
ENSRNOT00000046947
ENSRNOT00000079171
ENSRNOT00000093523
ENSRNOT00000064713
ENSRNOT00000041621
ENSRNOT00000071580
ENSRNOT00000050551
ENSRNOT00000046690
ENSRNOT00000075888
ENSRNOT00000076635
ENSRNOT00000092243
ENSRNOT00000002990
ENSRNOT00000074606
ENSRNOT00000076875
ENSRNOT00000084275
ENSRNOT00000017602
ENSRNOT00000075596
ENSRNOT00000061786
ENSRNOT00000047883
ENSRNOT00000086557
ENSRNOT00000020210
ENSRNOT00000060149
ENSRNOT00000012135
ENSRNOT00000078786
ENSRNOT00000092008
ENSRNOT00000071064
ENSRNOT00000073425
ENSRNOT00000078661
ENSRNOT00000065261
ENSRNOT00000007901
ENSRNOT00000079116
ENSRNOT00000092202
ENSRNOT00000046197
ENSRNOT00000077650
ENSRNOT00000000907
ENSRNOT00000018456
ENSRNOT00000043688
ENSRNOT00000080417
ENSRNOT00000076878
ENSRNOT00000028179
ENSRNOT00000023101
ENSRNOT00000001319
ENSRNOT00000090317
ENSRNOT00000043904
ENSRNOT00000027335
ENSRNOT00000043279
ENSRNOT00000084689
ENSRNOT00000091006
ENSRNOT00000050002
ENSRNOT00000073040
ENSRNOT00000047274
ENSRNOT00000072404
ENSRNOT00000072188
ENSRNOT00000083258
ENSRNOT00000041210
ENSRNOT00000060389
ENSRNOT00000093162
ENSRNOT00000043897
ENSRNOT00000021779
ENSRNOT00000047909
ENSRNOT00000072645
ENSRNOT00000012310
ENSRNOT00000042937
ENSRNOT00000013690
ENSRNOT00000004244
ENSRNOT00000093201
ENSRNOT00000071297
ENSRNOT00000076327
ENSRNOT00000088880
ENSRNOT00000076571
ENSRNOT00000020836
ENSRNOT00000077594
ENSRNOT00000050933
ENSRNOT00000058831
ENSRNOT00000067374
ENSRNOT00000080543
[truncated: 4,844 more rows]

## Sheet: F - missing from OpenProt RN
Ensembl ID
ENSRNOT00000079302
ENSRNOT00000079302
ENSRNOT00000079302
ENSRNOT00000079302
ENSRNOT00000079302
ENSRNOT00000079302
ENSRNOT00000079302
ENSRNOT00000079302
ENSRNOT00000079302
ENSRNOT00000079302
ENSRNOT00000079302
ENSRNOT00000079302
ENSRNOT00000079302
ENSRNOT00000079302
ENSRNOT00000079302
ENSRNOT00000079302
ENSRNOT00000079302
ENSRNOT00000079302
ENSRNOT00000079302
ENSRNOT00000079302
ENSRNOT00000079302
ENSRNOT00000079302
ENSRNOT00000079302
ENSRNOT00000079302
ENSRNOT00000079302
ENSRNOT00000079302
ENSRNOT00000079302
ENSRNOT00000079302
ENSRNOT00000079302
ENSRNOT00000079302
ENSRNOT00000079302
ENSRNOT00000079302
ENSRNOT00000079302
ENSRNOT00000079302
ENSRNOT00000079302
ENSRNOT00000079302
ENSRNOT00000079302
ENSRNOT00000079302
ENSRNOT00000079302
ENSRNOT00000079302
ENSRNOT00000079302
ENSRNOT00000079302
ENSRNOT00000079302
ENSRNOT00000079302
ENSRNOT00000079302
ENSRNOT00000079302
ENSRNOT00000079302
ENSRNOT00000079302
ENSRNOT00000079302
ENSRNOT00000079302
ENSRNOT00000079302
ENSRNOT00000079302
ENSRNOT00000079302
ENSRNOT00000079302
ENSRNOT00000079302
ENSRNOT00000079302
ENSRNOT00000079302
ENSRNOT00000079302
ENSRNOT00000079302
ENSRNOT00000079302
ENSRNOT00000079302
ENSRNOT00000079302
ENSRNOT00000079302
ENSRNOT00000079302
ENSRNOT00000079302
ENSRNOT00000079302
ENSRNOT00000079302
ENSRNOT00000079302
ENSRNOT00000079302
ENSRNOT00000079302
ENSRNOT00000079302
ENSRNOT00000085119
ENSRNOT00000080870
ENSRNOT00000085168
ENSRNOT00000084741
ENSRNOT00000079642
ENSRNOT00000093607
ENSRNOT00000092334
ENSRNOT00000089548
ENSRNOT00000079245
ENSRNOT00000091979
ENSRNOT00000080245
ENSRNOT00000082617
ENSRNOT00000091556
ENSRNOT00000091883
ENSRNOT00000077692
ENSRNOT00000092166
ENSRNOT00000088102
ENSRNOT00000085494
ENSRNOT00000092692
ENSRNOT00000056241
ENSRNOT00000092308
ENSRNOT00000085177
ENSRNOT00000083249
ENSRNOT00000091754
ENSRNOT00000091929
ENSRNOT00000077644
ENSRNOT00000038121
ENSRNOT00000081453
ENSRNOT00000084204
ENSRNOT00000089369
ENSRNOT00000085442
ENSRNOT00000080074
ENSRNOT00000082099
ENSRNOT00000076147
ENSRNOT00000079820
ENSRNOT00000092541
ENSRNOT00000092836
ENSRNOT00000090082
ENSRNOT00000085561
ENSRNOT00000078504
ENSRNOT00000047859
ENSRNOT00000089282
ENSRNOT00000077541
ENSRNOT00000077836
ENSRNOT00000041833
ENSRNOT00000024258
ENSRNOT00000081763
ENSRNOT00000078019
ENSRNOT00000084743
ENSRNOT00000082715
ENSRNOT00000082067
ENSRNOT00000086277
ENSRNOT00000089822
ENSRNOT00000079979
ENSRNOT00000082028
ENSRNOT00000090236
ENSRNOT00000082446
ENSRNOT00000078027
ENSRNOT00000078863
ENSRNOT00000038090
ENSRNOT00000086518
ENSRNOT00000089125
ENSRNOT00000011389
ENSRNOT00000031927
ENSRNOT00000091881
ENSRNOT00000087460
ENSRNOT00000063294
ENSRNOT00000093705
ENSRNOT00000015599
ENSRNOT00000087267
ENSRNOT00000084187
ENSRNOT00000083036
ENSRNOT00000083822
ENSRNOT00000080979
ENSRNOT00000082302
ENSRNOT00000088526
ENSRNOT00000086846
ENSRNOT00000049785
ENSRNOT00000083675
ENSRNOT00000082365
ENSRNOT00000082870
ENSRNOT00000078197
ENSRNOT00000080821
ENSRNOT00000079629
ENSRNOT00000087878
ENSRNOT00000083057
ENSRNOT00000087137
ENSRNOT00000007070
ENSRNOT00000060486
ENSRNOT00000079537
ENSRNOT00000078130
ENSRNOT00000087751
ENSRNOT00000090966
ENSRNOT00000090450
ENSRNOT00000091067
ENSRNOT00000080617
ENSRNOT00000091823
ENSRNOT00000076482
ENSRNOT00000079821
ENSRNOT00000086634
ENSRNOT00000090072
ENSRNOT00000088774
ENSRNOT00000043306
ENSRNOT00000080629
ENSRNOT00000076051
ENSRNOT00000084208
ENSRNOT00000087542
ENSRNOT00000092648
ENSRNOT00000091679
ENSRNOT00000079142
ENSRNOT00000080698
ENSRNOT00000086287
ENSRNOT00000080845
ENSRNOT00000091758
ENSRNOT00000074553
ENSRNOT00000088850
ENSRNOT00000083746
ENSRNOT00000077648
ENSRNOT00000083719
ENSRNOT00000088205
ENSRNOT00000021237
ENSRNOT00000080989
ENSRNOT00000080477
ENSRNOT00000076337
ENSRNOT00000092405
ENSRNOT00000084033
ENSRNOT00000089746
ENSRNOT00000077192
ENSRNOT00000081308
ENSRNOT00000091880
ENSRNOT00000081644
ENSRNOT00000084442
ENSRNOT00000092666
ENSRNOT00000089415
ENSRNOT00000089331
ENSRNOT00000090698
ENSRNOT00000088061
ENSRNOT00000043950
ENSRNOT00000093746
ENSRNOT00000076488
ENSRNOT00000074830
ENSRNOT00000078771
ENSRNOT00000088613
ENSRNOT00000089529
ENSRNOT00000092929
ENSRNOT00000089690
ENSRNOT00000087787
ENSRNOT00000089081
ENSRNOT00000082405
ENSRNOT00000078626
ENSRNOT00000093314
ENSRNOT00000077593
ENSRNOT00000084383
ENSRNOT00000092129
ENSRNOT00000030811
ENSRNOT00000084448
ENSRNOT00000081220
ENSRNOT00000088782
ENSRNOT00000084791
ENSRNOT00000091313
ENSRNOT00000089284
ENSRNOT00000078112
ENSRNOT00000086159
ENSRNOT00000079295
ENSRNOT00000091525
ENSRNOT00000081427
ENSRNOT00000077198
ENSRNOT00000076860
ENSRNOT00000088445
ENSRNOT00000064130
ENSRNOT00000092245
ENSRNOT00000080435
ENSRNOT00000084047
ENSRNOT00000081067
ENSRNOT00000080450
ENSRNOT00000078986
ENSRNOT00000035590
ENSRNOT00000081446
ENSRNOT00000084935
ENSRNOT00000085196
ENSRNOT00000079148
ENSRNOT00000080692
ENSRNOT00000092642
ENSRNOT00000092464
ENSRNOT00000079739
ENSRNOT00000082540
ENSRNOT00000089288
ENSRNOT00000086015
ENSRNOT00000084265
ENSRNOT00000091763
ENSRNOT00000089899
ENSRNOT00000081464
ENSRNOT00000079806
ENSRNOT00000081689
ENSRNOT00000076900
ENSRNOT00000081870
ENSRNOT00000092419
ENSRNOT00000090179
ENSRNOT00000081365
ENSRNOT00000080761
ENSRNOT00000083386
ENSRNOT00000089312
ENSRNOT00000078565
ENSRNOT00000092468
ENSRNOT00000090280
ENSRNOT00000084373
ENSRNOT00000087777
ENSRNOT00000000022
ENSRNOT00000072460
ENSRNOT00000088366
ENSRNOT00000092427
ENSRNOT00000092302
ENSRNOT00000061048
ENSRNOT00000079944
ENSRNOT00000078770
ENSRNOT00000079451
ENSRNOT00000081754
ENSRNOT00000075855
ENSRNOT00000091992
ENSRNOT00000082644
ENSRNOT00000032429
ENSRNOT00000090074
ENSRNOT00000081917
ENSRNOT00000092880
ENSRNOT00000081129
ENSRNOT00000084790
ENSRNOT00000081221
ENSRNOT00000072991
ENSRNOT00000091453
ENSRNOT00000083023
ENSRNOT00000078854
ENSRNOT00000089463
ENSRNOT00000091666
ENSRNOT00000087222
ENSRNOT00000086799
ENSRNOT00000086586
ENSRNOT00000089867
ENSRNOT00000090591
ENSRNOT00000078976
ENSRNOT00000083463
ENSRNOT00000087006
ENSRNOT00000092679
ENSRNOT00000091304
ENSRNOT00000090223
ENSRNOT00000073310
ENSRNOT00000076861
ENSRNOT00000076385
ENSRNOT00000093216
ENSRNOT00000083274
ENSRNOT00000050818
ENSRNOT00000091761
ENSRNOT00000079540
ENSRNOT00000089751
ENSRNOT00000084086
ENSRNOT00000077084
ENSRNOT00000074230
ENSRNOT00000077821
ENSRNOT00000093566
ENSRNOT00000089224
ENSRNOT00000085554
ENSRNOT00000078356
ENSRNOT00000077590
ENSRNOT00000089937
ENSRNOT00000089190
ENSRNOT00000083224
ENSRNOT00000010262
ENSRNOT00000086665
ENSRNOT00000090245
ENSRNOT00000092617
ENSRNOT00000037527
ENSRNOT00000076131
ENSRNOT00000081556
ENSRNOT00000085793
ENSRNOT00000083751
ENSRNOT00000089045
ENSRNOT00000034194
ENSRNOT00000082072
ENSRNOT00000092590
ENSRNOT00000091496
ENSRNOT00000076931
ENSRNOT00000088569
ENSRNOT00000080857
ENSRNOT00000080648
ENSRNOT00000080709
ENSRNOT00000088864
ENSRNOT00000076046
ENSRNOT00000086659
ENSRNOT00000089021
ENSRNOT00000089542
ENSRNOT00000090507
ENSRNOT00000078686
ENSRNOT00000088277
ENSRNOT00000084953
ENSRNOT00000052316
ENSRNOT00000088052
ENSRNOT00000090917
ENSRNOT00000087719
ENSRNOT00000081820
ENSRNOT00000079857
ENSRNOT00000084492
ENSRNOT00000084323
ENSRNOT00000088470
ENSRNOT00000074961
ENSRNOT00000004150
ENSRNOT00000085515
ENSRNOT00000084962
ENSRNOT00000083888
ENSRNOT00000088827
ENSRNOT00000088063
ENSRNOT00000085953
ENSRNOT00000087685
ENSRNOT00000081477
ENSRNOT00000086379
ENSRNOT00000088819
ENSRNOT00000081142
ENSRNOT00000075961
ENSRNOT00000087282
ENSRNOT00000085323
ENSRNOT00000090871
ENSRNOT00000090880
ENSRNOT00000092074
ENSRNOT00000079022
ENSRNOT00000093625
ENSRNOT00000073022
ENSRNOT00000080022
ENSRNOT00000080836
ENSRNOT00000085802
ENSRNOT00000076064
ENSRNOT00000076600
ENSRNOT00000090758
ENSRNOT00000081873
ENSRNOT00000011480
ENSRNOT00000071592
ENSRNOT00000090823
ENSRNOT00000084793
ENSRNOT00000077088
ENSRNOT00000084859
ENSRNOT00000086932
ENSRNOT00000090715
ENSRNOT00000091435
ENSRNOT00000086205
ENSRNOT00000079525
ENSRNOT00000089326
ENSRNOT00000086253
ENSRNOT00000077556
ENSRNOT00000079313
ENSRNOT00000089156
ENSRNOT00000090220
ENSRNOT00000083267
ENSRNOT00000083326
ENSRNOT00000085086
ENSRNOT00000087036
ENSRNOT00000021149
ENSRNOT00000091148
ENSRNOT00000048241
ENSRNOT00000077487
ENSRNOT00000081821
ENSRNOT00000086850
ENSRNOT00000078721
ENSRNOT00000090427
ENSRNOT00000077179
ENSRNOT00000093544
ENSRNOT00000089347
ENSRNOT00000092979
ENSRNOT00000091705
ENSRNOT00000088147
ENSRNOT00000093198
ENSRNOT00000029702
ENSRNOT00000092643
ENSRNOT00000076389
ENSRNOT00000077095
ENSRNOT00000077675
ENSRNOT00000091594
ENSRNOT00000085034
ENSRNOT00000079224
ENSRNOT00000080878
ENSRNOT00000088472
ENSRNOT00000078113
ENSRNOT00000086499
ENSRNOT00000081397
ENSRNOT00000079937
ENSRNOT00000007507
ENSRNOT00000091080
ENSRNOT00000075859
ENSRNOT00000091409
ENSRNOT00000078597
ENSRNOT00000061411
ENSRNOT00000079045
ENSRNOT00000011720
ENSRNOT00000087537
ENSRNOT00000088258
ENSRNOT00000088926
ENSRNOT00000086931
ENSRNOT00000081330
ENSRNOT00000084382
ENSRNOT00000078569
ENSRNOT00000082637
ENSRNOT00000073542
ENSRNOT00000084744
ENSRNOT00000088612
ENSRNOT00000089405
ENSRNOT00000080542
ENSRNOT00000080884
ENSRNOT00000082824
ENSRNOT00000087078
ENSRNOT00000084010
ENSRNOT00000085491
ENSRNOT00000083405
ENSRNOT00000082278
ENSRNOT00000089304
ENSRNOT00000079589
ENSRNOT00000085748
ENSRNOT00000092768
ENSRNOT00000074492
ENSRNOT00000081685
ENSRNOT00000087989
ENSRNOT00000078481
ENSRNOT00000085939
ENSRNOT00000078470
ENSRNOT00000084961
ENSRNOT00000081941
ENSRNOT00000093359
ENSRNOT00000083453
ENSRNOT00000089709
ENSRNOT00000076547
ENSRNOT00000090222
ENSRNOT00000084748
ENSRNOT00000082828
ENSRNOT00000085218
ENSRNOT00000084139
ENSRNOT00000075105
ENSRNOT00000080439
ENSRNOT00000090333
ENSRNOT00000077685
ENSRNOT00000073083
ENSRNOT00000075905
ENSRNOT00000083644
ENSRNOT00000077249
ENSRNOT00000088745
ENSRNOT00000086513
ENSRNOT00000092369
ENSRNOT00000078531
ENSRNOT00000089206
ENSRNOT00000086903
ENSRNOT00000077369
ENSRNOT00000089308
ENSRNOT00000092216
ENSRNOT00000086155
ENSRNOT00000072451
ENSRNOT00000087591
ENSRNOT00000080020
ENSRNOT00000080347
ENSRNOT00000073020
ENSRNOT00000082080
ENSRNOT00000077355
ENSRNOT00000088390
ENSRNOT00000076602
ENSRNOT00000077925
ENSRNOT00000016874
ENSRNOT00000051003
ENSRNOT00000086918
ENSRNOT00000085833
ENSRNOT00000085297
ENSRNOT00000026707
ENSRNOT00000082386
ENSRNOT00000093220
ENSRNOT00000084663
ENSRNOT00000085437
ENSRNOT00000093468
ENSRNOT00000093419
ENSRNOT00000088254
ENSRNOT00000085652
ENSRNOT00000077822
ENSRNOT00000084160
ENSRNOT00000082753
ENSRNOT00000088096
ENSRNOT00000081057
ENSRNOT00000090331
ENSRNOT00000091750
ENSRNOT00000084407
ENSRNOT00000089760
ENSRNOT00000092975
ENSRNOT00000085963
ENSRNOT00000080690
ENSRNOT00000092943
ENSRNOT00000080070
ENSRNOT00000085004
ENSRNOT00000086488
ENSRNOT00000081222
ENSRNOT00000083543
ENSRNOT00000084008
ENSRNOT00000088780
ENSRNOT00000087221
ENSRNOT00000084830
ENSRNOT00000079070
ENSRNOT00000080278
ENSRNOT00000082461
ENSRNOT00000087917
ENSRNOT00000077787
ENSRNOT00000086101
ENSRNOT00000091991
ENSRNOT00000093281
ENSRNOT00000090314
ENSRNOT00000087117
ENSRNOT00000087754
ENSRNOT00000082693
ENSRNOT00000066076
ENSRNOT00000091326
ENSRNOT00000078782
ENSRNOT00000076959
ENSRNOT00000091267
ENSRNOT00000077566
ENSRNOT00000082137
ENSRNOT00000090095
ENSRNOT00000089072
ENSRNOT00000093084
ENSRNOT00000083739
ENSRNOT00000078344
ENSRNOT00000081849
ENSRNOT00000089311
ENSRNOT00000085546
ENSRNOT00000090140
ENSRNOT00000078877
ENSRNOT00000082937
ENSRNOT00000091956
ENSRNOT00000073762
ENSRNOT00000080762
ENSRNOT00000093537
ENSRNOT00000083435
ENSRNOT00000072763
ENSRNOT00000086860
ENSRNOT00000081641
ENSRNOT00000034303
ENSRNOT00000059203
ENSRNOT00000089739
ENSRNOT00000093590
ENSRNOT00000076576
ENSRNOT00000089148
ENSRNOT00000090397
ENSRNOT00000082874
ENSRNOT00000089585
ENSRNOT00000083338
ENSRNOT00000082347
ENSRNOT00000082020
ENSRNOT00000087028
ENSRNOT00000076767
ENSRNOT00000084814
ENSRNOT00000081548
ENSRNOT00000079386
ENSRNOT00000087994
ENSRNOT00000093088
ENSRNOT00000050793
ENSRNOT00000091607
ENSRNOT00000092777
ENSRNOT00000090454
ENSRNOT00000081301
ENSRNOT00000087302
ENSRNOT00000089496
ENSRNOT00000045543
ENSRNOT00000078268
ENSRNOT00000089144
ENSRNOT00000086510
ENSRNOT00000084792
ENSRNOT00000077777
ENSRNOT00000029433
ENSRNOT00000086100
ENSRNOT00000079409
ENSRNOT00000081566
ENSRNOT00000084831
ENSRNOT00000091878
ENSRNOT00000007332
ENSRNOT00000076902
ENSRNOT00000082888
ENSRNOT00000086618
ENSRNOT00000080867
ENSRNOT00000093694
ENSRNOT00000076102
ENSRNOT00000092625
ENSRNOT00000090685
ENSRNOT00000085803
ENSRNOT00000082083
ENSRNOT00000080023
ENSRNOT00000085407
ENSRNOT00000041677
ENSRNOT00000083082
ENSRNOT00000076586
ENSRNOT00000079867
ENSRNOT00000076799
ENSRNOT00000082735
ENSRNOT00000091021
ENSRNOT00000074259
ENSRNOT00000092006
ENSRNOT00000076805
ENSRNOT00000092888
ENSRNOT00000088239
ENSRNOT00000087644
ENSRNOT00000086356
ENSRNOT00000088499
ENSRNOT00000081461
ENSRNOT00000086258
ENSRNOT00000079369
ENSRNOT00000083820
ENSRNOT00000075838
ENSRNOT00000076913
ENSRNOT00000086783
ENSRNOT00000092735
ENSRNOT00000079941
ENSRNOT00000090656
ENSRNOT00000085399
ENSRNOT00000091175
ENSRNOT00000078896
ENSRNOT00000089694
ENSRNOT00000089820
ENSRNOT00000080318
ENSRNOT00000085553
ENSRNOT00000083332
ENSRNOT00000082006
ENSRNOT00000088504
ENSRNOT00000088757
ENSRNOT00000077735
ENSRNOT00000081542
ENSRNOT00000085794
ENSRNOT00000087541
ENSRNOT00000065877
ENSRNOT00000083556
ENSRNOT00000090409
ENSRNOT00000079822
ENSRNOT00000089979
ENSRNOT00000092874
ENSRNOT00000085367
ENSRNOT00000072446
ENSRNOT00000088340
ENSRNOT00000088863
ENSRNOT00000081751
ENSRNOT00000080355
ENSRNOT00000083280
ENSRNOT00000081073
ENSRNOT00000081990
ENSRNOT00000079330
ENSRNOT00000089088
ENSRNOT00000085247
ENSRNOT00000081693
ENSRNOT00000076518
ENSRNOT00000074001
ENSRNOT00000084324
ENSRNOT00000080454
ENSRNOT00000081190
ENSRNOT00000090899
ENSRNOT00000089556
ENSRNOT00000087313
ENSRNOT00000093585
ENSRNOT00000077156
ENSRNOT00000088428
ENSRNOT00000013518
ENSRNOT00000082882
ENSRNOT00000088260
ENSRNOT00000071313
ENSRNOT00000093148
ENSRNOT00000086773
ENSRNOT00000076846
ENSRNOT00000047961
ENSRNOT00000080643
ENSRNOT00000088930
ENSRNOT00000088103
ENSRNOT00000092937
ENSRNOT00000091882
ENSRNOT00000088155
ENSRNOT00000080057
ENSRNOT00000081228
ENSRNOT00000092878
ENSRNOT00000089617
ENSRNOT00000077693
ENSRNOT00000086416
ENSRNOT00000092190
ENSRNOT00000089537
ENSRNOT00000080272
ENSRNOT00000091641
ENSRNOT00000084226
ENSRNOT00000084958
ENSRNOT00000081874
ENSRNOT00000078379
ENSRNOT00000093435
ENSRNOT00000079272
ENSRNOT00000076104
ENSRNOT00000084328
ENSRNOT00000091185
ENSRNOT00000078774
ENSRNOT00000089189
ENSRNOT00000081750
ENSRNOT00000077796
ENSRNOT00000084399
ENSRNOT00000077589
ENSRNOT00000073331
ENSRNOT00000089281
ENSRNOT00000080331
ENSRNOT00000084794
ENSRNOT00000037031
ENSRNOT00000092884
ENSRNOT00000090070
ENSRNOT00000026000
ENSRNOT00000089942
ENSRNOT00000090529
ENSRNOT00000092796
ENSRNOT00000084886
ENSRNOT00000085441
ENSRNOT00000091333
ENSRNOT00000093575
ENSRNOT00000088118
ENSRNOT00000079592
ENSRNOT00000091222
ENSRNOT00000087666
ENSRNOT00000081888
ENSRNOT00000087453
ENSRNOT00000082787
ENSRNOT00000091625
ENSRNOT00000081991
ENSRNOT00000087992
ENSRNOT00000078602
ENSRNOT00000090347
ENSRNOT00000078398
ENSRNOT00000082397
ENSRNOT00000087144
ENSRNOT00000081284
ENSRNOT00000086780
ENSRNOT00000087496
ENSRNOT00000071311
ENSRNOT00000082925
ENSRNOT00000084485
ENSRNOT00000089419
ENSRNOT00000082330
ENSRNOT00000078296
ENSRNOT00000092312
ENSRNOT00000077288
ENSRNOT00000085550
ENSRNOT00000090326
ENSRNOT00000085615
ENSRNOT00000091643
ENSRNOT00000089194
ENSRNOT00000077705
ENSRNOT00000087761
ENSRNOT00000088614
ENSRNOT00000080849
ENSRNOT00000089823
ENSRNOT00000077867
ENSRNOT00000089758
ENSRNOT00000085374
ENSRNOT00000086815
ENSRNOT00000080300
ENSRNOT00000086723
ENSRNOT00000083880
ENSRNOT00000092023
ENSRNOT00000090991
ENSRNOT00000075018
ENSRNOT00000089871
ENSRNOT00000081452
ENSRNOT00000076749
ENSRNOT00000093541
ENSRNOT00000083099
ENSRNOT00000088263
ENSRNOT00000078959
ENSRNOT00000085443
ENSRNOT00000083679
ENSRNOT00000081637
ENSRNOT00000092463
ENSRNOT00000081690
ENSRNOT00000087049
ENSRNOT00000081907
ENSRNOT00000085032
ENSRNOT00000081529
ENSRNOT00000076420
ENSRNOT00000064470
ENSRNOT00000093648
ENSRNOT00000092637
ENSRNOT00000086565
ENSRNOT00000084443
ENSRNOT00000081463
ENSRNOT00000077529
ENSRNOT00000090589
ENSRNOT00000082746
ENSRNOT00000088655
ENSRNOT00000093304
ENSRNOT00000092081
ENSRNOT00000090542
ENSRNOT00000088630
ENSRNOT00000081828
ENSRNOT00000076934
ENSRNOT00000084779
ENSRNOT00000077376
ENSRNOT00000083929
ENSRNOT00000076348
ENSRNOT00000083507
ENSRNOT00000026813
ENSRNOT00000076246
ENSRNOT00000083359
ENSRNOT00000093192
ENSRNOT00000083221
ENSRNOT00000079143
ENSRNOT00000076039
ENSRNOT00000090990
ENSRNOT00000089689
ENSRNOT00000085384
ENSRNOT00000091454
ENSRNOT00000080301
ENSRNOT00000089642
ENSRNOT00000087948
ENSRNOT00000090045
ENSRNOT00000005562
ENSRNOT00000012416
ENSRNOT00000083870
ENSRNOT00000089245
ENSRNOT00000081753
ENSRNOT00000083998
ENSRNOT00000047855
ENSRNOT00000087148
ENSRNOT00000085742
ENSRNOT00000075968
ENSRNOT00000091036
ENSRNOT00000086422
ENSRNOT00000080548
ENSRNOT00000089998
ENSRNOT00000077284
ENSRNOT00000091125
ENSRNOT00000087311
ENSRNOT00000078632
ENSRNOT00000085485
ENSRNOT00000083350
ENSRNOT00000045217
ENSRNOT00000086475
ENSRNOT00000075749
ENSRNOT00000083335
ENSRNOT00000088546
ENSRNOT00000084781
ENSRNOT00000075877
ENSRNOT00000090094
ENSRNOT00000079649
ENSRNOT00000092732
ENSRNOT00000074227
ENSRNOT00000082710
ENSRNOT00000073682
ENSRNOT00000085186
ENSRNOT00000090580
ENSRNOT00000079616
ENSRNOT00000088639
ENSRNOT00000087244
ENSRNOT00000081184
ENSRNOT00000088109
ENSRNOT00000075473
ENSRNOT00000088519
ENSRNOT00000087606
ENSRNOT00000051547
ENSRNOT00000087936
ENSRNOT00000082225
ENSRNOT00000076238
ENSRNOT00000083680
ENSRNOT00000092667
ENSRNOT00000078951
ENSRNOT00000091339
ENSRNOT00000083671
ENSRNOT00000076498
ENSRNOT00000080825
ENSRNOT00000066530
ENSRNOT00000011831
ENSRNOT00000085858
ENSRNOT00000082916
ENSRNOT00000078151
ENSRNOT00000087041
ENSRNOT00000091734
ENSRNOT00000082506
ENSRNOT00000088004
ENSRNOT00000088660
ENSRNOT00000081624
ENSRNOT00000076097
ENSRNOT00000087730
ENSRNOT00000076677
ENSRNOT00000084854
ENSRNOT00000079825
ENSRNOT00000079713
ENSRNOT00000089983
ENSRNOT00000092856
ENSRNOT00000065561
ENSRNOT00000091241
ENSRNOT00000072981
ENSRNOT00000085393
ENSRNOT00000083921
ENSRNOT00000085422
ENSRNOT00000085307
ENSRNOT00000078756
ENSRNOT00000075887
ENSRNOT00000041862
ENSRNOT00000081856
ENSRNOT00000083121
ENSRNOT00000076494
ENSRNOT00000072289
ENSRNOT00000077089
ENSRNOT00000076395
ENSRNOT00000081974
ENSRNOT00000088407
ENSRNOT00000080275
ENSRNOT00000077042
ENSRNOT00000077521
ENSRNOT00000073243
ENSRNOT00000004472
ENSRNOT00000082339
ENSRNOT00000080243
ENSRNOT00000076968
ENSRNOT00000090029
ENSRNOT00000092089
ENSRNOT00000077433
ENSRNOT00000013395
ENSRNOT00000080092
ENSRNOT00000079840
ENSRNOT00000092042
ENSRNOT00000090678
ENSRNOT00000079557
ENSRNOT00000081520
ENSRNOT00000084186
ENSRNOT00000087266
ENSRNOT00000066392
ENSRNOT00000087040
ENSRNOT00000090893
ENSRNOT00000086551
ENSRNOT00000079309
ENSRNOT00000074264
ENSRNOT00000077184
ENSRNOT00000090924
ENSRNOT00000022332
ENSRNOT00000089438
ENSRNOT00000075246
ENSRNOT00000083973
ENSRNOT00000034256
ENSRNOT00000071769
ENSRNOT00000081988
ENSRNOT00000083298
ENSRNOT00000090497
ENSRNOT00000089145
ENSRNOT00000075366
ENSRNOT00000083396
ENSRNOT00000090430
ENSRNOT00000077545
ENSRNOT00000087248
ENSRNOT00000089173
ENSRNOT00000080704
ENSRNOT00000085781
ENSRNOT00000079982
ENSRNOT00000077688
ENSRNOT00000077414
ENSRNOT00000083923
ENSRNOT00000085391
ENSRNOT00000075518
ENSRNOT00000080361
ENSRNOT00000083620
ENSRNOT00000071701
ENSRNOT00000087549
ENSRNOT00000090174
ENSRNOT00000078370
ENSRNOT00000092414
ENSRNOT00000087582
ENSRNOT00000091363
ENSRNOT00000080182
ENSRNOT00000082122
ENSRNOT00000086226
ENSRNOT00000092315
ENSRNOT00000085686
ENSRNOT00000092199
ENSRNOT00000082352
ENSRNOT00000075052
ENSRNOT00000071075
ENSRNOT00000081418
ENSRNOT00000077291
ENSRNOT00000077315
ENSRNOT00000086158
ENSRNOT00000083712
ENSRNOT00000071292
ENSRNOT00000079361
ENSRNOT00000089620
ENSRNOT00000089923
ENSRNOT00000085147
ENSRNOT00000083180
ENSRNOT00000085035
ENSRNOT00000076561
ENSRNOT00000081403
ENSRNOT00000077128
ENSRNOT00000088456
ENSRNOT00000083279
ENSRNOT00000084676
ENSRNOT00000085947
ENSRNOT00000078651
ENSRNOT00000083980
ENSRNOT00000091412
ENSRNOT00000086794
ENSRNOT00000090732
ENSRNOT00000092358
ENSRNOT00000089567
ENSRNOT00000080044
ENSRNOT00000082708
ENSRNOT00000050246
ENSRNOT00000093136
ENSRNOT00000075913
ENSRNOT00000088372
ENSRNOT00000085926
ENSRNOT00000089279
ENSRNOT00000085258
ENSRNOT00000058944
ENSRNOT00000076977
ENSRNOT00000083413
ENSRNOT00000084356
ENSRNOT00000088038
ENSRNOT00000090184
ENSRNOT00000092098
ENSRNOT00000077893
ENSRNOT00000088800
ENSRNOT00000077924
ENSRNOT00000092678
ENSRNOT00000091708
ENSRNOT00000093402
ENSRNOT00000079447
ENSRNOT00000083621
ENSRNOT00000076811
ENSRNOT00000079972
ENSRNOT00000092759
ENSRNOT00000074913
ENSRNOT00000080447
ENSRNOT00000076668
ENSRNOT00000077455
ENSRNOT00000081928
ENSRNOT00000082309
ENSRNOT00000084035
ENSRNOT00000092403
ENSRNOT00000089776
ENSRNOT00000081674
ENSRNOT00000077497
ENSRNOT00000091841
ENSRNOT00000077237
ENSRNOT00000014369
ENSRNOT00000088490
ENSRNOT00000081199
ENSRNOT00000078105
ENSRNOT00000091352
ENSRNOT00000089362
ENSRNOT00000088218
ENSRNOT00000090624
ENSRNOT00000083981
ENSRNOT00000075904
ENSRNOT00000088269
ENSRNOT00000081315
ENSRNOT00000031780
ENSRNOT00000066227
ENSRNOT00000075868
ENSRNOT00000090837
ENSRNOT00000091922
ENSRNOT00000083170
ENSRNOT00000081523
ENSRNOT00000010876
ENSRNOT00000090433
ENSRNOT00000091713
ENSRNOT00000091825
ENSRNOT00000090293
ENSRNOT00000082275
ENSRNOT00000085416
ENSRNOT00000088010
ENSRNOT00000082092
ENSRNOT00000090089
ENSRNOT00000078552
ENSRNOT00000086519
ENSRNOT00000081122
ENSRNOT00000079089
ENSRNOT00000086639
ENSRNOT00000087410
ENSRNOT00000078417
ENSRNOT00000076265
ENSRNOT00000093645
ENSRNOT00000080837
ENSRNOT00000087921
ENSRNOT00000078210
ENSRNOT00000088658
ENSRNOT00000091999
ENSRNOT00000087217
ENSRNOT00000092275
ENSRNOT00000076345
ENSRNOT00000084252
ENSRNOT00000008002
ENSRNOT00000079837
ENSRNOT00000090339
ENSRNOT00000084077
ENSRNOT00000085263
ENSRNOT00000081713
ENSRNOT00000071091
ENSRNOT00000039868
ENSRNOT00000088443
ENSRNOT00000084630
ENSRNOT00000087578
ENSRNOT00000091414
ENSRNOT00000081476
ENSRNOT00000085474
ENSRNOT00000079890
ENSRNOT00000084655
ENSRNOT00000092486
ENSRNOT00000083195
ENSRNOT00000085631
ENSRNOT00000082678
ENSRNOT00000011847
ENSRNOT00000087973
ENSRNOT00000090843
ENSRNOT00000082759
ENSRNOT00000088388
ENSRNOT00000083266
ENSRNOT00000083327
ENSRNOT00000089248
ENSRNOT00000080573
ENSRNOT00000089995
ENSRNOT00000093524
ENSRNOT00000091928
ENSRNOT00000077704
ENSRNOT00000087889
ENSRNOT00000086963
ENSRNOT00000025383
ENSRNOT00000091967
ENSRNOT00000090066
ENSRNOT00000092557
ENSRNOT00000091094
ENSRNOT00000081536
ENSRNOT00000086493
ENSRNOT00000078119
ENSRNOT00000082256
ENSRNOT00000093171
ENSRNOT00000089606
ENSRNOT00000089244
ENSRNOT00000088596
ENSRNOT00000087350
ENSRNOT00000085861
ENSRNOT00000075394
ENSRNOT00000092536
ENSRNOT00000086200
ENSRNOT00000079699
ENSRNOT00000090710
ENSRNOT00000081412
ENSRNOT00000084534
ENSRNOT00000091354
ENSRNOT00000089025
ENSRNOT00000083465
ENSRNOT00000082571
ENSRNOT00000093567
ENSRNOT00000084631
ENSRNOT00000084087
ENSRNOT00000052054
ENSRNOT00000086897
ENSRNOT00000083244
ENSRNOT00000091893
ENSRNOT00000083606
ENSRNOT00000087183
ENSRNOT00000084263
ENSRNOT00000085077
ENSRNOT00000080667
ENSRNOT00000091017
ENSRNOT00000081275
ENSRNOT00000085252
ENSRNOT00000077476
ENSRNOT00000087671
ENSRNOT00000082702
ENSRNOT00000091570
ENSRNOT00000084474
ENSRNOT00000082414
ENSRNOT00000089703
ENSRNOT00000082199
ENSRNOT00000081840
ENSRNOT00000078563
ENSRNOT00000076605
ENSRNOT00000086661
ENSRNOT00000090241
ENSRNOT00000085478
ENSRNOT00000076135
ENSRNOT00000077352
ENSRNOT00000067216
ENSRNOT00000082523
ENSRNOT00000083730
ENSRNOT00000076935
ENSRNOT00000088551
ENSRNOT00000093712
ENSRNOT00000081622
ENSRNOT00000032337
ENSRNOT00000085019
ENSRNOT00000076962
ENSRNOT00000088226
ENSRNOT00000088958
ENSRNOT00000080098
ENSRNOT00000073098
ENSRNOT00000072266
ENSRNOT00000079403
ENSRNOT00000088158
ENSRNOT00000077426
ENSRNOT00000082984
ENSRNOT00000092843
ENSRNOT00000092447
ENSRNOT00000092972
ENSRNOT00000077240
ENSRNOT00000080403
ENSRNOT00000073403
ENSRNOT00000079354
ENSRNOT00000079124
ENSRNOT00000081710
ENSRNOT00000093396
ENSRNOT00000041480
ENSRNOT00000079570
ENSRNOT00000082890
ENSRNOT00000007173
ENSRNOT00000079581
ENSRNOT00000084169
ENSRNOT00000093217
ENSRNOT00000090840
ENSRNOT00000087170
ENSRNOT00000092711
ENSRNOT00000081182
ENSRNOT00000089701
ENSRNOT00000084969
ENSRNOT00000078489
ENSRNOT00000008286
ENSRNOT00000086587
ENSRNOT00000093121
ENSRNOT00000078442
ENSRNOT00000082293
ENSRNOT00000085795
ENSRNOT00000086960
ENSRNOT00000091667
ENSRNOT00000086663
ENSRNOT00000078208
ENSRNOT00000005614
ENSRNOT00000088115
ENSRNOT00000077734
ENSRNOT00000090092
ENSRNOT00000085114
ENSRNOT00000080570
ENSRNOT00000085504
ENSRNOT00000088915
ENSRNOT00000085809
ENSRNOT00000088794
ENSRNOT00000079469
ENSRNOT00000091628
ENSRNOT00000085341
ENSRNOT00000061221
ENSRNOT00000084795
ENSRNOT00000083844
ENSRNOT00000077916
ENSRNOT00000086230
ENSRNOT00000075835
ENSRNOT00000090476
ENSRNOT00000092116
ENSRNOT00000071362
ENSRNOT00000077885
ENSRNOT00000084757
ENSRNOT00000076380
ENSRNOT00000084239
ENSRNOT00000080199
ENSRNOT00000086833
ENSRNOT00000082583
ENSRNOT00000077182
ENSRNOT00000088059
ENSRNOT00000083636
ENSRNOT00000083516
ENSRNOT00000093335
ENSRNOT00000085633
ENSRNOT00000093350
ENSRNOT00000082988
ENSRNOT00000085103
ENSRNOT00000078479
ENSRNOT00000085513
ENSRNOT00000048694
ENSRNOT00000086744
ENSRNOT00000082732
ENSRNOT00000084046
ENSRNOT00000007183
ENSRNOT00000089733
ENSRNOT00000085903
ENSRNOT00000080094
ENSRNOT00000091184
ENSRNOT00000081048
ENSRNOT00000079674
ENSRNOT00000088425
ENSRNOT00000076492
ENSRNOT00000092225
ENSRNOT00000059839
ENSRNOT00000092413
ENSRNOT00000085851
ENSRNOT00000088213
ENSRNOT00000076609
ENSRNOT00000090037
ENSRNOT00000087843
ENSRNOT00000082368
ENSRNOT00000084379
ENSRNOT00000076231
ENSRNOT00000080572
ENSRNOT00000089403
ENSRNOT00000082248
ENSRNOT00000010865
ENSRNOT00000078247
ENSRNOT00000083403
ENSRNOT00000093309
ENSRNOT00000091769
ENSRNOT00000082731
ENSRNOT00000092829
ENSRNOT00000077817
ENSRNOT00000089924
ENSRNOT00000077829
ENSRNOT00000087972
ENSRNOT00000081683
ENSRNOT00000083290
ENSRNOT00000086859
ENSRNOT00000076011
ENSRNOT00000086793
ENSRNOT00000092645
ENSRNOT00000089581
ENSRNOT00000080075
ENSRNOT00000092970
ENSRNOT00000092981
ENSRNOT00000091703
ENSRNOT00000093363
ENSRNOT00000086707
ENSRNOT00000077181
ENSRNOT00000079701
ENSRNOT00000081712
ENSRNOT00000091730
ENSRNOT00000077093
ENSRNOT00000091522
ENSRNOT00000093243
ENSRNOT00000083581
ENSRNOT00000072089
ENSRNOT00000008357
ENSRNOT00000084896
ENSRNOT00000080549
ENSRNOT00000076437
ENSRNOT00000077123
ENSRNOT00000089291
ENSRNOT00000076490
ENSRNOT00000093476
ENSRNOT00000077599
ENSRNOT00000085850
ENSRNOT00000074114
ENSRNOT00000074757
ENSRNOT00000082703
ENSRNOT00000077712
ENSRNOT00000083431
ENSRNOT00000093122
ENSRNOT00000083291
ENSRNOT00000082797
ENSRNOT00000077404
ENSRNOT00000083523
ENSRNOT00000048036
ENSRNOT00000085253
ENSRNOT00000057772
ENSRNOT00000080106
ENSRNOT00000081289
ENSRNOT00000088811
ENSRNOT00000083167
ENSRNOT00000077683
ENSRNOT00000090411
ENSRNOT00000085526
ENSRNOT00000078065
ENSRNOT00000090335
ENSRNOT00000058849
ENSRNOT00000088987
ENSRNOT00000078154
ENSRNOT00000091892
ENSRNOT00000019269
ENSRNOT00000078717
ENSRNOT00000092279
ENSRNOT00000083358
ENSRNOT00000084659
ENSRNOT00000093536
ENSRNOT00000078729
ENSRNOT00000075903
ENSRNOT00000082025
ENSRNOT00000088187
ENSRNOT00000082936
ENSRNOT00000093649
ENSRNOT00000091957
ENSRNOT00000080733
ENSRNOT00000089128
ENSRNOT00000086515
ENSRNOT00000082244
ENSRNOT00000090434
ENSRNOT00000092528
ENSRNOT00000091157
ENSRNOT00000082606
ENSRNOT00000091714
ENSRNOT00000077121
ENSRNOT00000090981
ENSRNOT00000086996
ENSRNOT00000023806
ENSRNOT00000092921
ENSRNOT00000076201
ENSRNOT00000084767
ENSRNOT00000089400
ENSRNOT00000082075
ENSRNOT00000077229
ENSRNOT00000082432
ENSRNOT00000034404
ENSRNOT00000086662
ENSRNOT00000087363
ENSRNOT00000078374
ENSRNOT00000083837
ENSRNOT00000092351
ENSRNOT00000089837
ENSRNOT00000083207
ENSRNOT00000081091
ENSRNOT00000057108
ENSRNOT00000085724
ENSRNOT00000039482
ENSRNOT00000085329
ENSRNOT00000087243
ENSRNOT00000089890
ENSRNOT00000083042
ENSRNOT00000083521
ENSRNOT00000080368
ENSRNOT00000077945
ENSRNOT00000078286
ENSRNOT00000085398
ENSRNOT00000081056
ENSRNOT00000086737
ENSRNOT00000091733
ENSRNOT00000077090
ENSRNOT00000084235
ENSRNOT00000084495
ENSRNOT00000087486
ENSRNOT00000084512
ENSRNOT00000081294
ENSRNOT00000083984
ENSRNOT00000090776
ENSRNOT00000079248
ENSRNOT00000080327
ENSRNOT00000082572
ENSRNOT00000077173
ENSRNOT00000085296
ENSRNOT00000093360
ENSRNOT00000006859
ENSRNOT00000085436
ENSRNOT00000081411
ENSRNOT00000079714
ENSRNOT00000087412
ENSRNOT00000087557
ENSRNOT00000035829
ENSRNOT00000085862
ENSRNOT00000051721
ENSRNOT00000087704
ENSRNOT00000080248
ENSRNOT00000092584
ENSRNOT00000090524
ENSRNOT00000083545
ENSRNOT00000093240
ENSRNOT00000092396
ENSRNOT00000077298
ENSRNOT00000087595
ENSRNOT00000081584
ENSRNOT00000092350
ENSRNOT00000076152
ENSRNOT00000083988
ENSRNOT00000081842
ENSRNOT00000076493
ENSRNOT00000084862
ENSRNOT00000076322
ENSRNOT00000092120
ENSRNOT00000078384
ENSRNOT00000090171
ENSRNOT00000079465
ENSRNOT00000071557
ENSRNOT00000089401
ENSRNOT00000088127
ENSRNOT00000078596
ENSRNOT00000088968
ENSRNOT00000085058
ENSRNOT00000081396
ENSRNOT00000092920
ENSRNOT00000089699
ENSRNOT00000090980
ENSRNOT00000089188
ENSRNOT00000085495
ENSRNOT00000083520
ENSRNOT00000093622
ENSRNOT00000088946
ENSRNOT00000092056
ENSRNOT00000084165
ENSRNOT00000004262
ENSRNOT00000086383
ENSRNOT00000085102
ENSRNOT00000087649
ENSRNOT00000092434
ENSRNOT00000092671
ENSRNOT00000091701
ENSRNOT00000025109
ENSRNOT00000089856
ENSRNOT00000081578
ENSRNOT00000083974
ENSRNOT00000086791
ENSRNOT00000087825
ENSRNOT00000084329
ENSRNOT00000076564
ENSRNOT00000080459
ENSRNOT00000078276
ENSRNOT00000084251
ENSRNOT00000093116
ENSRNOT00000093149
ENSRNOT00000085015
ENSRNOT00000086135
ENSRNOT00000077879
ENSRNOT00000086320
ENSRNOT00000086047
ENSRNOT00000089628
ENSRNOT00000086466
ENSRNOT00000082636
ENSRNOT00000082516
ENSRNOT00000091657
ENSRNOT00000023948
ENSRNOT00000091848
ENSRNOT00000081410
ENSRNOT00000078551
ENSRNOT00000084576
ENSRNOT00000088740
ENSRNOT00000086935
ENSRNOT00000089974
ENSRNOT00000091432
ENSRNOT00000083856
ENSRNOT00000066815
ENSRNOT00000089982
ENSRNOT00000076247
ENSRNOT00000093667
ENSRNOT00000080353
ENSRNOT00000007732
ENSRNOT00000066186
ENSRNOT00000078766
ENSRNOT00000077582
ENSRNOT00000080123
ENSRNOT00000076226
ENSRNOT00000084904
ENSRNOT00000081043
ENSRNOT00000085277
ENSRNOT00000083241
ENSRNOT00000078748
ENSRNOT00000091217
ENSRNOT00000081695
ENSRNOT00000079123
ENSRNOT00000077106
ENSRNOT00000078139
ENSRNOT00000084104
ENSRNOT00000089916
ENSRNOT00000093583
ENSRNOT00000077906
ENSRNOT00000092636
ENSRNOT00000079620
ENSRNOT00000091351
ENSRNOT00000082574
ENSRNOT00000086208
ENSRNOT00000079528
ENSRNOT00000090769
ENSRNOT00000089225
ENSRNOT00000087128
ENSRNOT00000085722
ENSRNOT00000090718
ENSRNOT00000093732
ENSRNOT00000044982
ENSRNOT00000092085
ENSRNOT00000002894
ENSRNOT00000034346
ENSRNOT00000093699
ENSRNOT00000071124
ENSRNOT00000091145
ENSRNOT00000088554
ENSRNOT00000093079
ENSRNOT00000085503
ENSRNOT00000092733
ENSRNOT00000085610
ENSRNOT00000082294
ENSRNOT00000086000
ENSRNOT00000080528
ENSRNOT00000082588
ENSRNOT00000086977
ENSRNOT00000087580
ENSRNOT00000077387
ENSRNOT00000079817
ENSRNOT00000075337
ENSRNOT00000083048
ENSRNOT00000067148
ENSRNOT00000076441
ENSRNOT00000083426
ENSRNOT00000091056
ENSRNOT00000092572
ENSRNOT00000083360
ENSRNOT00000087124
ENSRNOT00000003363
ENSRNOT00000091294
ENSRNOT00000084610
ENSRNOT00000090714
ENSRNOT00000078437
ENSRNOT00000088086
ENSRNOT00000082584
ENSRNOT00000089360
ENSRNOT00000085471
ENSRNOT00000086668
ENSRNOT00000078297
ENSRNOT00000091350
ENSRNOT00000087290
ENSRNOT00000093573
ENSRNOT00000080817
ENSRNOT00000088515
ENSRNOT00000088105
ENSRNOT00000084052
ENSRNOT00000082217
ENSRNOT00000077292
ENSRNOT00000084277
ENSRNOT00000082351
ENSRNOT00000077075
ENSRNOT00000081636
ENSRNOT00000085634
ENSRNOT00000088232
ENSRNOT00000091983
ENSRNOT00000074215
ENSRNOT00000081844
ENSRNOT00000085531
ENSRNOT00000085846
ENSRNOT00000034522
ENSRNOT00000081549
ENSRNOT00000080408
ENSRNOT00000079007
ENSRNOT00000093042
ENSRNOT00000074532
ENSRNOT00000085423
ENSRNOT00000045225
ENSRNOT00000076443
ENSRNOT00000079588
ENSRNOT00000089682
ENSRNOT00000078831
ENSRNOT00000087988
ENSRNOT00000077718
ENSRNOT00000017200
ENSRNOT00000080920
ENSRNOT00000082683
ENSRNOT00000084227
ENSRNOT00000078792
ENSRNOT00000091817
ENSRNOT00000086417
ENSRNOT00000081319
ENSRNOT00000039155
ENSRNOT00000091413
ENSRNOT00000078201
ENSRNOT00000091621
ENSRNOT00000081402
ENSRNOT00000039633
ENSRNOT00000085264
ENSRNOT00000083285
ENSRNOT00000087079
ENSRNOT00000088444
ENSRNOT00000076847
ENSRNOT00000076615
ENSRNOT00000083825
ENSRNOT00000084039
ENSRNOT00000092522
ENSRNOT00000090377
ENSRNOT00000082620
ENSRNOT00000082305
ENSRNOT00000087628
ENSRNOT00000089922
ENSRNOT00000091408
ENSRNOT00000058735
ENSRNOT00000038845
ENSRNOT00000088259
ENSRNOT00000076286
ENSRNOT00000085500
ENSRNOT00000079983
ENSRNOT00000043227
ENSRNOT00000083922
ENSRNOT00000080879
ENSRNOT00000080921
ENSRNOT00000080217
ENSRNOT00000082007
ENSRNOT00000086494
ENSRNOT00000090292
ENSRNOT00000089275
ENSRNOT00000081730
ENSRNOT00000090432
ENSRNOT00000075854
ENSRNOT00000087624
ENSRNOT00000073351
ENSRNOT00000090657
ENSRNOT00000091404
ENSRNOT00000081755
ENSRNOT00000038820
ENSRNOT00000091786
ENSRNOT00000086168
ENSRNOT00000093017
ENSRNOT00000086211
ENSRNOT00000078493
ENSRNOT00000081041
ENSRNOT00000084061
ENSRNOT00000078152
ENSRNOT00000091305
ENSRNOT00000074647
ENSRNOT00000090701
ENSRNOT00000086927
ENSRNOT00000087400
ENSRNOT00000023028
ENSRNOT00000078200
ENSRNOT00000087433
ENSRNOT00000088605
ENSRNOT00000092368
ENSRNOT00000085934
ENSRNOT00000081606
ENSRNOT00000082776
ENSRNOT00000073945
ENSRNOT00000077957
ENSRNOT00000077319
ENSRNOT00000092040
ENSRNOT00000085111
ENSRNOT00000076378
ENSRNOT00000080438
ENSRNOT00000079681
ENSRNOT00000040771
ENSRNOT00000080396
ENSRNOT00000085366
ENSRNOT00000084938
ENSRNOT00000078869
ENSRNOT00000077892
ENSRNOT00000077851
ENSRNOT00000087019
ENSRNOT00000031588
ENSRNOT00000012507
ENSRNOT00000086142
ENSRNOT00000082246
ENSRNOT00000079009
ENSRNOT00000086189
ENSRNOT00000090054
ENSRNOT00000087340
ENSRNOT00000014838
ENSRNOT00000092851
ENSRNOT00000020399
ENSRNOT00000087863
ENSRNOT00000081379
ENSRNOT00000093511
ENSRNOT00000093101
ENSRNOT00000089676
ENSRNOT00000071903
ENSRNOT00000084971
ENSRNOT00000084980
ENSRNOT00000093488
ENSRNOT00000071997
ENSRNOT00000089390
ENSRNOT00000080480
ENSRNOT00000080471
ENSRNOT00000082420
ENSRNOT00000081526
ENSRNOT00000087260
ENSRNOT00000087046
ENSRNOT00000091421
ENSRNOT00000087131
ENSRNOT00000080819
ENSRNOT00000091500
ENSRNOT00000078083
ENSRNOT00000081132
ENSRNOT00000081788
ENSRNOT00000085242
ENSRNOT00000083482
ENSRNOT00000086537
ENSRNOT00000082887
ENSRNOT00000086617
ENSRNOT00000078191
ENSRNOT00000085970
ENSRNOT00000080904
ENSRNOT00000038725
ENSRNOT00000087914
ENSRNOT00000087795
ENSRNOT00000092342
ENSRNOT00000076272
ENSRNOT00000056615
ENSRNOT00000082483
ENSRNOT00000077896
ENSRNOT00000076057
ENSRNOT00000080423
ENSRNOT00000084353
ENSRNOT00000087757
ENSRNOT00000083745
ENSRNOT00000079514
ENSRNOT00000079104
ENSRNOT00000086821
ENSRNOT00000087809
ENSRNOT00000081389
ENSRNOT00000086487
ENSRNOT00000083612
ENSRNOT00000092835
ENSRNOT00000092850
ENSRNOT00000080908
ENSRNOT00000077835
ENSRNOT00000093252
ENSRNOT00000093133
ENSRNOT00000085786
ENSRNOT00000093077
ENSRNOT00000085305
ENSRNOT00000082061
ENSRNOT00000093697
ENSRNOT00000081406
ENSRNOT00000081262
ENSRNOT00000071931
ENSRNOT00000089391
ENSRNOT00000079518
ENSRNOT00000089215
ENSRNOT00000079638
ENSRNOT00000092253
ENSRNOT00000077932
ENSRNOT00000078461
ENSRNOT00000093478
ENSRNOT00000079908
ENSRNOT00000088992
ENSRNOT00000082613
ENSRNOT00000076303
ENSRNOT00000075738
ENSRNOT00000078937
ENSRNOT00000014668
ENSRNOT00000087930
ENSRNOT00000087103
ENSRNOT00000082877
ENSRNOT00000090394
ENSRNOT00000082749
ENSRNOT00000059037
ENSRNOT00000085171
ENSRNOT00000092526
ENSRNOT00000080722
ENSRNOT00000079555
ENSRNOT00000089258
ENSRNOT00000088540
ENSRNOT00000078751
ENSRNOT00000077379
ENSRNOT00000002277
ENSRNOT00000091134
ENSRNOT00000082716
ENSRNOT00000089947
ENSRNOT00000054815
ENSRNOT00000076249
ENSRNOT00000091348
ENSRNOT00000076141
ENSRNOT00000078224
ENSRNOT00000093618
ENSRNOT00000088763
ENSRNOT00000090495
ENSRNOT00000085567
ENSRNOT00000076282
ENSRNOT00000072186
ENSRNOT00000090235
ENSRNOT00000082868
ENSRNOT00000081728
ENSRNOT00000086642
ENSRNOT00000083559
ENSRNOT00000087375
ENSRNOT00000079039
ENSRNOT00000082819
ENSRNOT00000084574
ENSRNOT00000083393
ENSRNOT00000082063
ENSRNOT00000073887
ENSRNOT00000089176
ENSRNOT00000083307
ENSRNOT00000083062
ENSRNOT00000088310
ENSRNOT00000076566
ENSRNOT00000082531
ENSRNOT00000086870
ENSRNOT00000090896
ENSRNOT00000079772
ENSRNOT00000077159
ENSRNOT00000091108
ENSRNOT00000089854
ENSRNOT00000084091
ENSRNOT00000081102
ENSRNOT00000087101
ENSRNOT00000084434
ENSRNOT00000091555
ENSRNOT00000093340
ENSRNOT00000088236
ENSRNOT00000081902
ENSRNOT00000092398
ENSRNOT00000079366
ENSRNOT00000072337
ENSRNOT00000077965
ENSRNOT00000071669
ENSRNOT00000091503
ENSRNOT00000090851
ENSRNOT00000089770
ENSRNOT00000076640
ENSRNOT00000078594
ENSRNOT00000088585
ENSRNOT00000077862
ENSRNOT00000074536
ENSRNOT00000078753
ENSRNOT00000084335
ENSRNOT00000085889
ENSRNOT00000073219
ENSRNOT00000081799
ENSRNOT00000080219
ENSRNOT00000080420
ENSRNOT00000079060
ENSRNOT00000078386
ENSRNOT00000085438
ENSRNOT00000080111
ENSRNOT00000092862
ENSRNOT00000085298
ENSRNOT00000080877
ENSRNOT00000086758
ENSRNOT00000083112
ENSRNOT00000093155
ENSRNOT00000077586
ENSRNOT00000092058
ENSRNOT00000084842
ENSRNOT00000080782
ENSRNOT00000089986
ENSRNOT00000077394
ENSRNOT00000093633
ENSRNOT00000084584
ENSRNOT00000091480
ENSRNOT00000084889
ENSRNOT00000080749
ENSRNOT00000052412
ENSRNOT00000087618
ENSRNOT00000077235
ENSRNOT00000066885
ENSRNOT00000092632
ENSRNOT00000077902
ENSRNOT00000080264
ENSRNOT00000079749
ENSRNOT00000084945
ENSRNOT00000086871
ENSRNOT00000089502
ENSRNOT00000079877
ENSRNOT00000077102
ENSRNOT00000090379
[truncated: 1,647 more rows]
