# Supplementary material for: SpliceProt 2.0: A Sequence Repository of Human, Mouse, and Rat Proteoforms
Source: Int J Mol Sci. 2024 Jan 18;25(2):1183. doi: 10.3390/ijms25021183 (PMC10816255; doi:10.3390/ijms25021183)
Supplement: Supplementary file 1 [file ijms-25-01183-s001.zip › Supplementary File S3.xlsx]

## Sheet: Proteins
Locus	GroupNo	GroupSpecCount	Length	MolWt	SequenceCount	SpectrumCount	SpectrumCountUnique	Coverage	NSAF	Description	MyGroupType	ProteinScore	ProteinScoreUnnormalized	ContainsUniquePeptide
8051	0	5	50	5454.7	1	5	0	0.82	7.17E-05		4	5.47	5.47	0
5856	1	2235	312	34634.1	4	16	1	0.1763	3.68E-05		3	11.484	11.484	1
10372	1	2235	6885	795925.5	5	8	0	0.0105	8E-07		3	11.783	11.783	0
14949	1	2235	632	69915.4	2	6	0	0.038	6.8E-06		3	4.902	4.902	0
10821	1	2235	878	98090.9	10	24	0	0.1492	1.96E-05		3	26.225	26.225	0
31309	1	2235	741	82828.5	6	12	0	0.1201	1.16E-05		3	16.543	16.543	0
45558	1	2235	76	8479.2	2	8	0	0.3158	7.55E-05		3	5.005	5.005	0
6118	1	2235	169	18395.3	4	15	0	0.3195	6.36E-05		3	10.891	10.891	0
52533	1	2235	1468	160196.9	1	6	0	0.0054	2.9E-06		3	2.165	2.165	0
25619	1	2235	623	72058.3	2	4	0	0.0401	4.6E-06		3	4.577	4.577	0
63868	1	2235	768	88855.4	2	4	0	0.0326	3.7E-06		3	4.577	4.577	0
contaminant_GR78_KLULA	1	2235	679	74383.9	4	47	0	0.0501	4.96E-05	78 KD GLUCOSE REGULATED PROTEIN HOMOLOG PRECURSOR (GRP 78) (IMMUNOGLOBULIN...	3	13.89	13.89	0
50226	1	2235	1418	165177.7	1	3	0	0.0063	1.5E-06		3	2.439	2.439	0
26877	1	2235	32107	3557814.7	7	12	0	0.0014	3E-07		3	11.825	11.825	0
26876	1	2235	32131	3560782.6	7	12	0	0.0014	3E-07		3	11.825	11.825	0
27820	1	2235	1532	174633.9	74	512	500	0.5287	0.0002396		3	226.633	226.633	71
30702	1	2235	576	63317.1	20	125	125	0.3924	0.0001556		3	55.05	55.05	20
52534	1	2235	1528	166681.4	1	6	0	0.0052	2.8E-06		3	2.165	2.165	0
8422	1	2235	1679	191917.8	75	386	0	0.4783	0.0001648		3	238.399	238.399	0
8423	1	2235	1640	186892.2	17	66	0	0.0878	2.89E-05		3	46.732	46.732	0
39737	1	2235	551	61965.1	4	10	10	0.1071	1.3E-05		3	11.725	11.725	4
7041	1	2235	670	74496.7	9	22	0	0.197	2.35E-05		3	25.308	25.308	0
contaminant_UBIQUITIN03	1	2235	1011	111631.8	3	5	0	0.0455	3.5E-06		3	6.445	6.445	0
66163	1	2235	859	95748.5	2	3	0	0.0303	2.5E-06		3	4.093	4.093	0
32295	1	2235	883	96828.4	4	12	2	0.0306	9.7E-06		3	8.128	8.128	1
10824	1	2235	895	100147	11	26	0	0.1575	2.08E-05		3	27.944	27.944	0
26758	1	2235	1220	134581.9	3	4	0	0.0246	2.4E-06		3	5.291	5.291	0
20169	1	2235	326	36897	1	6	0	0.0245	1.32E-05		3	2.165	2.165	0
60611	1	2235	399	43952.2	2	4	0	0.0802	7.2E-06		3	6.979	6.979	0
1604	1	2235	122	14183.5	1	3	0	0.0902	1.76E-05		3	2.938	2.938	0
10373	1	2235	6824	787854.1	5	8	0	0.0106	8E-07		3	11.783	11.783	0
2332	1	2235	482	53464.9	7	20	7	0.1515	2.97E-05		3	18.113	18.113	2
5762	1	2235	359	40141.8	6	27	0	0.2006	5.39E-05		3	18.8	18.8	0
70815	1	2235	34350	3813633.7	8	15	0	0.0016	3E-07		3	13.624	13.624	0
22889	1	2235	5014	579542.2	5	8	0	0.0144	1.1E-06		3	11.783	11.783	0
66670	1	2235	1792	206762.5	3	5	0	0.0212	2E-06		3	6.398	6.398	0
58538	1	2235	727	79574.5	2	8	0	0.0124	7.9E-06		3	3.928	3.928	0
31308	1	2235	696	78606.7	6	12	0	0.1279	1.24E-05		3	16.543	16.543	0
52532	1	2235	1512	164804.6	1	6	0	0.0053	2.8E-06		3	2.165	2.165	0
13904	1	2235	1012	111606.1	4	6	1	0.0721	4.3E-06		3	9.25	9.25	1
33897	1	2235	871	97541.6	4	7	0	0.0333	5.8E-06		3	7.41	7.41	0
43733	1	2235	874	99501.2	4	10	10	0.0275	8.2E-06		3	8.149	8.149	4
63255	1	2235	331	36049.3	1	1	0	0.0604	2.2E-06		3	3.889	3.889	0
70816	1	2235	35991	3992147.3	8	15	0	0.0015	3E-07		3	13.624	13.624	0
26879	1	2235	29585	3279521.2	7	12	0	0.0016	3E-07		3	11.825	11.825	0
21239	1	2235	351	39114.7	1	3	0	0.0285	6.1E-06		3	2.254	2.254	0
33305	1	2235	467	53325.8	1	3	0	0.0321	4.6E-06		3	2.653	2.653	0
23312	1	2235	1187	137803	1	3	0	0.0076	1.8E-06		3	2.439	2.439	0
32706	1	2235	1261	147066.2	2	5	1	0.0071	2.8E-06		3	3.623	3.623	1
5797	1	2235	2567	285020.3	1	3	0	0.0027	8E-07		3	2.18	2.18	0
24613	1	2235	1034	117151.1	20	81	0	0.2863	5.62E-05		3	56.821	56.821	0
10823	1	2235	938	104182.7	11	26	0	0.1503	1.99E-05		3	27.944	27.944	0
56272	1	2235	245	26894.3	2	8	0	0.0694	2.34E-05		3	6.707	6.707	0
14778	1	2235	992	110090.9	16	48	0	0.2198	3.47E-05		3	44.502	44.502	0
46846	1	2235	822	91806.4	2	3	0	0.0316	2.6E-06		3	4.093	4.093	0
33307	1	2235	490	56286.6	1	3	0	0.0306	4.4E-06		3	2.653	2.653	0
15192	1	2235	1112	122006.3	54	397	0	0.4964	0.000256		3	169.148	169.148	0
15193	1	2235	1410	152346.7	54	397	0	0.3915	0.0002019		3	169.148	169.148	0
8424	1	2235	679	75275.8	7	19	0	0.0781	2.01E-05		3	17.132	17.132	0
8426	1	2235	1186	133247.3	15	58	0	0.1054	3.51E-05		3	41.314	41.314	0
8425	1	2235	1238	139212.1	15	58	0	0.101	3.36E-05		3	41.314	41.314	0
5209	1	2235	362	40801.9	1	1	0	0.0801	2E-06		3	2.13	2.13	0
60833	1	2235	1845	207076.3	2	8	0	0.0141	3.1E-06		3	4.278	4.278	0
40449	1	2235	369	41181.7	1	3	0	0.0271	5.8E-06		3	2.254	2.254	0
5857	1	2235	302	33548.3	3	15	0	0.1424	3.56E-05		3	9.451	9.451	0
10822	1	2235	937	104054.7	11	26	0	0.1505	1.99E-05		3	27.944	27.944	0
33306	1	2235	465	53275	1	3	0	0.0323	4.6E-06		3	2.653	2.653	0
39463	1	2235	290	31783.9	9	37	18	0.4586	9.15E-05		3	25.852	25.852	2
57162	1	2235	618	68472.7	2	6	0	0.0388	7E-06		3	4.902	4.902	0
29679	1	2235	344	37195.7	2	5	2	0.0988	1.04E-05		3	6.781	6.781	1
55000	1	2235	599	67905.3	3	5	0	0.0618	6E-06		3	7.24	7.24	0
1605	1	2235	117	13439.1	1	3	0	0.094	1.84E-05		3	2.938	2.938	0
61844	1	2235	614	69438.6	24	94	90	0.4625	0.0001098		3	66.651	66.651	22
14533	1	2235	2090	243079.8	1	3	0	0.0043	1E-06		3	2.439	2.439	0
14532	1	2235	2046	238027.3	1	3	0	0.0044	1.1E-06		3	2.439	2.439	0
23040	1	2235	68	7731	1	3	0	0.1912	3.16E-05		3	3.349	3.349	0
15194	1	2235	1063	113538.2	33	247	0	0.317	0.0001666		3	103.174	103.174	0
14779	1	2235	981	108830.3	16	48	0	0.2222	3.51E-05		3	44.503	44.503	0
67360	1	2235	1333	146312.1	24	116	108	0.2551	6.24E-05		3	73.77	73.77	23
39462	1	2235	310	33370.4	11	38	19	0.529	8.79E-05		3	31.363	31.363	4
24611	1	2235	1038	117572.4	21	84	0	0.315	5.8E-05		3	62.626	62.626	0
24610	1	2235	873	98934.5	14	55	0	0.2543	4.52E-05		3	38.451	38.451	0
24986	1	2235	633	69504.4	3	4	0	0.0474	4.5E-06		3	5.291	5.291	0
10374	1	2235	6818	787210.7	5	8	0	0.0106	8E-07		3	11.783	11.783	0
4148	1	2235	890	99768.5	4	15	0	0.0742	1.21E-05		3	10.777	10.777	0
60832	1	2235	1805	202164.7	2	8	0	0.0144	3.2E-06		3	4.278	4.278	0
70814	1	2235	27118	3012093.9	7	14	0	0.002	4E-07		3	11.666	11.666	0
33896	1	2235	752	84436.9	4	7	0	0.0386	6.7E-06		3	7.41	7.41	0
24612	1	2235	1001	113223.1	22	86	5	0.3277	6.16E-05		3	65.594	65.594	2
5763	1	2235	306	33977.5	3	19	0	0.1634	4.45E-05		3	11.615	11.615	0
46291	1	2235	276	28964.5	4	21	13	0.1775	5.46E-05		3	11.999	11.999	2
24985	1	2235	963	106770.6	3	4	0	0.0312	3E-06		3	5.291	5.291	0
20033	1	2235	624	70769.6	3	5	0	0.0593	5.7E-06		3	7.24	7.24	0
52531	1	2235	938	102433.6	1	6	0	0.0085	4.6E-06		3	2.165	2.165	0
39	1	2235	608	65793.4	2	3	0	0.0312	3.5E-06		3	3.412	3.412	0
15195	1	2235	754	78994	11	88	0	0.1578	8.37E-05		3	37.437	37.437	0
66669	1	2235	1958	226335.7	3	5	0	0.0194	1.8E-06		3	6.398	6.398	0
46847	1	2235	830	92675.9	2	3	0	0.0313	2.6E-06		3	4.093	4.093	0
48312	1	2235	1756	204605	11	22	0	0.0661	9E-06		3	25.143	25.143	0
10656	1	2235	1989	226196.4	1	3	0	0.0035	1.1E-06		3	2.112	2.112	0
48313	1	2235	1754	204347.9	11	22	0	0.0661	9E-06		3	25.143	25.143	0
6119	1	2235	151	16612.4	4	15	0	0.3576	7.12E-05		3	10.891	10.891	0
26878	1	2235	31973	3542785.4	7	12	0	0.0014	3E-07		3	11.825	11.825	0
6121	1	2235	341	37746.9	11	54	0	0.4252	0.0001135		3	30.424	30.424	0
23492	1	2235	116	12489.2	1	3	3	0.1379	1.85E-05		3	2.793	2.793	1
11653	1	2235	564	62271.9	12	46	16	0.289	5.85E-05		3	31.782	31.782	5
5798	1	2235	798	85482.2	1	3	0	0.0088	2.7E-06		3	2.18	2.18	0
70025	1	2235	953	105228.8	5	12	0	0.0567	9E-06		3	14.254	14.254	0
6120	1	2235	189	21199.7	4	15	0	0.2857	5.69E-05		3	10.891	10.891	0
1085	1	2235	329	34701.9	2	6	1	0.0912	1.31E-05		3	5.874	5.874	1
14950	1	2235	539	60166.8	2	6	0	0.0445	8E-06		3	4.902	4.902	0
6459	1	2235	307	33658.5	11	54	0	0.4723	0.0001261		3	30.424	30.424	0
8420	1	2235	1675	191474.5	75	386	0	0.4794	0.0001652		3	238.399	238.399	0
67821	2	3950	781	85888.5	16	49	0	0.2727	4.5E-05		3	45.871	45.871	0
68400	2	3950	543	61086.3	9	26	0	0.1989	3.43E-05		3	22.829	22.829	0
21054	2	3950	1302	148970.6	6	13	13	0.0545	7.2E-06		3	13.152	13.152	6
17231	2	3950	791	88572.5	9	26	0	0.1365	2.36E-05		3	22.829	22.829	0
67820	2	3950	832	91368.2	14	42	0	0.2236	3.62E-05		3	36.526	36.526	0
Reverse_56775	2	3950	2206	245237.4	1	1	0	0.0168	3E-07		3	2.507	2.507	0
Reverse_56776	2	3950	2453	270709	1	1	0	0.0151	3E-07		3	2.507	2.507	0
53261	2	3950	368	39774.5	17	79	0	0.4511	0.0001539		3	47.379	47.379	0
4855	2	3950	104	11974	9	68	68	0.625	0.0004688		3	25.07	25.07	9
5264	2	3950	4128	468769.9	54	133	133	0.1693	2.31E-05		3	135.747	135.747	54
53263	2	3950	219	24011.4	9	48	0	0.347	0.0001571		3	24.701	24.701	0
2595	2	3950	562	62072.9	1	2	0	0.0552	2.6E-06		3	3.422	3.422	0
61524	2	3950	124	13781	13	979	945	0.6855	0.0056605		3	35.761	35.761	11
50837	2	3950	7555	856328.4	7	12	0	0.0131	1.1E-06		3	14.669	14.669	0
67819	2	3950	872	95523.4	16	51	0	0.2557	4.19E-05		3	42.881	42.881	0
Reverse_56778	2	3950	3031	336996.1	1	1	0	0.0122	2E-07		3	2.507	2.507	0
26445	2	3950	1011	113654.4	4	8	4	0.0455	5.7E-06		3	10.161	10.161	2
Reverse_73941	2	3950	2965	330617.3	1	1	0	0.0125	2E-07		3	2.507	2.507	0
67822	2	3950	949	104522.1	23	69	4	0.3193	5.21E-05		3	64.661	64.661	2
32822	2	3950	750	84700.9	1	3	0	0.0213	2.9E-06		3	3.381	3.381	0
11382	2	3950	669	76269.7	2	5	0	0.0314	5.4E-06		3	3.684	3.684	0
11381	2	3950	661	74985.2	2	5	0	0.0318	5.4E-06		3	3.684	3.684	0
76488	2	3950	4828	551309.3	4	6	0	0.0139	9E-07		3	8.788	8.788	0
11385	2	3950	863	98183	3	7	0	0.0336	5.8E-06		3	5.785	5.785	0
15829	2	3950	302	33877.6	2	8	0	0.0795	1.9E-05		3	5.002	5.002	0
50311	2	3950	336	36254.6	14	94	0	0.3958	0.0002006		3	38.805	38.805	0
53262	2	3950	230	25053.9	10	54	0	0.3913	0.0001683		3	27.837	27.837	0
50310	2	3950	364	39413.2	14	94	0	0.3654	0.0001851		3	38.805	38.805	0
71391	2	3950	1967	208610	53	272	0	0.4077	9.91E-05		3	179.415	179.415	0
32823	2	3950	751	84759.9	1	3	0	0.0213	2.9E-06		3	3.381	3.381	0
29323	2	3950	3363	382157.6	2	4	0	0.0086	9E-07		3	3.61	3.61	0
17230	2	3950	685	77357.3	9	26	0	0.1577	2.72E-05		3	22.829	22.829	0
Reverse_56777	2	3950	3046	338035.6	1	1	0	0.0121	2E-07		3	2.507	2.507	0
Reverse_73942	2	3950	2822	314581.7	1	1	0	0.0131	3E-07		3	2.507	2.507	0
26527	2	3950	1555	177060	34	128	39	0.3164	5.9E-05		3	99.815	99.815	9
28056	2	3950	916	101184.2	2	5	2	0.024	3.9E-06		3	4.887	4.887	1
46424	2	3950	594	67592.1	2	4	0	0.0269	4.8E-06		3	4.951	4.951	0
5597	2	3950	274	29733.9	42	1206	0	0.7847	0.0031557		3	150.892	150.892	0
53259	2	3950	364	39377.3	17	79	0	0.456	0.0001556		3	47.379	47.379	0
26077	2	3950	2491	274180.7	4	5	0	0.0092	1.4E-06		3	7.545	7.545	0
21213	2	3950	169	18330.5	6	21	0	0.3846	8.91E-05		3	17.015	17.015	0
15422	2	3950	1280	141371.3	2	4	0	0.0203	2.2E-06		3	5.204	5.204	0
5595	2	3950	316	34814.1	38	1273	0	0.7911	0.0028883		3	138.605	138.605	0
53260	2	3950	361	39297.4	16	75	0	0.4294	0.000149		3	44.853	44.853	0
33819	2	3950	207	23176.7	1	2	0	0.0676	6.9E-06		3	2.135	2.135	0
11383	2	3950	803	91114.9	3	7	0	0.0361	6.2E-06		3	5.785	5.785	0
46398	2	3950	5225	591493.7	3	7	0	0.0071	1E-06		3	5.585	5.585	0
24573	2	3950	707	80427.8	2	5	0	0.0297	5.1E-06		3	3.684	3.684	0
54161	2	3950	3716	416648.5	2	5	0	0.0067	1E-06		3	4.075	4.075	0
53264	2	3950	188	20846.6	1	7	0	0.0638	2.67E-05		3	2.442	2.442	0
9135	2	3950	422	45611.4	17	79	0	0.3934	0.0001342		3	47.379	47.379	0
7895	2	3950	721	81497.8	21	81	0	0.4189	8.05E-05		3	62.985	62.985	0
7595	2	3950	1516	174606.2	1	3	0	0.0059	1.4E-06		3	2.148	2.148	0
10986	2	3950	472	52339.6	41	421	179	0.7733	0.0006395		3	133.757	133.757	17
7894	2	3950	713	80602.4	20	77	0	0.3885	7.74E-05		3	59.064	59.064	0
65965	2	3950	7592	860525.2	7	12	0	0.013	1.1E-06		3	14.669	14.669	0
10751	2	3950	188	20260.5	6	21	0	0.3457	8.01E-05		3	17.015	17.015	0
71389	2	3950	2016	213879.7	53	272	0	0.3978	9.67E-05		3	179.415	179.415	0
15828	2	3950	298	33517.5	2	8	0	0.0805	1.92E-05		3	5.002	5.002	0
75627	2	3950	5379	614500.6	6	9	0	0.0169	1.2E-06		3	12.695	12.695	0
71390	2	3950	2541	269581	70	353	0	0.4069	9.96E-05		3	233.614	233.614	0
11767	2	3950	164	17779.3	2	4	0	0.1341	1.75E-05		3	4.57	4.57	0
70819	2	3950	513	56957.1	7	17	15	0.2632	2.38E-05		3	20.954	20.954	6
11384	2	3950	782	88368.1	3	7	0	0.0371	6.4E-06		3	5.785	5.785	0
10750	2	3950	191	20340.5	7	25	0	0.3979	9.38E-05		3	19.542	19.542	0
5596	2	3950	364	39430	51	1534	0	0.8132	0.0030215		3	180.707	180.707	0
27562	3	3774	428	47692.2	4	7	0	0.0981	1.17E-05		3	8.323	8.323	0
10825	3	3774	623	69541.6	14	58	45	0.2905	6.67E-05		3	39.89	39.89	11
71888	3	3774	1419	161705.6	1	1	0	0.019	5E-07		3	3.141	3.141	0
48390	3	3774	1621	180367.1	2	5	0	0.0123	2.2E-06		3	4.956	4.956	0
48391	3	3774	1584	176396	2	5	0	0.0126	2.3E-06		3	4.956	4.956	0
26446	3	3774	97	10947.8	2	3	0	0.1546	2.22E-05		3	6.549	6.549	0
26492	3	3774	659	75903.6	30	141	0	0.4871	0.0001534		3	83.936	83.936	0
23465	3	3774	536	59973.4	4	11	0	0.0858	1.47E-05		3	10.282	10.282	0
28360	3	3774	355	41275.3	3	14	0	0.0479	2.83E-05		3	5.392	5.392	0
42500	3	3774	505	55554.4	4	11	0	0.101	1.56E-05		3	9.589	9.589	0
10664	3	3774	425	47031.1	11	51	51	0.2894	8.6E-05		3	30.581	30.581	11
4622	3	3774	599	67762.9	6	17	4	0.1336	2.03E-05		3	15.575	15.575	1
1019	3	3774	348	38749.4	6	18	18	0.2155	3.71E-05		3	13.494	13.494	6
41538	3	3774	258	28903.1	1	3	0	0.0504	8.3E-06		3	3.164	3.164	0
9650	3	3774	144	15713.1	9	81	0	0.5486	0.0004033		3	28.731	28.731	0
4623	3	3774	583	66190.3	6	14	0	0.1355	1.72E-05		3	15.297	15.297	0
41541	3	3774	483	54174.5	2	6	0	0.06	8.9E-06		3	6.425	6.425	0
9649	3	3774	198	21860.2	15	124	25	0.6667	0.000449		3	46.07	46.07	4
65537	3	3774	97	10651.5	10	79	0	0.6598	0.0005839		3	27.912	27.912	0
30447	3	3774	409	45260.4	3	6	0	0.0831	1.05E-05		3	7.012	7.012	0
48392	3	3774	1585	176524.1	2	5	0	0.0126	2.3E-06		3	4.956	4.956	0
41539	3	3774	445	49902.2	2	6	0	0.0652	9.7E-06		3	6.425	6.425	0
54766	3	3774	2357	251719.5	12	22	0	0.0823	6.7E-06		3	31.726	31.726	0
50939	3	3774	361	40222.2	2	2	0	0.0776	4E-06		3	5.927	5.927	0
33175	3	3774	508	56195.3	38	288	0	0.6772	0.0004065		3	116.656	116.656	0
4114	3	3774	944	101165.3	2	2	0	0.0265	1.5E-06		3	2.944	2.944	0
4625	3	3774	588	66704.5	6	14	0	0.1344	1.71E-05		3	15.297	15.297	0
59717	3	3774	1019	117875.3	7	16	0	0.0736	1.13E-05		3	15.209	15.209	0
20951	3	3774	526	58632.7	4	11	0	0.0875	1.5E-05		3	10.282	10.282	0
54765	3	3774	1495	158925.6	5	6	0	0.0508	2.9E-06		3	9.688	9.688	0
8699	3	3774	851	91099.9	2	4	1	0.04	3.4E-06		3	5.215	5.215	1
243	3	3774	422	47416	12	40	30	0.3175	6.8E-05		3	31.463	31.463	9
14502	3	3774	1079	123848.2	48	242	0	0.5042	0.0001608		3	145.26	145.26	0
20952	3	3774	570	63407.1	4	11	0	0.0807	1.38E-05		3	10.282	10.282	0
27561	3	3774	343	38188	3	6	0	0.0991	1.25E-05		3	7.012	7.012	0
71143	3	3774	1416	157591.2	2	6	0	0.0268	3E-06		3	5.31	5.31	0
60558	3	3774	377	40008.4	12	49	0	0.4589	9.32E-05		3	33.893	33.893	0
42499	3	3774	284	30668.8	1	4	0	0.1092	1.01E-05		3	2.998	2.998	0
54793	3	3774	330	36253.4	22	142	72	0.6152	0.0003085		3	69.542	69.542	15
72900	3	3774	243	26437.6	5	25	0	0.2922	7.38E-05		3	14.431	14.431	0
49189	3	3774	865	101118.7	2	3	3	0.0231	2.5E-06		3	2.988	2.988	2
14847	3	3774	453	50626.5	2	6	0	0.064	9.5E-06		3	6.425	6.425	0
9166	3	3774	934	104700	1	4	0	0.0193	3.1E-06		3	4.189	4.189	0
4626	3	3774	217	24180.1	2	5	0	0.129	1.65E-05		3	4.342	4.342	0
41275	3	3774	1068	112626.2	2	2	0	0.0234	1.3E-06		3	2.944	2.944	0
72703	3	3774	268	29948.5	6	34	0	0.3657	9.1E-05		3	17.844	17.844	0
65538	3	3774	199	22078.3	23	186	107	0.6784	0.0006701		3	66.804	66.804	13
4687	3	3774	506	58200.5	1	5	5	0.0296	7.1E-06		3	3.13	3.13	1
37282	3	3774	848	94365.7	2	2	0	0.0224	1.7E-06		3	3.54	3.54	0
47672	3	3774	443	50654.7	2	2	0	0.0451	3.2E-06		3	3.751	3.751	0
15040	3	3774	269	30979.7	13	137	0	0.4424	0.0003651		3	36.026	36.026	0
9651	3	3774	136	15110.8	8	75	0	0.5221	0.0003954		3	26.386	26.386	0
17855	3	3774	271	30502.8	19	165	28	0.6199	0.0004365		3	55.266	55.266	6
29780	3	3774	1663	187011.9	67	325	95	0.4552	0.0001401		3	190.88	190.88	24
69850	3	3774	513	55678.2	63	1858	1709	0.7875	0.0025967		3	238.09	238.09	56
50228	3	3774	1575	180447.5	69	348	106	0.4825	0.0001584		3	202.292	202.292	21
41537	3	3774	444	49845.2	2	6	0	0.0653	9.7E-06		3	6.425	6.425	0
54767	3	3774	2334	249309.5	12	22	0	0.0831	6.8E-06		3	31.726	31.726	0
18064	3	3774	91	9589.7	1	2	0	0.2198	1.58E-05		3	4.689	4.689	0
41540	3	3774	724	80527.8	3	7	0	0.0401	6.9E-06		3	7.764	7.764	0
71633	3	3774	1892	210017.7	3	7	0	0.0338	2.7E-06		3	8.724	8.724	0
71632	3	3774	1884	209062.1	3	7	0	0.034	2.7E-06		3	8.724	8.724	0
4624	3	3774	584	66115.2	6	14	0	0.1353	1.72E-05		3	15.297	15.297	0
59718	3	3774	1019	117849.5	7	16	0	0.0736	1.13E-05		3	15.209	15.209	0
75465	3	3774	429	47053.7	29	221	0	0.6783	0.0003693		3	87.995	87.995	0
60566	3	3774	475	53449.2	8	24	24	0.2505	3.62E-05		3	23.018	23.018	8
71634	3	3774	1859	206296.6	3	7	0	0.0344	2.7E-06		3	8.724	8.724	0
6062	4	1746	3695	399460.5	20	51	50	0.088	9.9E-06		3	54.446	54.446	19
20233	4	1746	160	17972	1	1	0	0.075	4.5E-06		3	2.3	2.3	0
15839	4	1746	1602	183833.4	3	3	0	0.0069	1.3E-06		3	4.182	4.182	0
40495	4	1746	1310	149989.8	3	3	0	0.0084	1.6E-06		3	4.182	4.182	0
9729	4	1746	740	83483.3	3	4	4	0.0595	3.9E-06		3	8.621	8.621	3
43356	4	1746	1860	210177.8	1	4	0	0.0048	1.5E-06		3	2.297	2.297	0
15841	4	1746	1620	185776.4	3	3	0	0.0068	1.3E-06		3	4.182	4.182	0
63359	4	1746	230	25707.8	26	424	0	0.7348	0.0013217		3	72.409	72.409	0
61803	4	1746	429	47412.3	3	6	1	0.0653	1E-05		3	5.54	5.54	1
43352	4	1746	1811	205439.5	1	4	0	0.005	1.6E-06		3	2.297	2.297	0
12501	4	1746	254	28129	38	488	0	0.6772	0.0013775		3	103.19	103.19	0
18637	4	1746	262	28973.5	55	953	0	0.7786	0.0026079		3	164.774	164.774	0
59743	4	1746	1657	189115.8	39	114	10	0.2909	4.93E-05		3	110.555	110.555	3
59742	4	1746	1085	124696.9	23	65	0	0.2627	4.3E-05		3	58.937	58.937	0
43353	4	1746	1806	205276.4	1	4	0	0.005	1.6E-06		3	2.297	2.297	0
18635	4	1746	277	30901.4	53	976	60	0.8014	0.0025262		3	155.817	155.817	7
43351	4	1746	1784	203021.2	1	4	0	0.005	1.6E-06		3	2.297	2.297	0
59069	4	1746	1240	138947.5	3	5	0	0.0113	2.9E-06		3	4.054	4.054	0
40496	4	1746	711	81904	3	3	0	0.0155	3E-06		3	4.182	4.182	0
40493	4	1746	1328	152087.9	3	3	0	0.0083	1.6E-06		3	4.182	4.182	0
26689	4	1746	350	39373.7	46	779	0	0.8314	0.0015958		3	133.421	133.421	0
30865	4	1746	219	24541.1	2	5	1	0.0548	1.64E-05		3	4.697	4.697	1
74498	4	1746	1111	124954.3	24	380	0	0.0873	0.0002452		3	63.596	63.596	0
61802	4	1746	426	46829.3	2	5	0	0.0423	8.4E-06		3	3.867	3.867	0
20907	4	1746	415	47282.2	1	1	1	0.0337	1.7E-06		3	2.202	2.202	1
40492	4	1746	695	79979.1	3	3	0	0.0158	3.1E-06		3	4.182	4.182	0
43287	4	1746	419	47275.7	26	349	3	0.2387	0.0005972		3	65.494	65.494	2
6202	4	1746	335	37313.7	35	520	16	0.7284	0.0011129		3	99.626	99.626	2
71296	4	1746	1075	121186.5	23	242	0	0.093	0.0001614		3	59.356	59.356	0
43355	4	1746	1811	205504.5	1	4	0	0.005	1.6E-06		3	2.297	2.297	0
74499	4	1746	1075	121267.7	30	396	1	0.1284	0.0002641		3	76.601	76.601	1
59070	4	1746	1181	132531.2	3	5	0	0.0119	3E-06		3	4.054	4.054	0
15840	4	1746	1039	119888.7	3	3	0	0.0106	2.1E-06		3	4.182	4.182	0
74497	4	1746	1075	121348.7	24	380	0	0.0902	0.0002534		3	63.596	63.596	0
61923	4	1746	1983	225687.5	1	4	0	0.0045	1.4E-06		3	2.297	2.297	0
40494	4	1746	729	84102.1	3	3	0	0.0151	3E-06		3	4.182	4.182	0
43354	4	1746	1805	204879.1	1	4	0	0.005	1.6E-06		3	2.297	2.297	0
67721	4	1746	1939	223577.8	1	4	0	0.0046	1.5E-06		3	2.297	2.297	0
50582	5	153	130	13930.3	3	12	0	0.1154	6.62E-05		3	8.979	8.979	0
26796	5	153	516	56875	4	8	0	0.0736	1.11E-05		3	9.36	9.36	0
26797	5	153	444	48836.1	4	8	0	0.0856	1.29E-05		3	9.36	9.36	0
50577	5	153	90	9369	4	13	4	0.3444	0.0001036		3	9.232	9.232	2
57688	5	153	66	6807.6	2	9	0	0.197	9.78E-05		3	6.517	6.517	0
26795	5	153	472	51803.7	4	8	0	0.0805	1.22E-05		3	9.36	9.36	0
71519	5	153	494	54380.6	3	7	0	0.0607	1.02E-05		3	7.299	7.299	0
56516	5	153	479	50970.3	4	9	0	0.1211	1.35E-05		3	11.043	11.043	0
7802	5	153	156	17666.1	8	52	0	0.3269	0.000239		3	20.536	20.536	0
32633	5	153	160	18028.2	8	52	0	0.3188	0.000233		3	20.536	20.536	0
16102	5	153	665	73916.7	4	8	0	0.0662	8.6E-06		3	11.433	11.433	0
50578	5	153	90	9515.2	2	5	5	0.1667	3.98E-05		3	6.059	6.059	2
22143	5	153	1250	135153.3	1	1	0	0.012	6E-07		3	2.57	2.57	0
1342	5	153	297	31637.4	10	54	25	0.404	0.0001304		3	28.663	28.663	4
32632	5	153	194	21884.4	8	52	0	0.2629	0.0001922		3	20.536	20.536	0
64112	5	153	158	17921.3	8	52	0	0.3228	0.000236		3	20.536	20.536	0
50581	5	153	99	10641.5	3	12	0	0.1515	8.69E-05		3	8.979	8.979	0
22145	5	153	1302	141073.4	1	1	0	0.0115	6E-07		3	2.57	2.57	0
48866	6	1712	267	30092.2	1	1	0	0.0412	2.7E-06		3	2.228	2.228	0
61749	6	1712	483	50931	1	1	0	0.029	1.5E-06		3	2.395	2.395	0
39501	6	1712	400	44378	5	10	0	0.1625	1.79E-05		3	11.971	11.971	0
69803	6	1712	658	71031.2	13	42	0	0.269	4.58E-05		3	37.253	37.253	0
26280	6	1712	1532	166462.8	13	33	0	0.1227	1.54E-05		3	34.467	34.467	0
30046	6	1712	401	44873.2	1	1	0	0.0349	1.8E-06		3	2.395	2.395	0
64703	6	1712	454	53582.5	7	29	0	0.1894	4.58E-05		3	19.445	19.445	0
48865	6	1712	309	34761.5	1	1	0	0.0356	2.3E-06		3	2.228	2.228	0
75442	6	1712	456	53899.6	7	29	0	0.1886	4.56E-05		3	19.445	19.445	0
26275	6	1712	1355	147540.5	14	38	0	0.1601	2.01E-05		3	39.032	39.032	0
39499	6	1712	405	45162.1	3	6	0	0.0914	1.06E-05		3	7.581	7.581	0
64697	6	1712	779	90218	17	61	0	0.2683	5.61E-05		3	47.154	47.154	0
64699	6	1712	748	87050.4	17	61	0	0.2794	5.85E-05		3	47.154	47.154	0
39594	6	1712	494	56700.2	14	39	0	0.3401	5.66E-05		3	38.025	38.025	0
26277	6	1712	2019	220694.1	20	45	0	0.155	1.6E-05		3	53.066	53.066	0
67562	6	1712	181	21027	6	20	0	0.3702	7.92E-05		3	18.227	18.227	0
7116	6	1712	499	56824.2	1	5	0	0.0381	7.2E-06		3	3.555	3.555	0
14174	6	1712	793	93157.4	14	73	0	0.2055	6.6E-05		3	46.55	46.55	0
26278	6	1712	1537	167004.2	15	39	0	0.1477	1.82E-05		3	41.067	41.067	0
51295	6	1712	183	20638.2	3	14	0	0.1421	5.48E-05		3	5.443	5.443	0
25118	6	1712	1156	128880	3	3	3	0.0389	1.9E-06		3	6.542	6.542	3
3649	6	1712	558	61672.7	1	3	0	0.0305	3.9E-06		3	3.143	3.143	0
67563	6	1712	650	74442.2	3	11	0	0.0554	1.21E-05		3	8.335	8.335	0
2837	6	1712	158	18401	8	47	6	0.4684	0.0002133		3	20.132	20.132	1
5929	6	1712	1304	145720.1	15	26	2	0.1979	1.43E-05		3	40.558	40.558	1
71316	6	1712	707	76089.6	14	45	0	0.2617	4.56E-05		3	39.248	39.248	0
14173	6	1712	768	90695.2	12	59	0	0.1888	5.51E-05		3	39.144	39.144	0
33204	6	1712	168	18604.1	4	26	26	0.1786	0.000111		3	13.417	13.417	4
51793	6	1712	669	75281.5	14	41	0	0.2661	4.39E-05		3	44.261	44.261	0
47728	6	1712	240	26732.8	9	49	0	0.4833	0.0001464		3	28.222	28.222	0
30337	6	1712	488	54678.5	1	3	3	0.0328	4.4E-06		3	4.003	4.003	1
14464	6	1712	711	80514.5	3	3	0	0.0506	3E-06		3	6.318	6.318	0
47724	6	1712	368	41820.5	19	167	0	0.5679	0.0003254		3	51.713	51.713	0
47723	6	1712	491	55468.6	30	284	117	0.6436	0.0004147		3	93.182	93.182	11
47721	6	1712	463	50986.1	19	167	0	0.4514	0.0002586		3	51.713	51.713	0
299	6	1712	867	100579.1	1	1	0	0.0196	8E-07		3	2.509	2.509	0
26276	6	1712	1837	201093	18	42	0	0.1606	1.64E-05		3	49.061	49.061	0
59059	6	1712	3063	333030.6	8	11	0	0.0294	2.6E-06		3	15.836	15.836	0
39500	6	1712	150	16693.7	2	4	0	0.14	1.91E-05		3	4.685	4.685	0
64704	6	1712	748	86958.3	17	61	0	0.2794	5.85E-05		3	47.154	47.154	0
7117	6	1712	477	54372.8	1	5	0	0.0398	7.5E-06		3	3.555	3.555	0
23019	6	1712	347	39274.9	2	4	0	0.0807	8.3E-06		3	4.232	4.232	0
54005	6	1712	188	21490.7	4	17	0	0.1755	6.48E-05		3	7.364	7.364	0
42443	6	1712	745	83800.5	2	2	0	0.0322	1.9E-06		3	4.508	4.508	0
50680	6	1712	740	83664.9	3	3	0	0.0486	2.9E-06		3	6.318	6.318	0
2540	6	1712	550	60819.8	2	71	0	0.0218	9.26E-05		3	5.898	5.898	0
64701	6	1712	636	74141.9	11	41	0	0.217	4.62E-05		3	30.546	30.546	0
14172	6	1712	481	56410.6	13	62	3	0.3264	9.24E-05		3	41.586	41.586	1
10785	6	1712	553	61151.3	12	34	5	0.2134	4.41E-05		3	32.192	32.192	2
14175	6	1712	782	92282.9	12	59	0	0.1854	5.41E-05		3	39.144	39.144	0
59985	6	1712	1101	120743.9	23	80	10	0.2761	5.21E-05		3	65.14	65.14	2
59986	6	1712	984	107215.9	21	70	0	0.2795	5.1E-05		3	57.431	57.431	0
8618	6	1712	357	40189.4	2	4	0	0.0784	8E-06		3	4.232	4.232	0
59060	6	1712	3059	332584.4	8	11	0	0.0294	2.6E-06		3	15.836	15.836	0
37223	6	1712	2289	248484.9	7	10	0	0.0345	3.1E-06		3	13.814	13.814	0
52795	6	1712	138	15971.4	2	12	0	0.2101	6.23E-05		3	6.555	6.555	0
67561	6	1712	168	19636.3	6	20	0	0.3988	8.54E-05		3	18.227	18.227	0
59061	6	1712	3063	332922.5	8	11	0	0.0294	2.6E-06		3	15.836	15.836	0
46362	6	1712	1041	115951.2	14	24	0	0.2392	1.65E-05		3	38.592	38.592	0
36347	6	1712	902	98748.6	69	662	473	0.7306	0.0005262		3	226.468	226.468	47
56192	6	1712	231	24810.5	2	39	0	0.0866	0.000121		3	5.722	5.722	0
7115	6	1712	278	31829.1	1	5	0	0.0683	1.29E-05		3	3.555	3.555	0
50682	6	1712	724	81402.2	1	1	0	0.0152	1E-06		3	2.228	2.228	0
38469	6	1712	562	64575.2	14	39	0	0.2989	4.98E-05		3	38.025	38.025	0
75441	6	1712	714	83289.6	15	51	0	0.2465	5.12E-05		3	40.354	40.354	0
64706	6	1712	424	50211.7	7	29	0	0.2028	4.9E-05		3	19.445	19.445	0
64702	6	1712	572	66345	10	37	0	0.222	4.64E-05		3	27.857	27.857	0
8355	6	1712	1124	129665.5	4	4	0	0.0569	2.6E-06		3	9.783	9.783	0
28217	6	1712	1220	138723.7	5	17	17	0.0664	1E-05		3	17.169	17.169	5
73474	6	1712	217	23913.9	1	4	0	0.0737	1.32E-05		3	4.188	4.188	0
64700	6	1712	716	83342.7	15	51	0	0.2458	5.11E-05		3	40.354	40.354	0
contaminant_KERATIN07	6	1712	473	50864.8	7	26	0	0.1163	3.94E-05		3	15.839	15.839	0
50132	6	1712	779	87747.7	3	6	0	0.0424	5.5E-06		3	7.479	7.479	0
64696	6	1712	712	82972.5	15	51	0	0.2472	5.14E-05		3	40.354	40.354	0
47727	6	1712	278	30533.7	9	49	0	0.4173	0.0001264		3	28.222	28.222	0
192	6	1712	762	83584.8	3	5	0	0.0446	4.7E-06		3	6.319	6.319	0
26279	6	1712	2201	240682.1	20	45	0	0.1422	1.47E-05		3	53.066	53.066	0
64698	6	1712	750	87261.5	17	61	0	0.2787	5.83E-05		3	47.154	47.154	0
193	6	1712	896	98576.8	3	5	0	0.0379	4E-06		3	6.319	6.319	0
39502	6	1712	228	24748.6	2	4	0	0.0921	1.26E-05		3	4.685	4.685	0
32757	6	1712	159	17554.8	3	6	0	0.2767	2.71E-05		3	7.286	7.286	0
31185	6	1712	1203	130305.5	1	2	0	0.0091	1.2E-06		3	2.104	2.104	0
26274	6	1712	1838	200996	18	42	0	0.1605	1.64E-05		3	49.061	49.061	0
26281	6	1712	1928	210700.8	19	44	0	0.1494	1.64E-05		3	50.015	50.015	0
13764	6	1712	173	19827.2	3	7	0	0.1445	2.9E-05		3	5.52	5.52	0
14202	6	1712	136	15267.7	1	2	0	0.0735	1.05E-05		3	2.142	2.142	0
14203	6	1712	215	23881.6	3	5	0	0.1442	1.67E-05		3	6.055	6.055	0
10377	6	1712	374	41450.2	10	29	0	0.2487	5.56E-05		3	26.825	26.825	0
298	6	1712	867	100658.2	1	1	0	0.0196	8E-07		3	2.509	2.509	0
297	6	1712	1007	116897.7	2	2	1	0.0298	1.4E-06		3	3.867	3.867	1
50327	6	1712	758	85562	2	2	0	0.0369	1.9E-06		3	3.131	3.131	0
48450	6	1712	739	85409.7	2	3	0	0.0162	2.9E-06		3	3.734	3.734	0
21459	6	1712	286	31828.5	1	3	3	0.0385	7.5E-06		3	2.183	2.183	1
5744	6	1712	220	24901	3	7	0	0.1136	2.28E-05		3	5.52	5.52	0
59162	6	1712	977	107106	2	4	4	0.0379	2.9E-06		3	4.487	4.487	2
14204	6	1712	305	33672.7	3	5	0	0.1016	1.18E-05		3	6.055	6.055	0
23095	6	1712	582	65125.9	2	4	0	0.0876	4.9E-06		3	7.121	7.121	0
8357	6	1712	501	56437.8	2	2	0	0.0619	2.9E-06		3	4.169	4.169	0
8356	6	1712	1150	132721.1	4	4	0	0.0557	2.5E-06		3	9.783	9.783	0
contaminant_KERATIN08	6	1712	469	50449.7	9	35	3	0.1642	5.35E-05		3	20.869	20.869	1
63266	6	1712	1311	143082.3	2	4	0	0.0389	2.2E-06		3	7.121	7.121	0
36731	6	1712	630	70372.6	2	4	0	0.081	4.6E-06		3	7.121	7.121	0
14574	6	1712	656	73156	2	4	0	0.0777	4.4E-06		3	7.121	7.121	0
50521	6	1712	393	43393.3	6	13	5	0.1756	2.37E-05		3	15.023	15.023	3
47720	6	1712	281	31187.1	15	139	0	0.5943	0.0003547		3	41.514	41.514	0
67730	6	1712	1270	141290.9	1	1	0	0.015	6E-07		3	2.019	2.019	0
15681	6	1712	733	83168.1	2	2	0	0.0382	2E-06		3	3.131	3.131	0
31186	6	1712	1093	117423.4	1	2	0	0.0101	1.3E-06		3	2.104	2.104	0
24720	6	1712	711	80681.8	3	3	0	0.0506	3E-06		3	6.318	6.318	0
10716	6	1712	922	105118	2	3	0	0.013	2.3E-06		3	3.734	3.734	0
7877	7	2425	1015	115572.1	4	4	0	0.0433	2.8E-06		3	7.275	7.275	0
31556	7	2425	603	65506.3	3	8	2	0.0481	9.5E-06		3	6.387	6.387	1
60130	7	2425	236	26283.1	15	93	0	0.6653	0.0002825		3	47.624	47.624	0
61044	7	2425	482	55793.6	2	4	4	0.0643	5.9E-06		3	3.896	3.896	2
30328	7	2425	356	38446.6	2	4	0	0.0562	8.1E-06		3	4.702	4.702	0
61010	7	2425	313	34124.4	2	4	0	0.0639	9.2E-06		3	4.702	4.702	0
61460	7	2425	130	14730.7	2	2	1	0.1231	1.1E-05		3	2.959	2.959	1
6359	7	2425	155	17222.8	13	79	0	0.529	0.0003654		3	38.816	38.816	0
24664	7	2425	350	39568.8	7	15	4	0.2257	3.07E-05		3	13.322	13.322	2
46687	7	2425	671	76335.2	2	2	0	0.0328	2.1E-06		3	4.26	4.26	0
66993	7	2425	858	96785.6	6	12	0	0.0897	1E-05		3	12.415	12.415	0
11074	7	2425	574	64007.3	2	9	9	0.0279	1.12E-05		3	4.546	4.546	2
63876	7	2425	545	60590.7	4	11	0	0.0807	1.45E-05		3	9.768	9.768	0
63877	7	2425	522	58148.3	4	11	0	0.0843	1.51E-05		3	9.768	9.768	0
34082	7	2425	206	22882.3	1	2	0	0.0583	7E-06		3	2.977	2.977	0
70234	7	2425	1692	192400.1	3	3	0	0.0272	1.3E-06		3	8.841	8.841	0
9640	7	2425	1761	199524.5	3	3	0	0.0261	1.2E-06		3	8.841	8.841	0
34083	7	2425	217	24030.8	1	2	0	0.0553	6.6E-06		3	2.977	2.977	0
75156	7	2425	269	30257	3	13	0	0.1599	3.46E-05		3	8.642	8.642	0
61008	7	2425	322	35077.9	2	4	0	0.0621	8.9E-06		3	4.702	4.702	0
15652	7	2425	212	23988.5	7	52	0	0.3302	0.0001759		3	22.385	22.385	0
15653	7	2425	268	30224.6	10	72	0	0.3955	0.0001926		3	31.432	31.432	0
16759	7	2425	323	36747	36	469	0	0.6873	0.001041		3	124.034	124.034	0
62392	7	2425	641	70878.1	14	65	0	0.2449	7.27E-05		3	41.227	41.227	0
26174	7	2425	95	9914.7	1	3	0	0.1263	2.26E-05		3	3.19	3.19	0
51390	7	2425	86	8937.4	1	3	0	0.1395	2.5E-05		3	3.19	3.19	0
61009	7	2425	471	52000.3	3	5	0	0.0955	7.6E-06		3	8.16	8.16	0
60129	7	2425	213	23770.9	13	73	0	0.662	0.0002457		3	39.797	39.797	0
9641	7	2425	1903	216690.5	4	4	0	0.0289	1.5E-06		3	10.128	10.128	0
70231	7	2425	1887	215655.3	4	4	0	0.0291	1.5E-06		3	10.128	10.128	0
60585	7	2425	543	60570.8	4	9	0	0.0645	1.19E-05		3	8.924	8.924	0
3695	7	2425	258	29182.7	7	22	0	0.2829	6.11E-05		3	18.052	18.052	0
56373	7	2425	706	77838.4	14	65	0	0.2224	6.6E-05		3	41.227	41.227	0
60246	7	2425	406	46106.5	29	158	10	0.5591	0.000279		3	80.098	80.098	3
16760	7	2425	297	33794.6	33	337	0	0.7205	0.0008135		3	109.91	109.91	0
73241	7	2425	147	15952.1	1	3	0	0.0612	1.46E-05		3	2.289	2.289	0
46688	7	2425	434	48927.1	1	1	0	0.03	1.7E-06		3	2.973	2.973	0
70235	7	2425	1900	217034.9	4	4	0	0.0289	1.5E-06		3	10.128	10.128	0
9643	7	2425	1899	216469.5	4	4	0	0.029	1.5E-06		3	10.128	10.128	0
9635	7	2425	1892	215569	4	4	0	0.0291	1.5E-06		3	10.128	10.128	0
70232	7	2425	1917	218816.9	4	4	0	0.0287	1.5E-06		3	10.128	10.128	0
9645	7	2425	1912	217849.1	4	4	0	0.0288	1.5E-06		3	10.128	10.128	0
10241	7	2425	316	35812.5	8	28	7	0.4177	6.35E-05		3	18.666	18.666	3
60584	7	2425	559	62252.5	4	9	0	0.0626	1.15E-05		3	8.924	8.924	0
4092	7	2425	306	35782	2	4	4	0.0719	9.4E-06		3	5.216	5.216	2
38059	7	2425	339	36694.1	1	3	0	0.0383	6.3E-06		3	3.171	3.171	0
61011	7	2425	395	44162.1	3	5	0	0.1139	9.1E-06		3	8.16	8.16	0
46686	7	2425	641	73315.8	2	2	0	0.0343	2.2E-06		3	4.26	4.26	0
60251	7	2425	410	45396.1	12	48	0	0.3488	8.39E-05		3	36.39	36.39	0
27539	7	2425	1766	200405.4	1	1	1	0.0079	4E-07		3	2.438	2.438	1
16690	7	2425	457	49794.6	2	4	0	0.0547	6.3E-06		3	4.868	4.868	0
2061	7	2425	208	22348.6	9	88	0	0.5096	0.0003033		3	30.784	30.784	0
26400	7	2425	267	30935.2	14	54	0	0.3483	0.000145		3	35.142	35.142	0
58277	7	2425	967	106791.2	1	2	0	0.0093	1.5E-06		3	2.528	2.528	0
39406	7	2425	145	15322.8	2	15	0	0.2621	7.42E-05		3	4.747	4.747	0
31715	7	2425	205	23195.2	13	188	0	0.4146	0.0006575		3	40.39	40.39	0
16761	7	2425	323	36693.9	35	359	0	0.6873	0.0007969		3	116.969	116.969	0
16758	7	2425	291	33186.2	29	269	0	0.5945	0.0006628		3	98.314	98.314	0
16065	7	2425	323	37024.9	40	523	347	0.8019	0.0011609		3	143.736	143.736	24
69861	7	2425	599	66360.6	2	9	0	0.0351	1.08E-05		3	4.773	4.773	0
9646	7	2425	1914	218034.2	4	4	0	0.0287	1.5E-06		3	10.128	10.128	0
60247	7	2425	377	42589.7	22	110	0	0.4005	0.0002092		3	61.328	61.328	0
10381	7	2425	522	58394.4	3	4	4	0.0709	5.5E-06		3	7.411	7.411	3
26173	7	2425	117	12333.1	1	3	0	0.1026	1.84E-05		3	3.19	3.19	0
75157	7	2425	226	25520.7	3	13	0	0.1903	4.12E-05		3	8.642	8.642	0
13902	7	2425	1527	169216.4	5	7	7	0.0472	3.3E-06		3	11.102	11.102	5
56831	7	2425	283	29489.5	1	1	0	0.0459	2.5E-06		3	2.133	2.133	0
69864	7	2425	584	64712.8	2	9	0	0.036	1.1E-05		3	4.773	4.773	0
48589	7	2425	622	68986.9	14	65	0	0.2524	7.49E-05		3	41.227	41.227	0
62391	7	2425	733	81408.2	14	65	0	0.2142	6.36E-05		3	41.227	41.227	0
16749	7	2425	323	36825.8	29	318	0	0.7523	0.0007059		3	91.182	91.182	0
46086	7	2425	326	37091.1	2	10	0	0.0491	2.2E-05		3	7.317	7.317	0
6231	7	2425	574	63052.5	6	59	0	0.2334	7.37E-05		3	22.368	22.368	0
46897	7	2425	387	42790	14	57	0	0.3437	0.0001056		3	46.18	46.18	0
7744	7	2425	592	64557.3	26	97	26	0.5068	0.0001175		3	73.419	73.419	6
34079	7	2425	245	26872.5	1	4	0	0.049	1.17E-05		3	3.71	3.71	0
47854	7	2425	636	70607.9	30	135	0	0.423	0.0001522		3	90.45	90.45	0
65470	7	2425	773	84658.2	3	7	0	0.0492	6.5E-06		3	6.592	6.592	0
47855	7	2425	604	67078	28	123	0	0.404	0.000146		3	84.136	84.136	0
69862	7	2425	479	53042.7	2	9	0	0.0438	1.35E-05		3	4.773	4.773	0
60250	7	2425	390	42922.3	8	37	0	0.2692	6.8E-05		3	25.957	25.957	0
43003	7	2425	1131	130472.8	14	34	0	0.1309	2.16E-05		3	31.473	31.473	0
9636	7	2425	1920	218410.5	4	4	0	0.0286	1.5E-06		3	10.128	10.128	0
35195	7	2425	540	61323.3	1	1	0	0.0241	1.3E-06		3	2.973	2.973	0
43002	7	2425	1121	129450.1	14	34	0	0.132	2.17E-05		3	31.473	31.473	0
43004	7	2425	1041	120419.4	14	34	0	0.1422	2.34E-05		3	31.473	31.473	0
34084	7	2425	248	27952.9	1	2	0	0.0484	5.8E-06		3	2.977	2.977	0
15654	7	2425	326	37335.2	19	122	50	0.5552	0.0002683		3	57.719	57.719	9
75158	7	2425	259	29117.9	5	20	0	0.2973	5.54E-05		3	14.564	14.564	0
9639	7	2425	1671	189774.5	3	3	0	0.0275	1.3E-06		3	8.841	8.841	0
35217	7	2425	2000	226431.5	1	1	0	0.0085	4E-07		3	2.076	2.076	0
34085	7	2425	238	26413.9	1	2	0	0.0504	6E-06		3	2.977	2.977	0
25929	7	2425	200	23226	13	67	0	0.4	0.0002402		3	39.04	39.04	0
21595	7	2425	325	37158.1	24	119	0	0.5077	0.0002625		3	66.6	66.6	0
9637	7	2425	1906	217019.6	4	4	0	0.0289	1.5E-06		3	10.128	10.128	0
34209	7	2425	673	74929.3	2	9	0	0.0312	9.6E-06		3	4.773	4.773	0
34081	7	2425	255	28064.1	1	4	0	0.0471	1.12E-05		3	3.71	3.71	0
62398	7	2425	716	79407.2	14	65	0	0.2193	6.51E-05		3	41.227	41.227	0
62397	7	2425	661	73151	14	65	0	0.2375	7.05E-05		3	41.227	41.227	0
62389	7	2425	662	73180	14	65	0	0.2372	7.04E-05		3	41.227	41.227	0
45134	7	2425	332	36788.1	11	36	0	0.3434	7.77E-05		3	32.036	32.036	0
10645	7	2425	782	88767.7	5	10	0	0.0806	9.2E-06		3	9.945	9.945	0
39407	7	2425	201	21276.5	3	21	6	0.3234	7.49E-05		3	9.265	9.265	1
11517	7	2425	177	19177.6	1	3	0	0.0508	1.22E-05		3	2.289	2.289	0
61794	7	2425	407	46354.8	24	112	7	0.4521	0.0001973		3	64.253	64.253	3
44363	7	2425	219	25377.5	13	48	0	0.3607	0.0001571		3	31.697	31.697	0
51389	7	2425	131	13783	2	5	2	0.1679	2.74E-05		3	5.324	5.324	1
27029	7	2425	475	52746.5	13	62	0	0.3116	9.36E-05		3	39.23	39.23	0
62388	7	2425	661	73093	14	65	0	0.2375	7.05E-05		3	41.227	41.227	0
62390	7	2425	640	70778.1	14	65	0	0.2453	7.28E-05		3	41.227	41.227	0
62393	7	2425	629	69294.9	13	60	0	0.2305	6.84E-05		3	38.695	38.695	0
73316	7	2425	1375	157194.4	4	4	0	0.032	2.1E-06		3	7.275	7.275	0
68401	7	2425	523	58971.7	6	20	0	0.1243	2.74E-05		3	15.373	15.373	0
3694	7	2425	615	69248.8	20	61	0	0.4195	7.11E-05		3	54.076	54.076	0
48499	7	2425	789	89183.1	1	3	0	0.0127	2.7E-06		3	2.233	2.233	0
67588	7	2425	906	99990.5	25	88	8	0.3709	6.96E-05		3	78.77	78.77	2
52341	7	2425	183	20532	3	13	0	0.235	5.09E-05		3	8.642	8.642	0
6232	7	2425	431	46029.5	6	59	0	0.3109	9.81E-05		3	22.368	22.368	0
35411	7	2425	507	57603.6	17	76	0	0.3235	0.0001075		3	46.242	46.242	0
35410	7	2425	581	65796.8	17	76	0	0.2823	9.38E-05		3	46.242	46.242	0
71387	7	2425	2542	271425.4	5	17	0	0.022	4.8E-06		3	12.333	12.333	0
4428	7	2425	888	98039.9	3	9	9	0.0484	7.3E-06		3	8.93	8.93	3
67587	7	2425	841	92645.4	19	69	0	0.3234	5.88E-05		3	59.34	59.34	0
70233	7	2425	1918	218759.7	4	4	0	0.0287	1.5E-06		3	10.128	10.128	0
62404	7	2425	660	73090.1	11	35	2	0.1727	3.8E-05		3	31.373	31.373	1
9644	7	2425	1902	216725.6	4	4	0	0.0289	1.5E-06		3	10.128	10.128	0
54117	7	2425	232	26264.7	13	169	0	0.4698	0.0005223		3	37.581	37.581	0
9638	7	2425	1905	216948.6	4	4	0	0.0289	1.5E-06		3	10.128	10.128	0
9634	7	2425	1937	220318.4	4	4	0	0.0284	1.5E-06		3	10.128	10.128	0
60249	7	2425	375	42348.6	22	110	0	0.4027	0.0002103		3	61.328	61.328	0
46895	7	2425	470	52016.5	19	75	0	0.3574	0.0001144		3	58.529	58.529	0
63874	7	2425	524	58183.3	4	11	0	0.084	1.51E-05		3	9.768	9.768	0
55145	7	2425	863	97247	1	3	0	0.0116	2.5E-06		3	2.233	2.233	0
68706	7	2425	471	52149.3	10	41	0	0.2909	6.24E-05		3	31.953	31.953	0
47856	7	2425	588	65181	27	122	0	0.4048	0.0001488		3	82.907	82.907	0
16750	7	2425	190	21299	13	217	0	0.4211	0.0008188		3	42.609	42.609	0
3693	7	2425	858	95707.3	24	84	23	0.3683	7.02E-05		3	64.48	64.48	4
69863	7	2425	441	49134.8	2	9	0	0.0476	1.46E-05		3	4.773	4.773	0
54116	7	2425	300	34299.7	26	259	0	0.7367	0.000619		3	77.423	77.423	0
39304	7	2425	626	70794.3	17	76	0	0.262	8.7E-05		3	46.242	46.242	0
65469	7	2425	649	70616.1	3	7	0	0.0586	7.7E-06		3	6.592	6.592	0
62396	7	2425	660	73063.9	14	65	0	0.2379	7.06E-05		3	41.227	41.227	0
8099	7	2425	439	48869.2	9	19	19	0.2369	3.1E-05		3	19.647	19.647	9
8209	7	2425	1025	111311.3	13	33	33	0.1502	2.31E-05		3	29.674	29.674	13
2059	7	2425	210	22313.5	11	103	0	0.5667	0.0003517		3	36.467	36.467	0
24109	7	2425	647	71631.2	14	65	0	0.2427	7.2E-05		3	41.227	41.227	0
67151	7	2425	279	31663.5	2	4	0	0.086	1.03E-05		3	3.241	3.241	0
57982	7	2425	300	33146.9	7	25	0	0.3433	5.97E-05		3	19.736	19.736	0
9709	7	2425	283	31197.8	7	25	0	0.364	6.33E-05		3	19.736	19.736	0
4197	7	2425	146	16607.6	4	22	0	0.1507	0.000108		3	9.598	9.598	0
7743	7	2425	84	8610.7	3	12	0	0.3333	0.0001024		3	9.537	9.537	0
3913	7	2425	164	18577.3	3	28	28	0.25	0.0001224		3	14.754	14.754	3
18571	7	2425	529	60160.9	17	76	0	0.31	0.000103		3	46.242	46.242	0
2649	8	1303	926	105038.1	3	5	0	0.0335	3.9E-06		3	7.608	7.608	0
8687	8	1303	998	112328.1	5	11	11	0.0792	7.9E-06		3	13.357	13.357	5
55350	8	1303	1905	214671.3	3	4	0	0.0163	1.5E-06		3	6.494	6.494	0
45290	8	1303	394	41557.4	55	987	987	0.7944	0.001796		3	199.091	199.091	55
55349	8	1303	1039	116848.6	3	4	0	0.0298	2.8E-06		3	6.494	6.494	0
71418	8	1303	504	57526.2	7	20	0	0.1746	2.85E-05		3	20.637	20.637	0
1942	8	1303	608	67394	13	39	39	0.2878	4.6E-05		3	34.301	34.301	13
2647	8	1303	920	104384.8	3	5	0	0.0337	3.9E-06		3	7.608	7.608	0
2646	8	1303	880	100119.7	3	5	0	0.0352	4.1E-06		3	7.608	7.608	0
5397	8	1303	567	64200.3	1	1	0	0.0194	1.3E-06		3	2.682	2.682	0
2512	8	1303	371	42075.7	1	1	1	0.0216	1.9E-06		3	2.636	2.636	1
2648	8	1303	908	103076.1	3	5	0	0.0341	3.9E-06		3	7.608	7.608	0
3615	8	1303	196	21071.3	2	14	0	0.148	5.12E-05		3	6.555	6.555	0
3399	8	1303	782	90543.1	2	5	0	0.0269	4.6E-06		3	4.58	4.58	0
59829	8	1303	239	25735.9	6	37	0	0.3515	0.000111		3	15.976	15.976	0
59830	8	1303	256	27713	9	39	0	0.4258	0.0001092		3	24.556	24.556	0
3951	8	1303	864	96028.7	4	4	0	0.0382	3.3E-06		3	9.291	9.291	0
59831	8	1303	358	38826.6	11	53	0	0.3771	0.0001061		3	30.078	30.078	0
Reverse_5957	8	1303	673	71729.1	2	2	2	0.0386	2.1E-06		3	2.991	2.991	2
2655	8	1303	229	25157.1	4	10	10	0.0742	3.13E-05		3	8.363	8.363	4
58827	8	1303	474	53197.1	9	34	0	0.2532	5.14E-05		3	27.878	27.878	0
71419	8	1303	453	51861.3	7	20	0	0.1943	3.17E-05		3	20.637	20.637	0
3616	8	1303	248	27042	5	26	12	0.2218	7.52E-05		3	12.889	12.889	3
2645	8	1303	892	101428.4	3	5	0	0.0348	4E-06		3	7.608	7.608	0
2650	8	1303	903	102757.1	3	5	0	0.0343	4E-06		3	7.608	7.608	0
2651	8	1303	904	102808.2	3	5	0	0.0343	4E-06		3	7.608	7.608	0
59497	8	1303	190	21364.8	1	10	0	0.0737	3.77E-05		3	3.446	3.446	0
3952	8	1303	494	55877.9	2	2	0	0.0223	2.9E-06		3	4.367	4.367	0
75193	8	1303	200	22801.8	4	14	0	0.355	5.02E-05		3	13.749	13.749	0
28509	8	1303	536	62029.1	3	7	0	0.0653	9.4E-06		3	8.118	8.118	0
25252	8	1303	897	102443.8	3	8	0	0.0412	6.4E-06		3	6.439	6.439	0
38527	8	1303	900	102672.8	3	8	0	0.0411	6.4E-06		3	6.439	6.439	0
7699	8	1303	749	85945.7	3	5	0	0.0414	4.8E-06		3	7.608	7.608	0
3950	8	1303	844	93664.3	4	4	0	0.0391	3.4E-06		3	9.291	9.291	0
68912	8	1303	2115	238097.2	9	11	7	0.0355	3.7E-06		3	20.602	20.602	5
27628	8	1303	343	37498.6	1	3	3	0.0496	6.3E-06		3	3.438	3.438	1
34229	8	1303	477	55455.1	2	5	0	0.044	7.5E-06		3	4.58	4.58	0
34228	8	1303	616	71890.6	2	5	0	0.0341	5.8E-06		3	4.58	4.58	0
44752	8	1303	667	77652.1	5	10	0	0.0885	1.07E-05		3	12.324	12.324	0
71429	8	1303	268	30718.9	3	21	0	0.1716	5.62E-05		3	10.582	10.582	0
65060	8	1303	461	50975.8	9	41	28	0.2039	6.38E-05		3	27.31	27.31	6
46034	8	1303	913	103898.2	3	8	0	0.0405	6.3E-06		3	6.439	6.439	0
2652	8	1303	927	105162.3	3	5	0	0.0334	3.9E-06		3	7.608	7.608	0
71428	8	1303	314	35571.5	6	30	9	0.258	6.85E-05		3	20.374	20.374	3
20558	8	1303	313	33961.5	1	2	2	0.0735	4.6E-06		3	3.699	3.699	1
59733	9	2305	103	10314.2	9	69	0	0.7379	0.0004803		3	27.444	27.444	0
5383	9	2305	478	52840.1	3	3	0	0.0774	4.5E-06		3	7.695	7.695	0
69608	9	2305	301	33788.4	1	3	0	0.0332	7.1E-06		3	2.613	2.613	0
45727	9	2305	2281	245098.6	21	59	0	0.1385	1.85E-05		3	54.932	54.932	0
45722	9	2305	3562	383706.5	23	61	0	0.144	1.23E-05		3	57.207	57.207	0
30484	9	2305	167	18139.9	6	38	0	0.4132	0.0001631		3	18.901	18.901	0
5386	9	2305	477	52769.1	2	2	0	0.0524	3E-06		3	4.656	4.656	0
26830	9	2305	876	100586.3	6	14	0	0.0776	1.15E-05		3	14.076	14.076	0
10546	9	2305	170	19124.8	4	8	0	0.1824	3.37E-05		3	7.247	7.247	0
52132	9	2305	344	39545.4	3	6	0	0.0727	1.25E-05		3	6.206	6.206	0
50076	9	2305	215	23720.4	4	8	0	0.1442	2.67E-05		3	7.247	7.247	0
2909	9	2305	1152	120911.8	9	25	0	0.1042	1.56E-05		3	22.613	22.613	0
52135	9	2305	464	53201.5	4	6	0	0.0539	9.3E-06		3	6.894	6.894	0
4130	9	2305	532	56058.2	17	99	0	0.3102	0.0001334		3	53.267	53.267	0
4127	9	2305	429	45481.3	13	77	0	0.2751	0.0001287		3	43.055	43.055	0
52133	9	2305	276	31989.3	3	6	0	0.0906	1.56E-05		3	6.206	6.206	0
19067	9	2305	1918	220066.2	1	2	0	0.0094	7E-07		3	2.066	2.066	0
46896	9	2305	384	42937.9	21	90	0	0.4766	0.000168		3	65.581	65.581	0
48548	9	2305	262	28177.9	5	30	0	0.2137	8.21E-05		3	12.158	12.158	0
45725	9	2305	4244	458082.2	33	82	0	0.1565	1.39E-05		3	80.598	80.598	0
50075	9	2305	249	27816.4	4	8	0	0.1245	2.3E-05		3	7.247	7.247	0
8252	9	2305	1755	178187.2	17	74	0	0.1185	3.02E-05		3	58.896	58.896	0
2908	9	2305	2297	245274	9	25	0	0.0522	7.8E-06		3	22.613	22.613	0
18897	9	2305	260	27835.1	49	802	0	0.8423	0.0022116		3	158.781	158.781	0
34805	9	2305	318	34369.5	10	92	0	0.0975	0.0002074		3	27.591	27.591	0
46893	9	2305	176	20408.6	9	35	0	0.3523	0.0001426		3	21.064	21.064	0
64748	9	2305	300	32338.4	10	92	0	0.1033	0.0002199		3	27.591	27.591	0
71325	9	2305	4684	531448	127	379	0	0.3117	5.8E-05		3	324.03	324.03	0
52136	9	2305	494	56627.3	4	6	0	0.0506	8.7E-06		3	6.894	6.894	0
3596	9	2305	288	31692.7	15	125	69	0.5694	0.0003112		3	48.639	48.639	11
2907	9	2305	1812	195958.7	3	7	0	0.021	2.8E-06		3	6.542	6.542	0
71705	9	2305	639	71389.3	3	3	3	0.0595	3.4E-06		3	5.847	5.847	3
30486	9	2305	236	25673.9	8	53	0	0.3814	0.000161		3	23.235	23.235	0
52131	9	2305	273	31543	3	6	0	0.0916	1.58E-05		3	6.206	6.206	0
4977	9	2305	759	85666.7	1	3	0	0.0132	2.8E-06		3	2.613	2.613	0
16354	9	2305	4564	517292.9	127	379	0	0.3199	5.95E-05		3	324.03	324.03	0
30487	9	2305	272	29603.1	9	65	0	0.3897	0.0001713		3	27.841	27.841	0
67301	9	2305	698	78816.1	1	6	0	0.0129	6.2E-06		3	2.084	2.084	0
4131	9	2305	526	55885	22	151	0	0.4354	0.0002058		3	71.796	71.796	0
70026	9	2305	115	12523.6	3	6	0	0.2609	3.74E-05		3	9.352	9.352	0
60523	9	2305	1529	176292.4	1	1	0	0.0052	5E-07		3	2.14	2.14	0
60576	9	2305	1526	177494	1	1	0	0.0052	5E-07		3	2.14	2.14	0
33399	9	2305	2884	312809.3	21	55	0	0.1696	1.37E-05		3	51.465	51.465	0
4129	9	2305	533	56596.4	22	151	0	0.4296	0.0002031		3	71.796	71.796	0
4132	9	2305	445	47555.5	14	110	0	0.3506	0.0001772		3	41.628	41.628	0
61664	9	2305	4586	519577.4	127	379	0	0.3184	5.93E-05		3	324.03	324.03	0
4135	9	2305	736	79075.6	22	151	0	0.3111	0.0001471		3	71.796	71.796	0
46894	9	2305	317	35723	12	49	0	0.2744	0.0001108		3	29.659	29.659	0
4125	9	2305	443	46947.5	16	92	0	0.3544	0.0001489		3	51.536	51.536	0
19117	9	2305	560	63121.6	6	14	0	0.1196	1.79E-05		3	15.831	15.831	0
2910	9	2305	1757	189938.8	3	7	0	0.0216	2.9E-06		3	6.542	6.542	0
4128	9	2305	465	49167.5	16	92	0	0.3376	0.0001419		3	51.536	51.536	0
67302	9	2305	538	61605.9	1	6	0	0.0167	8E-06		3	2.084	2.084	0
5384	9	2305	506	55717.5	3	3	0	0.0731	4.3E-06		3	7.695	7.695	0
8253	9	2305	1743	176867.4	16	69	0	0.1056	2.84E-05		3	55.499	55.499	0
44278	9	2305	4544	504257.8	43	136	48	0.1164	2.15E-05		3	115.789	115.789	16
33226	9	2305	917	102402.1	3	5	4	0.0327	3.9E-06		3	6.766	6.766	2
46933	9	2305	40	4405.2	1	2	0	0.35	3.58E-05		3	2.182	2.182	0
45726	9	2305	4222	455798.2	33	82	0	0.1573	1.39E-05		3	80.598	80.598	0
719	9	2305	406	43565.2	7	40	0	0.1847	7.06E-05		3	17.816	17.816	0
45724	9	2305	4491	485100.3	33	82	0	0.1479	1.31E-05		3	80.598	80.598	0
12315	9	2305	1688	182792.2	2	4	0	0.0154	1.7E-06		3	4.32	4.32	0
19066	9	2305	1270	146115.6	1	2	0	0.0142	1.1E-06		3	2.066	2.066	0
12317	9	2305	2103	224900.6	7	17	0	0.0452	5.8E-06		3	18.243	18.243	0
30485	9	2305	257	27989.3	9	65	0	0.4125	0.0001813		3	27.841	27.841	0
10547	9	2305	136	15028.8	4	8	0	0.2279	4.22E-05		3	7.247	7.247	0
67300	9	2305	877	98304.3	1	6	0	0.0103	4.9E-06		3	2.084	2.084	0
8254	9	2305	1754	178059.1	17	74	0	0.1186	3.02E-05		3	58.896	58.896	0
12316	9	2305	2158	230589.8	8	22	0	0.05	7.3E-06		3	20.39	20.39	0
70024	9	2305	356	39197.3	3	6	0	0.0843	1.21E-05		3	9.352	9.352	0
48549	9	2305	370	39014.1	13	71	0	0.3486	0.0001376		3	42.326	42.326	0
16594	9	2305	4524	513399.3	127	379	0	0.3227	6.01E-05		3	324.03	324.03	0
59732	9	2305	115	11639.8	12	90	21	0.8087	0.0005611		3	38.021	38.021	3
18883	9	2305	294	31707	49	802	0	0.7449	0.0019558		3	158.781	158.781	0
52130	9	2305	226	26272.3	3	6	0	0.1106	1.9E-05		3	6.206	6.206	0
33400	9	2305	3651	397032.3	30	74	0	0.1668	1.45E-05		3	71.9	71.9	0
28882	9	2305	219	23183	22	246	0	0.5434	0.0008054		3	57.575	57.575	0
3597	9	2305	168	18669	4	56	0	0.3393	0.000239		3	12.888	12.888	0
67299	9	2305	916	102392.5	1	6	0	0.0098	4.7E-06		3	2.084	2.084	0
28411	9	2305	335	36012.4	63	935	50	0.8299	0.0020011		3	205.694	205.694	7
41034	9	2305	360	40902.1	10	36	0	0.25	7.17E-05		3	29.55	29.55	0
4978	9	2305	728	82199.9	1	3	0	0.0137	3E-06		3	2.613	2.613	0
5316	10	2017	248	28711.6	17	78	0	0.4355	0.0002255		3	43.725	43.725	0
51232	10	2017	652	72469.3	1	3	0	0.0337	3.3E-06		3	3.785	3.785	0
947	10	2017	229	25207.9	11	88	0	0.3231	0.0002755		3	41.742	41.742	0
5983	10	2017	1107	128382	27	91	0	0.2936	5.89E-05		3	80.299	80.299	0
49718	10	2017	3118	343178.3	2	3	0	0.0035	7E-07		3	3.448	3.448	0
20502	10	2017	452	50779.7	3	3	3	0.0376	4.8E-06		3	4.729	4.729	3
3139	10	2017	2136	244334.6	17	32	6	0.118	1.07E-05		3	42.78	42.78	3
Reverse_44278	10	2017	4544	504257.8	3	10	0	0.0033	1.6E-06		3	4.342	4.342	0
67251	10	2017	1140	126869.3	17	56	14	0.1518	3.52E-05		3	44.12	44.12	2
6383	10	2017	1039	118902.4	23	75	0	0.2666	5.18E-05		3	63.709	63.709	0
3138	10	2017	1396	159892.5	14	26	0	0.1426	1.34E-05		3	35.219	35.219	0
33091	10	2017	1713	198418.4	99	487	0	0.5306	0.0002038		3	309.937	309.937	0
76178	10	2017	2672	295175.6	2	3	0	0.0041	8E-07		3	3.448	3.448	0
3771	10	2017	154	16619.6	1	3	0	0.0714	1.4E-05		3	2.716	2.716	0
49717	10	2017	3122	343665.6	2	3	0	0.0035	7E-07		3	3.448	3.448	0
20454	10	2017	173	19888.1	1	1	0	0.0751	4.1E-06		3	2.342	2.342	0
53128	10	2017	369	41895.8	2	4	0	0.0325	7.8E-06		3	4.071	4.071	0
11083	10	2017	4861	531872.6	1	3	0	0.0014	4E-07		3	2.112	2.112	0
18325	10	2017	1046	120743.8	1	1	0	0.0143	7E-07		3	2.176	2.176	0
3137	10	2017	1394	159610.4	14	26	0	0.1428	1.34E-05		3	35.219	35.219	0
60816	10	2017	556	62385.6	3	6	0	0.0683	7.7E-06		3	6.986	6.986	0
11489	10	2017	538	58007	10	37	9	0.2658	4.93E-05		3	30.5	30.5	4
948	10	2017	130	14376.5	6	56	0	0.2692	0.0003088		3	20.364	20.364	0
5984	10	2017	1136	131883.9	27	91	0	0.2861	5.74E-05		3	80.299	80.299	0
74773	10	2017	321	35976.7	17	111	0	0.514	0.0002479		3	60.816	60.816	0
47599	10	2017	1617	184148.9	10	15	10	0.0767	6.7E-06		3	25.421	25.421	7
2335	10	2017	163	18339.4	3	11	0	0.1963	4.84E-05		3	7.936	7.936	0
951	10	2017	304	33271.1	17	165	50	0.5099	0.0003891		3	62.043	62.043	4
2336	10	2017	350	38362.2	10	42	12	0.3571	8.6E-05		3	25.111	25.111	2
5317	10	2017	49	5648.9	1	9	0	0.2449	0.0001317		3	3.102	3.102	0
65399	10	2017	1939	222988.4	1	4	0	0.0046	1.5E-06		3	2.297	2.297	0
49662	10	2017	341	39825.7	2	4	0	0.0645	8.4E-06		3	5.248	5.248	0
36741	10	2017	337	39044.8	2	2	0	0.0326	4.3E-06		3	3.689	3.689	0
8569	10	2017	218	24799.6	10	36	0	0.4771	0.0001184		3	26.645	26.645	0
51231	10	2017	810	89058	1	3	0	0.0272	2.7E-06		3	3.785	3.785	0
5313	10	2017	248	28544.5	14	69	0	0.3427	0.0001995		3	38.041	38.041	0
2345	10	2017	1968	224854.3	28	75	1	0.1707	2.73E-05		3	73.804	73.804	1
64359	10	2017	1338	144624.9	5	9	4	0.0389	4.8E-06		3	11.815	11.815	2
25087	10	2017	2054	232953	13	25	0	0.0949	8.7E-06		3	34.53	34.53	0
68895	10	2017	1995	228223.1	36	102	0	0.2501	3.67E-05		3	99.149	99.149	0
68893	10	2017	2070	236348.2	36	111	0	0.2454	3.84E-05		3	100.792	100.792	0
8442	10	2017	1559	179321.3	17	70	4	0.1238	3.22E-05		3	46.544	46.544	3
68894	10	2017	1363	156837.2	23	77	0	0.2524	4.05E-05		3	68.657	68.657	0
5986	10	2017	1138	132069	27	91	0	0.2856	5.73E-05		3	80.299	80.299	0
67252	10	2017	203	22659.9	3	10	0	0.1478	3.53E-05		3	7.08	7.08	0
8627	10	2017	1976	228839.9	44	146	78	0.2804	5.3E-05		3	121.284	121.284	27
5314	10	2017	248	28562.5	14	69	0	0.3427	0.0001995		3	38.041	38.041	0
65259	10	2017	235	26893.8	5	25	0	0.1745	7.63E-05		3	12.752	12.752	0
950	10	2017	244	26593.6	15	143	0	0.4754	0.0004202		3	54.422	54.422	0
30650	10	2017	1124	125831.6	1	3	0	0.0062	1.9E-06		3	2.18	2.18	0
76370	10	2017	147	16598.7	3	10	0	0.2041	4.88E-05		3	7.08	7.08	0
37139	10	2017	288	31747.2	22	187	46	0.8472	0.0004655		3	71.398	71.398	4
1627	10	2017	729	81153.8	4	6	0	0.0576	5.9E-06		3	7.159	7.159	0
30738	10	2017	1108	126964	4	10	0	0.0442	6.5E-06		3	11.332	11.332	0
74772	10	2017	114	13039.4	4	22	0	0.4035	0.0001384		3	11.693	11.693	0
49719	10	2017	3121	343511.5	2	3	0	0.0035	7E-07		3	3.448	3.448	0
18327	10	2017	1285	148492	1	1	0	0.0117	6E-07		3	2.176	2.176	0
5315	10	2017	245	28489.6	17	78	0	0.4408	0.0002283		3	43.725	43.725	0
60254	10	2017	1937	222606.5	1	4	0	0.0046	1.5E-06		3	2.297	2.297	0
3770	10	2017	83	8546.4	1	3	0	0.1325	2.59E-05		3	2.716	2.716	0
64974	10	2017	744	84861.1	3	5	0	0.0578	4.8E-06		3	9.204	9.204	0
38187	10	2017	348	39530.3	1	4	0	0.0517	8.2E-06		3	2.932	2.932	0
65404	10	2017	1940	223748.4	3	7	0	0.0103	2.6E-06		3	5.344	5.344	0
13967	10	2017	380	43218.8	3	6	0	0.0711	1.13E-05		3	7.607	7.607	0
949	10	2017	306	32873.8	15	143	0	0.3791	0.0003351		3	54.422	54.422	0
76369	10	2017	206	23254.1	4	13	0	0.1942	4.52E-05		3	8.912	8.912	0
65260	10	2017	238	27332	5	25	0	0.1723	7.53E-05		3	12.752	12.752	0
66188	10	2017	864	96063.1	1	3	0	0.0139	2.5E-06		3	2.449	2.449	0
2346	10	2017	1995	227713.8	27	74	0	0.1594	2.66E-05		3	71.64	71.64	0
61138	10	2017	4646	532053.8	79	201	87	0.235	3.1E-05		3	212.579	212.579	42
3871	10	2017	961	111201.1	3	7	0	0.0458	5.2E-06		3	9.397	9.397	0
22186	10	2017	111	12361.5	1	1	0	0.2432	6.5E-06		3	2.199	2.199	0
49663	10	2017	339	39409.6	2	4	0	0.0649	8.5E-06		3	5.248	5.248	0
37138	10	2017	138	15646	12	108	0	0.8333	0.0005611		3	41.833	41.833	0
20453	10	2017	194	22413.4	1	1	0	0.067	3.7E-06		3	2.342	2.342	0
2	10	2017	622	61931.8	2	4	0	0	4.6E-06		3	5.106	5.106	0
contaminant_KERATIN02	10	2017	622	61931.8	25	101	98	0	0.0001164		3	78.949	78.949	24
22721	10	2017	175	20085.2	3	12	0	0.2343	4.92E-05		3	10.169	10.169	0
30739	10	2017	732	82497.3	1	4	0	0.0232	3.9E-06		3	2.974	2.974	0
30734	10	2017	234	26482.1	1	4	0	0.0726	1.23E-05		3	2.974	2.974	0
30955	10	2017	1049	114446.7	2	4	4	0.0305	2.7E-06		3	4.631	4.631	2
8441	10	2017	635	72119.7	7	44	0	0.1291	4.97E-05		3	22.488	22.488	0
13968	10	2017	367	41686.8	3	6	0	0.0736	1.17E-05		3	7.607	7.607	0
65397	10	2017	1941	222888	1	4	0	0.0046	1.5E-06		3	2.297	2.297	0
66187	10	2017	649	72947.8	1	3	0	0.0185	3.3E-06		3	2.449	2.449	0
3873	10	2017	436	49719.5	1	4	0	0.0413	6.6E-06		3	2.932	2.932	0
5985	10	2017	423	47792.9	13	46	0	0.4255	7.8E-05		3	43.745	43.745	0
6750	10	2017	1063	121587.9	23	75	0	0.2606	5.06E-05		3	63.709	63.709	0
38186	10	2017	631	72763.6	2	5	0	0.0491	5.7E-06		3	6.061	6.061	0
30733	10	2017	1098	124747.8	5	11	2	0.071	7.2E-06		3	15.669	15.669	2
3872	10	2017	1006	116110.5	3	7	0	0.0437	5E-06		3	9.397	9.397	0
1626	10	2017	721	80311.3	4	6	0	0.0583	6E-06		3	7.159	7.159	0
20455	10	2017	230	26140.4	1	1	0	0.0565	3.1E-06		3	2.342	2.342	0
18328	10	2017	1294	149523.4	1	1	0	0.0116	6E-07		3	2.176	2.176	0
76599	10	2017	981	113624.4	1	1	0	0.0153	7E-07		3	2.176	2.176	0
8570	10	2017	1960	226373.6	115	557	38	0.5352	0.0002037		3	354.483	354.483	7
25088	10	2017	2038	230946	13	25	0	0.0957	8.8E-06		3	34.53	34.53	0
18324	10	2017	1253	144906.3	1	1	0	0.012	6E-07		3	2.176	2.176	0
408	10	2017	108	12247.7	1	1	1	0.0741	6.6E-06		3	2.005	2.005	1
35755	10	2017	180	20999.7	1	3	0	0.0611	1.19E-05		3	3.187	3.187	0
65405	10	2017	1911	220034.6	3	7	0	0.0105	2.6E-06		3	5.344	5.344	0
65365	10	2017	1938	223447	2	14	10	0.0129	5.2E-06		3	6.535	6.535	1
61897	10	2017	619	68579.6	5	12	12	0.1099	1.39E-05		3	12.567	12.567	5
18323	10	2017	1049	121117	1	1	0	0.0143	7E-07		3	2.176	2.176	0
18326	10	2017	1295	149755.6	1	1	0	0.0116	6E-07		3	2.176	2.176	0
1625	10	2017	582	64112.1	4	6	0	0.0722	7.4E-06		3	7.159	7.159	0
60817	10	2017	1321	146295.9	11	21	0	0.1158	1.14E-05		3	27.487	27.487	0
65398	10	2017	1939	222914.3	2	5	0	0.0103	1.8E-06		3	3.601	3.601	0
453	11	2009	1713	192590.4	12	22	0	0.0736	9.2E-06		3	26.416	26.416	0
65411	11	2009	2008	220304	19	52	0	0.1096	1.86E-05		3	51.79	51.79	0
54490	11	2009	1573	167463.2	1	3	0	0.0089	1.4E-06		3	2.823	2.823	0
1169	11	2009	290	32335.9	10	28	0	0.469	6.92E-05		3	27.183	27.183	0
67599	11	2009	476	52868.6	15	65	0	0.355	9.79E-05		3	45.624	45.624	0
41129	11	2009	1658	177692.7	2	4	1	0.0193	1.7E-06		3	4.753	4.753	1
11824	11	2009	1599	179997.3	3	4	0	0.0288	1.8E-06		3	7.011	7.011	0
10202	11	2009	497	54398.3	14	28	0	0.3421	4.04E-05		3	35.967	35.967	0
54488	11	2009	1234	131734	2	5	0	0.0113	2.9E-06		3	3.966	3.966	0
27975	11	2009	1562	173105.4	15	43	0	0.1133	1.97E-05		3	42.779	42.779	0
51427	11	2009	1940	202944.5	2	4	0	0.0119	1.5E-06		3	3.977	3.977	0
40830	11	2009	743	82999.1	8	22	22	0.1332	2.12E-05		3	21.997	21.997	8
70296	11	2009	890	98875.7	8	19	0	0.1202	1.53E-05		3	21.709	21.709	0
51242	11	2009	1431	157499.4	2	7	0	0.0056	3.5E-06		3	3.574	3.574	0
27977	11	2009	1631	180559.7	15	43	0	0.1085	1.89E-05		3	42.779	42.779	0
10204	11	2009	483	52839.5	13	27	0	0.323	4.01E-05		3	33.074	33.074	0
64551	11	2009	1093	119655.7	17	53	52	0.2113	3.48E-05		3	43.974	43.974	16
5120	11	2009	2570	275282	8	12	12	0.044	3.3E-06		3	16.15	16.15	8
14601	11	2009	487	53194.6	7	27	0	0.269	3.97E-05		3	23.822	23.822	0
1297	11	2009	2225	242811.4	9	57	0	0.0355	1.84E-05		3	16.545	16.545	0
59919	11	2009	849	94626.5	2	2	1	0.0165	1.7E-06		3	3.888	3.888	1
17404	11	2009	786	90198.4	2	3	0	0.0293	2.7E-06		3	5.355	5.355	0
14780	11	2009	568	65197.4	1	3	0	0.0158	3.8E-06		3	3.003	3.003	0
24904	11	2009	204	23399.7	2	18	0	0.1373	6.33E-05		3	6.289	6.289	0
9506	11	2009	2947	327739.2	2	3	0	0.0098	7E-07		3	5.025	5.025	0
22402	11	2009	186	20315.5	6	46	0	0.2688	0.0001773		3	13.507	13.507	0
65407	11	2009	429	46857.4	16	135	0	0.4103	0.0002256		3	55.075	55.075	0
132	11	2009	509	57223.7	9	34	0	0.2515	4.79E-05		3	26.032	26.032	0
67274	11	2009	572	62126.7	6	34	0	0.0822	4.26E-05		3	15.229	15.229	0
452	11	2009	1907	213552.3	12	22	0	0.0661	8.3E-06		3	26.416	26.416	0
23010	11	2009	594	65143.3	15	56	3	0.3704	6.76E-05		3	43.082	43.082	1
28684	11	2009	176	19612.3	4	5	0	0.2898	2.04E-05		3	8.463	8.463	0
65410	11	2009	1292	142407.7	19	52	0	0.1703	2.89E-05		3	51.79	51.79	0
27978	11	2009	1651	182766.8	15	43	0	0.1072	1.87E-05		3	42.779	42.779	0
61961	11	2009	476	50237.5	1	1	1	0.0252	1.5E-06		3	2.019	2.019	1
18086	11	2009	602	65910.7	14	53	0	0.3455	6.31E-05		3	40.077	40.077	0
35797	11	2009	449	51371.4	9	34	0	0.2851	5.43E-05		3	26.032	26.032	0
4595	11	2009	320	35766.7	1	2	0	0.0312	4.5E-06		3	2.663	2.663	0
10203	11	2009	491	53757	14	28	0	0.3462	4.09E-05		3	35.967	35.967	0
9504	11	2009	2946	327638.2	2	3	0	0.0098	7E-07		3	5.025	5.025	0
61315	11	2009	263	29755.5	1	2	0	0.038	5.5E-06		3	2.663	2.663	0
60889	11	2009	372	40048	5	25	4	0.1667	4.82E-05		3	13.36	13.36	2
71931	11	2009	395	42954	7	26	0	0.3342	4.72E-05		3	21.872	21.872	0
131	11	2009	481	53865	8	31	0	0.2432	4.62E-05		3	23.607	23.607	0
6864	11	2009	428	49088.4	2	6	6	0.0607	1.01E-05		3	2.767	2.767	2
71720	11	2009	296	32159.8	13	74	0	0.3615	0.0001792		3	31.408	31.408	0
9503	11	2009	2943	327324	2	3	0	0.0099	7E-07		3	5.025	5.025	0
71721	11	2009	290	31594.3	13	74	0	0.369	0.0001829		3	31.408	31.408	0
9505	11	2009	2214	244507.8	1	2	0	0.0054	6E-07		3	2.493	2.493	0
35787	11	2009	773	85687.2	8	19	0	0.1384	1.76E-05		3	21.709	21.709	0
70297	11	2009	808	89180.7	8	19	0	0.1324	1.69E-05		3	21.709	21.709	0
5233	11	2009	2068	217160.7	2	4	0	0.0111	1.4E-06		3	3.977	3.977	0
51425	11	2009	1963	205416.8	2	4	0	0.0117	1.5E-06		3	3.977	3.977	0
18220	11	2009	453	51827.6	9	34	0	0.2826	5.38E-05		3	26.032	26.032	0
21989	11	2009	739	84206.5	8	22	22	0.1367	2.13E-05		3	21.323	21.323	8
18351	11	2009	439	47980.1	14	28	0	0.3872	4.57E-05		3	35.967	35.967	0
41553	11	2009	155	17337	4	5	0	0.329	2.31E-05		3	8.463	8.463	0
27980	11	2009	780	88058.2	15	44	2	0.2359	4.04E-05		3	42.621	42.621	1
138	11	2009	357	38281.8	25	313	0	0.6751	0.0006286		3	89.032	89.032	0
73443	11	2009	184	19497.9	9	156	0	0.587	0.0006079		3	30.399	30.399	0
70023	11	2009	2363	271655.3	3	9	4	0.014	2.7E-06		3	6.124	6.124	1
31524	11	2009	412	43768.7	4	9	0	0.182	1.57E-05		3	10.221	10.221	0
69298	11	2009	1130	125370.5	3	5	2	0.031	3.2E-06		3	5.535	5.535	1
62121	11	2009	1544	173107.1	2	2	2	0.0266	9E-07		3	5.186	5.186	2
51244	11	2009	1262	139942.8	2	7	0	0.0063	4E-06		3	3.574	3.574	0
11827	11	2009	1679	188778.6	3	4	0	0.0274	1.7E-06		3	7.011	7.011	0
49202	11	2009	178	20515.4	9	45	11	0.5506	0.0001813		3	21.839	21.839	1
75240	11	2009	595	67010	5	13	5	0.1042	1.57E-05		3	10.608	10.608	3
12379	11	2009	471	52785.5	14	46	13	0.4013	7E-05		3	40.258	40.258	4
24903	11	2009	94	10794.5	2	18	0	0.2979	0.0001373		3	6.289	6.289	0
24816	11	2009	393	44143.1	10	33	0	0.3282	6.02E-05		3	27.13	27.13	0
14726	11	2009	896	95119.5	3	4	0	0.0368	3.2E-06		3	6.527	6.527	0
61280	11	2009	3681	425746	5	11	0	0.0166	2.1E-06		3	12.292	12.292	0
59345	11	2009	566	61410.3	6	34	0	0.083	4.31E-05		3	15.229	15.229	0
39046	11	2009	1729	181667	15	38	4	0.1284	1.58E-05		3	38.17	38.17	3
36615	11	2009	493	53524.9	18	50	0	0.3915	7.27E-05		3	45.225	45.225	0
1168	11	2009	344	38581	10	30	0	0.3983	6.25E-05		3	27.684	27.684	0
41176	11	2009	536	58746.5	14	53	0	0.3078	7.09E-05		3	40.542	40.542	0
49201	11	2009	142	16584.4	8	34	0	0.507	0.0001717		3	18.11	18.11	0
21580	11	2009	345	37103.4	6	22	0	0.1768	4.57E-05		3	18.355	18.355	0
65409	11	2009	324	35884.7	17	138	0	0.5679	0.0003054		3	57.148	57.148	0
65408	11	2009	294	32524.9	15	120	0	0.5306	0.0002926		3	50.859	50.859	0
14602	11	2009	492	53766.9	7	27	0	0.2663	3.93E-05		3	23.822	23.822	0
1166	11	2009	273	30778.9	10	29	0	0.5201	7.62E-05		3	28.305	28.305	0
44706	11	2009	3684	426564.4	5	11	0	0.0166	2.1E-06		3	12.292	12.292	0
1167	11	2009	264	29676.4	10	29	0	0.5379	7.88E-05		3	28.305	28.305	0
67600	11	2009	282	30979.8	3	9	0	0.0745	2.29E-05		3	8.164	8.164	0
11826	11	2009	1801	202654.4	3	4	0	0.0255	1.6E-06		3	7.011	7.011	0
1165	11	2009	775	87724.9	25	72	0	0.4026	6.66E-05		3	69.034	69.034	0
18363	11	2009	1192	129833.2	6	22	0	0.0512	1.32E-05		3	18.355	18.355	0
10205	11	2009	463	50570.2	13	27	0	0.3369	4.18E-05		3	33.124	33.124	0
10206	11	2009	534	58163.1	14	28	0	0.3184	3.76E-05		3	35.967	35.967	0
72131	11	2009	172	18826.8	2	4	4	0.1395	1.67E-05		3	3.952	3.952	2
39045	11	2009	243	26039.4	1	1	0	0.07	3E-06		3	2.313	2.313	0
28685	11	2009	289	33153.8	8	15	0	0.3045	3.72E-05		3	19.605	19.605	0
41551	11	2009	637	72457.7	17	45	0	0.3093	5.06E-05		3	44.344	44.344	0
35155	11	2009	174	19330.9	4	10	0	0.3046	4.12E-05		3	9.398	9.398	0
54491	11	2009	1220	130106.2	2	5	0	0.0115	2.9E-06		3	3.966	3.966	0
9533	11	2009	262	29330.3	21	191	0	0.6298	0.0005227		3	67.469	67.469	0
9532	11	2009	464	51607.3	36	276	0	0.5668	0.0004265		3	109.714	109.714	0
9531	11	2009	217	24531.8	18	150	0	0.6452	0.0004956		3	53.975	53.975	0
4928	11	2009	230	26197.8	4	29	0	0.1957	9.04E-05		3	10.04	10.04	0
4927	11	2009	230	25671.6	6	36	0	0.2783	0.0001122		3	14.581	14.581	0
49963	11	2009	771	85333	7	17	0	0.1141	1.58E-05		3	20.077	20.077	0
49412	11	2009	144	15744.1	4	10	0	0.3681	4.98E-05		3	9.398	9.398	0
40769	11	2009	1599	179644.6	2	3	0	0.0075	1.3E-06		3	3.895	3.895	0
35622	11	2009	257	27901.5	9	65	0	0.3035	0.0001813		3	22.705	22.705	0
21018	11	2009	889	94948.3	2	2	0	0.027	1.6E-06		3	4.765	4.765	0
40768	11	2009	2549	288688.6	3	4	1	0.0102	1.1E-06		3	6.105	6.105	1
9502	11	2009	2946	327596.1	2	3	0	0.0098	7E-07		3	5.025	5.025	0
51243	11	2009	1490	164036	2	7	0	0.0054	3.4E-06		3	3.574	3.574	0
54489	11	2009	1241	132460.4	2	5	0	0.0113	2.9E-06		3	3.966	3.966	0
51426	11	2009	1789	186844.1	2	4	0	0.0129	1.6E-06		3	3.977	3.977	0
10207	11	2009	466	50761.2	7	10	0	0.1631	1.54E-05		3	15.262	15.262	0
5543	11	2009	559	62105.8	1	6	0	0.0161	7.7E-06		3	2.136	2.136	0
10208	11	2009	522	57288.1	14	28	0	0.3257	3.85E-05		3	35.967	35.967	0
54194	11	2009	570	61972.5	6	34	0	0.0825	4.28E-05		3	15.229	15.229	0
67597	11	2009	524	58157.1	16	75	0	0.2824	0.0001026		3	46.102	46.102	0
27979	11	2009	1595	176305.5	13	39	0	0.0947	1.75E-05		3	37.07	37.07	0
67598	11	2009	621	68944.8	19	80	0	0.3269	9.24E-05		3	56.715	56.715	0
2838	11	2009	1813	191104.9	43	201	0	0.3933	7.95E-05		3	134.82	134.82	0
21486	11	2009	336	36187.6	22	257	0	0.622	0.0005484		3	76.777	76.777	0
44705	11	2009	3685	426494.3	5	11	0	0.0166	2.1E-06		3	12.292	12.292	0
6085	11	2009	1479	165151.9	1	1	0	0.0088	5E-07		3	2.198	2.198	0
52574	11	2009	639	69368.6	2	3	3	0.0188	3.4E-06		3	3.182	3.182	2
41552	11	2009	244	27792.2	7	10	0	0.2992	2.94E-05		3	15.616	15.616	0
27976	11	2009	1373	153060.7	15	43	0	0.1289	2.25E-05		3	42.779	42.779	0
54193	11	2009	599	65322.1	5	31	0	0.0568	3.71E-05		3	12.628	12.628	0
73442	11	2009	224	23736.1	11	165	0	0.5938	0.0005281		3	37.28	37.28	0
67596	11	2009	154	16768.4	3	9	0	0.1364	4.19E-05		3	8.164	8.164	0
14727	11	2009	897	95206.5	3	4	0	0.0368	3.2E-06		3	6.527	6.527	0
45229	12	4451	524	58236.2	20	101	0	0.4695	0.0001382		3	56.151	56.151	0
53744	12	4451	363	41951.4	2	6	0	0.0634	1.19E-05		3	3.466	3.466	0
10653	12	4451	338	35420.6	26	298	0	0.7426	0.0006321		3	95.299	95.299	0
63100	12	4451	464	52533.4	2	6	0	0.0496	9.3E-06		3	3.466	3.466	0
63102	12	4451	480	54616.5	2	6	0	0.0479	9E-06		3	3.466	3.466	0
72842	12	4451	2458	276347	36	120	15	0.1928	3.5E-05		3	102.134	102.134	7
10484	12	4451	700	77561.8	8	17	8	0.17	1.74E-05		3	20.866	20.866	4
57779	12	4451	401	44480.5	3	8	0	0.1297	1.43E-05		3	8.038	8.038	0
45230	12	4451	545	60477.3	22	115	0	0.4881	0.0001513		3	61.603	61.603	0
14904	12	4451	869	97256.1	1	14	0	0.0196	1.16E-05		3	2.636	2.636	0
62875	12	4451	426	47851.1	2	6	0	0.054	1.01E-05		3	3.466	3.466	0
63103	12	4451	422	48276.5	2	6	0	0.0545	1.02E-05		3	3.466	3.466	0
9770	12	4451	109	12624.5	2	4	0	0.1468	2.63E-05		3	3.563	3.563	0
56514	12	4451	453	47727.5	4	9	0	0.128	1.42E-05		3	11.043	11.043	0
27494	12	4451	345	36816	2	7	0	0.0232	1.45E-05		3	3.827	3.827	0
54251	12	4451	292	33265.2	1	6	0	0.0274	1.47E-05		3	2.165	2.165	0
12526	12	4451	307	33623.2	2	7	0	0.0261	1.63E-05		3	3.827	3.827	0
48046	12	4451	586	64805.2	9	28	0	0.2048	3.43E-05		3	23.219	23.219	0
63104	12	4451	464	52305.2	2	6	0	0.0496	9.3E-06		3	3.466	3.466	0
13404	12	4451	349	38234.3	4	9	0	0.1433	1.85E-05		3	10.84	10.84	0
65170	12	4451	218	24844.8	2	6	0	0.1055	1.97E-05		3	3.466	3.466	0
63099	12	4451	451	52160.4	2	6	0	0.051	9.5E-06		3	3.466	3.466	0
10310	12	4451	112	12792.8	1	3	0	0.1161	1.92E-05		3	3.082	3.082	0
36624	12	4451	523	59526.6	1	6	0	0.0153	8.2E-06		3	2.165	2.165	0
4724	12	4451	225	24963.7	2	5	2	0.08	1.59E-05		3	4.467	4.467	1
16473	12	4451	448	51109.7	1	6	0	0.0179	9.6E-06		3	2.165	2.165	0
Reverse_47652	12	4451	2056	234507.9	1	2	0	0.0078	7E-07		3	2.065	2.065	0
31299	12	4451	152	17288.5	1	2	0	0.0724	9.4E-06		3	3.565	3.565	0
1315	12	4451	991	109390.2	1	1	0	0.0121	7E-07		3	2.802	2.802	0
8098	12	4451	1016	106611.5	20	105	0	0.2913	7.41E-05		3	65.049	65.049	0
48043	12	4451	501	55672.5	9	28	0	0.2395	4.01E-05		3	23.219	23.219	0
65172	12	4451	427	48246.3	2	6	0	0.0539	1.01E-05		3	3.466	3.466	0
67731	12	4451	970	106154.7	1	1	0	0.0196	7E-07		3	2.019	2.019	0
75909	12	4451	733	81972.1	1	6	0	0.0109	5.9E-06		3	2.165	2.165	0
71371	12	4451	229	26495.8	1	6	0	0.0349	1.88E-05		3	2.165	2.165	0
70660	12	4451	683	77907.2	4	11	0	0.0732	1.15E-05		3	10.2	10.2	0
1659	12	4451	3767	412881.6	2	4	0	0.0021	8E-07		3	3.347	3.347	0
25977	12	4451	334	38903.8	2	3	0	0.0988	6.4E-06		3	6.304	6.304	0
73428	12	4451	595	68883.5	3	6	0	0.0756	7.2E-06		3	9.269	9.269	0
70736	12	4451	1827	200555.2	2	4	0	0.0044	1.6E-06		3	3.347	3.347	0
70750	12	4451	1872	206063.1	2	4	0	0.0043	1.5E-06		3	3.347	3.347	0
70763	12	4451	1817	199543.6	2	4	0	0.0044	1.6E-06		3	3.347	3.347	0
70662	12	4451	679	77426	4	11	0	0.0736	1.16E-05		3	10.2	10.2	0
39995	12	4451	612	69933.5	4	11	0	0.0817	1.29E-05		3	10.2	10.2	0
8146	12	4451	580	64390.8	6	18	0	0.1655	2.23E-05		3	17.459	17.459	0
20794	12	4451	100	11403.7	2	6	0	0.23	4.3E-05		3	3.466	3.466	0
12528	12	4451	469	53005.3	1	6	0	0.0171	9.2E-06		3	2.165	2.165	0
62870	12	4451	360	41263.1	2	6	0	0.0639	1.19E-05		3	3.466	3.466	0
13990	12	4451	200	22573.7	1	6	0	0.04	2.15E-05		3	2.165	2.165	0
20795	12	4451	251	29021.7	2	6	0	0.0916	1.71E-05		3	3.466	3.466	0
23644	12	4451	271	30975.2	1	6	0	0.0295	1.59E-05		3	2.165	2.165	0
41070	12	4451	226	25596.3	3	8	0	0.1416	2.54E-05		3	6.864	6.864	0
30812	12	4451	536	59779	3	5	1	0.0597	6.7E-06		3	6.144	6.144	1
26523	12	4451	512	58518.8	3	10	0	0.0508	1.4E-05		3	6.038	6.038	0
26614	12	4451	529	59422.5	2	7	0	0.0302	9.5E-06		3	3.888	3.888	0
72843	12	4451	2192	245550.9	27	102	0	0.1702	3.34E-05		3	76.382	76.382	0
34236	12	4451	474	54372	1	6	0	0.0169	9.1E-06		3	2.165	2.165	0
28989	12	4451	726	81411.8	1	6	0	0.011	5.9E-06		3	2.165	2.165	0
52813	12	4451	577	64699	1	6	0	0.0139	7.5E-06		3	2.165	2.165	0
26503	12	4451	458	52079	2	9	0	0.0393	1.41E-05		3	4.513	4.513	0
33243	12	4451	1599	180723	22	85	0	0.1957	3.81E-05		3	63.113	63.113	0
16355	12	4451	346	38652.3	1	6	0	0.0231	1.24E-05		3	2.165	2.165	0
28404	12	4451	706	78588.8	1	6	0	0.0113	6.1E-06		3	2.165	2.165	0
36677	12	4451	155	17564.4	1	6	0	0.0516	2.78E-05		3	2.165	2.165	0
48204	12	4451	632	71364	1	6	0	0.0127	6.8E-06		3	2.165	2.165	0
62873	12	4451	435	49220.8	2	6	0	0.0529	9.9E-06		3	3.466	3.466	0
51241	12	4451	1489	163948.9	2	7	0	0.0054	3.4E-06		3	3.574	3.574	0
34608	12	4451	448	49693.3	14	60	0	0.3772	9.6E-05		3	40.274	40.274	0
25672	12	4451	1795	200909.3	2	17	0	0.0134	6.8E-06		3	4.447	4.447	0
70664	12	4451	1227	142466.6	8	21	0	0.088	1.23E-05		3	22.299	22.299	0
70764	12	4451	3895	426651.7	2	4	0	0.0021	7E-07		3	3.347	3.347	0
29137	12	4451	428	47094.7	6	15	0	0.1916	2.51E-05		3	17.597	17.597	0
13892	12	4451	326	37412.1	14	63	8	0.2975	0.0001386		3	39.566	39.566	2
6054	12	4451	181	20162.3	2	23	0	0.1215	9.11E-05		3	5.116	5.116	0
13989	12	4451	248	27819.1	1	6	0	0.0323	1.73E-05		3	2.165	2.165	0
18507	12	4451	401	45377.7	1	6	0	0.02	1.07E-05		3	2.165	2.165	0
18527	12	4451	297	34055.9	1	6	0	0.0269	1.45E-05		3	2.165	2.165	0
1488	12	4451	277	31387.9	4	7	3	0.2202	1.81E-05		3	10.535	10.535	2
33905	12	4451	173	19414	3	6	0	0.1618	2.49E-05		3	5.12	5.12	0
45232	12	4451	544	60406.3	21	110	0	0.4118	0.000145		3	55.849	55.849	0
5785	12	4451	374	43025.8	2	7	7	0.0481	1.34E-05		3	4.668	4.668	2
25513	12	4451	159	18528.8	3	17	11	0.239	7.67E-05		3	9.621	9.621	2
14434	12	4451	959	105276.9	28	108	0	0.3003	8.07E-05		3	72.113	72.113	0
70735	12	4451	3936	431072.1	2	4	0	0.002	7E-07		3	3.347	3.347	0
56573	12	4451	390	43017.2	8	32	0	0.3333	5.88E-05		3	25.537	25.537	0
69514	12	4451	914	101171.3	2	3	1	0.0131	2.4E-06		3	3.868	3.868	1
34610	12	4451	389	43789.9	14	60	0	0.4344	0.0001106		3	40.274	40.274	0
70740	12	4451	3820	418163.5	2	4	0	0.0021	8E-07		3	3.347	3.347	0
76243	12	4451	569	63242.4	22	115	0	0.4675	0.0001449		3	61.603	61.603	0
70737	12	4451	1882	206830.4	2	4	0	0.0043	1.5E-06		3	3.347	3.347	0
29890	12	4451	400	44999.8	1	6	0	0.02	1.08E-05		3	2.165	2.165	0
70769	12	4451	1770	194225	2	4	0	0.0045	1.6E-06		3	3.347	3.347	0
70768	12	4451	1822	200185.8	2	4	0	0.0044	1.6E-06		3	3.347	3.347	0
9772	12	4451	265	29850.4	4	9	0	0.1811	2.43E-05		3	8.838	8.838	0
13600	12	4451	325	36837.4	1	6	0	0.0246	1.32E-05		3	2.165	2.165	0
9025	12	4451	438	47138.8	9	53	0	0.4041	8.68E-05		3	39.26	39.26	0
70738	12	4451	1943	213457.7	2	4	0	0.0041	1.5E-06		3	3.347	3.347	0
28124	12	4451	497	54401.5	15	195	0	0.2475	0.0002813		3	39.931	39.931	0
70751	12	4451	1879	206460	2	4	0	0.0043	1.5E-06		3	3.347	3.347	0
10483	12	4451	379	42012.5	4	9	0	0.1715	1.7E-05		3	9.912	9.912	0
4284	12	4451	237	26267.1	8	32	0	0.5485	9.68E-05		3	25.537	25.537	0
70663	12	4451	1117	129599.9	7	16	0	0.0859	1.03E-05		3	19.676	19.676	0
70661	12	4451	1278	148284.3	7	18	0	0.0743	1.01E-05		3	19.127	19.127	0
70766	12	4451	1810	198870.2	2	4	0	0.0044	1.6E-06		3	3.347	3.347	0
45047	12	4451	285	33073.8	14	60	0	0.2982	0.0001509		3	38.022	38.022	0
74669	12	4451	389	43902.4	1	6	0	0.0206	1.11E-05		3	2.165	2.165	0
21038	12	4451	1060	116514	3	6	0	0.0198	4.1E-06		3	6.646	6.646	0
46298	12	4451	216	24483.7	1	6	0	0.037	1.99E-05		3	2.165	2.165	0
14902	12	4451	669	74853.7	1	14	0	0.0254	1.5E-05		3	2.636	2.636	0
53596	12	4451	580	59958.7	40	462	0	0.6966	0.0005711		3	144.327	144.327	0
22474	12	4451	1850	203285.6	2	4	0	0.0043	1.6E-06		3	3.347	3.347	0
18347	12	4451	506	56867	10	18	7	0.2095	2.55E-05		3	23.473	23.473	4
14903	12	4451	1215	136147	1	14	0	0.014	8.3E-06		3	2.636	2.636	0
45537	12	4451	296	33883.9	24	165	100	0.7061	0.0003997		3	77.842	77.842	15
14905	12	4451	895	99994.6	1	14	0	0.019	1.12E-05		3	2.636	2.636	0
70326	12	4451	364	40533.7	1	6	0	0.022	1.18E-05		3	2.165	2.165	0
3374	12	4451	687	77261.7	36	361	361	0.4469	0.0003767		3	110.335	110.335	36
28988	12	4451	840	93984.8	1	6	0	0.0095	5.1E-06		3	2.165	2.165	0
16184	12	4451	1154	133489.6	53	204	2	0.5199	0.0001267		3	154.934	154.934	1
16547	12	4451	470	50654.8	1	6	0	0.017	9.2E-06		3	2.165	2.165	0
45518	12	4451	2263	247000.7	3	6	3	0.0296	1.9E-06		3	6.901	6.901	1
67745	12	4451	374	41551.3	1	5	0	0.0455	9.6E-06		3	3.299	3.299	0
45045	12	4451	285	32911.8	11	54	0	0.2421	0.0001358		3	32.234	32.234	0
2883	12	4451	963	109599	7	19	0	0.0789	1.41E-05		3	18.183	18.183	0
70754	12	4451	1830	201148.2	2	4	0	0.0044	1.6E-06		3	3.347	3.347	0
56197	12	4451	446	49858.7	6	18	0	0.0628	2.89E-05		3	14.334	14.334	0
70755	12	4451	1891	207775.6	2	4	0	0.0042	1.5E-06		3	3.347	3.347	0
43226	12	4451	2477	272132	51	268	69	0.2669	7.76E-05		3	153.315	153.315	17
61894	12	4451	219	24942	12	55	43	0.4612	0.0001801		3	33.365	33.365	9
29113	12	4451	818	87202.6	1	3	0	0.0098	2.6E-06		3	2.075	2.075	0
30079	12	4451	447	47638.7	7	28	0	0.2752	4.49E-05		3	20.174	20.174	0
28858	12	4451	427	47421.9	3	5	0	0.0679	8.4E-06		3	6.223	6.223	0
70742	12	4451	3934	431154	2	4	0	0.002	7E-07		3	3.347	3.347	0
26502	12	4451	509	57945.8	2	9	0	0.0354	1.27E-05		3	4.513	4.513	0
45231	12	4451	568	62856.4	21	110	0	0.3944	0.0001388		3	55.849	55.849	0
13889	12	4451	188	21523.1	11	52	0	0.3457	0.0001983		3	30.669	30.669	0
53736	12	4451	1785	201891.1	3	4	2	0.014	1.6E-06		3	5.176	5.176	2
43208	12	4451	316	35291.1	4	9	0	0.1456	2.04E-05		3	10.57	10.57	0
2884	12	4451	939	106768.3	7	19	0	0.0809	1.45E-05		3	18.183	18.183	0
70774	12	4451	1739	191187.9	2	4	0	0.0046	1.6E-06		3	3.347	3.347	0
70773	12	4451	1689	185521.1	2	4	0	0.0047	1.7E-06		3	3.347	3.347	0
70756	12	4451	1758	192967.1	2	4	0	0.0046	1.6E-06		3	3.347	3.347	0
19869	12	4451	614	69257.5	3	3	3	0.0603	3.5E-06		3	6.298	6.298	3
2307	12	4451	2363	267113.1	3	3	2	0.014	9E-07		3	6.174	6.174	2
70753	12	4451	3915	428929.7	2	4	0	0.002	7E-07		3	3.347	3.347	0
70749	12	4451	1818	199832.6	2	4	0	0.0044	1.6E-06		3	3.347	3.347	0
67729	12	4451	875	95601.2	1	1	0	0.0217	8E-07		3	2.019	2.019	0
70745	12	4451	3903	427614.2	2	4	0	0.002	7E-07		3	3.347	3.347	0
9771	12	4451	323	36334.6	6	14	5	0.2105	3.11E-05		3	13.423	13.423	2
5463	12	4451	3984	436807.2	2	4	0	0.002	7E-07		3	3.347	3.347	0
1660	12	4451	1708	188276.6	2	4	0	0.0047	1.7E-06		3	3.347	3.347	0
56515	12	4451	437	45834.5	4	9	0	0.1327	1.48E-05		3	11.043	11.043	0
8097	12	4451	1021	107083.7	20	105	0	0.2899	7.37E-05		3	65.049	65.049	0
35672	12	4451	377	42694.1	9	40	0	0.3846	7.61E-05		3	30.292	30.292	0
57528	12	4451	802	87880.9	1	6	0	0.01	5.4E-06		3	2.165	2.165	0
26296	12	4451	792	85139.4	1	6	0	0.0101	5.4E-06		3	2.165	2.165	0
29138	12	4451	483	53085.6	6	15	0	0.1698	2.23E-05		3	17.597	17.597	0
31298	12	4451	331	36882.3	1	2	0	0.0332	4.3E-06		3	3.565	3.565	0
70665	12	4451	1057	122362.4	6	13	0	0.0804	8.8E-06		3	17.267	17.267	0
26617	12	4451	631	71344.9	4	12	0	0.0539	1.36E-05		3	7.856	7.856	0
13032	12	4451	593	66672.6	1	6	0	0.0135	7.3E-06		3	2.165	2.165	0
27661	12	4451	526	59543.7	3	10	0	0.0494	1.36E-05		3	6.038	6.038	0
28986	12	4451	696	78053.2	1	6	0	0.0115	6.2E-06		3	2.165	2.165	0
Reverse_4683	12	4451	2186	249354.7	1	2	0	0.0073	7E-07		3	2.065	2.065	0
29133	12	4451	417	45663.8	4	9	0	0.1199	1.55E-05		3	10.84	10.84	0
29136	12	4451	428	47016.6	6	15	0	0.1916	2.51E-05		3	17.597	17.597	0
9931	12	4451	258	28727	1	2	0	0.0465	5.6E-06		3	2.672	2.672	0
16183	12	4451	1176	135768.7	54	204	0	0.5213	0.0001244		3	157.953	157.953	0
43997	12	4451	1084	125120.6	52	199	0	0.5351	0.0001316		3	153.165	153.165	0
28173	12	4451	1023	112805.9	31	120	12	0.2962	8.41E-05		3	81.575	81.575	3
Reverse_59956	12	4451	692	78334.5	1	3	0	0.0231	3.1E-06		3	2.445	2.445	0
65171	12	4451	266	30183.4	2	6	0	0.0865	1.62E-05		3	3.466	3.466	0
1314	12	4451	1216	134527.1	1	1	0	0.0099	6E-07		3	2.802	2.802	0
53458	12	4451	949	106461.2	2	6	6	0.0369	4.5E-06		3	6.877	6.877	2
63097	12	4451	256	29273.7	2	6	0	0.0898	1.68E-05		3	3.466	3.466	0
72330	12	4451	524	58731.6	1	6	0	0.0153	8.2E-06		3	2.165	2.165	0
33212	12	4451	196	22357.1	5	10	0	0.1531	3.66E-05		3	9.92	9.92	0
60005	12	4451	237	25626.5	22	301	0	0.7257	0.0009106		3	78.003	78.003	0
42433	12	4451	863	95989.3	1	6	0	0.0093	5E-06		3	2.165	2.165	0
15774	12	4451	305	35005.5	1	6	0	0.0262	1.41E-05		3	2.165	2.165	0
32678	12	4451	141	16186.5	3	17	0	0.3121	8.64E-05		3	9.843	9.843	0
13988	12	4451	166	18681.7	1	6	0	0.0482	2.59E-05		3	2.165	2.165	0
11341	12	4451	196	21585.5	1	6	0	0.0408	2.19E-05		3	2.165	2.165	0
8115	12	4451	280	31752.8	6	14	0	0.15	3.58E-05		3	13.125	13.125	0
74670	12	4451	397	45164.7	1	6	0	0.0202	1.08E-05		3	2.165	2.165	0
64	12	4451	379	43090.1	2	3	0	0.0844	5.7E-06		3	5.88	5.88	0
Reverse_26601	12	4451	2199	251137.5	1	2	0	0.0073	7E-07		3	2.065	2.065	0
48045	12	4451	341	37871.6	4	16	0	0.1437	3.36E-05		3	10.708	10.708	0
33244	12	4451	1274	144902.7	14	65	0	0.1656	3.66E-05		3	46.335	46.335	0
26618	12	4451	537	60705.4	4	12	0	0.0633	1.6E-05		3	7.856	7.856	0
30183	12	4451	530	60445.8	4	12	0	0.0642	1.62E-05		3	7.856	7.856	0
74238	12	4451	821	91947.8	1	6	0	0.0097	5.2E-06		3	2.165	2.165	0
75905	12	4451	822	91790.9	1	6	0	0.0097	5.2E-06		3	2.165	2.165	0
46297	12	4451	231	26045.3	1	6	0	0.0346	1.86E-05		3	2.165	2.165	0
42434	12	4451	324	37297.4	1	6	0	0.0247	1.33E-05		3	2.165	2.165	0
39416	12	4451	340	38272	1	6	0	0.0235	1.27E-05		3	2.165	2.165	0
21279	12	4451	238	27129.5	1	6	0	0.0336	1.81E-05		3	2.165	2.165	0
21278	12	4451	298	33890	1	6	0	0.0268	1.44E-05		3	2.165	2.165	0
18526	12	4451	297	34041.9	1	6	0	0.0269	1.45E-05		3	2.165	2.165	0
5462	12	4451	3972	435491.6	2	4	0	0.002	7E-07		3	3.347	3.347	0
5592	12	4451	702	78078.8	10	22	0	0.1197	2.25E-05		3	24.693	24.693	0
45665	12	4451	1931	212358	2	4	0	0.0041	1.5E-06		3	3.347	3.347	0
45667	12	4451	1915	210504.1	2	4	0	0.0042	1.5E-06		3	3.347	3.347	0
45671	12	4451	4057	444840.3	2	4	0	0.002	7E-07		3	3.347	3.347	0
45672	12	4451	1887	207288.5	2	4	0	0.0042	1.5E-06		3	3.347	3.347	0
70765	12	4451	1755	192595	2	4	0	0.0046	1.6E-06		3	3.347	3.347	0
18506	12	4451	248	28320.8	1	6	0	0.0323	1.73E-05		3	2.165	2.165	0
6052	12	4451	372	42732.1	1	6	0	0.0215	1.16E-05		3	2.165	2.165	0
12562	12	4451	267	30439.8	1	6	0	0.03	1.61E-05		3	2.165	2.165	0
16470	12	4451	496	55663	1	6	0	0.0161	8.7E-06		3	2.165	2.165	0
28125	12	4451	463	50420.3	15	195	0	0.2657	0.000302		3	39.931	39.931	0
72775	12	4451	1256	143936	13	24	0	0.1338	1.37E-05		3	29.284	29.284	0
44640	12	4451	541	60375.5	18	286	0	0.2736	0.000379		3	52.934	52.934	0
19709	12	4451	358	39378.9	4	12	0	0.1145	2.4E-05		3	8.972	8.972	0
5593	12	4451	797	88510.2	10	22	0	0.1054	1.98E-05		3	24.693	24.693	0
10415	12	4451	496	54584.1	28	155	84	0.6512	0.0002241		3	82.889	82.889	12
33904	12	4451	183	20868.6	5	12	6	0.2568	4.7E-05		3	9.09	9.09	2
28664	12	4451	305	34519.6	1	5	5	0.059	1.18E-05		3	2.114	2.114	1
61745	12	4451	944	105619.3	7	54	0	0.0508	4.1E-05		3	17.291	17.291	0
69212	12	4451	215	24043.1	20	247	151	0.6326	0.0008237		3	69.377	69.377	8
64522	12	4451	848	94852.6	10	36	15	0.1875	3.04E-05		3	25.719	25.719	6
64449	12	4451	280	32169.7	3	8	0	0.1143	2.05E-05		3	6.178	6.178	0
64447	12	4451	360	41249	4	9	1	0.1444	1.79E-05		3	9.39	9.39	1
63098	12	4451	409	47249	2	6	0	0.0562	1.05E-05		3	3.466	3.466	0
61540	12	4451	1187	135551.8	13	24	0	0.1415	1.45E-05		3	29.284	29.284	0
62874	12	4451	384	43822.3	2	6	0	0.0599	1.12E-05		3	3.466	3.466	0
45046	12	4451	214	24741.5	12	56	0	0.3364	0.0001876		3	32.435	32.435	0
35517	12	4451	238	27323.9	2	6	0	0.0966	1.81E-05		3	3.466	3.466	0
67368	12	4451	593	64040.2	2	8	2	0.0455	9.7E-06		3	4.978	4.978	1
56167	12	4451	202	23208.8	1	1	0	0.0446	3.5E-06		3	2.092	2.092	0
16182	12	4451	1095	126266.2	52	199	0	0.5297	0.0001303		3	153.165	153.165	0
Reverse_43683	12	4451	783	85201.6	1	3	0	0.0192	2.7E-06		3	3.037	3.037	0
14984	12	4451	566	63037.3	4	15	0	0.1042	1.9E-05		3	11.642	11.642	0
14983	12	4451	571	63360.5	5	16	0	0.1296	2.01E-05		3	13.927	13.927	0
45048	12	4451	285	33183.8	16	65	0	0.3684	0.0001635		3	41.901	41.901	0
61539	12	4451	1098	125692.9	12	23	0	0.1302	1.5E-05		3	27.321	27.321	0
13890	12	4451	284	32670.7	12	55	0	0.2606	0.0001388		3	33.047	33.047	0
11342	12	4451	303	33690.4	1	6	0	0.0264	1.42E-05		3	2.165	2.165	0
16471	12	4451	494	54880.3	1	6	0	0.0162	8.7E-06		3	2.165	2.165	0
70752	12	4451	1894	208146	2	4	0	0.0042	1.5E-06		3	3.347	3.347	0
26505	12	4451	516	58278.3	2	9	0	0.0349	1.25E-05		3	4.513	4.513	0
66608	12	4451	374	41684.9	3	5	0	0.0775	9.6E-06		3	6.223	6.223	0
23197	12	4451	1649	182335.4	7	54	0	0.0291	2.35E-05		3	17.291	17.291	0
contaminant_INT-STD4	12	4451	259	28942.7	1	13	0	0.0502	3.6E-05	CAH-II	3	3.97	3.97	0
34609	12	4451	367	41351.8	12	57	0	0.4142	0.0001114		3	35.914	35.914	0
70767	12	4451	1871	205497.5	2	4	0	0.0043	1.5E-06		3	3.347	3.347	0
5687	12	4451	304	32664	27	389	0	0.7763	0.0009174		3	96.952	96.952	0
27973	12	4451	305	34055.2	11	35	4	0.3803	8.23E-05		3	29.22	29.22	2
60004	12	4451	322	34695.3	32	443	0	0.8323	0.0009864		3	113.477	113.477	0
Reverse_43682	12	4451	890	96598.3	1	3	0	0.0169	2.4E-06		3	3.037	3.037	0
62268	12	4451	260	29209.9	16	223	142	0.6346	0.0006149		3	51.928	51.928	10
13891	12	4451	284	32688.6	12	55	0	0.2606	0.0001388		3	33.047	33.047	0
42756	12	4451	1115	127591.9	12	23	0	0.1283	1.48E-05		3	27.321	27.321	0
57529	12	4451	734	80396.5	1	6	0	0.0109	5.9E-06		3	2.165	2.165	0
28987	12	4451	751	84144.9	1	6	0	0.0107	5.7E-06		3	2.165	2.165	0
75969	12	4451	1462	159608.2	34	199	0	0.3222	9.76E-05		3	107.464	107.464	0
68575	12	4451	379	41733.3	6	15	0	0.2164	2.84E-05		3	17.597	17.597	0
35671	12	4451	376	42900.1	9	40	0	0.3856	7.63E-05		3	30.292	30.292	0
26297	12	4451	806	87636.1	1	6	0	0.0099	5.3E-06		3	2.165	2.165	0
26522	12	4451	543	60744.5	4	12	0	0.0626	1.58E-05		3	7.856	7.856	0
62989	12	4451	491	52696.3	9	40	0	0.2933	5.84E-05		3	25.278	25.278	0
13608	12	4451	479	54908.8	1	1	0	0.0355	1.5E-06		3	2.532	2.532	0
8144	12	4451	585	64931.2	6	18	0	0.1641	2.21E-05		3	17.459	17.459	0
48205	12	4451	623	70518.3	2	7	1	0.0128	8.1E-06		3	3.695	3.695	1
70215	12	4451	575	58892	44	488	26	0.7617	0.0006085		3	158.232	158.232	4
29007	12	4451	505	57651.6	1	6	0	0.0158	8.5E-06		3	2.165	2.165	0
28043	12	4451	243	27459.9	1	6	0	0.0329	1.77E-05		3	2.165	2.165	0
Reverse_43685	12	4451	858	93521	2	4	0	0.0373	3.3E-06		3	5.399	5.399	0
35674	12	4451	276	31034	6	31	0	0.3949	8.05E-05		3	22.102	22.102	0
76242	12	4451	531	59142.3	19	98	0	0.4501	0.0001323		3	54.62	54.62	0
Reverse_43684	12	4451	852	92826.7	2	4	0	0.0376	3.4E-06		3	5.399	5.399	0
68102	12	4451	720	77627.7	2	5	0	0.0292	5E-06		3	5.146	5.146	0
63101	12	4451	473	53675	2	6	0	0.0486	9.1E-06		3	3.466	3.466	0
63096	12	4451	245	28014.2	2	6	0	0.0939	1.76E-05		3	3.466	3.466	0
62876	12	4451	427	47954.1	2	6	0	0.0539	1.01E-05		3	3.466	3.466	0
1313	12	4451	1216	134486.2	1	1	0	0.0099	6E-07		3	2.802	2.802	0
70747	12	4451	1910	209999.8	2	4	0	0.0042	1.5E-06		3	3.347	3.347	0
28859	12	4451	430	47595.8	3	5	0	0.0674	8.3E-06		3	6.223	6.223	0
70746	12	4451	1849	203372.5	2	4	0	0.0043	1.6E-06		3	3.347	3.347	0
70741	12	4451	3879	424878.8	2	4	0	0.0021	7E-07		3	3.347	3.347	0
52505	12	4451	802	91616.7	1	1	0	0.015	9E-07		3	2.018	2.018	0
62872	12	4451	371	42794.9	2	6	0	0.062	1.16E-05		3	3.466	3.466	0
62871	12	4451	402	45291.9	2	6	0	0.0572	1.07E-05		3	3.466	3.466	0
70739	12	4451	1851	203290.6	2	4	0	0.0043	1.5E-06		3	3.347	3.347	0
71803	12	4451	231	25741.5	7	29	0	0.3636	9E-05		3	22.316	22.316	0
71370	12	4451	200	23407.2	1	6	0	0.04	2.15E-05		3	2.165	2.165	0
71941	12	4451	425	48881.8	2	6	0	0.0541	1.01E-05		3	3.466	3.466	0
21041	12	4451	1061	116643.1	3	6	0	0.0198	4.1E-06		3	6.646	6.646	0
29891	12	4451	435	48973.7	1	6	0	0.0184	9.9E-06		3	2.165	2.165	0
45666	12	4451	1839	202190.8	2	4	0	0.0044	1.6E-06		3	3.347	3.347	0
45664	12	4451	3957	433430.3	2	4	0	0.002	7E-07		3	3.347	3.347	0
70743	12	4451	3995	437781.3	2	4	0	0.002	7E-07		3	3.347	3.347	0
22475	12	4451	3902	427609.2	2	4	0	0.0021	7E-07		3	3.347	3.347	0
27974	12	4451	294	32399.4	9	31	0	0.3639	7.56E-05		3	25.51	25.51	0
21277	12	4451	346	39135.5	1	6	0	0.0231	1.24E-05		3	2.165	2.165	0
34237	12	4451	367	41874.6	1	6	0	0.0218	1.17E-05		3	2.165	2.165	0
70748	12	4451	1763	193557.4	2	4	0	0.0045	1.6E-06		3	3.347	3.347	0
70744	12	4451	3848	421338.9	2	4	0	0.0021	7E-07		3	3.347	3.347	0
8645	13	5762	1273	140918.8	9	16	0	0.0927	9E-06		3	23.478	23.478	0
13885	13	5762	114	13339.7	4	19	0	0.2895	0.0001195		3	10.979	10.979	0
6281	13	5762	406	45579	19	47	0	0.5148	8.3E-05		3	45.954	45.954	0
25700	13	5762	1163	127506.9	3	5	0	0.0525	3.1E-06		3	7.412	7.412	0
75850	13	5762	582	66609.4	2	4	0	0.0412	4.9E-06		3	4.475	4.475	0
9482	13	5762	2852	317570.3	4	7	0	0.0186	1.8E-06		3	9.346	9.346	0
50952	13	5762	427	46203	1	1	0	0.0656	1.7E-06		3	3.074	3.074	0
47463	13	5762	467	51800.9	12	49	0	0.4047	7.52E-05		3	35.617	35.617	0
2787	13	5762	321	35997.1	4	8	0	0.1464	1.79E-05		3	9.32	9.32	0
57518	13	5762	499	53807.4	1	1	0	0.0561	1.4E-06		3	3.074	3.074	0
21834	13	5762	1263	140193	17	45	0	0.1694	2.55E-05		3	44.313	44.313	0
58521	13	5762	425	46955.7	29	404	0	0.5718	0.0006815		3	91.635	91.635	0
50724	13	5762	322	37507	6	21	0	0.2112	4.68E-05		3	16.735	16.735	0
8644	13	5762	1278	141589.1	9	16	0	0.0923	9E-06		3	23.478	23.478	0
54901	13	5762	174	20338	1	1	0	0.069	4.1E-06		3	2.248	2.248	0
36119	13	5762	265	29428.6	1	1	0	0.0453	2.7E-06		3	2.248	2.248	0
36118	13	5762	303	34816.2	1	1	0	0.0396	2.4E-06		3	2.248	2.248	0
3574	13	5762	257	29155.8	1	6	0	0.0428	1.67E-05		3	2.754	2.754	0
66137	13	5762	379	42412.1	6	13	0	0.2137	2.46E-05		3	16.086	16.086	0
66136	13	5762	444	49253.5	7	16	3	0.2117	2.58E-05		3	18.873	18.873	1
96	13	5762	238	25676.8	3	5	0	0	1.51E-05	lambda-like immunoglobulin L chain (V and C domains) - nurse shark	3	5.999	5.999	0
26273	13	5762	385	42297.1	4	8	0	0.1221	1.49E-05		3	9.32	9.32	0
63207	13	5762	221	25252.9	4	13	3	0.2398	4.22E-05		3	9.833	9.833	1
15934	13	5762	462	52679.9	5	6	0	0.1602	9.3E-06		3	11.115	11.115	0
41561	13	5762	466	51412.6	5	16	6	0.1481	2.46E-05		3	12.599	12.599	2
57543	13	5762	584	65649.7	5	6	0	0.1267	7.4E-06		3	11.115	11.115	0
38149	13	5762	230	26256.2	5	13	0	0.4913	4.05E-05		3	14.585	14.585	0
9483	13	5762	2857	318200.7	4	7	0	0.0186	1.8E-06		3	9.346	9.346	0
46900	13	5762	2374	268657	16	34	0	0.0838	1.03E-05		3	35.848	35.848	0
23384	13	5762	500	57555.9	1	5	0	0.022	7.2E-06		3	2.066	2.066	0
36382	13	5762	1796	193376.5	37	130	0	0.2996	5.19E-05		3	111.797	111.797	0
931	13	5762	296	33194	2	5	0	0.0642	1.21E-05		3	4.38	4.38	0
39862	13	5762	244	28293.4	5	18	0	0.2295	5.29E-05		3	13.488	13.488	0
56307	13	5762	165	18895.2	4	15	0	0.2485	6.52E-05		3	13.021	13.021	0
8256	13	5762	252	29431	5	18	0	0.2222	5.12E-05		3	13.488	13.488	0
24091	13	5762	386	41436.3	3	20	19	0.1114	3.71E-05		3	6.911	6.911	2
69052	13	5762	523	58798.8	34	244	0	0.673	0.0003345		3	112.919	112.919	0
61258	13	5762	405	46137.7	8	23	0	0.2222	4.07E-05		3	17.871	17.871	0
67072	13	5762	634	71306.7	7	24	0	0.1388	2.71E-05		3	18.7	18.7	0
67075	13	5762	542	59643.6	3	8	0	0.0517	1.06E-05		3	6.738	6.738	0
653	13	5762	448	50034.6	6	16	0	0	2.56E-05	immunoglobulin heavy chain constant region - Atlantic salmon (fragment)	3	16.274	16.274	0
52315	13	5762	1003	113581.4	7	7	2	0.0947	5E-06		3	14.849	14.849	2
59921	13	5762	570	63788.4	2	4	0	0.0474	5E-06		3	4.576	4.576	0
13557	13	5762	2319	251368.3	19	48	0	0.091	1.48E-05		3	42.55	42.55	0
874	13	5762	740	82361.7	14	54	0	0.2473	5.23E-05		3	39.155	39.155	0
62682	13	5762	437	49241.4	3	9	0	0.0641	1.48E-05		3	6.452	6.452	0
50723	13	5762	315	37017.6	5	18	0	0.1778	4.1E-05		3	13.488	13.488	0
54533	13	5762	219	24539.6	3	7	0	0.1781	2.29E-05		3	9.27	9.27	0
13558	13	5762	2119	229437.5	18	44	0	0.092	1.49E-05		3	38.784	38.784	0
36361	13	5762	468	51438.9	6	12	0	0.1774	1.84E-05		3	16.028	16.028	0
62122	13	5762	457	50159	5	12	12	0.151	1.88E-05		3	13.688	13.688	5
36362	13	5762	421	45945.8	6	12	0	0.1971	2.04E-05		3	16.028	16.028	0
34481	13	5762	290	33673.6	1	1	0	0.0379	2.5E-06		3	2.067	2.067	0
65	13	5762	448	50034.6	2	7	0	0	1.12E-05	immunoglobulin heavy chain constant region - Atlantic salmon (fragment)	3	4.99	4.99	0
56105	13	5762	186	21031.2	3	19	0	0.3065	7.32E-05		3	9.785	9.785	0
42937	13	5762	434	48279.8	2	4	0	0.053	6.6E-06		3	4.558	4.558	0
4237	13	5762	486	54954.6	1	1	1	0.0226	1.5E-06		3	3.128	3.128	1
2689	13	5762	513	57528.8	5	7	0	0.1384	9.8E-06		3	10.49	10.49	0
12292	13	5762	396	42928.4	2	11	0	0.0581	1.99E-05		3	4.826	4.826	0
41847	13	5762	528	59369.8	22	132	0	0.375	0.0001792		3	64.443	64.443	0
42155	13	5762	290	32995.9	17	91	0	0.4586	0.000225		3	46.038	46.038	0
70099	13	5762	149	16394.3	4	25	0	0.349	0.0001203		3	10.775	10.775	0
36381	13	5762	1075	118617.4	29	97	0	0.4028	6.47E-05		3	89.25	89.25	0
50725	13	5762	389	45484.3	10	32	0	0.2828	5.9E-05		3	26.791	26.791	0
42507	13	5762	531	61900.3	1	7	0	0.032	9.5E-06		3	4.644	4.644	0
10287	13	5762	256	28494.1	5	48	0	0.2422	0.0001344		3	19.022	19.022	0
22716	13	5762	354	38095.3	2	5	0	0.0706	1.01E-05		3	4.535	4.535	0
4844	13	5762	159	18389.6	13	77	0	0.4654	0.0003472		3	40.902	40.902	0
58558	13	5762	2871	312064.5	21	58	10	0.0815	1.45E-05		3	47.726	47.726	2
18854	13	5762	309	34372.2	2	10	4	0.0712	2.32E-05		3	4.497	4.497	1
59858	13	5762	1256	138989.8	9	16	0	0.0939	9.1E-06		3	23.478	23.478	0
22322	13	5762	226	26000.2	14	63	0	0.3673	0.0001999		3	37.589	37.589	0
13888	13	5762	284	32987.6	11	54	3	0.3099	0.0001363		3	30.51	30.51	1
13886	13	5762	284	32812.6	10	51	0	0.2852	0.0001288		3	28.75	28.75	0
3852	13	5762	158	18012.8	3	16	3	0.2595	7.26E-05		3	8.051	8.051	1
63065	13	5762	2017	228270.5	3	16	0	0.0149	5.7E-06		3	5.806	5.806	0
50007	13	5762	274	30182.6	6	15	0	0.3248	3.92E-05		3	19.032	19.032	0
18853	13	5762	196	21599	1	6	0	0.0612	2.19E-05		3	2.517	2.517	0
69051	13	5762	421	47058.7	20	154	0	0.5059	0.0002623		3	62.937	62.937	0
46	13	5762	448	50034.6	4	9	0	0	1.44E-05	immunoglobulin heavy chain constant region - Atlantic salmon (fragment)	3	9.215	9.215	0
51001	13	5762	240	27680.3	2	4	0	0.0833	1.19E-05		3	4.714	4.714	0
Reverse_5113	13	5762	536	60336	2	9	0	0.041	1.2E-05		3	3.172	3.172	0
44729	13	5762	696	78702.4	4	4	0	0.0589	4.1E-06		3	8.495	8.495	0
29382	13	5762	125	13852.3	1	1	0	0.096	5.7E-06		3	2.624	2.624	0
62606	13	5762	398	44838.1	2	5	0	0.0578	9E-06		3	4.724	4.724	0
58519	13	5762	155	16518	1	7	0	0.1097	3.24E-05		3	4.481	4.481	0
58522	13	5762	160	16884.2	4	71	0	0.3688	0.0003182		3	17.603	17.603	0
26040	13	5762	608	66318.9	1	2	0	0.023	2.4E-06		3	2.72	2.72	0
14440	13	5762	277	30917.3	16	109	0	0.5704	0.0002821		3	47.828	47.828	0
879	13	5762	659	73850.4	13	51	0	0.2519	5.55E-05		3	36.211	36.211	0
75107	13	5762	1283	142759.6	1	8	0	0.0094	4.5E-06		3	2.659	2.659	0
60217	13	5762	370	42590.9	9	25	0	0.3027	4.84E-05		3	20.818	20.818	0
75197	13	5762	143	15585.1	7	44	0	0.4545	0.0002206		3	18.827	18.827	0
30389	13	5762	359	38897.3	1	5	0	0.0501	1E-05		3	3.916	3.916	0
51399	13	5762	426	48554.6	1	2	0	0.0329	3.4E-06		3	2.381	2.381	0
64526	13	5762	520	59796.8	25	146	6	0.5308	0.0002013		3	78.317	78.317	2
66683	13	5762	224	24916.6	3	10	10	0.1562	3.2E-05		3	7.362	7.362	3
9485	13	5762	1557	173911.1	2	4	0	0.0154	1.8E-06		3	4.321	4.321	0
39996	13	5762	732	85166.2	7	15	0	0.1243	1.47E-05		3	17.654	17.654	0
21836	13	5762	1272	141250.6	17	45	0	0.1682	2.54E-05		3	44.313	44.313	0
65165	13	5762	379	43317.6	10	37	11	0.4776	7E-05		3	29.334	29.334	3
63063	13	5762	1927	217464.8	3	16	0	0.0156	6E-06		3	5.806	5.806	0
59920	13	5762	594	66468.5	2	4	0	0.0455	4.8E-06		3	4.576	4.576	0
3575	13	5762	323	36220.6	1	6	0	0.0341	1.33E-05		3	2.754	2.754	0
41849	13	5762	361	40533.2	13	72	0	0.2742	0.000143		3	36.053	36.053	0
41848	13	5762	535	60136.2	22	132	0	0.3701	0.0001769		3	64.443	64.443	0
47458	13	5762	418	46753.3	10	41	0	0.366	7.03E-05		3	27.797	27.797	0
Reverse_5111	13	5762	580	65445.5	2	9	0	0.0379	1.11E-05		3	3.172	3.172	0
60734	13	5762	554	60140.1	1	2	0	0.0253	2.6E-06		3	2.72	2.72	0
20884	13	5762	435	48748.3	7	24	0	0.2023	3.96E-05		3	18.7	18.7	0
62608	13	5762	450	50378.3	3	8	0	0.0689	1.27E-05		3	6.824	6.824	0
30388	13	5762	417	45421.7	1	5	0	0.0432	8.6E-06		3	3.916	3.916	0
9484	13	5762	2863	318888	4	7	0	0.0185	1.8E-06		3	9.346	9.346	0
7108	13	5762	636	71420.5	1	1	0	0.0189	1.1E-06		3	2.409	2.409	0
57544	13	5762	552	62024	5	6	0	0.1341	7.8E-06		3	11.115	11.115	0
5453	13	5762	312	35289.7	29	207	198	0.4038	0.0004757		3	78.625	78.625	26
39861	13	5762	343	40296.6	9	29	0	0.2857	6.06E-05		3	23.544	23.544	0
5765	13	5762	226	25694.5	6	27	0	0.3496	8.57E-05		3	14.681	14.681	0
2969	13	5762	389	44127.1	14	43	14	0.4653	7.93E-05		3	36.721	36.721	7
9728	13	5762	392	42964.4	54	1085	583	0.824	0.0019845		3	183.636	183.636	21
39863	13	5762	255	29790.1	5	18	0	0.2196	5.06E-05		3	13.488	13.488	0
58478	13	5762	307	33333	1	5	0	0.0358	1.17E-05		3	2.066	2.066	0
23386	13	5762	394	45531.9	1	5	0	0.0279	9.1E-06		3	2.066	2.066	0
59832	13	5762	418	46656.8	1	4	0	0.0287	6.9E-06		3	2.622	2.622	0
22717	13	5762	321	34686.7	2	5	0	0.0779	1.12E-05		3	4.535	4.535	0
5170	13	5762	760	87923.6	13	30	10	0.1829	2.83E-05		3	32.022	32.022	4
59827	13	5762	253	29309.2	1	3	0	0.0474	8.5E-06		3	2.84	2.84	0
19874	13	5762	443	49813	1	1	0	0.0271	1.6E-06		3	2.409	2.409	0
28911	13	5762	254	29408.2	1	3	0	0.0472	8.5E-06		3	2.84	2.84	0
72818	13	5762	136	14542.8	4	13	0	0.2721	6.85E-05		3	11.31	11.31	0
8306	13	5762	178	20221.6	5	22	7	0.2809	8.86E-05		3	15.256	15.256	1
54283	13	5762	437	49060.7	3	8	0	0.0641	1.31E-05		3	6.738	6.738	0
71742	13	5762	247	28457.4	14	63	0	0.336	0.0001829		3	37.589	37.589	0
60215	13	5762	348	39552.7	3	9	0	0.0805	1.85E-05		3	6.452	6.452	0
16405	13	5762	386	43770.7	3	6	3	0.0855	1.11E-05		3	7.378	7.378	1
16129	13	5762	1038	119421.9	7	18	18	0.1089	1.24E-05		3	23.232	23.232	7
69907	13	5762	4333	489729.4	36	61	0	0.1034	1.01E-05		3	84.242	84.242	0
9731	13	5762	210	23667.1	1	6	0	0.0524	2.05E-05		3	2.754	2.754	0
24323	13	5762	641	73855.9	19	64	0	0.3307	7.16E-05		3	47.311	47.311	0
51000	13	5762	419	47486.4	4	13	0	0.1384	2.22E-05		3	13.463	13.463	0
49386	13	5762	433	48585.1	11	47	47	0.3256	7.78E-05		3	30.731	30.731	11
50008	13	5762	298	32684.9	6	15	0	0.2987	3.61E-05		3	19.032	19.032	0
64524	13	5762	520	59880.7	22	130	0	0.4462	0.0001792		3	68.64	68.64	0
58524	13	5762	391	43508	26	387	0	0.5396	0.0007096		3	80.884	80.884	0
59187	13	5762	319	36127.9	1	8	0	0.0376	1.8E-05		3	2.659	2.659	0
19156	13	5762	2365	261198.9	4	6	2	0.0135	1.8E-06		3	8.03	8.03	2
2632	13	5762	422	46008.8	2	4	0	0.0545	6.8E-06		3	4.558	4.558	0
65209	13	5762	101	11707	2	4	4	0.198	2.84E-05		3	4.323	4.323	2
31367	13	5762	979	105804.8	2	7	0	0.0378	5.1E-06		3	6.382	6.382	0
36364	13	5762	402	44102	6	12	0	0.2065	2.14E-05		3	16.028	16.028	0
36363	13	5762	400	43812.9	6	12	0	0.2075	2.15E-05		3	16.028	16.028	0
11457	13	5762	463	51106.5	7	13	4	0.1836	2.01E-05		3	16.788	16.788	3
12964	13	5762	494	55971.9	7	24	0	0.1781	3.48E-05		3	18.7	18.7	0
69054	13	5762	462	51479.1	27	198	0	0.619	0.0003073		3	96.136	96.136	0
25816	13	5762	427	49085.1	6	15	0	0.089	2.52E-05		3	12.214	12.214	0
60216	13	5762	423	48538	11	29	0	0.2955	4.92E-05		3	24.443	24.443	0
60213	13	5762	505	56674.4	3	9	0	0.0554	1.28E-05		3	6.452	6.452	0
25817	13	5762	300	34146.6	3	7	0	0.06	1.67E-05		3	6.167	6.167	0
20983	13	5762	538	61196.5	1	8	0	0.0223	1.07E-05		3	2.659	2.659	0
60290	13	5762	585	63803.8	1	2	0	0.0239	2.5E-06		3	2.72	2.72	0
60289	13	5762	583	63617.7	1	2	0	0.024	2.5E-06		3	2.72	2.72	0
14094	13	5762	224	24294.2	2	11	0	0.2054	3.52E-05		3	7.298	7.298	0
7109	13	5762	684	77401.5	2	2	1	0.0322	2.1E-06		3	4.788	4.788	1
932	13	5762	172	18840.7	1	3	0	0.064	1.25E-05		3	2.543	2.543	0
65608	13	5762	255	28397.1	8	29	29	0.251	8.15E-05		3	20.322	20.322	8
72146	13	5762	354	38713.2	4	9	0	0.1441	1.82E-05		3	11.007	11.007	0
70098	13	5762	152	16735.5	7	51	0	0.4671	0.0002406		3	18.527	18.527	0
76687	13	5762	615	70872.6	16	50	0	0.2878	5.83E-05		3	39.341	39.341	0
67074	13	5762	648	72509.3	3	8	0	0.0432	8.9E-06		3	6.738	6.738	0
62607	13	5762	411	46332.1	3	8	0	0.0754	1.4E-05		3	6.824	6.824	0
60214	13	5762	423	48060.2	3	9	0	0.0662	1.53E-05		3	6.452	6.452	0
65644	13	5762	893	97824.9	4	6	4	0.0392	4.8E-06		3	7.405	7.405	3
75723	13	5762	602	65759.8	8	14	0	0.2276	1.67E-05		3	22.509	22.509	0
13887	13	5762	284	32776.6	10	51	0	0.2852	0.0001288		3	28.751	28.751	0
25699	13	5762	1136	124518.4	3	5	0	0.0537	3.2E-06		3	7.412	7.412	0
40714	13	5762	1213	132709.4	3	5	0	0.0503	3E-06		3	7.412	7.412	0
59400	13	5762	744	86575.5	1	1	0	0.0134	1E-06		3	2.017	2.017	0
71554	13	5762	270	30995.9	14	63	0	0.3074	0.0001673		3	37.589	37.589	0
2688	13	5762	541	61208.4	5	7	0	0.1312	9.3E-06		3	10.49	10.49	0
36380	13	5762	1030	113794.1	28	94	0	0.4068	6.54E-05		3	86.19	86.19	0
34696	13	5762	474	50936.3	31	202	0	0.5928	0.0003055		3	113.496	113.496	0
74937	13	5762	332	37000.1	11	46	1	0.4488	9.93E-05		3	33.208	33.208	1
33853	13	5762	140	15512.1	2	3	0	0.1714	1.54E-05		3	5.482	5.482	0
70097	13	5762	276	30570.5	21	136	8	0.7428	0.0003533		3	62.984	62.984	1
65746	13	5762	245	28080.2	14	63	0	0.3388	0.0001844		3	37.589	37.589	0
65293	13	5762	297	33131.5	6	12	6	0.2525	2.9E-05		3	12.752	12.752	3
4846	13	5762	112	12593.4	10	66	0	0.5268	0.0004225		3	31.971	31.971	0
26039	13	5762	588	64436	1	2	0	0.0238	2.4E-06		3	2.72	2.72	0
49182	13	5762	371	41857	16	41	0	0.4555	7.92E-05		3	38.82	38.82	0
58479	13	5762	618	68056.7	1	5	0	0.0178	5.8E-06		3	2.066	2.066	0
18100	13	5762	240	27125.7	1	5	0	0.0458	1.49E-05		3	2.066	2.066	0
66736	13	5762	245	28544.9	1	3	0	0.049	8.8E-06		3	2.84	2.84	0
36117	13	5762	260	29512.5	1	1	0	0.0462	2.8E-06		3	2.248	2.248	0
60185	13	5762	264	30460.7	1	3	0	0.0455	8.1E-06		3	2.84	2.84	0
66112	13	5762	2367	268294.7	16	34	0	0.0841	1.03E-05		3	35.848	35.848	0
19367	13	5762	383	43019.8	18	43	0	0.517	8.05E-05		3	44.038	44.038	0
11302	13	5762	5183	573458.4	4	8	0	0.012	1.1E-06		3	10.862	10.862	0
57998	13	5762	258	28423.4	2	5	0	0.0736	1.39E-05		3	4.38	4.38	0
39998	13	5762	491	56974.8	5	13	0	0.1222	1.9E-05		3	13.058	13.058	0
4923	13	5762	248	28486.5	18	85	22	0.4032	0.0002457		3	48.974	48.974	4
42156	13	5762	307	33975.4	12	68	0	0.2769	0.0001588		3	33.248	33.248	0
Reverse_5112	13	5762	620	69225.4	2	9	0	0.0355	1.04E-05		3	3.172	3.172	0
56155	13	5762	403	43778.9	1	1	0	0.0695	1.8E-06		3	3.074	3.074	0
23516	13	5762	487	55586.8	33	158	0	0.5503	0.0002326		3	94.667	94.667	0
29114	13	5762	351	40579	4	11	0	0.0912	2.25E-05		3	8.887	8.887	0
62681	13	5762	494	55716.7	3	9	0	0.0567	1.31E-05		3	6.452	6.452	0
60218	13	5762	351	40252.9	10	26	0	0.3248	5.31E-05		3	21.55	21.55	0
61663	13	5762	3447	387777.6	98	308	0	0.3423	6.41E-05		3	255.221	255.221	0
30013	13	5762	440	49135.7	12	39	39	0.3455	6.35E-05		3	33.9	33.9	12
66667	13	5762	1129	124248.7	13	33	27	0.132	2.1E-05		3	32.194	32.194	9
44731	13	5762	880	99308	5	5	0	0.0705	4.1E-06		3	10.399	10.399	0
2633	13	5762	794	89521.7	16	40	40	0.2544	3.61E-05		3	40.701	40.701	16
52199	13	5762	2789	315120.7	1	2	0	0.0025	5E-07		3	2.054	2.054	0
42938	13	5762	390	43416.4	2	4	0	0.059	7.4E-06		3	4.558	4.558	0
28945	13	5762	357	41264.2	4	11	0	0.0896	2.21E-05		3	8.887	8.887	0
25815	13	5762	372	42547.6	3	7	0	0.0484	1.35E-05		3	6.167	6.167	0
25814	13	5762	288	32732.6	2	6	0	0.0625	1.49E-05		3	4.378	4.378	0
contaminant_GR78_YEAST	13	5762	682	74404.3	6	88	0	0.0836	9.25E-05	78 KD GLUCOSE REGULATED PROTEIN HOMOLOG PRECURSOR (GRP 78) (IMMUNOGLOBULIN...	3	18.518	18.518	0
58987	13	5762	418	46393.2	11	44	8	0.3995	7.55E-05		3	39.505	39.505	4
70882	13	5762	284	31844.5	1	4	0	0.0423	1.01E-05		3	2.622	2.622	0
36576	13	5762	580	66480.6	1	5	0	0.019	6.2E-06		3	2.066	2.066	0
36577	13	5762	618	70720.9	1	5	0	0.0178	5.8E-06		3	2.066	2.066	0
5184	13	5762	315	34742.1	4	8	0	0.1873	1.82E-05		3	10.614	10.614	0
58523	13	5762	161	17067.4	4	71	0	0.3665	0.0003162		3	17.603	17.603	0
58520	13	5762	409	45018.9	28	366	0	0.5281	0.0006416		3	85.19	85.19	0
14093	13	5762	278	31132.7	2	11	0	0.1655	2.84E-05		3	7.298	7.298	0
57519	13	5762	503	54250.6	1	1	0	0.0557	1.4E-06		3	3.074	3.074	0
41	13	5762	213	22930.6	2	3	0	0	1.01E-05	IMMUNOGLOBULIN-RELATED 14.1 PROTEIN PRECURSOR. - HOMO SAPIENS...	3	3.412	3.412	0
54723	13	5762	491	55710.6	34	159	0	0.5845	0.0002322		3	95.686	95.686	0
16138	13	5762	4563	515204.8	37	64	0	0.1004	1.01E-05		3	86.973	86.973	0
6282	13	5762	336	37723.9	15	40	0	0.503	8.54E-05		3	37.53	37.53	0
20568	13	5762	222	24867.3	10	21	0	0.455	6.78E-05		3	22.661	22.661	0
44730	13	5762	791	89472.2	5	5	0	0.0784	4.5E-06		3	10.399	10.399	0
6283	13	5762	153	16859.8	7	13	0	0.451	6.09E-05		3	13.928	13.928	0
47460	13	5762	397	44277.8	11	48	0	0.3929	8.67E-05		3	33.671	33.671	0
22341	13	5762	925	104838.7	11	26	14	0.1697	2.02E-05		3	31.084	31.084	4
4963	13	5762	238	25676.8	5	18	0	0	5.42E-05	lambda-like immunoglobulin L chain (V and C domains) - nurse shark	3	15.15	15.15	0
72163	13	5762	373	41840.5	4	13	0	0.1555	2.5E-05		3	13.463	13.463	0
16897	13	5762	3414	387345.1	28	45	0	0.1005	9.5E-06		3	64.212	64.212	0
50951	13	5762	426	46075	1	1	0	0.0657	1.7E-06		3	3.074	3.074	0
54045	13	5762	343	37661	1	1	0	0.0816	2.1E-06		3	3.074	3.074	0
54046	13	5762	347	38104.3	1	1	0	0.0807	2.1E-06		3	3.074	3.074	0
1940	13	5762	559	61187.1	9	31	6	0.1771	3.98E-05		3	21.053	21.053	2
30853	13	5762	711	76771.7	46	358	0	0.6188	0.000361		3	164.112	164.112	0
63276	13	5762	524	60252	13	55	4	0.2767	7.53E-05		3	34.943	34.943	2
60648	13	5762	638	71394.1	5	11	0	0.1254	1.24E-05		3	11.004	11.004	0
47461	13	5762	463	51516.7	12	49	0	0.4082	7.59E-05		3	35.617	35.617	0
35729	13	5762	555	63817.8	7	12	0	0.1405	1.55E-05		3	17.187	17.187	0
197	13	5762	3333	366366	1	1	0	0.0042	2E-07		3	2.764	2.764	0
9584	13	5762	806	89247.7	48	303	194	0.5732	0.0002695		3	144.179	144.179	32
4847	13	5762	95	10992.6	10	66	0	0.6211	0.0004981		3	31.971	31.971	0
19068	13	5762	913	104920.8	1	2	0	0.0197	1.6E-06		3	2.066	2.066	0
75106	13	5762	1226	136481.4	1	8	0	0.0098	4.7E-06		3	2.659	2.659	0
4845	13	5762	227	26386.4	18	88	0	0.4846	0.0002779		3	50.569	50.569	0
65745	13	5762	245	28167.2	13	60	0	0.3061	0.0001756		3	35.886	35.886	0
3455	13	5762	205	23659.9	13	60	0	0.3659	0.0002098		3	35.886	35.886	0
70883	13	5762	437	48849	3	6	2	0.0641	9.8E-06		3	6.304	6.304	2
47459	13	5762	439	49154.4	12	49	0	0.4305	8E-05		3	35.617	35.617	0
58526	13	5762	261	29253.5	4	9	0	0.1571	2.47E-05		3	8.115	8.115	0
13666	13	5762	374	40687.3	10	54	0	0.3075	0.0001035		3	26.416	26.416	0
72490	13	5762	710	76550.3	15	91	0	0.2366	9.19E-05		3	41.678	41.678	0
53913	13	5762	671	75276.9	4	8	0	0.07	8.5E-06		3	9.32	9.32	0
69053	13	5762	555	62556.7	36	262	0	0.6595	0.0003385		3	120.901	120.901	0
27172	13	5762	705	77513.4	1	3	0	0.0255	3.1E-06		3	2.655	2.655	0
60186	13	5762	261	30111.6	1	3	0	0.046	8.2E-06		3	2.84	2.84	0
47457	13	5762	418	46886.2	11	43	0	0.4163	7.38E-05		3	32.294	32.294	0
14837	13	5762	195	21613.2	2	4	0	0.1641	1.47E-05		3	5.404	5.404	0
42157	13	5762	252	28637.9	12	68	0	0.3373	0.0001935		3	33.248	33.248	0
15933	13	5762	496	56319.8	5	6	0	0.1492	8.7E-06		3	11.115	11.115	0
9064	13	5762	944	102382	2	7	0	0.0392	5.3E-06		3	6.382	6.382	0
66738	13	5762	1249	135521.7	14	27	2	0.1817	1.55E-05		3	37.939	37.939	1
59392	13	5762	227	24646.6	3	9	9	0.1982	2.84E-05		3	8.987	8.987	3
40713	13	5762	1140	124957.7	3	5	0	0.0535	3.1E-06		3	7.412	7.412	0
27631	13	5762	511	56035.3	1	5	0	0.0215	7E-06		3	2.066	2.066	0
23385	13	5762	468	53924.1	1	5	0	0.0235	7.7E-06		3	2.066	2.066	0
60645	13	5762	269	30483.3	4	9	0	0.197	2.4E-05		3	8.781	8.781	0
52554	13	5762	418	46689	27	205	205	0.5287	0.0003516		3	74.074	74.074	27
28667	13	5762	245	28513.9	1	3	0	0.049	8.8E-06		3	2.84	2.84	0
68852	13	5762	168	18229.7	2	4	0	0.0774	1.71E-05		3	4.472	4.472	0
30852	13	5762	736	79618.3	47	359	0	0.6087	0.0003497		3	165.861	165.861	0
23517	13	5762	664	74076.7	43	217	0	0.5633	0.0002343		3	123.654	123.654	0
20567	13	5762	347	39016.6	16	41	0	0.487	8.47E-05		3	38.82	38.82	0
30400	13	5762	88	9286.9	2	5	0	0.1136	4.07E-05		3	4.077	4.077	0
54900	13	5762	218	25458.6	1	1	0	0.055	3.3E-06		3	2.248	2.248	0
39997	13	5762	790	92032.5	8	18	0	0.1304	1.63E-05		3	20.365	20.365	0
29363	14	2220	272	30265.2	6	20	0	0.2794	5.27E-05		3	16.046	16.046	0
25988	14	2220	764	85237	1	1	0	0.0196	9E-07		3	2.033	2.033	0
48672	14	2220	1094	118231.1	13	52	5	0.1691	3.41E-05		3	36.449	36.449	1
23760	14	2220	378	39552.6	14	82	0	0.3228	0.0001555		3	47.13	47.13	0
75324	14	2220	662	76054.9	19	57	0	0.3535	6.17E-05		3	51.918	51.918	0
27465	14	2220	537	59219.8	12	52	0	0.3222	6.94E-05		3	32.67	32.67	0
41783	14	2220	338	39193.3	4	11	0	0.0947	2.33E-05		3	8.887	8.887	0
23230	14	2220	376	42248.7	5	6	3	0.1809	1.14E-05		3	12.716	12.716	3
19432	14	2220	1621	177314	1	4	4	0.0086	1.8E-06		3	2.495	2.495	1
41205	14	2220	874	97637.5	23	84	11	0.3616	6.89E-05		3	69.364	69.364	3
11084	14	2220	3072	335859.7	1	3	0	0.0023	7E-07		3	2.112	2.112	0
23759	14	2220	307	33386.1	14	82	0	0.3974	0.0001915		3	47.13	47.13	0
70805	14	2220	1340	152251.8	17	44	0	0.1515	2.35E-05		3	42.605	42.605	0
28235	14	2220	514	57876.3	34	253	0	0.6187	0.0003529		3	102.044	102.044	0
3558	14	2220	682	75269	6	13	0	0.1261	1.37E-05		3	16.489	16.489	0
50713	14	2220	242	26069.4	2	8	8	0.0744	2.37E-05		3	4.311	4.311	2
13961	14	2220	370	40378.8	15	61	61	0.4081	0.0001182		3	37.696	37.696	15
40177	14	2220	567	63516	1	3	3	0.0282	3.8E-06		3	2.834	2.834	1
25987	14	2220	934	101391.2	1	1	0	0.0161	8E-07		3	2.033	2.033	0
11556	14	2220	432	49759.3	11	23	0	0.2917	3.82E-05		3	24.623	24.623	0
42886	14	2220	293	31577.6	3	19	1	0.0683	4.65E-05		3	6.547	6.547	1
44273	14	2220	228	25767	11	68	0	0.3947	0.0002138		3	36.375	36.375	0
48317	14	2220	435	50078.9	6	17	0	0.1885	2.8E-05		3	15.467	15.467	0
61408	14	2220	216	25045.6	2	6	0	0.1065	1.99E-05		3	4.423	4.423	0
67558	14	2220	211	22425.8	4	31	4	0.2607	0.0001053		3	12.763	12.763	1
6278	14	2220	680	77792.6	20	63	0	0.3941	6.64E-05		3	56.022	56.022	0
25986	14	2220	966	104857.7	1	1	0	0.0155	7E-07		3	2.033	2.033	0
43304	14	2220	288	31106.7	30	360	79	0.6875	0.0008962		3	109.667	109.667	10
68702	14	2220	278	31696.9	13	64	0	0.3849	0.0001651		3	33.92	33.92	0
34099	14	2220	1784	202083.3	2	4	0	0.0151	1.6E-06		3	4.821	4.821	0
15450	14	2220	532	58920.8	11	44	0	0.2556	5.93E-05		3	27.802	27.802	0
15448	14	2220	542	59796.3	12	52	0	0.3192	6.88E-05		3	32.67	32.67	0
47850	14	2220	1226	135962.9	9	18	5	0.1052	1.05E-05		3	24.583	24.583	3
67702	14	2220	261	29950.8	17	106	0	0.567	0.0002912		3	56.823	56.823	0
28236	14	2220	532	59976.4	36	263	0	0.6579	0.0003544		3	108.457	108.457	0
76571	14	2220	228	26348.2	14	91	0	0.5702	0.0002862		3	48.588	48.588	0
29364	14	2220	265	29391.7	6	20	0	0.2868	5.41E-05		3	16.046	16.046	0
39307	14	2220	1427	163769.9	1	3	0	0.0049	1.5E-06		3	2.112	2.112	0
36711	14	2220	263	30896.8	6	14	0	0.2357	3.82E-05		3	11.738	11.738	0
21309	14	2220	3471	380079.8	1	3	0	0.002	6E-07		3	2.112	2.112	0
9369	14	2220	154	16924.6	6	20	4	0.5195	9.31E-05		3	16.393	16.393	2
62139	14	2220	453	49047.1	1	1	0	0.0287	1.6E-06		3	2.016	2.016	0
Reverse_58200	14	2220	1210	134172.2	1	1	0	0.0074	6E-07		3	2.211	2.211	0
72671	14	2220	621	68794.9	4	8	8	0.1047	9.2E-06		3	12.04	12.04	4
1935	14	2220	805	90323	9	21	7	0.1242	1.87E-05		3	22.705	22.705	3
34100	14	2220	1768	200264.3	2	4	0	0.0153	1.6E-06		3	4.821	4.821	0
59214	14	2220	639	67092.6	9	18	0	0.216	2.02E-05		3	23.909	23.909	0
73660	14	2220	726	81397.7	1	1	0	0.0152	1E-06		3	2.421	2.421	0
4998	14	2220	667	75887	10	15	2	0.1949	1.61E-05		3	22.116	22.116	2
64946	14	2220	260	28301	2	5	0	0.0808	1.38E-05		3	3.648	3.648	0
Reverse_16268	14	2220	692	76043.1	1	3	3	0.0173	3.1E-06		3	2.365	2.365	1
51276	14	2220	153	16550.9	3	12	0	0.2549	5.62E-05		3	8.315	8.315	0
21308	14	2220	3463	379130.4	1	3	0	0.002	6E-07		3	2.112	2.112	0
67559	14	2220	111	11585	3	27	0	0.3514	0.0001744		3	9.99	9.99	0
5914	14	2220	967	109452.9	32	123	73	0.3826	9.12E-05		3	91.866	91.866	19
68701	14	2220	533	60163.9	27	151	87	0.4578	0.0002031		3	82.318	82.318	14
39451	14	2220	441	49045.7	8	27	0	0.1995	4.39E-05		3	18.332	18.332	0
11305	14	2220	3791	417120.1	4	8	0	0.0164	1.5E-06		3	10.862	10.862	0
5953	14	2220	558	63283.5	2	3	0	0.0448	3.9E-06		3	4.615	4.615	0
72878	14	2220	1184	126471.1	1	2	2	0.0152	1.2E-06		3	3.07	3.07	1
59262	14	2220	1169	125799.6	2	3	0	0.0342	1.8E-06		3	3.587	3.587	0
75325	14	2220	654	75113.4	19	57	0	0.3578	6.25E-05		3	51.918	51.918	0
36346	14	2220	284	30172.4	17	156	0	0.5704	0.0003938		3	54.582	54.582	0
36710	14	2220	261	30739.8	6	14	0	0.2375	3.85E-05		3	11.738	11.738	0
62138	14	2220	478	51571.5	2	3	0	0.0628	4.5E-06		3	4.789	4.789	0
69600	14	2220	1430	163578	26	76	0	0.2224	3.81E-05		3	68.604	68.604	0
67704	14	2220	248	28395.1	15	92	0	0.5121	0.000266		3	50.522	50.522	0
49125	14	2220	512	58127.4	34	236	0	0.627	0.0003305		3	102.515	102.515	0
70804	14	2220	1796	204998.1	22	54	0	0.1297	2.16E-05		3	54.264	54.264	0
27466	14	2220	560	62008.2	11	44	0	0.2429	5.63E-05		3	27.802	27.802	0
9125	14	2220	303	33828.2	4	30	9	0.1584	7.1E-05		3	10.511	10.511	2
52815	14	2220	146	17002.3	9	38	32	0.3425	0.0001866		3	19.132	19.132	8
11555	14	2220	429	49349.2	11	23	0	0.2937	3.84E-05		3	24.623	24.623	0
15449	14	2220	566	62703	12	45	1	0.2403	5.7E-05		3	29.696	29.696	1
65004	14	2220	371	42000.1	3	5	0	0.1159	9.7E-06		3	6.706	6.706	0
64346	14	2220	265	29313.2	1	3	0	0.0528	8.1E-06		3	2.719	2.719	0
48293	14	2220	1068	119296.9	2	4	4	0.0318	2.7E-06		3	4.338	4.338	2
676	14	2220	881	98516.2	1	1	0	0.0125	8E-07		3	2.421	2.421	0
43523	14	2220	2061	234542.6	2	4	0	0.0131	1.4E-06		3	4.821	4.821	0
13775	14	2220	669	74604.5	15	56	0	0.3094	6E-05		3	45.694	45.694	0
1103	14	2220	193	21736.1	7	32	2	0.544	0.0001189		3	18.737	18.737	1
65002	14	2220	1388	160780.8	3	5	0	0.031	2.6E-06		3	6.706	6.706	0
63511	14	2220	828	88204.3	5	13	0	0.0845	1.13E-05		3	13.798	13.798	0
5952	14	2220	483	54820.8	1	1	0	0.0331	1.5E-06		3	2.782	2.782	0
11303	14	2220	3773	415239.1	4	8	0	0.0164	1.5E-06		3	10.862	10.862	0
2171	14	2220	802	85055.7	11	21	3	0.2244	1.88E-05		3	27.911	27.911	2
65003	14	2220	1388	160804	3	5	0	0.031	2.6E-06		3	6.706	6.706	0
51689	14	2220	520	59789.9	24	131	12	0.4673	0.0001806		3	72.071	72.071	3
63512	14	2220	848	90298.5	5	13	0	0.0825	1.1E-05		3	13.798	13.798	0
9126	14	2220	297	33532.3	2	21	0	0.0741	5.07E-05		3	5.718	5.718	0
58042	15	4696	324	37239.2	2	4	0	0.0556	8.9E-06		3	4.251	4.251	0
19938	15	4696	774	84821.9	4	6	0	0.0284	5.6E-06		3	7.363	7.363	0
7342	15	4696	374	39680.4	16	136	11	0.5401	0.0002607		3	47.972	47.972	1
16637	15	4696	557	64057.8	1	3	0	0.0251	3.9E-06		3	2.507	2.507	0
contaminant_KERATIN15	15	4696	629	64453.6	2	2	1	0.0334	2.3E-06		3	3.228	3.228	1
10735	15	4696	586	66349.6	14	43	0	0.3174	5.26E-05		3	39.761	39.761	0
61666	15	4696	394	43741.2	15	38	21	0.368	6.91E-05		3	39.026	39.026	9
19404	15	4696	501	56108.1	2	3	0	0.0539	4.3E-06		3	4.076	4.076	0
61836	15	4696	5088	555297.9	5	17	1	0.0442	2.4E-06		3	13.309	13.309	1
31390	15	4696	266	28895.5	7	154	0	0.2406	0.0004151		3	20.965	20.965	0
13	15	4696	643	65436.5	1	2	0	0	2.2E-06		3	2.558	2.558	0
66186	15	4696	464	52207.1	1	3	0	0.0259	4.6E-06		3	2.449	2.449	0
20868	15	4696	129	14309.8	3	9	0	0.1705	5E-05		3	8.475	8.475	0
23573	15	4696	199	22041.1	2	26	0	0.0754	9.37E-05		3	6.678	6.678	0
68573	15	4696	986	107864.2	4	6	0	0.0223	4.4E-06		3	7.363	7.363	0
22624	15	4696	333	38253.8	3	77	0	0.0631	0.0001658		3	7.982	7.982	0
3209	15	4696	1232	135108.1	5	7	1	0.0244	4.1E-06		3	8.87	8.87	1
31391	15	4696	201	22554.3	4	81	0	0.2139	0.0002889		3	13.392	13.392	0
30848	15	4696	924	102330.3	1	2	0	0.0162	1.6E-06		3	2.761	2.761	0
33338	15	4696	940	103729.5	4	6	0	0.0234	4.6E-06		3	7.363	7.363	0
62262	15	4696	470	53600.4	3	25	1	0.066	3.81E-05		3	6.923	6.923	1
40198	15	4696	308	35234.8	53	677	0	0.7987	0.0015759		3	164.989	164.989	0
37123	15	4696	249	28645	9	36	0	0.241	0.0001037		3	26.151	26.151	0
contaminant_KERATIN20	15	4696	483	53697.1	62	733	44	0.6294	0.0010881		3	189.203	189.203	7
70864	15	4696	540	60931.6	3	3	0	0.0704	4E-06		3	5.507	5.507	0
40220	15	4696	1165	135564.5	4	4	0	0.0412	2.5E-06		3	7.999	7.999	0
22626	15	4696	505	57306.5	3	77	0	0.0416	0.0001093		3	7.982	7.982	0
27106	15	4696	178	19207.8	4	20	20	0.309	8.06E-05		3	11.885	11.885	4
62461	15	4696	223	24626.9	5	18	0	0.2601	5.79E-05		3	13.611	13.611	0
22629	15	4696	297	33772.6	3	77	0	0.0707	0.0001859		3	7.982	7.982	0
55587	15	4696	175	19918.5	20	299	0	0.6514	0.001225		3	63.874	63.874	0
43831	15	4696	119	13313.5	2	18	3	0.1849	0.0001084		3	4.322	4.322	1
64999	15	4696	485	53377.3	7	26	0	0.1526	3.84E-05		3	17.348	17.348	0
contaminant_KERATIN18	15	4696	562	59767.2	8	47	0	0.1281	6E-05		3	19.73	19.73	0
21237	15	4696	139	16153.8	4	46	0	0.1511	0.0002373		3	10.089	10.089	0
53615	15	4696	1428	163358.1	4	7	0	0.0399	3.5E-06		3	9.886	9.886	0
68393	15	4696	318	35598	3	11	0	0.0629	2.48E-05		3	8.018	8.018	0
53614	15	4696	1385	158087.8	4	7	0	0.0412	3.6E-06		3	9.886	9.886	0
19609	15	4696	1203	136956.9	1	1	0	0.0116	6E-07		3	2.9	2.9	0
19608	15	4696	1631	186045.8	4	7	0	0.0349	3.1E-06		3	9.886	9.886	0
31630	15	4696	365	39700.3	2	12	0	0.0658	2.36E-05		3	5.301	5.301	0
contaminant_KERATIN06	15	4696	456	49119	6	28	0	0.0943	4.4E-05		3	13.488	13.488	0
56342	15	4696	170	19519.1	3	77	0	0.1235	0.0003247		3	7.982	7.982	0
74716	15	4696	431	47440.5	41	627	180	0.4687	0.001043		3	130.84	130.84	8
contaminant_KERATIN19	15	4696	468	51154.2	13	173	0	0.2863	0.000265		3	36.689	36.689	0
2630	15	4696	335	36322.6	3	7	7	0.1104	1.5E-05		3	6.496	6.496	3
28216	15	4696	204	21760.9	7	80	0	0.3186	0.0002812		3	24.912	24.912	0
4727	15	4696	879	100336.1	2	5	0	0.0216	4.1E-06		3	4.677	4.677	0
49307	15	4696	245	26067.2	10	99	0	0.4286	0.0002897		3	29.454	29.454	0
10799	15	4696	893	99247.9	23	81	15	0.4054	6.5E-05		3	65.315	65.315	4
70859	15	4696	431	47929	7	28	0	0.0974	4.66E-05		3	14.833	14.833	0
54464	15	4696	98	10814.2	2	8	0	0.1122	5.85E-05		3	5.761	5.761	0
53611	15	4696	949	108427.5	1	1	0	0.0148	8E-07		3	2.9	2.9	0
49874	15	4696	1285	146422.7	4	7	0	0.0444	3.9E-06		3	9.886	9.886	0
36676	15	4696	1683	192496.4	4	7	0	0.0339	3E-06		3	9.886	9.886	0
68394	15	4696	291	32646.2	3	11	0	0.0687	2.71E-05		3	8.018	8.018	0
contaminant_KERATIN10	15	4696	400	44061.1	17	71	8	0.39	0.0001273		3	39.897	39.897	2
20867	15	4696	129	14290.8	3	9	0	0.1705	5E-05		3	8.475	8.475	0
19402	15	4696	499	55980.1	2	3	0	0.0541	4.3E-06		3	4.076	4.076	0
7531	15	4696	412	45698.6	6	28	28	0.3058	4.87E-05		3	19	19	6
53613	15	4696	1398	159905.5	4	7	0	0.0408	3.6E-06		3	9.886	9.886	0
53705	15	4696	1043	114778.3	4	5	0	0.0422	3.4E-06		3	9.055	9.055	0
11	15	4696	424	48438.9	5	11	9	0	1.86E-05		3	10.186	10.186	4
68985	15	4696	366	38732.7	1	3	0	0.0273	5.9E-06		3	2.198	2.198	0
Reverse_54489	15	4696	1241	132460.4	1	3	0	0.0073	1.7E-06		3	2.251	2.251	0
961	15	4696	662	75849.8	4	8	0	0.0937	8.7E-06		3	11.184	11.184	0
contaminant_KERATIN05	15	4696	471	51481.4	10	36	0	0.1529	5.48E-05		3	21.795	21.795	0
62537	15	4696	425	47692.3	60	757	0	0.7318	0.001277		3	189.901	189.901	0
66546	15	4696	576	60237.7	3	7	4	0.0538	8.7E-06		3	6.36	6.36	2
9932	15	4696	535	57434.1	23	122	7	0.5738	0.0001635		3	76.813	76.813	1
38998	15	4696	432	50900.3	2	2	0	0.0764	3.3E-06		3	5.614	5.614	0
69792	15	4696	530	60048.7	4	6	5	0.0868	8.1E-06		3	9.007	9.007	3
41899	15	4696	207	23818.6	3	10	0	0.1111	3.46E-05		3	7.701	7.701	0
10797	15	4696	622	68651.9	17	56	0	0.4148	6.45E-05		3	44.664	44.664	0
61361	15	4696	499	55339.4	1	6	0	0.018	8.6E-06		3	2.084	2.084	0
67261	15	4696	160	18082.3	18	204	71	0.9125	0.0009141		3	48.238	48.238	9
65496	15	4696	543	61461.2	1	6	0	0.0166	7.9E-06		3	2.084	2.084	0
72216	15	4696	285	32384.7	33	447	0	0.5088	0.0011245		3	103.02	103.02	0
6746	15	4696	744	79222.2	11	32	32	0.2272	3.08E-05		3	35.01	35.01	11
9933	15	4696	530	56752.8	22	115	0	0.5509	0.0001556		3	73.49	73.49	0
63840	15	4696	188	21445.9	2	5	0	0.1968	1.91E-05		3	6.623	6.623	0
20051	15	4696	465	52052.6	60	757	0	0.6688	0.0011672		3	189.901	189.901	0
20866	15	4696	123	13573.5	3	9	0	0.1789	5.25E-05		3	8.475	8.475	0
63492	15	4696	322	34322.5	2	8	0	0.0342	1.78E-05		3	5.761	5.761	0
contaminant_KERATIN17	15	4696	590	62405.1	10	44	2	0.1644	5.35E-05		3	25.241	25.241	2
33685	15	4696	152	17109.4	1	3	0	0.0592	1.42E-05		3	2.525	2.525	0
contaminant_KERATIN09	15	4696	429	47879.5	54	909	149	0.7716	0.0015192		3	176.44	176.44	3
22323	15	4696	375	40032.7	8	39	39	0.2587	7.46E-05		3	24.943	24.943	8
19403	15	4696	648	72606.4	2	3	0	0.0417	3.3E-06		3	4.076	4.076	0
38245	15	4696	476	52967.9	4	13	0	0.1071	1.96E-05		3	12.316	12.316	0
contaminant_KERATIN22	15	4696	645	65807.4	24	106	81	0.5349	0.0001178		3	72.172	72.172	19
70516	15	4696	305	32870.5	12	53	0	0.3508	0.0001246		3	26.288	26.288	0
64664	15	4696	133	15048.9	3	5	0	0.2857	2.7E-05		3	6.793	6.793	0
52393	15	4696	264	29999.4	3	5	0	0.0985	1.36E-05		3	5.086	5.086	0
29369	15	4696	361	37851.1	1	3	3	0.0471	6E-06		3	4.919	4.919	1
70557	15	4696	468	50908.1	10	36	0	0.1538	5.52E-05		3	21.795	21.795	0
3089	15	4696	226	25147.9	2	2	0	0.0796	6.3E-06		3	4.329	4.329	0
51909	15	4696	239	27043.4	2	17	0	0.1213	5.1E-05		3	8.173	8.173	0
63842	15	4696	290	33073.7	4	10	5	0.2586	2.47E-05		3	12.235	12.235	2
contaminant_KERATIN16	15	4696	534	57211.9	4	76	0	0.0562	0.000102		3	9.9	9.9	0
76244	15	4696	1849	208616.5	1	2	0	0.0059	8E-07		3	2.326	2.326	0
61665	15	4696	284	31428.9	6	17	0	0.2746	4.29E-05		3	17.244	17.244	0
65497	15	4696	450	50883.8	1	6	0	0.02	9.6E-06		3	2.084	2.084	0
58984	15	4696	68	7729.7	12	133	0	0.7647	0.0014023		3	40.402	40.402	0
22625	15	4696	441	50495.1	3	77	0	0.0476	0.0001252		3	7.982	7.982	0
10474	15	4696	376	39774.2	6	34	0	0.1383	6.48E-05		3	17.164	17.164	0
22628	15	4696	472	54193.1	3	77	0	0.0445	0.000117		3	7.982	7.982	0
5	15	4696	471	51481.4	1	1	0	0.1529	1.5E-06		3	2.034	2.034	0
Reverse_41129	15	4696	1658	177692.7	1	3	0	0.0054	1.3E-06		3	2.251	2.251	0
59631	15	4696	651	72977.3	9	30	30	0.1567	3.3E-05		3	23.655	23.655	9
40197	15	4696	67	8001	15	168	0	0.7761	0.0017978		3	46.705	46.705	0
19937	15	4696	769	84273.6	4	6	0	0.0286	5.6E-06		3	7.363	7.363	0
33949	15	4696	196	21657.2	20	299	0	0.5816	0.0010937		3	63.874	63.874	0
50146	15	4696	375	40258	17	96	0	0.4693	0.0001835		3	48.997	48.997	0
54702	15	4696	278	32061.9	6	31	0	0.1403	7.99E-05		3	14.998	14.998	0
54465	15	4696	210	22843.6	2	8	0	0.0524	2.73E-05		3	5.761	5.761	0
contaminant_KERATIN04	15	4696	458	49595.4	5	21	0	0.0699	3.29E-05		3	13.267	13.267	0
384	15	4696	349	40244.4	7	28	0	0.1289	5.75E-05		3	15.113	15.113	0
66189	15	4696	300	33850.2	1	3	0	0.04	7.2E-06		3	2.449	2.449	0
53612	15	4696	1422	162677	4	7	0	0.0401	3.5E-06		3	9.886	9.886	0
42734	15	4696	845	93308.2	2	2	0	0.0284	1.7E-06		3	5.568	5.568	0
64996	15	4696	483	53507	8	27	0	0.1822	4.01E-05		3	19.3	19.3	0
73295	15	4696	834	87996.9	2	4	0	0.0216	3.4E-06		3	3.772	3.772	0
64250	15	4696	620	69887.7	12	38	11	0.2048	4.39E-05		3	28.56	28.56	4
42735	15	4696	1052	115476.5	4	5	0	0.0418	3.4E-06		3	9.055	9.055	0
22888	15	4696	176	19866.5	2	17	0	0.1648	6.93E-05		3	8.173	8.173	0
67241	15	4696	205	23142.8	17	224	1	0.2829	0.0007834		3	52.197	52.197	1
50145	15	4696	313	34735.5	17	82	0	0.5112	0.0001878		3	45.564	45.564	0
31392	15	4696	211	23544.5	4	81	0	0.2038	0.0002752		3	13.392	13.392	0
Reverse_54490	15	4696	1573	167463.2	1	3	0	0.0057	1.4E-06		3	2.251	2.251	0
26613	15	4696	275	30486.4	4	42	0	0.2109	0.0001095		3	12.806	12.806	0
22627	15	4696	432	49831.6	3	77	0	0.0486	0.0001278		3	7.982	7.982	0
10362	15	4696	1279	140272.5	5	6	1	0.0414	3.4E-06		3	10.475	10.475	1
46921	15	4696	400	43403.2	9	71	71	0.33	0.0001273		3	26.56	26.56	9
contaminant_KERATIN12	15	4696	431	47927	8	31	0	0.1206	5.16E-05		3	17.034	17.034	0
64998	15	4696	496	54862.7	8	27	0	0.1774	3.9E-05		3	19.3	19.3	0
10734	15	4696	387	44597.7	11	33	0	0.3488	6.11E-05		3	30.033	30.033	0
63691	15	4696	298	32405.9	1	3	3	0.0604	7.2E-06		3	3.269	3.269	1
23574	15	4696	487	54717.5	17	160	0	0.2587	0.0002356		3	47.857	47.857	0
23572	15	4696	550	61495.9	19	186	0	0.2564	0.0002425		3	54.535	54.535	0
38244	15	4696	474	52864.9	4	13	0	0.1076	1.97E-05		3	12.316	12.316	0
50840	15	4696	852	97276.2	2	8	0	0.02	6.7E-06		3	6.603	6.603	0
76247	15	4696	1623	182306.7	1	2	0	0.0068	9E-07		3	2.326	2.326	0
12500	15	4696	468	53106.9	2	24	0	0.0449	3.68E-05		3	5.325	5.325	0
8801	15	4696	322	35172.9	1	3	3	0.028	6.7E-06		3	2.138	2.138	1
33337	15	4696	818	89749.3	4	6	0	0.0269	5.3E-06		3	7.363	7.363	0
63843	15	4696	182	21359.9	1	2	0	0.1099	7.9E-06		3	4.153	4.153	0
64997	15	4696	483	53439	8	27	0	0.1822	4.01E-05		3	19.3	19.3	0
74672	15	4696	546	61673.2	13	40	0	0.3278	5.25E-05		3	37.857	37.857	0
70865	15	4696	336	37955.2	1	1	0	0.0327	2.1E-06		3	2.101	2.101	0
60408	15	4696	2871	331550.7	28	66	66	0.1247	1.65E-05		3	69.972	69.972	28
26843	15	4696	319	35536.1	6	51	0	0.2351	0.0001146		3	16.724	16.724	0
76245	15	4696	1800	202826.4	1	2	0	0.0061	8E-07		3	2.326	2.326	0
Reverse_54488	15	4696	1234	131734	1	3	0	0.0073	1.7E-06		3	2.251	2.251	0
56635	15	4696	168	18812.8	3	5	0	0.2262	2.13E-05		3	6.793	6.793	0
21	15	4696	357	39176.6	3	6	0	0.2017	1.2E-05		3	10.082	10.082	0
50841	15	4696	1043	118307.8	2	8	0	0.0163	5.5E-06		3	6.603	6.603	0
contaminant_KERATIN21	15	4696	357	39176.6	9	56	0	0.2017	0.0001125		3	23.556	23.556	0
40221	15	4696	1211	140753.8	4	4	0	0.0396	2.4E-06		3	7.999	7.999	0
27296	15	4696	1233	143126.1	4	4	0	0.0389	2.3E-06		3	7.999	7.999	0
35162	15	4696	534	60993	3	9	4	0.0693	1.21E-05		3	7.433	7.433	1
22	15	4696	645	65807.4	6	11	10	0.5349	1.22E-05		3	17.034	17.034	5
30351	15	4696	161	16967.7	4	74	0	0.205	0.0003295		3	9.686	9.686	0
70502	15	4696	1523	161738.2	3	5	1	0.0217	2.4E-06		3	5.172	5.172	1
63841	15	4696	186	21396.1	2	5	0	0.1989	1.93E-05		3	6.623	6.623	0
4251	15	4696	292	32361.6	18	155	155	0.4041	0.0003806		3	51.646	51.646	18
56343	15	4696	112	12899.6	3	77	0	0.1875	0.0004929		3	7.982	7.982	0
10954	15	4696	317	36258.4	3	77	0	0.0662	0.0001742		3	7.982	7.982	0
contaminant_KERATIN13	15	4696	643	65436.5	29	239	208	0	0.0002665		3	80.254	80.254	25
13169	15	4696	304	33978.9	4	10	0	0.1711	2.36E-05		3	8.276	8.276	0
56341	15	4696	120	13806.1	3	77	0	0.175	0.0004601		3	7.982	7.982	0
13170	15	4696	306	33397.8	4	10	0	0.1699	2.34E-05		3	8.276	8.276	0
54596	15	4696	329	37907	6	31	0	0.1185	6.76E-05		3	14.998	14.998	0
38246	15	4696	425	47556.3	4	13	0	0.12	2.19E-05		3	12.316	12.316	0
21236	15	4696	237	26746.6	30	447	0	0.73	0.0013522		3	94.035	94.035	0
30080	15	4696	495	56670.7	3	3	0	0.0768	4.3E-06		3	5.507	5.507	0
65046	15	4696	298	34483.3	8	42	0	0.2483	0.000101		3	22.556	22.556	0
26840	15	4696	241	27224.1	7	58	0	0.3485	0.0001725		3	18.891	18.891	0
47310	15	4696	221	24822.7	26	427	0	0.7104	0.0013853		3	82.737	82.737	0
53334	15	4696	150	16936.9	20	299	0	0.76	0.0014291		3	63.874	63.874	0
55237	15	4696	1177	138191.3	10	19	0	0.0875	1.16E-05		3	22.716	22.716	0
41201	15	4696	135	15706.7	2	8	0	0.163	4.25E-05		3	5.393	5.393	0
76246	15	4696	1864	209694	1	2	0	0.0059	8E-07		3	2.326	2.326	0
61547	15	4696	391	43729.3	51	760	0	0.7826	0.0013936		3	163.671	163.671	0
68574	15	4696	999	109303.9	4	6	0	0.022	4.3E-06		3	7.363	7.363	0
45987	15	4696	1020	111752.8	1	6	0	0.0088	4.2E-06		3	2.084	2.084	0
4	15	4696	458	49595.4	2	4	0	0.0699	6.3E-06		3	5.106	5.106	0
contaminant_KERATIN11	15	4696	424	48438.9	2	8	0	0	1.35E-05		3	5.761	5.761	0
58004	15	4696	308	34692.7	12	67	0	0.2662	0.000156		3	31.826	31.826	0
14082	15	4696	255	28118.1	9	43	0	0.2941	0.0001209		3	18.907	18.907	0
50212	15	4696	273	30832.7	3	11	0	0.0733	2.89E-05		3	8.018	8.018	0
69195	16	1915	205	22680.6	2	16	0	0.0537	5.6E-05		3	6.335	6.335	0
28118	16	1915	462	50091.1	45	585	0	0.5909	0.0009078		3	144.77	144.77	0
49188	16	1915	939	103877	18	69	23	0.3142	5.27E-05		3	59.144	59.144	6
28211	16	1915	258	28868.8	2	36	0	0.0736	0.0001		3	4.222	4.222	0
14338	16	1915	341	38138.7	5	17	0	0.1701	3.57E-05		3	13.106	13.106	0
14000	16	1915	471	51951.8	3	3	0	0.0743	4.6E-06		3	7.624	7.624	0
69461	16	1915	229	24454.6	1	5	0	0.0742	1.57E-05		3	3.417	3.417	0
18104	16	1915	592	65850.4	11	43	0	0.3007	5.21E-05		3	35.158	35.158	0
22982	16	1915	3534	383456.7	8	22	0	0.032	4.5E-06		3	22.956	22.956	0
22461	16	1915	1102	126047.3	10	28	0	0.1252	1.82E-05		3	26.951	26.951	0
3915	16	1915	1149	131365.9	10	28	0	0.1201	1.75E-05		3	26.951	26.951	0
45041	16	1915	466	49338	4	12	0	0.0944	1.85E-05		3	8.474	8.474	0
14003	16	1915	501	55284.6	3	3	0	0.0699	4.3E-06		3	7.624	7.624	0
6018	16	1915	352	39294.6	6	27	0	0.2216	5.5E-05		3	17.439	17.439	0
63881	16	1915	889	98318.6	47	378	378	0.5748	0.0003049		3	151.715	151.715	47
61385	16	1915	419	46326.2	32	243	9	0.6611	0.0004158		3	104.127	104.127	4
38853	16	1915	4374	481570.6	8	19	0	0.0316	3.1E-06		3	21.988	21.988	0
5639	16	1915	412	45789.4	2	5	0	0.0437	8.7E-06		3	3.527	3.527	0
3917	16	1915	1175	134233.4	10	28	0	0.1174	1.71E-05		3	26.951	26.951	0
9214	16	1915	161	18647.5	2	7	1	0.2112	3.12E-05		3	4.934	4.934	1
16868	16	1915	443	49259.3	2	5	0	0.0406	8.1E-06		3	3.527	3.527	0
3921	16	1915	499	56802.3	4	17	0	0.1082	2.44E-05		3	10.85	10.85	0
26898	16	1915	776	87491.3	3	3	0	0.0683	2.8E-06		3	9.306	9.306	0
18322	16	1915	232	26677.7	3	6	0	0.1379	1.85E-05		3	6.377	6.377	0
46929	16	1915	491	55625.5	3	15	0	0.0876	2.19E-05		3	8.28	8.28	0
51274	16	1915	160	16911.1	3	15	0	0.2312	6.72E-05		3	9.032	9.032	0
8535	16	1915	1053	111413.2	11	33	0	0.1462	2.25E-05		3	28.702	28.702	0
49186	16	1915	977	107459.7	16	59	29	0.2334	4.33E-05		3	42.989	42.989	9
24033	16	1915	529	60069	1	2	2	0.0321	2.7E-06		3	2.023	2.023	1
44538	16	1915	662	73958.8	11	43	0	0.2689	4.66E-05		3	35.158	35.158	0
17893	16	1915	282	31510.2	3	7	0	0.266	1.78E-05		3	10.441	10.441	0
14002	16	1915	475	52401	3	3	0	0.0737	4.5E-06		3	7.624	7.624	0
28123	16	1915	251	27929.4	13	190	0	0.3665	0.0005427		3	32.222	32.222	0
3916	16	1915	1164	132977.6	10	28	0	0.1186	1.72E-05		3	26.951	26.951	0
2546	16	1915	806	88688.3	7	19	16	0.1154	1.69E-05		3	19.157	19.157	4
2548	16	1915	589	64822.2	3	3	0	0.0594	3.7E-06		3	7.624	7.624	0
14004	16	1915	498	54929.2	3	3	0	0.0703	4.3E-06		3	7.624	7.624	0
17889	16	1915	346	38381.5	5	13	0	0.2861	2.69E-05		3	15.299	15.299	0
64161	16	1915	421	44922.5	4	12	0	0.1045	2.04E-05		3	8.474	8.474	0
40186	16	1915	144	15758.1	1	20	0	0.0764	9.96E-05		3	2.574	2.574	0
28120	16	1915	215	23750.1	15	198	0	0.5628	0.0006603		3	38.533	38.533	0
19782	16	1915	248	29189.2	18	104	48	0.4919	0.0003007		3	48.544	48.544	6
23894	16	1915	169	18577.8	3	7	0	0.4438	2.97E-05		3	10.441	10.441	0
11059	16	1915	1519	171277.6	29	80	0	0.2357	3.78E-05		3	71.559	71.559	0
11060	16	1915	1512	170465.1	29	80	0	0.2368	3.79E-05		3	71.559	71.559	0
37216	16	1915	1144	131039.3	8	13	13	0.097	8.1E-06		3	20.514	20.514	8
46927	16	1915	1121	127809	9	26	0	0.1133	1.66E-05		3	24.381	24.381	0
54081	16	1915	492	52704.5	4	12	0	0.0894	1.75E-05		3	8.474	8.474	0
45040	16	1915	438	46011.3	4	12	0	0.1005	1.96E-05		3	8.474	8.474	0
47337	16	1915	661	75893.4	27	140	140	0.4796	0.0001519		3	82.681	82.681	27
37781	16	1915	685	74526.4	18	56	19	0.308	5.86E-05		3	50.372	50.372	5
22980	16	1915	4203	459876.2	9	24	0	0.0288	4.1E-06		3	25.009	25.009	0
28119	16	1915	426	46312.6	35	429	0	0.5305	0.000722		3	109.078	109.078	0
28122	16	1915	382	41891.8	33	492	0	0.5236	0.0009234		3	106.506	106.506	0
62726	16	1915	176	18601.1	3	15	0	0.2102	6.11E-05		3	9.032	9.032	0
3357	16	1915	1169	128300.1	4	12	12	0.0642	7.4E-06		3	11.987	11.987	4
28121	16	1915	441	47834.9	41	527	0	0.5646	0.0008568		3	134.351	134.351	0
3919	16	1915	545	62049.9	4	17	0	0.0991	2.24E-05		3	10.85	10.85	0
33278	16	1915	2737	299014.7	5	14	0	0.0285	3.7E-06		3	13.524	13.524	0
16977	16	1915	507	56632.6	9	39	0	0.3037	5.52E-05		3	30.047	30.047	0
3918	16	1915	815	93021.1	7	23	0	0.1276	2.02E-05		3	19.281	19.281	0
14541	16	1915	128	14483.2	2	15	0	0.1172	8.4E-05		3	3.532	3.532	0
42709	16	1915	154	17028.9	1	2	0	0.1948	9.3E-06		3	3.483	3.483	0
46928	16	1915	630	72087.6	3	15	0	0.0683	1.71E-05		3	8.28	8.28	0
51277	16	1915	140	14943.1	3	12	0	0.2786	6.15E-05		3	8.315	8.315	0
53040	16	1915	157	16961.7	1	7	0	0.051	3.2E-05		3	2.246	2.246	0
51279	16	1915	193	20535.8	4	16	0	0.2798	5.94E-05		3	11.423	11.423	0
51280	16	1915	160	17252.3	3	12	0	0.2438	5.38E-05		3	8.315	8.315	0
26897	16	1915	746	84066.7	3	3	0	0.071	2.9E-06		3	9.306	9.306	0
22981	16	1915	4218	461612.1	10	25	0	0.0327	4.2E-06		3	26.96	26.96	0
51278	16	1915	155	16804.2	3	12	0	0.2516	5.55E-05		3	8.315	8.315	0
46926	16	1915	1024	117043.5	9	26	0	0.124	1.82E-05		3	24.381	24.381	0
45039	16	1915	457	49239.7	4	12	0	0.0963	1.88E-05		3	8.474	8.474	0
3920	16	1915	1130	129113.9	10	28	0	0.1221	1.78E-05		3	26.951	26.951	0
48906	17	1526	748	83787.9	6	18	0	0.1003	1.73E-05		3	12.862	12.862	0
28325	17	1526	193	22374	2	6	0	0.0881	2.23E-05		3	3.735	3.735	0
68046	17	1526	205	22750.5	22	241	241	0.8244	0.0008429		3	70.668	70.668	22
4463	17	1526	370	42163.4	5	18	0	0.0973	3.49E-05		3	10.947	10.947	0
57362	17	1526	531	58624.7	3	6	0	0.0791	8.1E-06		3	6.751	6.751	0
48907	17	1526	793	88812.5	8	23	5	0.1349	2.08E-05		3	17.289	17.289	2
8953	17	1526	577	63386.5	2	4	0	0.0537	5E-06		3	5.015	5.015	0
3829	17	1526	401	44691	2	10	0	0.0623	1.79E-05		3	4.211	4.211	0
68665	17	1526	384	43665.6	6	27	9	0.1302	5.04E-05		3	13.448	13.448	2
38568	17	1526	1194	134468.7	19	54	0	0.1776	3.24E-05		3	41.128	41.128	0
3658	17	1526	275	30400.6	4	13	0	0.2073	3.39E-05		3	12.986	12.986	0
3660	17	1526	137	14813.2	1	6	0	0.0876	3.14E-05		3	2.411	2.411	0
15058	17	1526	175	20128.4	3	4	0	0.3314	1.64E-05		3	9.966	9.966	0
11304	17	1526	2157	237326.9	4	8	0	0.0287	2.7E-06		3	10.862	10.862	0
69954	17	1526	790	88177.6	12	31	0	0.1759	2.81E-05		3	28.243	28.243	0
55877	17	1526	403	45742.8	32	380	0	0.6104	0.000676		3	92.236	92.236	0
69953	17	1526	751	84063.8	13	40	0	0.2104	3.82E-05		3	29.642	29.642	0
32642	17	1526	597	66971.4	5	12	12	0.0988	1.44E-05		3	13.552	13.552	5
18844	17	1526	840	94880.3	15	34	0	0.181	2.9E-05		3	31.446	31.446	0
3657	17	1526	371	40754.2	15	67	0	0.5256	0.0001295		3	49.953	49.953	0
45408	17	1526	244	27420.8	20	245	0	0.6066	0.0007199		3	59.467	59.467	0
Reverse_54491	17	1526	1220	130106.2	1	3	0	0.0074	1.8E-06		3	2.251	2.251	0
45409	17	1526	329	37493.8	29	304	0	0.6353	0.0006625		3	82.104	82.104	0
75946	17	1526	1319	147773.3	19	54	0	0.1607	2.94E-05		3	41.128	41.128	0
55876	17	1526	803	92393.3	68	720	211	0.6139	0.0006429		3	199.877	199.877	24
10060	17	1526	330	36383.5	1	4	0	0.0545	8.7E-06		3	3.598	3.598	0
57363	17	1526	536	59196.1	3	6	0	0.0784	8E-06		3	6.751	6.751	0
53060	17	1526	1099	123490.2	17	38	0	0.1629	2.48E-05		3	35.343	35.343	0
69955	17	1526	566	63321.5	10	24	0	0.1943	3.04E-05		3	22.773	22.773	0
53062	17	1526	1151	129444.2	18	42	0	0.1659	2.62E-05		3	38.156	38.156	0
10057	17	1526	282	31321.8	1	4	0	0.0638	1.02E-05		3	3.598	3.598	0
3662	17	1526	261	28892.8	4	13	0	0.2184	3.57E-05		3	12.986	12.986	0
10059	17	1526	301	33335.7	1	4	0	0.0598	9.5E-06		3	3.598	3.598	0
71088	17	1526	408	44855.1	1	2	0	0.049	3.5E-06		3	2.807	2.807	0
56918	17	1526	239	27133.9	18	168	0	0.5941	0.000504		3	65.882	65.882	0
55875	17	1526	315	35409.8	24	324	3	0.619	0.0007374		3	71.066	71.066	1
10957	17	1526	253	28729.8	8	48	0	0.1937	0.000136		3	25.348	25.348	0
28326	17	1526	193	22281	4	10	0	0.1917	3.71E-05		3	7.081	7.081	0
3830	17	1526	444	49500.4	3	12	0	0.0811	1.94E-05		3	6.455	6.455	0
35969	17	1526	256	28066.3	12	63	0	0.5	0.0001764		3	35.638	35.638	0
2387	17	1526	254	28767.8	21	201	33	0.6772	0.0005674		3	78.987	78.987	3
28327	17	1526	175	20240.8	3	8	0	0.1657	3.28E-05		3	5.119	5.119	0
3661	17	1526	165	17688.9	1	6	0	0.0727	2.61E-05		3	2.411	2.411	0
8950	17	1526	684	75407.6	2	4	0	0.0453	4.2E-06		3	5.015	5.015	0
8952	17	1526	619	68231.8	2	4	0	0.0501	4.6E-06		3	5.015	5.015	0
8947	17	1526	550	60861.1	1	2	0	0.0364	2.6E-06		3	2.807	2.807	0
28328	17	1526	190	21780.8	3	8	0	0.1526	3.02E-05		3	5.119	5.119	0
10065	17	1526	335	37089.7	1	4	0	0.0537	8.6E-06		3	3.598	3.598	0
29407	17	1526	1146	127494.9	1	2	0	0.0131	1.3E-06		3	2.761	2.761	0
28324	17	1526	193	22395	3	8	0	0.1295	2.97E-05		3	5.697	5.697	0
38567	17	1526	1047	118278.5	17	47	0	0.1748	3.22E-05		3	35.657	35.657	0
11940	17	1526	517	57078.8	3	6	0	0.0812	8.3E-06		3	6.751	6.751	0
10056	17	1526	305	34096.2	1	4	0	0.059	9.4E-06		3	3.598	3.598	0
3659	17	1526	198	22143.1	5	23	0	0.3737	8.33E-05		3	15.94	15.94	0
8486	17	1526	486	53838.3	3	6	0	0.0864	8.9E-06		3	6.751	6.751	0
59691	17	1526	1249	140622.8	19	54	0	0.1697	3.1E-05		3	41.128	41.128	0
53063	17	1526	1190	133858.3	19	54	0	0.1782	3.25E-05		3	41.128	41.128	0
53061	17	1526	989	111420.2	16	35	0	0.1638	2.54E-05		3	32.685	32.685	0
10058	17	1526	306	34153.2	1	4	0	0.0588	9.4E-06		3	3.598	3.598	0
34912	17	1526	301	34102.7	1	2	0	0.0365	4.8E-06		3	2.244	2.244	0
3831	17	1526	826	93595.7	15	52	36	0.1538	4.51E-05		3	35.805	35.805	11
38566	17	1526	990	111536.1	14	43	0	0.1697	3.11E-05		3	30.408	30.408	0
35970	17	1526	300	32924.8	13	73	10	0.4733	0.0001745		3	39.28	39.28	1
56720	18	1378	802	88294.6	1	3	0	0.0125	2.7E-06		3	2.394	2.394	0
31743	18	1378	587	65206.2	6	8	1	0.1823	9.8E-06		3	15.686	15.686	1
10991	18	1378	319	35842.1	29	218	0	0.652	0.00049		3	88.997	88.997	0
43519	18	1378	2080	237126.2	2	4	1	0.0106	1.4E-06		3	3.796	3.796	1
30251	18	1378	812	89229.1	1	2	2	0.0185	1.8E-06		3	2.314	2.314	1
20398	18	1378	532	55669.6	1	1	1	0.0244	1.3E-06		3	2.16	2.16	1
794	18	1378	535	58109.9	6	14	0	0.1215	1.88E-05		3	14.695	14.695	0
28854	18	1378	767	86322.1	1	1	0	0.0117	9E-07		3	2.08	2.08	0
7135	18	1378	299	33512.8	27	207	0	0.602	0.0004964		3	78.107	78.107	0
40422	18	1378	278	29547	1	2	0	0.0612	5.2E-06		3	2.773	2.773	0
47221	18	1378	941	106839.8	3	9	9	0.0329	6.9E-06		3	5.972	5.972	3
791	18	1378	385	42108.9	6	14	0	0.1688	2.61E-05		3	14.695	14.695	0
12726	18	1378	196	21091.6	3	7	0	0.2296	2.56E-05		3	6.451	6.451	0
14608	18	1378	1097	115546.4	2	2	0	0.0328	1.3E-06		3	2.896	2.896	0
51275	18	1378	94	10191.7	3	12	0	0.4149	9.15E-05		3	8.315	8.315	0
795	18	1378	493	53425.6	6	14	0	0.1318	2.04E-05		3	14.695	14.695	0
22585	18	1378	682	75232.8	15	66	0	0.2669	6.94E-05		3	39.393	39.393	0
48933	18	1378	1071	123288.1	11	25	5	0.1148	1.67E-05		3	25.286	25.286	3
35386	18	1378	318	34190.8	6	31	0	0.2327	6.99E-05		3	19.788	19.788	0
2839	18	1378	1255	131374.7	30	134	0	0.3777	7.66E-05		3	90.998	90.998	0
22586	18	1378	728	80196.2	15	66	0	0.25	6.5E-05		3	39.393	39.393	0
892	18	1378	223	23785.7	11	45	30	0.4529	0.0001447		3	28.789	28.789	6
10464	18	1378	1478	166861.4	3	3	3	0.0196	1.5E-06		3	4.975	4.975	3
792	18	1378	487	53449.6	5	11	0	0.115	1.62E-05		3	12.678	12.678	0
71479	18	1378	243	26530.1	4	9	0	0.1646	2.66E-05		3	9.907	9.907	0
12725	18	1378	230	24635.5	5	16	6	0.313	4.99E-05		3	12.006	12.006	1
65994	18	1378	2647	280545.9	76	337	0	0.4103	9.13E-05		3	228.597	228.597	0
793	18	1378	521	56667.1	6	14	0	0.1248	1.93E-05		3	14.695	14.695	0
35387	18	1378	125	13773.7	2	9	0	0.208	5.16E-05		3	5.571	5.571	0
76193	18	1378	404	46281.6	5	13	0	0.1163	2.31E-05		3	11.452	11.452	0
45692	18	1378	2725	290822.6	11	42	0	0.0404	1.11E-05		3	30.812	30.812	0
2840	18	1378	1311	137527.7	31	142	0	0.3837	7.77E-05		3	95.608	95.608	0
14607	18	1378	1088	114787.1	2	2	0	0.0331	1.3E-06		3	2.896	2.896	0
1507	18	1378	864	94179	1	3	0	0.0116	2.5E-06		3	2.394	2.394	0
9775	18	1378	208	22460	6	31	0	0.3558	0.0001069		3	19.788	19.788	0
49136	18	1378	2315	245679.3	66	283	0	0.3849	8.76E-05		3	191.458	191.458	0
52835	18	1378	187	21025.7	33	568	568	0.8235	0.0021777		3	107.683	107.683	33
31742	18	1378	456	50091.8	5	7	0	0.2171	1.1E-05		3	14.106	14.106	0
49734	18	1378	200	21433.6	5	28	0	0.335	0.0001004		3	18.355	18.355	0
45693	18	1378	2755	293943.1	11	42	0	0.0399	1.09E-05		3	30.812	30.812	0
58890	19	631	406	46643.9	3	6	0	0.0394	1.06E-05		3	4.429	4.429	0
68133	19	631	180	20281.2	3	13	0	0.2111	5.18E-05		3	7.942	7.942	0
52647	19	631	320	35570.9	4	16	3	0.1469	3.58E-05		3	10.494	10.494	1
39218	19	631	205	24392.5	3	6	0	0.1073	2.1E-05		3	5.398	5.398	0
35072	19	631	351	38456.3	7	28	0	0.2593	5.72E-05		3	14.033	14.033	0
71142	19	631	1852	198351.6	15	33	0	0.1312	1.28E-05		3	35.526	35.526	0
43315	19	631	178	19570.4	17	98	0	0.5449	0.0003947		3	45.506	45.506	0
35073	19	631	287	31705	7	28	0	0.3171	6.99E-05		3	14.033	14.033	0
contaminant_NRL_1MCOH	19	631	428	46804.8	6	31	8	0.1869	5.19E-05	Immunoglobulin g1 (igg1) (mcg) with a hinge deletion, chain H...	3	14.758	14.758	3
58774	19	631	3224	357956	3	5	5	0.0112	1.1E-06		3	6.061	6.061	3
74096	19	631	1003	108085.5	5	12	0	0.0887	8.6E-06		3	13.524	13.524	0
6170	19	631	297	34793.4	4	7	1	0.0741	1.69E-05		3	6.747	6.747	1
66935	19	631	1721	184041.5	15	33	0	0.1412	1.37E-05		3	35.526	35.526	0
37553	19	631	591	66886.4	2	3	0	0.0186	3.6E-06		3	4.085	4.085	0
71141	19	631	1060	114997.7	5	12	0	0.084	8.1E-06		3	13.524	13.524	0
14557	19	631	1818	194503.7	15	33	0	0.1337	1.3E-05		3	35.526	35.526	0
9623	19	631	563	62988.7	8	23	0	0.2131	2.93E-05		3	24.086	24.086	0
6171	19	631	220	26303.1	3	6	0	0.1	1.96E-05		3	5.398	5.398	0
75747	19	631	472	52124.7	6	11	11	0.1758	1.67E-05		3	13.704	13.704	6
66932	19	631	363	41136.2	3	10	0	0.1074	1.98E-05		3	7.166	7.166	0
73199	19	631	165	17982.9	21	312	0	0.7091	0.0013557		3	61.364	61.364	0
43316	19	631	216	23709.5	20	124	0	0.5833	0.0004116		3	52.288	52.288	0
14556	19	631	1811	193554.1	15	33	0	0.1342	1.31E-05		3	35.526	35.526	0
7029	19	631	94	10430.2	11	85	3	0.4255	0.0006483		3	26.162	26.162	1
14702	19	631	1337	150716.3	1	1	1	0.0082	5E-07		3	2.292	2.292	1
9624	19	631	671	74542	8	23	0	0.1788	2.46E-05		3	24.086	24.086	0
34292	19	631	164	17934.6	3	31	0	0.128	0.0001355		3	6.682	6.682	0
[truncated: 8,518 more rows]

## Sheet: Peptides
SeproQ	PeptideSequence	NoMyScans	NoMyMapableProteins	TheProteinLocci
0	PEQVAMATVTALHR	17	3	| 5595 | 5596 | 5597
0	VIGNQSLVNELAFTAR	27	2	| 949 | 950
0	HEERQDEHGYISR	2	1	| 68046
0	GPSWDPFR	6	1	| 68046
0	YFVEAGAMAVR	1	4	| 19659 | 19660 | 19661 | 25691
0	EKPYFPIPEEYTFIQNVPLEDR	7	10	| 25806 | 25807 | 25808 | 25809 | 25810 | 41555 | 66021 | 66023 | 66024 | 66025
0	YNILGTNTIM[15.9949]DK	5	11	| 25806 | 25807 | 25808 | 25809 | 25810 | 41555 | 45346 | 66021 | 66023 | 66024 | 66025
0	MCLFAGFQR	3	11	| 25806 | 25807 | 25808 | 25809 | 25810 | 41555 | 45346 | 66021 | 66023 | 66024 | 66025
0	VAEQTPLTALYVANLIK	29	2	| 13998 | 33914
0	DATNVGDEGGFAPNILENK	42	3	| 28174 | 62495 | 62497
0	IYHTIAYLTPLPQPNR	19	3	| 22148 | 71648 | 71650
0	DPWPVPQGK	3	2	| 70920 | 70921
0	PSSSPVIFAGGQDR	3	5	| 17068 | 17069 | 17070 | 17073 | 42586
0	LSYYPHCLASFTELLQAAFGGK	4	1	| 71688
0	ISVNNVLPVFDNLM[15.9949]QQK	33	14	| 54829 | 54830 | 54831 | 54832 | 54833 | 54834 | 54835 | 54836 | 54837 | 54838 | 54839 | 61259 | 61260 | 61261
0	ASVSQVEADLK	3	2	| 48894 | 52160
0	LAPALATGNTVVM[15.9949]K	3	1	| 75932
0	DNGIRPSSLEQMAK	6	2	| 68590 | 68591
0	IPHLAIHLQR	4	10	| 4702 | 4703 | 4704 | 9189 | 9190 | 46864 | 46865 | 61832 | 61833 | 61834
0	NPWSMDENLMHISYEAGILENPK	44	5	| 13303 | 13304 | 65638 | 65639 | 65640
0	FGLYLPLFK	6	1	| 373
0	LTVNDFVR	6	6	| 373 | 11708 | 18528 | 52665 | 52666 | 52667
0	DQAVENILVSPVVVASSLGLVSLGGK	9	2	| 58987 | 58989
0	LSSLIILMPHHVEPLER	3	3	| 58987 | 58988 | 58989
0	QVENAGAIGPSR	6	3	| 33763 | 36829 | 70290
0	EVLPQLVDAVTSAQTSDSLEAILDFLDFK	6	2	| 19043 | 34049
0	M[15.9949]GLVDQLVEPLGPGLKPPEER	12	6	| 22932 | 39242 | 71263 | 71264 | 71265 | 71266
0	QPSQGPTFGIK	3	4	| 7578 | 7579 | 70927 | 72451
0	GGVTEPGSSGSPIYSPEK	4	1	| contaminant_gi|7463016
0	STGNFLTLTQAIDK	2	8	| 3915 | 3916 | 3917 | 3918 | 3920 | 22461 | 46926 | 46927
0	FPGVGVLPGVPTGAGVK	3	6	| 4962 | 4963 | 4964 | 4966 | 4967 | 4970
0	YILSDSSPAPEFPLAYLTSENRDIWAELR	1	5	| 73410 | 73411 | 73412 | 73413 | 76622
0	QAVSMFLGAVEEAKK	2	9	| 75751 | 75753 | 75754 | 75756 | 75757 | 75758 | 75759 | 75760 | 75763
0	MIGGPILPSER	6	12	| 75751 | 75753 | 75754 | 75755 | 75756 | 75757 | 75758 | 75759 | 75760 | 75761 | 75762 | 75763
0	M[15.9949]TLVEEGFNPAVIK	3	1	| 43567
0	IWYGTGLTFVSGLK	6	1	| 43567
0	ALYDTFSAFGNILSCK	6	7	| 46277 | 46278 | 46279 | 46280 | 46281 | 47853 | 47854
0	IWDLEGK	3	8	| 23922 | 44610 | 50791 | 59416 | 68016 | 68021 | 68022 | 68026
0	LPANHPLLTGQR	6	3	| 4437 | 14680 | 14681
0	TENPLILIDEVDK	4	3	| 4985 | 4987 | 4988
0	VTLMQLPTR	6	1	| 53534
0	EAALTSEEVGADLEQVEVLQK	1	3	| 16183 | 16184 | 40072
0	ELVEPVSR	3	3	| 53303 | 53304 | 53305
0	HMQGIQFR	5	1	| 27820
0	SMTLEIR	5	4	| 62149 | 62150 | 62151 | 62152
0	FGYVDFESAEDLEK	6	4	| 7966 | 51216 | 72490 | 72491
0	GQHVPGSPFQFTVGPLGEGGAHK	7	4	| 2838 | 45692 | 45693 | 65994
0	YLFLGDYVDR	2	14	| 1450 | 1451 | 2767 | 2889 | 2890 | 18698 | 29688 | 58381 | 58382 | 60778 | 60779 | 61146 | 62023 | 62024
0	NHLPVPNLDPDTYR	9	4	| 27136 | 68602 | 71829 | 71830
0	SELHIENLNMEADPGQYR	11	2	| 377 | 379
0	EGNGTVMGAEIR	1	13	| 12505 | 12506 | 12507 | 12508 | 12509 | 12510 | 12511 | 48656 | 53486 | 53487 | 72139 | 72141 | 73714
0	EGIPPDQQR	45	5	| contaminant_UBIQUITIN08 | 54052 | 54053 | 54054 | 56962
0	TLSDYNIQK	16	5	| contaminant_UBIQUITIN08 | 54052 | 54053 | 54054 | 71822
0	VTGWGNLK	1	3	| 5666 | 5667 | 31761
0	FLEQVHQLYDDSFPMEIR	11	14	| 64695 | 64696 | 64697 | 64698 | 64699 | 64700 | 64701 | 64702 | 64703 | 64704 | 64705 | 64706 | 75441 | 75442
0	FIQQTYPSGGEEQAQYCR	2	3	| 10855 | 10856 | 10857
0	FAEFEDFPETSEPVWILGR	6	2	| 13802 | 13803
0	AHVLAASVEQATENFLEK	6	5	| 67585 | 67586 | 67587 | 67588 | 67589
0	NPSTSLGPTLEPEEVVNR	8	4	| 35969 | 35970 | 52917 | 68735
0	TLHPAVHAGILAR	1	2	| 7744 | 40533
0	LDLWNLNNDTEVPTASISVEGNPALNR	2	2	| 42327 | 60648
0	RIILLVK	1	3	| 8259 | 29960 | 74011
0	LVLPSLISSR	5	8	| 10983 | 10984 | 10985 | 10986 | 10987 | 36175 | 51206 | 57389
0	NEDSLVFVQTDK	4	5	| 28290 | 28291 | 52640 | 52641 | 52642
0	LVYQNIFTAMQAMIR	4	6	| 4607 | 68876 | 68877 | 68878 | 68879 | 68880
0	VEHQCLSSEELK	3	2	| 1695 | 22229
0	RMATEVAADALGEEWK	3	2	| 37123 | 37124
0	KINQLPEAER	1	3	| 21301 | 21302 | 21390
0	MSTSPEAFLALR	3	1	| 5264
0	SFLYEIVSNK	3	2	| 54984 | 54985
0	EWVHVAPLPDTYR	2	3	| 683 | 684 | 30181
0	LMANPEALK	2	1	| 9501
0	IGHVGMQIEHIIENIVAVTK	1	3	| 18432 | 18433 | 73745
0	ALEVAEYLTPVLK	4	2	| 54649 | 54650
0	GAAGALLVYDITR	7	6	| 12246 | 12247 | 31845 | 71186 | 71187 | 74312
0	MGLLAVLR	4	7	| 15448 | 15449 | 15450 | 15451 | 27465 | 27466 | 27467
0	STLLLLLTGK	3	3	| 22495 | 24010 | 50455
0	VDLPATSVVITFHNEAR	6	3	| 3012 | 23442 | 58750
0	LWEPLVEEPPADQWK	4	4	| 5408 | 5409 | 5410 | 76396
0	FYEEVHDLER	6	7	| 2815 | 2817 | 2821 | 2822 | 2823 | 2824 | 45872
0	TLAEHQQLIPLVEK	1	7	| 68334 | 73785 | 73786 | 73787 | 73788 | 73789 | 73790
0	AGVNFSEFTGVWK	5	3	| 2396 | 24299 | 24300
0	STGEPLGHVPAR	6	5	| 17182 | 62324 | 62325 | 62326 | 62327
0	NDYEARPQYYK	1	5	| 21834 | 21835 | 21836 | 21837 | 21838
0	GAGYTFGQDISETFNHANGLTLVSR	3	7	| 14199 | 14421 | 20631 | 23852 | 39335 | 49658 | 62206
0	IFAQLDSIIDDR	9	3	| 9127 | 10290 | 37048
0	SYELQESNVR	1	3	| 11555 | 11556 | 19055
0	YNTYMR	3	6	| 6704 | 10233 | 10234 | 18031 | 32308 | 32309
0	VDYLVTEEEINLTR	2	5	| 46933 | 46934 | 46935 | 46936 | 46937
0	IDANNVAYTTGK	2	2	| 2571 | 40351
0	ELNVMFIETSAK	3	1	| 66369
0	YDPTIEDSYR	3	6	| 56398 | 56399 | 56400 | 56401 | 68095 | 68096
0	AISGGSIQIENGYFVHYFAPEGLTTMPK	1	6	| 37723 | 37724 | 37725 | 37726 | 37727 | 71213
0	TLEDEEEQERER	1	4	| 8486 | 11940 | 57362 | 57363
0	SFDSNAFTLLLR	3	6	| 20937 | 20938 | 20939 | 20940 | 20941 | 20942
0	ILM[15.9949]VGLDAAGK	3	8	| 28974 | 28975 | 28992 | 28993 | 29206 | 29208 | 29209 | 29210
0	NHQDVAGVFALSSFLNK	3	4	| 520 | 521 | 522 | 32331
0	NHEEEMLALR	1	4	| contaminant_KERATIN07 | contaminant_KERATIN08 | 51295 | 54005
0	SVFLEQMK	1	2	| 47679 | 48772
0	IEQHYFEDR	1	3	| 63614 | 63615 | 63616
0	QLTSDGQLR	2	6	| 73717 | 73718 | 73719 | 73721 | 73722 | 73723
0	TILSELAPSLPSYHNLEWR	3	3	| 41477 | 41478 | 41479
0	TAPGM[15.9949]GDQSGCYR	1	3	| 72502 | 72506 | 72507
0	IQTQLNLIHPDIFPLLTSFR	1	4	| 28842 | 53679 | 74845 | 74847
0	GNEIVLSAGSTPR	3	4	| 61138 | 68893 | 68895 | 69600
0	TPVSITEHPK	2	1	| 61138
0	ARQEELYSELQAR	5	5	| 16354 | 16594 | 61663 | 61664 | 71325
0	LSVYQAMK	3	5	| 16354 | 16594 | 61663 | 61664 | 71325
0	LNEAAAGLNQAATELVQASR	15	4	| 71388 | 71389 | 71390 | 71391
0	IPEAPAGPPSDFGLFLSDDDPKK	2	4	| 71388 | 71389 | 71390 | 71391
0	EHPWEVM[15.9949]PDLYFYRDPEEIEK	8	3	| 61598 | 61599 | 61601
0	QGDEVSVHYDPMIAK	5	4	| 515 | 516 | 39223 | 57044
0	WSHWILSHAVALTR	10	5	| 9531 | 9532 | 9533 | 9542 | 18841
0	NIVLSGGSTMFR	2	2	| 5212 | 36238
0	AALEQDLAFWYGPR	6	1	| 22562
0	GHYTEGAELVDSVLDVVRK	22	8	| 11857 | 25793 | 25976 | 55273 | 56255 | 56256 | 56257 | 56268
0	SGEHDFGAAFDGDGDR	11	3	| 60570 | 72466 | 72467
0	VGEALVSHPEVPLISFTGSQPTAER	20	2	| 967 | 5356
0	VLNQVADLLEQSLEEFAQAESK	13	1	| 5356
0	CLVLTGFGGYDK	3	2	| 60557 | 60558
0	DMTSEQLDDILK	2	2	| 14434 | 28173
0	NLDQSGTNVAK	3	3	| 32985 | 32986 | 47759
0	GGMGSGGLATGIAGGLAGMGGIQNEK	33	2	| contaminant_KERATIN09 | 61547
0	LGQHVPTLHPTSEELTIAGMTFTTFDLGGHEQAR	7	2	| 61379 | 61380
0	ELEALIQNLDNVVEDSMLVDPK	9	6	| 21266 | 32993 | 32994 | 47931 | 66148 | 66149
0	LSVTVDPK	3	3	| 47931 | 66148 | 66149
0	IMDEFK	3	3	| 66148 | 66149 | 73940
0	GQVQEVGWHDVAGWLGR	3	1	| 46294
0	GDNPFPK	6	7	| 1888 | 1889 | 1890 | 1891 | 33180 | 36652 | 36653
0	VANILHDDCAFLSAFGDVSKPER	1	1	| 32557
0	LYSESLAR	4	6	| 14379 | 46592 | 46593 | 46594 | 63061 | 63062
0	M[15.9949]LLYTEVTR	3	8	| 14379 | 14380 | 14381 | 46593 | 46594 | 63061 | 63062 | 72085
0	IEDGVLQFLVLLVAGR	6	3	| 57125 | 57126 | 57127
0	ALEFVAR	4	2	| 57126 | 57127
0	DPETLVGYSMVGCQR	5	5	| 19172 | 19173 | 19174 | 19175 | 19176
0	SYIIAGGLGGFGLELAQWLIQR	4	5	| 19172 | 19173 | 19174 | 19175 | 19176
0	IPGLLSPHPLLQLSY	3	5	| 19172 | 19173 | 19174 | 19175 | 19176
0	VFTTVGSAEK	4	5	| 19172 | 19173 | 19174 | 19175 | 19176
0	VTAIHIDPATHR	6	5	| 19172 | 19173 | 19174 | 19175 | 19176
0	GGPEVQQVPAGERPLWFICSGMGTQWR	2	5	| 19172 | 19173 | 19174 | 19175 | 19176
0	DHGGALGPEEFK	6	3	| 22722 | 41691 | 71702
0	MAPYQGPDAVPGALDYK	7	5	| 22722 | 22723 | 41691 | 71228 | 71702
0	PWIGLAEALGTLMR	6	10	| 4125 | 4127 | 4128 | 4129 | 4130 | 4131 | 4135 | 12113 | 12114 | 48549
0	YFAPWVGVAEDPVTGSAHAVLSSYWSQHLGK	29	1	| 37139
0	VLVGKNFEDVAFDEK	1	8	| 23554 | 23555 | 43399 | 43400 | 43402 | 43403 | 43404 | 43405
0	IKPHLM[15.9949]SQELPEDWDKQPVK	8	8	| 23554 | 23555 | 43399 | 43400 | 43402 | 43403 | 43404 | 43405
0	LTELQLR	2	2	| 5393 | 5394
0	GLAVFISDIR	3	4	| 49185 | 49186 | 49187 | 49188
0	TKPSDEEM[15.9949]LFIYGHYK	7	3	| 31825 | 64380 | 64680
0	IVAPELYIAVGISGAIQHLAGM[15.9949]K	3	3	| 25400 | 25401 | 55548
0	EISPDTTLLDLQNNDISELR	15	3	| 75551 | 75552 | 75553
0	TPAVEGLTEAEEEELRAELTKVEEEIVTLR	3	3	| 16606 | 16607 | 16608
0	ELNYFAK	3	4	| 30968 | 63543 | 63544 | 69974
0	ALIEILATR	9	5	| 6008 | 6009 | 6010 | 6860 | 58138
0	STAGDTHLGGEDFDNR	10	7	| 47877 | 60179 | 60180 | 62660 | 62661 | 62662 | 62663
0	MMDYLQGSGETPQTDVR	10	4	| 2207 | 2208 | 66708 | 69815
0	VSSQSFSEIER	3	5	| 791 | 792 | 793 | 794 | 795
0	EAINVEQAFQTIAR	5	5	| 70385 | 70387 | 70388 | 70389 | 70390
0	GYIDLSK	3	1	| 49965
0	TEHINIHQLR	6	2	| 75242 | 75243
0	IYPLPHMYVIK	7	2	| 25090 | 55517
0	APEEEDHVLVLR	4	9	| 43398 | 43399 | 43400 | 43401 | 43402 | 43403 | 43404 | 43405 | 43406
0	AFITHGGANGIYEAIYHGIPMVGVPLFADQPDNIAHMK	18	1	| 63728
0	AFITHGGANGIYEAIYHGIPM[15.9949]VGVPLFADQPDNIAHMK	24	1	| 63728
0	VARPGGDTIFGK	3	3	| 2706 | 2707 | 2708
0	IIFEDDR	9	3	| 2706 | 2707 | 2708
0	TSIAIDTIINQKR	1	2	| 44074 | 65614
0	GIIWGEDTLMEYLENPKK	6	1	| 26882
0	EIYMNVPVGAAGVR	1	2	| 18086 | 23010
0	TPSPKEEDEEPESPPEK	3	1	| 65022
0	NFAADHFNQEILPVFLNANR	1	4	| 52651 | 52652 | 76319 | 76320
0	ISVNDFIIK	3	2	| 75807 | 75808
0	VMEELPLMLLSEFSLVDK	1	4	| 18179 | 18180 | 42189 | 42190
0	NIIGVIPYFPYSK	3	3	| 20740 | 28541 | 46289
0	WTNQLNSLNQAVVSK	2	2	| 60682 | 60684
0	YVNMQDPEMDMK	3	2	| 56030 | 58666
0	HIDFSLR	4	1	| 52815
0	GPGDLEAPSNLVISER	1	6	| 37223 | 37224 | 37225 | 59059 | 59060 | 59061
0	QFILVMNALDNR	1	4	| 6911 | 6912 | 47751 | 47752
0	YIFVENLYR	2	3	| 36704 | 58042 | 76431
0	FNTFIHEDIWNIR	1	1	| 6743
0	GGPGNPALAEPLIQNVR	1	1	| 69850
0	FTNIGPDTM[15.9949]R	2	2	| 43226 | 75969
0	QHATNVGIM[15.9949]FR	3	3	| 32445 | 61385 | 61386
0	QELSEAEQATR	3	2	| 29780 | 73491
0	YFKPGMPFDLM[15.9949]VFVTNPDGSPAYR	1	2	| 29780 | 73491
0	ASLHALVGSPIIWGGEPR	10	2	| 2152 | 2153
0	TELVEPTEYLVVHLK	3	2	| 5914 | 5915
0	MLSSFLSEDVFK	3	1	| 5914
0	ALNAPPGTSLISFSDK	26	1	| 9728
0	ELDDATEANEGLSR	4	1	| 8627
0	VVAGVANALAHK	25	1	| 72252
0	THVGMSIQTFR	11	1	| 36347
0	GSFGELALMYNTPR	4	4	| 62272 | 62273 | 62274 | 62275
0	LDAVVVSTNYR	5	1	| 30260
0	WTELGALDILQMLGR	4	3	| 3137 | 3138 | 3139
0	NLSLVVHGPGDLR	5	5	| 138 | 139 | 25298 | 44466 | 44467
0	NDYSYWLSTPEPM[15.9949]PMSMAPITGENIRPFISR	2	2	| 29719 | 50084
0	NAFHENDTIYSLTSAGR	1	4	| 66955 | 66956 | 66957 | 66958
0	ELAFFANALEEVSIETIEAGFMTK	28	1	| 62704
0	LTQDQDVDVK	5	2	| 258 | 52695
0	VLELDNVK	3	1	| 258
0	SEEAHAEDSVMDHHFR	3	1	| 49876
0	QHPEDPIGHPIMHLSGVK	10	3	| 16381 | 59419 | 59420
0	TLIISFLFK	4	3	| 16381 | 59419 | 59420
0	EIDQTPYK	4	3	| 16381 | 59419 | 59420
0	FEVGDIMLIR	5	3	| 21300 | 45855 | 55053
0	RDDVALEGVSHFFR	3	1	| 65878
0	DVMQQQLAEYQELLDVK	7	5	| 64250 | 64996 | 64997 | 64998 | 64999
0	LEQLGIPR	3	3	| 16094 | 16095 | 16096
0	VSYARPSSEVIK	2	3	| 30662 | 63819 | 63820
0	FVIGGPQGDAGLTGR	6	1	| 46922
0	FSIDVFEETR	18	3	| 21410 | 21411 | 66781
0	QLTQPETHFGR	6	2	| 1359 | 1360
0	NQCTQVVQER	3	1	| 60408
0	GLVGIEFK	1	1	| 60408
0	GGGGGGYGSGGSSYGSGGGSYGSGGGGGGGR	5	1	| contaminant_KERATIN13
0	EIAEAYLGK	2	5	| 47877 | 62660 | 62661 | 62662 | 62663
0	SVPTWLK	4	3	| 30307 | 30308 | 30309
0	SYLPTSLADYILTR	1	1	| 75418
0	TYINPFVSFLDQR	8	1	| 64551
0	EWQEQFLIPNLALIDK	5	1	| 44503
0	GVPGAIVNVSSQCSQR	21	4	| 20616 | 20617 | 20618 | 20619
0	PVYHFFGTSTFSQYTVVSDINLAK	2	5	| 18356 | 31233 | 31234 | 31235 | 35914
0	FCFSNEFSTFTHK	1	1	| 51999
0	DKPLKDVIIADCGK	3	2	| 43315 | 43316
0	DATNVGDEGGFAPNILENNEALELLK	15	6	| 7221 | 7222 | 11792 | 11793 | 11794 | 33497
0	LAMQEFM[15.9949]ILPVGASSFK	8	6	| 7221 | 7222 | 11792 | 11793 | 11794 | 33497
0	GDVFLLDLGK	3	2	| 68723 | 68724
0	LDHHPEWFNVYNK	9	1	| 4855
0	YIVFVTNYPLTISGK	3	1	| 12072
0	FGGNFAHQASVAR	1	4	| 28849 | 57390 | 67364 | 67366
0	YCTDTGVLFR	3	5	| 560 | 561 | 562 | 563 | 564
0	FVDGLM[15.9949]IHSGDPVNYYVDTAVR	11	3	| 11859 | 11862 | 47144
0	IVNVSSLAHHLGR	3	4	| 44972 | 71801 | 71802 | 71803
0	ENAEQGEVDM[15.9949]ESHR	6	1	| 8869
0	M[15.9949]NVLADALK	5	4	| 3451 | 48657 | 73771 | 73772
0	VEVLPALTDNYMYLVIDDETK	6	3	| 38879 | 38880 | 74524
0	VLVPATDR	3	2	| 4102 | 5444
0	GMEFEGAIIALFHLLATR	3	4	| 5737 | 65393 | 65394 | 69738
0	FDDTNPEK	1	6	| 1165 | 11059 | 11060 | 28685 | 41551 | 41552
0	TNVIQSLLAR	3	1	| 10646
0	TCSPASLSQASADLEATLR	2	1	| 3610
0	VPAFLSAAEVEEHLR	4	2	| 65245 | 65246
0	SSSLLIPPLETALANFSSGPEGGVMQPVR	2	2	| 65245 | 65246
0	ATFDAISK	7	6	| 2638 | 2640 | 28991 | 53040 | 53041 | 53109
0	RGPFELEAFYSDPQGVPYPEAK	6	3	| 10645 | 65775 | 66993
0	ILSDDVPIR	1	6	| 11994 | 11995 | 11996 | 11997 | 11998 | 11999
0	HLSQSSLLLEHLLSSWEQIPK	1	4	| 11003 | 12885 | 16057 | 16058
0	NAYVWSQK	2	4	| 63119 | 63120 | 63121 | 63122
0	AAFQIISQVISEATEQVLATTVGK	4	1	| 5775
0	ILGYINTGKQEGAK	6	1	| 13998
0	WCAVSEHEATK	4	1	| 57356
0	IMVANIEEVLQR	6	2	| 72871 | 72872
0	QSDELALVR	3	2	| 15192 | 15193
0	DDEVDVDGTVEEDLGK	2	3	| 55875 | 55876 | 55877
0	YNDTFWK	3	1	| 55876
0	SLKDMEESIR	2	3	| 41847 | 41848 | 42155
0	QYIISEELISEGK	7	5	| 23057 | 23058 | 23059 | 23060 | 23061
0	YMTISGFQIEETIDRETSGNLEQLLLAVVK	5	3	| 8303 | 8703 | 8704
0	TQSTWVDSFFR	3	1	| 2633
0	ILGGHLDAK	3	9	| 33085 | 33086 | 46035 | 46036 | 46037 | 46038 | 50302 | 60019 | 60655
0	HQGVMVGMGQKDSYVGDEAQSK	1	7	| 12501 | 12568 | 12569 | 14153 | 18636 | 18637 | 44263
0	MTQIMFETFNVPAMYVAIQAVLSLYASGR	1	3	| 6202 | 12501 | 26689
0	M[15.9949]GPGAASGGERPNLK	6	2	| 47761 | 47762
0	GQTHTLEDFQR	7	2	| 252 | 253
0	VCNFLASQVPFPSR	2	1	| 253
0	DETGELSSADEK	2	2	| 16811 | 66667
0	AVVPPISLSTTFK	9	1	| 53695
0	DQLIYNLLKEEQTPQNK	8	2	| 11027 | 11028
0	EYGEQIDPSTHR	3	3	| 29143 | 36247 | 36248
0	WIYEDVER	3	1	| 15640
0	PLKPPCDLSMQSVEVAGSGGAR	4	2	| 53375 | 53376
0	NDLVEALK	2	2	| 32671 | 43520
0	NYIVEDGDIIFFK	4	2	| 38997 | 51397
0	SREYQLNDSAAYYLNDLER	4	1	| 26611
0	ILPVFDEPPNPTNVEESLKR	1	2	| 6640 | 32529
0	NKGDSHLNVQVSNFK	1	3	| 1826 | 1827 | 1828
0	EAVTEILGIEPDREK	3	3	| 5760 | 52888 | 66912
0	VGPLLACIIGTQFR	6	2	| 31615 | 69357
0	VTNLHLMLQLVR	1	1	| 46731
0	VASSTLLDDR	1	1	| 46731
0	EGGWDSVQDWMDVLSGGEK	4	2	| 875 | 876
0	WNVLGLQGALLTHFLQPIYLK	2	1	| 47850
0	GLDPSFTPATGTPVVGGLTYR	5	3	| 5687 | 60004 | 60005
0	EGLYITEEIYK	30	3	| 5687 | 60004 | 60005
0	DHPEYPFHDEY	8	1	| 15654
0	GQPDVVVKEDEEYKR	18	4	| 11712 | 11713 | 11715 | 25002
0	TINLYPLTNYTFGTK	7	1	| 67000
0	DELLFPSWEALFSGSEGPLKPGAR	5	3	| 8252 | 8253 | 8254
0	HGSWGSGLDM[15.9949]HTKPWVR	6	2	| 51590 | 51591
0	PSMSKPDGWGVTK	1	2	| 51590 | 51591
0	LLVTPTSGGK	1	4	| 36380 | 36381 | 36382 | 36383
0	VEYQIK	2	1	| 7328
0	SITPLGGFPHYGEVNNDFVMLK	1	1	| 62359
0	LNVAEVTQSEIAQK	3	3	| 11329 | 26499 | 46318
0	LVDPERDMSLR	1	2	| 52183 | 52184
0	VFMYYFDNPGGQIPSWLINWAAK	1	4	| 20474 | 20475 | 20476 | 55720
0	KPQMATMSGRWK	1	1	| 52574
0	HLWSPFGLR	6	3	| 8887 | 8890 | 8892
0	STPKEETVNDPEEAGHR	4	1	| 72833
0	VFDFTFSPEEM[15.9949]K	6	1	| 1889
0	APDQDEIQR	3	2	| 34550 | 70426
0	YENEVALR	6	2	| contaminant_KERATIN03 | 66901
0	HVVSGNLVTPLPVILGHEAAGIVESVGEGVTTVKPGDK	1	3	| 66251 | 66252 | 66254
0	VCLIGCGFSTGYGSAVK	5	2	| 66251 | 66252
0	IDNLIDPGSPFLELSQFAGYQLYDNEEVPGGGIITGIGR	2	5	| 74880 | 74881 | 74882 | 74883 | 74884
0	FLWFLQK	6	1	| 6909
0	MLVQNDITSYK	5	1	| 39513
0	VQAINVSSR	3	1	| 10762
0	EVVIFGAASELFTK	10	1	| 1342
0	YVDSEGHLYTVPIR	5	1	| 61770
0	EAAPDAGAEPITADSDPAYSSK	1	2	| 10254 | 64454
0	RQIPLNEQFLSK	6	1	| 16381
0	ETELVVVDTPGIFDTEVPNAETSK	1	2	| 1742 | 1743
0	MVGFDMSK	5	3	| 66029 | 66030 | 66031
0	LDADPSLQR	3	2	| contaminant_KERATIN19 | 62461
0	FQNALLVR	7	7	| 39148 | 39149 | 39150 | 39152 | 39153 | 48868 | 64519
0	LTSAVSSLPELLEK	3	1	| 38
0	LTVGAAQVPAQLLVGALR	7	1	| 22323
0	GLCPFAPR	2	2	| 3021 | 26827
0	AMTLMEYLIK	3	1	| 66546
0	QGSGSSQPMEVQEGYGFGSGDDPYSSAEPHVSGVK	7	1	| 1846
0	FAFEER	6	3	| 10414 | 10415 | 51891
0	LITIEINPDCAAITQR	5	2	| 49395 | 49396
0	INAGMLAQFIDKPVCFVGR	3	1	| 71657
0	LLIVTNPVDILTYVAWKLSGFPK	4	1	| 10964
0	MLQAMGWK	1	1	| 24011
0	GVHTGDSVVVAPAQTLSNAEFQMLR	7	1	| 35728
0	IALGIPLPEIK	24	1	| 35728
0	EWPSNLDLRK	21	1	| 35728
0	SSALQWLTPEQTSGK	5	2	| 49477 | 49478
0	TELAEPIAIRPTSETVMYPAYAK	10	2	| 11059 | 11060
0	AYVDDTPAEQMK	3	2	| 11059 | 11060
0	VNVNLLIYLLNK	1	1	| 50228
0	GVGAEPLLPWNR	3	1	| 31613
0	DYIWNTLNSGR	5	2	| 46364 | 46876
0	VKENIDALEELK	6	2	| 70925 | 70926
0	DKGEYTLVVK	3	2	| 49136 | 65994
0	FRLEAPDADELPK	6	1	| 8255
0	IDEPLEGSEDRIITITGTQDQIQNAQYLLQNSVK	8	1	| 23323
0	STVVQLLER	2	2	| 15411 | 15422
0	RHYLFDVQR	6	1	| 43975
0	NRLDYHISVQNMMR	3	1	| 43975
0	VNLIGEHTDYNQGLVLPM[15.9949]ALELMTVLVGSPR	4	4	| 1249 | 1250 | 1251 | 1252
0	PWKPGDKEPCAHPNSR	2	3	| 10968 | 27481 | 63985
0	LTTPTYGDLNHLVSATM[15.9949]SGVTTSLR	1	2	| 56259 | 56265
0	MLPLQGAQM[15.9949]LQMLEK	1	2	| 45536 | 45537
0	KTENWLSEWWLK	4	4	| 18571 | 35410 | 35411 | 39304
0	ADQCYEDVR	2	2	| 65059 | 65060
0	LLLEFTDTSYEEK	1	2	| 60352 | 60353
0	LVNVSSMGGGAPMER	9	3	| 15178 | 66348 | 66349
0	ITSAYLQDIENAYKK	4	5	| 6783 | 6786 | 36524 | 36525 | 36526
0	ADCTITMADSDFLALMTGK	2	2	| 58491 | 66031
0	MGFPEAASSFR	6	2	| 58491 | 66031
0	SIISM[15.9949]FDR	1	1	| 2396
0	FGLEAFSDSLR	1	2	| 75360 | 75361
0	VDVYTTHSPAGTSVQNMLHWSQAVK	3	1	| 37404
0	AAVLWEVK	27	1	| 66254
0	PFFGYNFGHYLEHWLSMEGR	4	1	| 63985
0	PLSSHSDHMTFLQR	7	1	| 11620
0	VSVMSYSAK	3	1	| 54793
0	ALM[15.9949]DEVVK	2	1	| 63543
0	PGYNTEVGDK	1	2	| 6783 | 6786
0	VNQIGSVTESIQACK	8	1	| 7222
0	WLSMNVLM[15.9949]LDEKR	3	1	| 43536
0	KIEVIKPGDLGVDLTSK	7	2	| 3689 | 3690
0	VIDYAVK	6	2	| 3689 | 3690
0	VDLFYLHMPDHSTPVEETLR	18	1	| 65043
0	QNYVDLVSSLSPSLESSSQVEPGTDRK	23	1	| 48188
0	GGSDPETTGIQIWSEVFTVEKPGGK	2	2	| 22388 | 43885
0	NFDFEDVFVK	4	2	| 195 | 196
0	TVETLLLR	3	1	| 8099
0	REYLLQYNDPNRR	3	2	| 61470 | 61471
0	EGGSETGVGEGGPAQGEDLGPVSTR	4	1	| 14511
0	AYIDSFR	3	2	| 42792 | 72443
0	SDPLLIGIPTSENPFK	5	1	| 65661
0	LQVEQAPHSSPGAK	5	1	| 30610
0	QPFVPENNPER	3	1	| 2630
0	ASGAPSAGPEPAPR	3	1	| 11795
0	AYGELPEHAK	2	1	| 50549
0	EQQEVADRLETK	4	1	| 10117
0	AVLNLLR	2	1	| 67576
0	YIHLENLLAR	3	1	| 62433
0	NKPEWFFK	6	1	| 61689
0	HPDFATTGQWDVTTER	6	3	| 28235 | 28236 | 49125
0	IQEYIIAFAK	3	3	| 28235 | 28236 | 49125
0	QQVEGTAQEAVSAAGAAAQQVVDQATEAGQK	6	1	| 9784
0	EAAGEGPALYEDPPDQK	3	1	| 50573
0	VAGM[15.9949]DVELTVEER	4	2	| 14255 | 71853
0	QM[15.9949]VETELK	2	1	| 71853
0	AWDIAIATMK	1	1	| 67370
0	KAVDAGLNVMPYIK	5	1	| 63881
0	LFFWNSK	3	1	| 63881
0	HECQANGPEDLNR	1	1	| 9718
0	QAIPLDENEGIYVQDVK	2	1	| 10799
0	VQRPPSAASAAPSSSK	2	1	| 130
0	DSILGEPGMGFK	6	1	| 386
0	HGGGGGGFGGGGFGSR	6	1	| contaminant_KERATIN22
0	IGEYLEK	1	1	| 11092
0	ACQSLGTGMMLSSWATSSIEEVAEAGPEALR	2	1	| 42662
0	LAVLITNSNVR	3	1	| 1250
0	LPDVYGVFQFK	5	1	| 31840
0	YMLWLSADLK	2	1	| 40331
0	SKPELPPGLSPEATAPVTPSRPEGGEPGLSK	2	1	| 17585
0	TGLFTPDLAFEAIVK	3	1	| 29301
0	AAGTVFTTVEDLGSK	4	1	| 378
0	VLYAYGYYTGEPSKR	4	1	| 11772
0	VSEPLLWELFLQAGPVVNTHMPK	5	1	| 972
0	IAGAPTQYPPGRGGPPPPMGRGAPPPGM[15.9949]MGPPPGMR	1	1	| 70990
0	GPGTGPGPGPGPGPGPGPGPGPGPGPGPGPGPGPGPR	1	3	| 22980 | 22981 | 22982
0	TFYNELR	3	12	| 12501 | 14153 | 18635 | 18636 | 18637 | 26689 | 43287 | 44263 | 71296 | 74497 | 74498 | 74499
0	FLELDTNLPANR	1	1	| 54301
0	TVEIVDSVEAYATMLR	1	3	| 60570 | 72466 | 72467
0	SLEAM[15.9949]KSHCLK	1	1	| 10350
0	SCMLTGTPESVQSAK	1	7	| 3153 | 3154 | 3155 | 3156 | 3157 | 3158 | 3159
0	ESNPPKNEEQKETVDNVQR	1	8	| 15839 | 15840 | 15841 | 40492 | 40493 | 40494 | 40495 | 40496
0	IYDQRKIDENENNGVLK	1	2	| 60944 | 65637
0	LPRPPPPEMPESLKK	1	2	| 25741 | 32175
0	VNAVNPTVVMTSM[15.9949]GQATWSDPHKAK	1	5	| 20617 | 20618 | 20619 | 44220 | 44221
0	LVGPEGFVVTEAGFGADIGMEK	65	2	| 7579 | 70927
0	ALDDMISTLK	3	7	| 45229 | 45230 | 45231 | 45232 | 45420 | 76242 | 76243
0	TGPLPPGPPPEIVIYQELR	35	3	| 49969 | 73873 | 73875
0	FDDPLLGPR	1	7	| 3915 | 3916 | 3917 | 3920 | 22461 | 46926 | 46927
0	INYGGDIPR	3	3	| 24326 | 43284 | 62037
0	PALVVLTEK	3	1	| 11489
0	FVAVTSTNAAK	9	15	| 1594 | 1595 | 1596 | 3924 | 48871 | 49873 | 54193 | 54194 | 59345 | 61489 | 67270 | 67272 | 67273 | 67274 | 72910
0	SPALTIENEHIR	1	1	| 26445
0	PGPVFGSK	2	4	| 763 | 764 | 765 | 766
0	TEVDIYNSDPLICR	2	4	| 49432 | 49433 | 55486 | 55488
0	DALYFLDDTAK	6	1	| 43567
0	GDYSVLVPGLR	2	2	| 44278 | 76900
0	VAGHLIEQL	1	2	| Reverse_25092 | Reverse_58200
0	TALVANTSNMPVAAR	3	3	| 4437 | 14680 | 14681
0	DM[15.9949]IILPEMVGSMVGVYNGK	8	4	| 4060 | 4061 | 40698 | 58821
0	GTYLATFHQR	7	4	| 53532 | 53533 | 53534 | 53535
0	ELLLPNWQGSGSHGLTIAQR	7	2	| 20179 | 20180
0	ISMPDFDLHLK	4	1	| 20180
0	GFIQVYVDQVDEDIVAVTR	12	1	| 27820
0	HGLIPNLLGEGIYAR	9	1	| 27820
0	VSLDPHAQVAVGILR	14	1	| 27820
0	NIFPYHEVTVK	4	1	| 27820
0	IPFASLASR	8	1	| 27820
0	KNFESLSEAFSVASAAAVLSHNR	2	5	| 7950 | 7951 | 7952 | 7953 | 55190
0	KFNILGTNTK	1	4	| 8725 | 8726 | 57780 | 67350
0	NYIQGINLVQAK	2	1	| 42332
0	DTSYLFITGPDVVK	5	12	| 395 | 396 | 397 | 398 | 399 | 400 | 401 | 402 | 403 | 404 | 16241 | 25903
0	AVAFQNPQTHVIENLHAAAYR	6	2	| 37102 | 37103
0	EKLPWTEFAESAEDGPTTR	13	2	| 4467 | 13553
0	HQEAEMAQNAVR	3	9	| 11204 | 11205 | 11206 | 11207 | 20550 | 20551 | 20552 | 20553 | 20554
0	YDEYVNVK	1	1	| 10855
0	VLIQVGYEPLPPTIGR	25	2	| 2592 | 2593
0	YDYVLTGYTR	8	4	| 18603 | 30303 | 30429 | 47323
0	VLAAQETHEGVTEDGIEDAFEVLGEIQEIVK	6	3	| 22689 | 22690 | 50985
0	TYLPSQVSR	3	2	| 22690 | 50985
0	VFTAIANQPWAQK	3	2	| 1650 | 68883
0	TIAEIFGNPNYLR	1	2	| 1650 | 68883
0	DPTGMDPDDIWQLSSSLK	4	4	| 229 | 230 | 231 | 232
0	YRPSMEGYR	6	4	| 7408 | 14262 | 14263 | 14264
0	SQWLNEK	3	18	| 51120 | 51121 | 51122 | 51123 | 51152 | 51153 | 51154 | 51155 | 51156 | 51157 | 51158 | 51159 | 51160 | 51161 | 63784 | 63785 | 63786 | 63787
0	QGIETPEDQNDLRK	1	6	| 10890 | 31439 | 71377 | 71378 | 71379 | 71380
0	NSFGLAPAAPLQVHAPLSPNQTVEISLPLSTVGSVM[15.9949]K	1	2	| 67819 | 67822
0	GFGFVLFK	6	6	| 23816 | 23817 | 24653 | 24654 | 60960 | 60961
0	TLSLRPLLAVPTEEEPDSAAK	8	2	| 64279 | 64280
0	LFEEPEDPSNR	3	7	| 4478 | 26960 | 54241 | 58065 | 69755 | 69756 | 75487
0	HDVGAYMLMYK	2	1	| 5264
0	MAVLALLAK	2	1	| 5264
0	LLFEDWTYDDFR	2	6	| 24371 | 55967 | 55968 | 55969 | 59245 | 59246
0	EMFEVTGLHDVDQGWMR	2	2	| 59245 | 59246
0	SLDLFNCEVTNLNDYR	3	3	| 15784 | 21103 | 21104
0	LLEPVLLLGK	9	5	| 52318 | 52319 | 52320 | 52321 | 52322
0	ADSAVSQEQLR	2	4	| 7664 | 7665 | 65486 | 65487
0	YYSFNYEGIAR	1	2	| 22341 | 35729
0	LALSQNQQSSGAAGPTGK	1	7	| 34665 | 34666 | 38900 | 38901 | 38902 | 38903 | 38904
0	LSENVIDR	3	3	| 27713 | 27714 | 27715
0	SGSISYTELQQALSQMGYNLSPQFTQLLVSR	6	1	| 10610
0	THMTHHPISDHEATLR	5	19	| 8089 | 8090 | 8091 | 10275 | 10276 | 11779 | 11780 | 11781 | 11782 | 11783 | 11784 | 11785 | 11786 | 45191 | 72885 | 72886 | 76347 | 76348 | 76349
0	KDPELFLGLASNILNFITSSMLNSR	1	4	| 11302 | 11303 | 11304 | 11305
0	FDPEIPQTLR	2	2	| 47644 | 47645
0	NAEIGNKDFELDVLEEAYTTEHWLVR	8	3	| 12712 | 12713 | 36459
0	EAYYWLR	6	3	| 12712 | 12713 | 36459
0	MASNIFGPTEEPQNIPK	6	8	| 25390 | 25391 | 25392 | 25393 | 25394 | 37713 | 37714 | 45892
0	EALGDAQQSVR	2	8	| 96 | 97 | 98 | 13221 | 13222 | 13223 | 44542 | 44543
0	FSHLTSLPQQLPSQQLMSK	1	4	| 11228 | 35844 | 35845 | 35846
0	GPGGSSLLIEALSNSSHK	4	2	| 60319 | 60320
0	QPPSNPPPRPPAEAR	4	1	| 29924
0	QASALIDRPAPHFER	2	21	| 8240 | 31969 | 31970 | 31971 | 31972 | 31973 | 31974 | 31975 | 31976 | 31977 | 70590 | 70592 | 70593 | 70594 | 70595 | 70596 | 70597 | 70598 | 70599 | 70600 | 70601
0	ISIVEALTLLNNHK	1	2	| 13119 | 26268
0	IPLLSDLTHQISK	23	2	| 15040 | 17855
0	LISWYDNEFGYSNR	44	4	| 18883 | 18897 | 28411 | 28882
0	YCAQDAFFQVK	4	3	| 949 | 950 | 951
0	WALSQSNPSALR	6	1	| 9584
0	NKYEDEINK	6	9	| contaminant_KERATIN13 | contaminant_KERATIN17 | contaminant_KERATIN20 | contaminant_KERATIN21 | 10474 | 20051 | 40198 | 62537 | 65046
0	IGYNPDTVAFVPISGWNGDNMLEPSANMPWFK	25	4	| 28118 | 28119 | 28121 | 28122
0	YYVTIIDAPGHR	34	7	| 28118 | 28119 | 28120 | 28121 | 28122 | 28123 | 28211
0	SGDAAIVDM[15.9949]VPGK	7	3	| 28118 | 28119 | 28121
0	LQSTFVFEEIGRR	4	4	| 30852 | 30853 | 34696 | 75197
0	FLENEDR	3	1	| 52554
0	FIEIAAR	3	12	| 3096 | 25806 | 25807 | 25808 | 25809 | 25810 | 41555 | 45346 | 66021 | 66023 | 66024 | 66025
0	PLLGGSLMEYAILSAIAAMNEPK	5	2	| 10377 | 10785
0	LPASFDAR	16	3	| 75678 | 75679 | 75680
0	MLSPFELVQFDMEAAEPVRDNQGFCIPVGLGEPGLLLTK	5	3	| 31672 | 52527 | 52528
0	TALYVANLIK	3	2	| 13998 | 33914
0	LM[15.9949]IEMDGTENK	5	3	| 28174 | 62495 | 62497
0	SVGELPSTVESLQK	3	2	| 48894 | 52160
0	RVVVLCGHDAVR	2	1	| 39518
0	KSDAFVPFSIGK	2	3	| 39518 | 39519 | 39520
0	ELGEDGLK	2	1	| 75932
0	SNPTFYLQK	3	3	| 33303 | 37638 | 37639
0	AAMPVAQHLNPVQVLQLVEETLPDNSILVVDGGDFVGTAAHLVQPR	5	3	| 9024 | 9025 | 23489
0	FGDIVPLGVTHMTSR	9	3	| 28494 | 28496 | 28497
0	LLVPYLM[15.9949]EAIR	12	4	| 30067 | 30069 | 30070 | 43521
0	HLTYAEFTQFLLEIQLEHAK	6	4	| 373 | 52665 | 52666 | 52667
0	YFPAFEK	26	4	| 3592 | 3593 | 3594 | 4874
0	ADM[15.9949]VIEAVFEDLSLK	7	4	| 22932 | 71264 | 71265 | 71266
0	NVHLAPGWLMQLEK	1	4	| 61138 | 68893 | 68895 | 69600
0	AATSPALFNR	3	5	| 61138 | 68893 | 68894 | 68895 | 69600
0	QVEEEILALK	3	4	| 16354 | 16594 | 61664 | 71325
0	SWSLATFR	2	5	| 16354 | 16594 | 61663 | 61664 | 71325
0	FMVGEVSYGSWYQHVQEWWELSR	2	2	| 20688 | 67098
0	MMLMSTATAFYR	20	5	| 71649 | 71650 | 71651 | 71652 | 71653
0	YDQATDTILTVTENIFSSMGDAGEMVR	4	4	| 71388 | 71389 | 71390 | 71391
0	VEHGSVALPAIMR	3	4	| 71388 | 71389 | 71390 | 71391
0	GAGIGGLGITVEGPSESK	8	3	| 53105 | 53681 | 53682
0	VLQLTSWDEDAWASK	3	1	| 52850
0	IPTISTQLK	3	2	| 34378 | 52850
0	AMGIMNSFVNDIFER	103	8	| 49339 | 49340 | 49341 | 49508 | 49509 | 49510 | 49522 | 49528
0	ADHQPLTEASYVNLPTIALCNTDSPLR	17	4	| 61598 | 61599 | 61600 | 61601
0	EHPWEVMPDLYFYRDPEEIEKEEQAAAEK	10	3	| 61598 | 61599 | 61601
0	GAHSVGLMWWMLAR	9	3	| 61598 | 61599 | 61601
0	EYIFVSNIDNLGATVDLYILNHLMNPPNGK	1	6	| 10593 | 26530 | 42082 | 64407 | 64813 | 64815
0	NIVLSGGSTM[15.9949]FR	2	2	| 5212 | 36238
0	M[15.9949]SSTFIGNSTAIQELFK	2	2	| 11857 | 56255
0	LECSEELGDLVK	3	6	| 8420 | 8422 | 8423 | 8424 | 8425 | 8426
0	NLILVVR	3	2	| 8420 | 8422
0	ASCVPVYR	3	2	| 9936 | 26940
0	AIDSLSIEK	2	2	| 9936 | 26940
0	QSVENDIHGLRK	8	2	| contaminant_KERATIN09 | 61547
0	EELLFM[15.9949]K	4	3	| contaminant_KERATIN09 | 30577 | 61547
0	TFNTSTGGLLLPSDTK	2	2	| 36788 | 62171
0	ELVYPPDYNPEGK	11	2	| 36788 | 62171
0	IDRTDAISEEK	6	2	| 28919 | 61379
0	DRPFFPGLVK	10	4	| 7296 | 7436 | 7437 | 72868
0	QIDDILSVASVR	3	7	| 1888 | 1889 | 1890 | 1891 | 33180 | 36652 | 36653
0	IGVGAPVYM[15.9949]AAVLEYLTAEILELAGNAAR	2	3	| 65911 | 65912 | 65913
0	EYYEALPELK	7	1	| 6022
0	NKHEAMITDLEER	4	4	| 8570 | 25310 | 25311 | 33091
0	EMEAELEDERK	1	4	| 8570 | 25310 | 25311 | 33091
0	DLGLLPGIAVAASLIDAHAGGLGVIGADVR	5	7	| 33665 | 33666 | 61729 | 61730 | 61731 | 75268 | 75269
0	QAHLTNQYMQR	6	6	| 46894 | 46895 | 46896 | 47854 | 47855 | 47856
0	AGAQQALTSLSPDLR	4	2	| 3540 | 3541
0	VGQDPVLR	3	1	| 25513
0	HFLLEEDKPEEPTAHAFVSTLTR	20	5	| 19172 | 19173 | 19174 | 19175 | 19176
0	VFTTVGSAEKR	4	5	| 19172 | 19173 | 19174 | 19175 | 19176
0	QIPQATASMK	6	10	| 4125 | 4127 | 4128 | 4129 | 4130 | 4131 | 4132 | 4135 | 48548 | 48549
0	LQAAEAIDDIPFGITSNSDVFSK	1	6	| 23554 | 43399 | 43400 | 43402 | 43403 | 43404
0	GVYGYRPR	3	2	| 9386 | 9387
0	GIYETPAGTILYHA	4	3	| 13303 | 65640 | 74458
0	DLYEPTHGGK	2	1	| 61844
0	RGFAFVTFDDHDTVDK	4	2	| 23759 | 23760
0	TGELGYLNPGVFTQSR	7	1	| 11914
0	IVNAAGFWAR	5	3	| 43370 | 43371 | 69956
0	DLEGSYYLR	6	3	| 43370 | 43371 | 69956
0	VLAGLYNPGDGHIDPYSLTMALAAGAR	18	3	| 43370 | 43371 | 69956
0	AVDFAER	3	5	| 30484 | 30485 | 30486 | 30487 | 30488
0	ISSPTETER	4	1	| 5939
0	GLASYYEISVDDGPWEK	1	2	| 41385 | 67294
0	SLGQMPIIIAGNDQQK	2	2	| 906 | 42845
0	ILFQEFR	3	4	| 2345 | 2346 | 70804 | 70805
0	SLEDALSSDTSGHFR	9	5	| 6008 | 6009 | 6010 | 6860 | 58138
0	YREWHHFLVVN	3	1	| 52835
0	VQVEYKGETK	4	5	| 47877 | 60180 | 62660 | 62661 | 62662
0	LPAAGVGDM[15.9949]VMATVK	5	5	| 62820 | 62822 | 62823 | 62824 | 62825
0	GGAEQFM[15.9949]EETER	5	2	| 43279 | 45806
0	M[15.9949]YAPAWVAPEALQK	3	2	| 14195 | 14196
0	TQDASGPELILPASIEFR	3	8	| 56519 | 56520 | 56521 | 59930 | 59931 | 59932 | 59933 | 59934
0	SGGLGGSHALLLLR	3	2	| 1227 | 51468
0	WGIEGPIDAAFTR	1	2	| 7918 | 7919
0	QEVPSWLENMAYEHHYK	2	17	| 24109 | 27029 | 39470 | 39471 | 45134 | 48589 | 56373 | 62388 | 62389 | 62390 | 62391 | 62392 | 62393 | 62396 | 62397 | 62398 | 62404
0	MSNYDTDLFVPYFEAIQK	8	3	| 16940 | 16941 | 16942
0	KAEEIANEMIEAAK	2	3	| 16940 | 16941 | 16942
0	IVAVTGAEAQK	3	3	| 16940 | 16941 | 16942
0	GGYVLHIGTIYGDLK	4	3	| 16940 | 16941 | 16942
0	QPFSIEEIEVAPPK	17	1	| 24091
0	LHFFM[15.9949]PGFAPLTSR	17	20	| 16984 | 16985 | 17398 | 23572 | 23574 | 25793 | 25976 | 47613 | 56256 | 56257 | 56259 | 56265 | 56268 | 56269 | 56270 | 56271 | 58520 | 58521 | 58524 | 62160
0	EEEDHVLVLR	5	9	| 43398 | 43399 | 43400 | 43401 | 43402 | 43403 | 43404 | 43405 | 43406
0	SAMSVQSSLVMHPIYAYGSEEQR	11	2	| 6767 | 6769
0	ANVIASALAK	8	4	| 18677 | 63728 | 63729 | 63730
0	PHSVSLNDTETR	6	2	| 9370 | 14540
0	LDMFEHISLMTLDSLQK	7	8	| 42507 | 44273 | 51689 | 51690 | 51691 | 63276 | 64524 | 64526
0	SRPVDPSVPFDSK	4	7	| 10202 | 10203 | 10204 | 10205 | 10206 | 10208 | 18351
0	FAPNHVVAK	1	2	| 35397 | 35398
0	STLINSLFLTDLYPER	4	4	| 19293 | 62811 | 62812 | 62813
0	NGLDVLFK	1	3	| 2085 | 2086 | 26419
0	DGETLEELMKLSPEELLLR	1	2	| 14446 | 14447
0	TSIEDQDELSSLLQVPLVAGTVNR	18	1	| 11887
0	M[15.9949]TDSFTEQADQVTAEVGK	4	2	| 24 | 25
0	SIFQHIQSAQSQR	1	3	| 62899 | 62900 | 62901
0	AVLQEFGR	3	4	| 29024 | 29025 | 29026 | 48716
0	ITIPALASQNPAIHPFTPPK	6	3	| 18086 | 23010 | 71931
0	HVILGTQQFKPNEFASQINLSVENAWGILR	1	1	| 5897
0	YEISSVPTFLFFK	2	1	| 880
0	LIEFSPLR	3	3	| 10846 | 46450 | 46451
0	TENVFVDEPLIHATTYIPLMDNADSSPVVDK	1	1	| 19377
0	GSYSLSHVYTPNDVR	2	3	| 20521 | 20522 | 20523
0	YEHDDIVSTVSVLSSGTQAVSGSK	1	4	| 57085 | 57086 | 57087 | 57088
0	AVVDAWASVTEELGAQYPWVQIFENK	4	2	| 38149 | 65165
0	GFHQVPFAPIVFIER	8	6	| 1165 | 21703 | 21704 | 41551 | 50282 | 50283
0	VEIVDPVDIYLNLLR	1	2	| 19745 | 19746
0	TLEPYPLVIAGEHNIPWLLHLPGSGR	6	1	| 7036
0	IEQFHSRPDDIVIATYPK	2	1	| 43865
0	KIEQELTAAK	3	1	| 66683
0	LYYLGMPYGSR	3	7	| 11380 | 11381 | 11382 | 11383 | 11384 | 11385 | 24573
0	LEIWDTAGQEK	1	2	| 8263 | 8266
0	IMPLEDMNEFTTHILEVINAHMVLSK	2	2	| 75488 | 75491
0	GYSFGHPSSVAGEVVFN	1	1	| 69850
0	GSVFGGWK	2	2	| 66561 | 66562
0	QPSSAFAAFVK	9	2	| 29780 | 47307
0	GVFVLNK	2	2	| 29780 | 73491
0	SLLLSVNAR	6	4	| 2206 | 2207 | 2208 | 69815
0	DVTATVDSLPLITASILSK	10	3	| 1230 | 1231 | 55576
0	TAFDDAIAELDTLNEDSYKDSTLIMQLLR	5	1	| 71677
0	QMQVLHPAAR	3	2	| 15294 | 49507
0	LLIHQSLAGGIIGVK	11	2	| 23323 | 23324
0	GLGSTVQEIDLTGVK	3	2	| 287 | 288
0	IGFTGSTEVGK	8	1	| 36347
0	LMIIVPTDTQNIFFMSK	1	2	| 22523 | 36407
0	TLPSQGVDDFLQAK	15	5	| 14614 | 44273 | 51689 | 64524 | 64526
0	NIEM[15.9949]TQEDVR	1	3	| 3137 | 3138 | 3139
0	FAHTNVESLVNEYDDNGEGIILFRPSHLTNK	40	1	| 57674
0	EQIDIFEGIKDSQAQR	12	2	| 10142 | 10143
0	SGYGLDLETELK	5	1	| 9626
0	VHVSEEGTEPEAMLQVLGPK	8	4	| 3346 | 7772 | 48506 | 74490
0	GSASTPVQGSIPEGKPLR	1	3	| 73032 | 73033 | 73034
0	NTAEWLLSHTK	3	2	| 21300 | 55053
0	TTPLILQEVASFLK	3	5	| 40861 | 58236 | 62073 | 62075 | 66811
0	QINWTVLYR	5	3	| 38873 | 38874 | 38875
0	LGQM[15.9949]LVEDIAK	6	3	| 8933 | 8934 | 8935
0	SMVEDITGLR	1	1	| 60408
0	LNDLEDALQQAK	8	1	| contaminant_KERATIN13
0	QTQTFTTYSDNQPGVLIQVYEGER	46	3	| 62659 | 62660 | 62662
0	QLELILNKPGLK	4	4	| 4197 | 15652 | 15653 | 15654
0	FNLDALVTHTLPFD	1	4	| 31233 | 31234 | 31235 | 35914
0	YAVTTGDHGIIR	4	6	| 12423 | 12424 | 12425 | 44210 | 44211 | 44212
0	IIEYLVPERGPER	12	3	| 16887 | 64529 | 64530
0	ANFLNSNDVFVLK	2	1	| 68724
0	DLVVAYGTTENSPVTFAHFPEDTVEQK	2	1	| 12072
0	VFNVFCLYGNVEK	5	5	| 29686 | 50527 | 58751 | 74772 | 74773
0	LPAYLTIQMVR	3	2	| 51100 | 51101
0	YAVDDVQYVDEIASVLTSQKPSVLLTLR	4	5	| 560 | 561 | 562 | 563 | 564
0	SHSAHFFEFLTK	23	1	| 54301
0	IFTPLLHQIELEK	3	1	| 3884
0	SWPFNLEEIK	3	2	| 57958 | 73543
0	ILGGVISAISEAAAQYNPEPPPPR	15	6	| 24992 | 24993 | 24994 | 24995 | 24996 | 24997
0	IVSLPECFNSPYGAK	2	3	| 70097 | 70098 | 70099
0	NDIAINELMK	3	2	| 49484 | 49485
0	LNEDMACSVAGITSDANVLTNELR	3	1	| 65150
0	SALALAIK	3	4	| Reverse_784 | Reverse_785 | Reverse_786 | 65150
0	LDADYPLR	1	2	| 673 | 674
0	TNDDRNQTANLTNQGK	5	3	| 16270 | 16271 | 75185
0	KGDTVYILR	2	7	| 9102 | 35425 | 35426 | 50987 | 64240 | 64241 | 67311
0	LGEVTGSPSPPPR	3	3	| 35426 | 64240 | 64241
0	DIVEVLSDR	3	3	| 2470 | 2471 | 2472
0	LTPLLSVR	3	3	| 23374 | 26830 | 51236
0	VLNEAVGALMYHTITLTR	1	4	| 13393 | 30669 | 30991 | 62155
0	LVALLNTLDR	3	8	| 3471 | 3473 | 6363 | 6364 | 28426 | 28427 | 28428 | 75459
0	FRPDMEEEEAK	9	1	| 2342
0	IINAFFPEGEDQVNFR	3	2	| 30907 | 30908
0	EFANFTFPR	2	6	| 2688 | 2689 | 2691 | 5223 | 5224 | 5225
0	NLLQVDLTKR	1	4	| 25816 | 28945 | 29114 | 41783
0	SVASGGWQEPENPHTQR	3	1	| 9891
0	GYVDDPR	1	1	| 5210
0	APVGSAPGTSFLGSEPAR	8	1	| 2484
0	AMVLDLR	6	2	| 6011 | 6013
0	TKPYIQVDIGGGQTK	9	5	| contaminant_GR78_HUMAN | contaminant_GR78_MESAU | contaminant_GR78_MOUSE | contaminant_GR78_RAT | 37210
0	STM[15.9949]KPVQKVLEDSDLK	1	5	| contaminant_GR78_HUMAN | contaminant_GR78_MESAU | contaminant_GR78_MOUSE | contaminant_GR78_RAT | 37210
0	VTSYGGELR	1	1	| 31801
0	DALNQATSQVESK	6	3	| 15192 | 15193 | 15194
0	SVEEEEQVWR	8	2	| 15192 | 15193
0	AGIIQDTWHK	9	3	| 15192 | 15193 | 15194
0	VQASQAEADQQQTR	3	3	| 15192 | 15193 | 15194
0	FDAGELITQR	11	4	| 1140 | 1141 | 12775 | 67640
0	GYEVIYLTEPVDEYCIQALPEFDGK	5	1	| 55876
0	ARPATVLGAMEMGR	13	2	| 65042 | 65043
0	QIGVEHVVVYVNK	6	1	| 70733
0	LILADALCYAHTFNPK	9	3	| 24887 | 47786 | 48151
0	VVLHPNYSQVDIGLIK	4	7	| 33085 | 33086 | 46036 | 46037 | 46038 | 50302 | 60019
0	TIGLHVTEYEDNLK	1	1	| 30702
0	NSWVWK	2	1	| 30702
0	MSQYLESMQIGDTIEFR	4	2	| 26339 | 49871
0	QITAQQINK	2	1	| 66667
0	IQRPPEDSIQPYEK	32	5	| 10593 | 42082 | 64407 | 64813 | 64815
0	NIPIPTLK	1	3	| 6640 | 32529 | 67286
0	SIGVSNFNHR	4	2	| 16760 | 16761
0	LWSNSHRPELVRPALER	3	2	| 16760 | 16761
0	LPQQANDYLNSFNWER	2	3	| 16138 | 16897 | 69907
0	FEVNNTILHPEIVECR	2	3	| 560 | 561 | 562
0	QQISLATQMVR	3	3	| 9957 | 9958 | 48416
0	M[15.9949]YSYPAR	6	6	| 10021 | 10022 | 10023 | 10024 | 10025 | 47107
0	DKQALEMVGQITNEALSNIR	1	3	| 35063 | 60817 | 61783
0	YGAAGLGGVLGGAGQFPLGGVAAR	3	4	| 4963 | 4964 | 4967 | 34240
0	VLEVYTTQPGVQFYTGNFLDGTLK	15	2	| 10559 | 10561
0	FLVLDEADGLLSQGYSDFINR	11	3	| 873 | 874 | 879
0	WQMNPYDR	3	3	| 873 | 874 | 879
0	FRSLEEALK	3	2	| 11003 | 11004
0	GECVPGEQEPEPILIPR	5	3	| 16477 | 16478 | 58982
0	FLVLNYK	3	2	| 35072 | 35073
0	YSGSEGSTQTLTK	3	1	| 67964
0	ADQFLVGTSR	4	3	| 7041 | 14778 | 14779
0	IPCFLAGDTR	1	2	| 31615 | 32432
0	EAAGSASAAELVYHLAGALGTELQDLAR	1	2	| 21919 | 21920
0	SDHPGISITDLSK	1	2	| 4017 | 72979
0	VVWTAQPDTFAYFQLR	4	7	| 33399 | 33400 | 45722 | 45724 | 45725 | 45726 | 45727
0	LDPGLIM[15.9949]EQVK	5	1	| 19531
0	ILAIELENLK	1	2	| 48406 | 48407
0	PIHHFVGVSTFSQYTVVDENAVAK	11	2	| 66251 | 66252
0	NQEVIDAISGAITQTPGCVLLDVDAGPSTNR	19	2	| 64529 | 64530
0	TICIETIK	1	3	| 13557 | 13558 | 58558
0	M[15.9949]MWFSPVTLK	6	1	| 16381
0	KDGTVTAGNASGVADGAGAVIIASEDAVK	42	1	| 45290
0	IAQDLEM[15.9949]YGINYFEIK	1	2	| 50556 | 50560
0	GPVSGTEPEPVYSM[15.9949]EAADYR	1	2	| 15298 | 15299
0	FWANFARNGNPNGEGLPHWPEYNQK	2	3	| 67261 | 72216 | 74716
0	DDPPPPEDDENK	3	2	| 52295 | 52296
0	GVTFLFPIQAK	3	1	| 49917
0	FFPYYVYNIIGGLDEEGKGAVYSFDPVGSYQR	4	1	| 44022
0	YVRPGGGYQPTFTLVQK	6	2	| 4184 | 4186
0	GYFVQPTVFSNVTDEM[15.9949]R	27	1	| 65983
0	WQYLLMAAEPYETIAFK	4	1	| 14644
0	SVEPQDAGPLER	3	2	| 14242 | 57608
0	KEPEAFDWSPVVTYVCDLEGNR	7	2	| 22831 | 22832
0	IFCLDGVK	3	2	| 22831 | 22832
0	IIGVDINK	6	2	| 7342 | 49307
0	GHPAPNFK	2	2	| 65537 | 65538
0	ISNIPTIKK	6	1	| 71751
0	MMNGGHYTYSENRVEK	6	2	| 9809 | 9810
0	GEMMDLQHGSLFLR	17	2	| 2418 | 11027
0	DALGAQNASGER	3	1	| 40787
0	YDDGRGPPGNPPR	4	3	| 68278 | 74776 | 74777
0	AFAM[15.9949]TNQILVEK	12	1	| 35728
0	TGDSVVVAPAQTLSNAEFQMLR	1	1	| 35728
0	EMQEVETNLQEVVFDYLHATAYQNTALGR	6	3	| 67 | 68 | 40213
0	QLDSYKNGFLNLALPFFGFSEPLAAPR	4	2	| contaminant_UBIQUITIN02 | 66015
0	QFREDDFRR	5	1	| 56388
0	LGGGMPGLGQGPPTDAPAVDTAEQVYISSLALLK	6	1	| 16454
0	IQVWHEEHR	6	1	| 50608
0	ADKEGDYYVLNGSK	2	1	| 73620
0	M[15.9949]QIM[15.9949]THLPGAISDMIYIR	5	2	| 9989 | 75090
0	ELYQQVVAQADLRQQR	4	1	| 70023
0	QLLYLEK	2	1	| 9043
0	YVINAIPPTLTAK	18	1	| 21389
0	FLYLGDDR	3	2	| 12379 | 24816
0	DISTLEPLKK	1	1	| 15784
0	LTPITYPQGLAM[15.9949]AK	3	1	| 53380
0	VFIWTCDDASSNTWSPK	2	2	| 33707 | 74226
0	DAILAAADK	1	2	| 41176 | 41177
0	AAPAAGSAPAAAEEK	1	2	| 59732 | 59733
0	LTEVPVEPVLTVHPESK	4	1	| 11561
0	HSVNNPYSQFQDEYSLDEVMASK	13	2	| 66030 | 66031
0	LVLAGGPLGLM[15.9949]QAVLDHTIPYLHVR	4	2	| 72005 | 72006
0	AEMADQAAAWLTR	4	1	| 53867
0	PPSAVGSSAAAPR	1	2	| 51867 | 51868
0	VYGTVFHINHGNPFNLK	17	2	| 45536 | 45537
0	ESDTSYVSLK	9	2	| 20280 | 20281
0	GYSIFSYATK	9	1	| 20281
0	NSGMPPGAAAIAVLPVTLDTPMNRK	9	1	| 25
0	WNQDTMEQK	2	3	| 10889 | 10890 | 31439
0	ITYYHLSFPTNIQAPAVVFR	2	1	| 22280
0	DMFQETMEAMR	2	2	| 8570 | 33091
0	HPDLPLAVYHVSGEFAMLWHGAQAGAFDLK	2	1	| 54793
0	NANSLGGGFHCWTCDVR	6	1	| 43536
0	DNFYFDVK	3	1	| 7441
0	DLADELALVDVIEDKLK	6	1	| 11027
0	LEDMEQALSPSVFK	2	2	| 10246 | 26199
0	EFVISDR	2	1	| 10992
0	HYWEVTVK	3	1	| 6499
0	GLGLDDALEPR	1	1	| 11457
0	SSLASGLLR	2	1	| 2304
0	HYVYGPLPQSFDK	4	1	| 46227
0	VGALTNTLSRYTVQTM[15.9949]AR	1	1	| 11795
0	GLAYGLYLR	1	1	| 62239
0	VKLERPVIYIDQTR	7	1	| 63838
0	EIWDMFGVFFANHPDLR	5	1	| 24107
0	KNPFGLVPVLENSQGQLIYESAITCEYLDEAYPGK	6	1	| 61689
0	LWMAAMK	6	1	| 61689
0	EHVPQLLLLLTAGQSEDSYLQAANALTR	2	1	| 57126
0	NPNGPYPYTLK	3	1	| 58751
0	EDTGTFDTVLWAIGR	8	2	| 1319 | 18416
0	LLEDGEDFNLGDALDSSNSM[15.9949]QTIQK	14	1	| contaminant_KERATIN09
0	QISRPSAAGINLMIGSTR	5	1	| 26892
0	VSFTGSVPTGMK	6	1	| 66385
0	IGDPLLEDTR	8	1	| 66385
0	GWSAHPGVVR	1	1	| 2171
0	DRGFELTFK	3	1	| 31840
0	GADVWFK	10	1	| 44159
0	IQAGEVSQPSK	3	1	| 17585
0	LSDGFNGADLR	1	1	| 2969
0	ESLEALLQR	3	1	| 47221
0	IAGAPTQYPPGRGGPPPPMGRGAPPPGMM[15.9949]GPPPGMR	1	1	| 70990
0	ERPGSEEPPAEPVSFYTQPF	1	3	| 9609 | 9610 | 9611
0	WYFLLAR	1	4	| 906 | 42845 | 50347 | 50348
0	TLVLTDPDAPSR	1	1	| 52835
0	GPSPGSPTLDIDQSIEQLNR	2	3	| 18711 | 48732 | 49425
0	ITEATKTVGSDTFYSFK	1	1	| 36991
0	RHRLATMPPMVEGEGLASR	1	43	| 1659 | 1660 | 5462 | 5463 | 22474 | 22475 | 45664 | 45665 | 45666 | 45667 | 45671 | 45672 | 70735 | 70736 | 70737 | 70738 | 70739 | 70740 | 70741 | 70742 | 70743 | 70744 | 70745 | 70746 | 70747 | 70748 | 70749 | 70750 | 70751 | 70752 | 70753 | 70754 | 70755 | 70756 | 70763 | 70764 | 70765 | 70766 | 70767 | 70768 | 70769 | 70773 | 70774
0	WGDSVLLVDLTHEEMPQSIVEATSR	1	1	| 42863
0	TEFQLELPVKYAVYMVVTSHGVSTKYLNFTASENTSR	1	2	| 6818 | 6819
0	LAIEAGFHHIDSAHVYNNEEQVGLAIR	1	2	| 16760 | 16761
0	DVDWGEVDYLIVDTPPGTSDEHLSVVR	1	1	| 19161
0	LILDLSM[15.9949]KVLK	2	1	| 495
0	TSSWLAGYGER	1	2	| 9228 | 9230
0	STNLLAAETASLEEQLQGWGEVMLMADK	3	4	| 3450 | 3451 | 3452 | 3453
0	QNLFTTWSHHLQQANIQFR	4	6	| 12979 | 61138 | 68893 | 68894 | 68895 | 69600
0	VQVALEELQDLK	2	1	| 61138
0	QLQLAQEAAQK	1	4	| 16354 | 16594 | 61664 | 71325
0	VDLTQVM[15.9949]DDEVFMAFASYATIILSK	1	5	| 71649 | 71650 | 71651 | 71652 | 71653
0	GDYVLAVK	3	3	| 53105 | 53682 | 59970
0	ETVQTTEDQILK	4	1	| 52850
0	AGEVINQPMM[15.9949]MAAR	1	2	| 34378 | 52850
0	DVSYSGENTEAWYPPGHGDIYASFYNSGLLDTFIGEGK	10	6	| 10593 | 26530 | 42082 | 64407 | 64813 | 64815
0	VAEEWAQGTFK	12	4	| 9531 | 9532 | 9533 | 9542
0	AEPEDHYFLLTEPPLNTPENR	21	2	| 5212 | 36238
0	LATPTYGDLNHLVSATMSGVTTSLR	1	2	| 11857 | 56255
0	GVAGAHGLLCLLSDHVDK	4	3	| 58237 | 58238 | 58239
0	VVIGMDVAASEFFR	257	1	| 62497
0	LAVMSVDLGSESMK	2	10	| 2875 | 2876 | 2877 | 2878 | 2879 | 2880 | 2881 | 2882 | 75700 | 75701
0	NLLHVTDTGVGM[15.9949]TR	1	5	| 45408 | 45409 | 55875 | 55876 | 55877
0	ISGWTQALPDMVVSHLFGK	5	2	| 13277 | 64776
0	LAPSHQASPLAPAFEGDGYYLAMGGAVAQHNWSHITTVLQDQK	3	2	| 9936 | 26940
0	NVDFLIAEYFEHVEEAVWAVEVLK	1	1	| 7591
0	GGM[15.9949]GSGGLATGIAGGLAGMGGIQNEK	22	2	| contaminant_KERATIN09 | 61547
0	FDDPGLMLMGFK	2	2	| 36788 | 62171
0	PLISVYSEK	4	6	| 2423 | 2424 | 2425 | 2426 | 2427 | 2428
0	FFTLTAYAVPWTQK	2	1	| 8912
0	NLDILEGAITSAADQGAHIIVTPEDAIYGWNFNR	4	1	| 70819
0	VNNSSLIGLGYTQTLK	2	2	| 11836 | 55702
0	KVEAQLQELQVK	3	4	| 8570 | 25310 | 25311 | 33091
0	DLEGLSQR	3	4	| 8570 | 25310 | 25311 | 33091
0	GRDWNVDLIPK	10	9	| 14379 | 14380 | 14381 | 46592 | 46593 | 46594 | 63061 | 63062 | 72085
0	QQSLETAMSFVAR	8	2	| 57126 | 57127
0	GFMYDRPLR	6	2	| 57126 | 57127
0	AGHFFDLPDFLSWK	6	6	| 61728 | 61729 | 61730 | 61731 | 75268 | 75269
0	LGTLSPAFSTR	6	3	| 10297 | 15198 | 24224
0	SYIGMGYYNCSVPQTILR	6	2	| 55231 | 55232
0	DTSFEQHVLWHTGGK	11	5	| 19172 | 19173 | 19174 | 19175 | 19176
0	LGMLSPEGTCK	3	5	| 19172 | 19173 | 19174 | 19175 | 19176
0	GLVQALQTK	3	5	| 19172 | 19173 | 19174 | 19175 | 19176
0	VINIDFRDPEESK	4	2	| 43808 | 43809
0	IGHVPDQR	2	4	| 27481 | 52539 | 52540 | 63985
0	TM[15.9949]YVLPFSMGPVGSPLSR	8	4	| 27481 | 52539 | 52540 | 63985
0	AMDFYDPAR	3	1	| 61844
0	IETIEVM[15.9949]EDR	3	2	| 23759 | 23760
0	RELPVLR	3	3	| 43370 | 43371 | 69956
0	VIHDNFGIVEGL	3	3	| 18883 | 18897 | 28411
0	WGDAGAEYVVESTGVFTTMEK	279	3	| 18883 | 18897 | 28411
0	NYQQNYQNSESGEKNEGSESAPEGQAQQR	11	3	| 65407 | 65408 | 65409
0	AHVIVMAATNRPNSIDPALRR	3	1	| 9584
0	HTIQGDYIDTMEELADLVGVRPN	10	1	| 68701
0	RTEMENEFVLIK	18	4	| contaminant_KERATIN20 | 20051 | 40198 | 62537
0	SM[15.9949]M[15.9949]GGGLAEIPGLSINFAK	6	3	| 30852 | 30853 | 34696
0	ATSTATSGFAGAIGQK	12	3	| 30852 | 30853 | 34696
0	GLVSGGLYESHVGCRPY	5	2	| 15794 | 75679
0	TIHMTFVPDEEVGGHQGMELFVQRPEFHALR	9	7	| 22557 | 70209 | 70210 | 70211 | 72019 | 72021 | 72022
0	SELEEQLTPVAEETR	6	1	| 38994
0	ALMDETMK	3	1	| 38994
0	LGPALATGNVVVM[15.9949]KVAEQTPLTALYVANLIK	1	2	| 13998 | 33914
0	HEPVGVCGQ	3	3	| 13998 | 33914 | 75932
0	VGFAEAAR	13	8	| 40545 | 54829 | 54831 | 54832 | 54837 | 54838 | 54839 | 61259
0	IGGDAATTVNNSTPDFGFGGQK	3	3	| 60880 | 60881 | 60882
0	VQSLQATFGTFESILR	6	2	| 48894 | 52160
0	YFEADPPGQVAASPDPTT	7	2	| 430 | 431
0	VHVIFNYK	6	2	| 42000 | 42001
0	GVM[15.9949]LAVDAVIAELK	16	3	| 38578 | 43304 | 43305
0	AM[15.9949]DSDWFAENYMGR	1	2	| 68590 | 68591
0	TAFDEAIAELDTLNEESYKDSTLIMQLLR	6	1	| 69161
0	HGSIIYHPSILPR	10	2	| 13070 | 43417
0	MGPSGGEGMEPER	3	1	| 47813
0	VQQEIDDVIGQVR	6	3	| 28494 | 28496 | 28497
0	EFVEEFIWPAIQSSALYEDR	108	5	| 13303 | 13304 | 65638 | 65639 | 65640
0	QHGIPIPVTPK	22	5	| 13303 | 13304 | 65638 | 65639 | 65640
0	GRNDLMEYAK	12	5	| 13303 | 13304 | 65638 | 65639 | 65640
0	NEDACPVGTVSAAPWGSSSILPISWAYIK	2	2	| 4995 | 69947
0	LQVAGEITTGPR	10	4	| 373 | 11708 | 18528 | 52666
0	M[15.9949]GPAM[15.9949]GPALGAGIER	2	6	| 1035 | 1036 | 1037 | 19106 | 19107 | 51116
0	SGSGTM[15.9949]NLGGSLTR	3	10	| 32671 | 32672 | 41367 | 43520 | 52019 | 58620 | 60752 | 60753 | 60754 | 73440
0	SGSSSAYTGYIER	8	2	| 19043 | 34049
0	TAAAAIILNNNPSYMDVK	6	2	| 19043 | 34049
0	LQDSVGYR	4	2	| 19043 | 34049
0	IDIPSFDWPIAPFPR	19	3	| 9961 | 59674 | 76093
0	STTTIGLVQALGAHLYQNVFACVR	4	4	| 7578 | 7579 | 70927 | 72451
0	RGGETDEFSNVR	4	3	| 25314 | 25315 | 50032
0	VDESGPPAPSK	1	1	| 14702
0	IALDFQR	3	3	| 2919 | 2920 | 41090
0	DIWAELR	5	5	| 73410 | 73411 | 73412 | 73413 | 76622
0	NVEHIIDSLRNEGIEVR	5	2	| 67708 | 67709
0	QGNLSLPLNR	4	2	| 41385 | 67708
0	GLVDGGEAVEAR	1	3	| 22051 | 22052 | 22053
0	QVTQLAIDTEER	1	9	| 22040 | 30384 | 31585 | 47164 | 47165 | 47166 | 47167 | 48550 | 61614
0	GDIVYIYK	1	8	| 27975 | 27976 | 27977 | 27978 | 27979 | 27980 | 65410 | 65411
0	SVHPNLPSDK	1	3	| 65410 | 65411 | 65412
0	LAYSSQTAQQK	1	4	| 14509 | 14510 | 60832 | 60833
0	GPHVDVSGPDIDIEGPEGK	1	1	| 20180
0	ISMSEVDLNVAAPK	5	1	| 20180
0	VNFPENGFLSPDK	3	1	| 72441
0	TAFDEAIAELDTLSEESYKDSTLIM[15.9949]QLLR	3	2	| 15301 | 15303
0	YGGDEIPFSPYR	2	5	| 2838 | 2839 | 2840 | 49136 | 65994
0	YMGDLSGGQVLK	2	2	| 23119 | 59879
0	YFPPDVQELLAPEFAQELQLYGHIYM[15.9949]YR	2	1	| 65723
0	QVAEQFLNMR	6	2	| 37102 | 37103
0	NVQLTENEIR	3	5	| 29688 | 58381 | 58382 | 60778 | 60779
0	GGGSLPESLRR	1	3	| 3605 | 3606 | 3607
0	VAPTVETSDPYADDPVRHPALK	1	4	| 27136 | 68602 | 71829 | 71830
0	KQDEPIDLFMIEIMEMK	1	2	| 2293 | 2294
0	GLQDVLR	3	4	| 1082 | 1083 | 2293 | 2294
0	EGLLAIFK	3	11	| 11204 | 11205 | 11206 | 11207 | 20550 | 20551 | 20552 | 20553 | 20554 | 20555 | 41187
0	NDEYENLFNMIVEIPR	8	5	| 36554 | 60029 | 60031 | 60032 | 60033
0	LSNTQGVVSAFSTMMSVHR	8	1	| 1411
0	GRPMVISSGMQSMDTMK	2	2	| 50711 | 73005
0	MLVTFDEELRPLPVSVR	4	2	| 18707 | 46535
0	IDSGLYLGSGYFTAIQNLR	6	6	| 22970 | 22971 | 28473 | 28474 | 37244 | 49628
0	FQLFGSPSGQK	6	6	| 22970 | 22971 | 28473 | 28474 | 37244 | 49628
0	GIEQAVQSHAVAEEEAR	6	5	| 14619 | 43089 | 43090 | 43092 | 43093
0	GLPQLGTLGAGNHYAEIQVVDEIFNEYAAK	6	2	| 58955 | 65214
0	QIGNVAALPGIVHR	4	1	| 65214
0	TNLDESDVQPVK	3	2	| 58955 | 65214
0	GQGSMDEGTADER	4	5	| 30099 | 30101 | 30103 | 30105 | 30106
0	VMIPQDEYPEINFVGLLIGPR	4	6	| 10890 | 31439 | 71377 | 71378 | 71379 | 71380
0	DFTSEPR	3	4	| 4717 | 4718 | 4719 | 4720
0	M[15.9949]TLGM[15.9949]IWTIILR	1	16	| 15056 | 27872 | 28907 | 29485 | 41687 | 41688 | 41689 | 41690 | 41691 | 45659 | 47939 | 47940 | 47941 | 47942 | 71704 | 72562
0	HESLRPAAGQSRPPTAR	4	4	| 49885 | 49886 | 49887 | 69938
0	APGLGAFR	3	1	| 5264
0	EAAEAEAEVPVVQYVGER	1	1	| 7027
0	IETQDIQALR	3	5	| 43944 | 43945 | 43946 | 43947 | 43948
0	IGTVTSGCPSPSLK	3	13	| 40668 | 40669 | 40670 | 55004 | 55005 | 55006 | 55008 | 55009 | 65243 | 70027 | 71301 | 71302 | 71304
0	EITGIGPSTTTETETIAK	4	4	| 55538 | 61409 | 61410 | 73175
0	VLYSNMLGEENTYLWR	5	2	| 25741 | 32175
0	SISIGPISK	3	4	| 56610 | 67936 | 68194 | 75282
0	ILAGLGFDPEMQNRPTQK	2	3	| 22495 | 24010 | 50455
0	WVDGTDYR	3	1	| 5847
0	DIHTLAQLISAYSLVDPEK	6	2	| 9623 | 9624
0	YLELLGYR	3	5	| 37002 | 72548 | 72549 | 72550 | 72551
0	IDLAVLLGK	2	6	| 46133 | 46134 | 46135 | 46136 | 46137 | 46138
0	TTTLSGTAPAAGVVPSR	1	6	| 2908 | 2909 | 12316 | 12317 | 63511 | 63512
0	EALGGQALYPHVLVK	1	4	| 15853 | 17355 | 59138 | 59139
0	QAFTDVATGSLGQGLGAACGMAYTGK	1	2	| 23238 | 23239
0	QSTDEEVTSLAK	4	6	| 18296 | 18297 | 18299 | 66810 | 68872 | 68873
0	LADQVAEIQQLTK	1	5	| 10362 | 42734 | 42735 | 42736 | 53705
0	KIMSSPLSK	3	7	| 35979 | 35980 | 35981 | 35982 | 35983 | 35984 | 35985
0	RHFNAPSHIR	1	5	| 35979 | 35980 | 35981 | 35982 | 35983
0	IDEPGLR	1	5	| 560 | 561 | 562 | 29697 | 29698
0	IPQALEK	1	6	| 10821 | 10822 | 10823 | 10824 | 31308 | 31309
0	LLGLSLAGK	3	1	| 8801
0	HQVEYLGLLENVR	1	3	| 3871 | 3872 | 38186
0	HGGLFHENMR	1	3	| 41718 | 41719 | 41720
0	ADIWLIR	7	5	| Reverse_44278 | 63728 | 63729 | 63730 | Reverse_76900
0	TSSVPEYVYNLHLVENDFVGGR	1	1	| 1468
0	EPFTLEAYYSSPQDLPYPDPAIAQFSVQK	2	1	| 66991
0	EFDPTITDASLSLPSR	5	8	| 14172 | 14173 | 14174 | 14175 | 40535 | 70512 | 70513 | 70514
0	TTGIVMDSGDGVTH	2	6	| 18635 | 18637 | 71296 | 74497 | 74498 | 74499
0	QLEEAEEEASR	2	3	| 2345 | 2346 | 70804
0	EELTLEGIR	3	7	| 6359 | 21595 | 25929 | 60245 | 60246 | 60247 | 60249
0	LYTLVLTDPDAPSRK	29	1	| 52835
0	LYEQLSGK	14	1	| 52835
0	VNEAREELMR	1	4	| 29206 | 29208 | 29209 | 29210
0	RISAVSVAER	2	2	| 26892 | 68633
0	QQLLIGAYAK	2	2	| 43279 | 45806
0	LPIGDVATQYFADR	3	2	| 43279 | 45806
0	DREEALHQFR	6	17	| 24109 | 27029 | 39470 | 39471 | 45134 | 48589 | 56373 | 62388 | 62389 | 62390 | 62391 | 62392 | 62393 | 62396 | 62397 | 62398 | 62404
0	LGDHVTNLR	1	2	| 70541 | 70544
0	ILPDTPQEPFALWEILNK	4	3	| 16007 | 36382 | 52812
0	VIVVITDGR	3	3	| 16007 | 36382 | 52812
0	IQLLVFK	3	3	| 40804 | 67253 | 67285
0	IMAAGGLQMIGSM[15.9949]SK	9	2	| 9727 | 9728
0	PAVTQHAPYFK	6	1	| 595
0	GPTGDPGKNGDKGHAGLAGAR	3	2	| 52397 | 52398
0	KAILEDMVR	3	14	| 35102 | 44169 | 53375 | 53376 | 55474 | 55475 | 55477 | 60086 | 60087 | 60089 | 65161 | 72410 | 72411 | 72412
0	KEEEEEEEEYDEGSNLK	5	2	| 40453 | 40454
0	LHGGIDILVSNAAVNPFFGSLMDVTEEVWDK	3	4	| 11705 | 54516 | 54517 | 54518
0	HVIPMNPNTDDLFK	8	2	| 14446 | 14447
0	ANDDIIVNWVNR	5	3	| 14446 | 44150 | 44241
0	SINPLGGFVHYGEVTNDFVMLK	28	1	| 62361
0	IGQGYLIK	3	2	| 36874 | 62361
0	GIILDACALSLLFYNNVTK	5	2	| Reverse_48563 | Reverse_68916
0	FHALGPIYYR	5	1	| 331
0	KTGQAPGYSYTAANK	5	1	| 26882
0	VGFLPSAGK	6	4	| 22583 | 22584 | 22585 | 22586
0	VDTDGNGYISFNELNDLFK	11	3	| 8930 | 8931 | 8932
0	QIYPPINVLPSLSR	5	2	| 7149 | 7150
0	EQTEGEYSSLEHESAR	1	2	| 1267 | 1268
0	RNELFLDVLESVNLLMSPQGQVLSAHVSGR	1	4	| 33652 | 33654 | 33655 | 74861
0	AYGDMYELSTNTQEK	3	6	| 28079 | 28080 | 28081 | 28082 | 53272 | 53273
0	VEQATKPSFESGRR	2	3	| 35622 | 71720 | 71721
0	MGDVTPEGTYVSPFK	4	3	| 10483 | 10484 | 57779
0	SQGGEPTYNVAVGR	2	3	| 5432 | 5433 | 5434
0	IQNTGDYYDLYGGEK	4	2	| 70394 | 70395
0	ANGEVNPQYDSTFLFDNDFPALQPDAPSPGPSDHPLFQAK	1	2	| 38149 | 65165
0	ALQSLATVFSSSGYQGETDLNDAITEAGK	2	1	| 10976
0	AIEMELR	2	5	| 8644 | 8645 | 45923 | 59857 | 59858
0	IGPEPTTDSFIAVMHGPTEGVVPGNALVVDPR	6	3	| 25775 | 25776 | 25777
0	LPNTVLGK	1	2	| 25775 | 25777
0	EEPEPLSPELEYIPR	2	1	| 2348
0	FIDTGFSLPFYK	2	9	| 10716 | 48450 | 48451 | 48452 | 48557 | 60787 | 60788 | 60790 | 73083
0	QSGPGAPNLDR	2	3	| 54765 | 54766 | 54767
0	VPGLYVIDSIVR	2	4	| 14040 | 14041 | 18095 | 18096
0	NSNIAQNYR	1	4	| 23246 | 23247 | 23248 | 76587
0	QASMEDIPGR	1	2	| 20043 | 20044
0	EPLFGISTGNLITGLAAGAK	39	1	| 69850
0	DYNHWLATK	22	1	| 69850
0	SLGQWLQEEK	14	1	| 69850
0	VLAVNQENEQLMEDYEK	4	3	| 15056 | 28907 | 41687
0	WLNEQR	3	1	| 29780
0	FSFSGNTLVSSSADPEGHFETPIWIER	25	2	| 2207 | 2208
0	ALLDSLQLGPDSLTVHLIHEVTK	8	1	| 2208
0	VSQGSKDPAEGDGAQPEETPR	7	1	| 2208
0	AHAM[15.9949]AQVDAWK	1	2	| 2152 | 2153
0	IPDQLVILDM[15.9949]K	6	1	| 61894
0	KGGISNILEELVVQPLLVSVSALTLATETVR	10	1	| 49507
0	LQALGLQLFVK	20	1	| 9728
0	SDLEMQYETLQEELMALKK	2	1	| contaminant_KERATIN02
0	FLSLYGDQIDMHRK	4	2	| 287 | 288
0	GDDEEGECSIDYVEMAVNKR	1	1	| 36347
0	GTYDILVTK	3	4	| 62272 | 62273 | 62274 | 62275
0	WSPIASTLPELVQR	3	3	| 2962 | 23615 | 64533
0	FLSDVYPDGFK	4	2	| 4708 | 33857
0	FVMQEEFSR	9	1	| 57674
0	DPNIVIAK	6	1	| 57674
0	FFVADTANEALEAAKR	8	2	| 10142 | 10143
0	YMNSGPVVAMVWEGLNVVK	19	2	| 7437 | 72868
0	PYVELDLHSYDLGIENR	1	1	| 62704
0	ELVSDANQHVK	6	2	| 258 | 52695
0	PADEIAVDRDVPWGVDSLITLAFQDQR	7	2	| 67461 | 67462
0	IVYQDLEPLILTIEESIQHNSSFKPER	30	3	| 16381 | 59419 | 59420
0	DDVALEGVSHFFR	11	1	| 65878
0	FEGGDRDLEHLSK	7	3	| 58176 | 58177 | 58178
0	SVNELIYKR	3	3	| 19782 | 43265 | 43267
0	GQPFYAVEK	4	1	| 62327
0	FQDVGPQAPVGSVYQK	6	2	| 1359 | 1360
0	AM[15.9949]STTSISSPQPGK	2	2	| 1359 | 1360
0	WELLQQVDTSTR	9	1	| contaminant_KERATIN13
0	TLLEGEESR	4	1	| contaminant_KERATIN13
0	IAEVDCTAER	6	1	| 49075
0	YSAGWDAK	4	3	| 60580 | 75418 | 75420
0	LTLQPVDNSTISLQMGTNK	5	1	| 68449
0	ANFLQNMIEDR	2	1	| 64551
0	NTPVYVSSPTWENHNAVFSAAGFK	17	1	| 7983
0	VM[15.9949]ALELGPHK	1	6	| 20616 | 20617 | 20618 | 20619 | 44220 | 44221
0	AVTNHSVYCSTK	2	4	| 20616 | 20617 | 20618 | 20619
0	KIEFVLNLPK	10	1	| 21372
0	GHYFWMLSPFSPPSPAR	11	2	| 12132 | 12133
0	TFNPGAGLPTDK	1	1	| 72544
0	LSFLYLITGNLEK	3	6	| 12423 | 12424 | 12425 | 44210 | 44211 | 44212
0	DTASPYEMMLPSEAGFAEYVGR	19	1	| 72268
0	WLAESIR	6	1	| 72268
0	FKGPFTDVVTTNLK	2	1	| 9370
0	IIEYLVPER	9	3	| 16887 | 64529 | 64530
0	NFFLTNR	3	2	| 4810 | 19926
0	QAFQIGSPWR	12	2	| 65982 | 65983
0	VFMQEFK	3	2	| 34051 | 41313
0	STIGVEFATR	2	4	| 31333 | 31334 | 31335 | 31336
0	VLGVPIIVQASQAEK	3	4	| 2659 | 54256 | 54257 | 54258
0	SVVTGGVQSVMGSR	2	2	| 59835 | 59836
0	YSQVLANGLDNK	3	2	| 49191 | 49192
0	LNLGTVGFYR	2	5	| 9574 | 48597 | 48598 | 48599 | 75253
0	DLSLLSHGGR	6	1	| 10924
0	YLFTGLK	3	2	| 51100 | 51101
0	AIGTQQATPGPANSGR	2	1	| 27784
0	LQSWLYSSR	3	5	| 6782 | 6783 | 6784 | 6785 | 6786
0	TEAQGEEDDAEGQDQDK	4	1	| 68988
0	IVGWYHTGPK	5	2	| 49484 | 49485
0	CNSLSTLEK	1	1	| 71521
0	IGEAEAAVIEAMGK	2	6	| 13404 | 29133 | 29136 | 29137 | 29138 | 68575
0	KPFAEYIYK	8	2	| 1595 | 38555
0	LGTFEVEDQIEAAR	2	1	| 38739
0	IIAELLR	6	1	| 39806
0	LEQEVARQGLEGSLR	5	3	| 43180 | 63063 | 63065
0	VESLGFK	3	2	| 63623 | 63624
0	RPPPAPAQPPEPEALPTIYVVTPTYAR	1	4	| 16572 | 37014 | 37015 | 37016
0	DNSLFVPTPVQR	3	1	| 2484
0	PLAPDGVLLFSGGK	3	1	| 31801
0	NPDPWAK	3	1	| 57356
0	GEALSALDSK	4	1	| 72871
0	EQEITAVQAR	6	3	| 15192 | 15193 | 15194
0	DGM[15.9949]DPEGLLR	3	2	| 65611 | 65612
0	ILDLGITGPEGHVLSRPEEVEAEAVNR	12	2	| 3924 | 67270
0	LEIEPEWAYGK	3	1	| 611
0	LLSYQTSLVSDGETWHVMGISSLLPSLEAWK	17	4	| 4129 | 4131 | 4132 | 4135
0	SPAIGLNNLDK	3	2	| 14502 | 50228
0	GIAEQTVVTLR	5	2	| 14502 | 50228
0	VVFVFGPDKK	8	1	| 49852
0	SGVAYIAAPSGSAADK	3	1	| 7744
0	LVGQGASAVLLDLPNSGGEAQAK	26	2	| 252 | 253
0	TTPPVLDSDGSFFLYSK	18	3	| contaminant_NRL_1MCOH | 34836 | 34838
0	LDSGDLLQQAQEIR	10	3	| 800 | 801 | 28888
0	VLQPTVFPVVPR	15	5	| 53375 | 53376 | 72410 | 72411 | 72412
0	IGIVGLPNVGK	3	2	| 51396 | 51397
0	DRQEMPYMDAVVHEIQR	8	4	| 31763 | 42227 | 60024 | 76568
0	TLATDILM[15.9949]GVLK	3	2	| 41065 | 62826
0	QVIDVLETDK	3	2	| 45958 | 59663
0	YQLDPTASISAK	6	1	| 10951
0	WEGVPFILM[15.9949]SGK	2	1	| 75475
0	QILAPVVK	2	2	| 59742 | 59743
0	DVGAQILLHSHK	7	1	| 1288
0	DLTDYLMKILTER	1	5	| 6202 | 18635 | 18637 | 26689 | 63359
0	YFSMTEVDR	9	3	| 5687 | 60004 | 60005
0	M[15.9949]LEIDPQKVNINGGAVSLGHPIGMSGAR	4	3	| 11712 | 11713 | 25002
0	HQVEYLGLK	3	3	| 14780 | 30733 | 30738
0	FM[15.9949]ETVAEK	3	1	| 45444
0	PAHVVVGDVLQAADVDK	9	4	| 11700 | 11701 | 11702 | 11703
0	VADALTNAVAHVDDM[15.9949]PNALSALSDLHAHK	18	3	| 72967 | 72968 | 72969
0	IESPEEISLLPK	5	4	| 239 | 18501 | 50178 | 72297
0	GTDSQAMEEEKPEGHV	1	1	| 70573
0	VKADRDESSPYAAMLAAQDVAQR	2	1	| 8052
0	HHAAYVNNLNVTEEK	15	3	| 24099 | 42703 | 43915
0	VVTMEVEAR	2	5	| 5492 | 5493 | 5494 | 5495 | 37388
0	QAGALPHEDLPFWLVR	1	2	| 5308 | 67668
0	ELPGFLQSGK	2	1	| 67964
0	HLLIGLPSGAILSLPK	1	2	| 846 | 26825
0	IILWDHDLNPER	3	3	| 7041 | 14778 | 14779
0	VLPAPILQYGGR	2	1	| 17780
0	SYAVSSSVLHGIEPR	1	3	| 25986 | 25987 | 25988
0	KLCVKEMNSGM[15.9949]AK	1	2	| 63341 | 63344
0	YEAAFPFLSPCGR	2	2	| 75558 | 75560
0	TLFLGVTNLQAK	3	3	| 36380 | 36381 | 36382
0	WEDRGPSGQGQGQFLIQQVTLK	3	3	| 8887 | 8890 | 8892
0	YPVGVHFLPK	4	1	| 60626
0	HIDSAYLYNNEEQVGLAIR	62	1	| 16065
0	SDEHVVSGNLVTPLPVILGHEAAGIVESVG	1	2	| 66251 | 66252
0	FDTISEK	2	3	| 47809 | 76984 | 76985
0	FLYIWPNAR	6	1	| 74880
0	QVPGGYTVINK	12	1	| 21411
0	M[15.9949]ELERPGGNEITR	6	1	| 25654
0	PGFQLASDGR	4	3	| 13557 | 13558 | 58558
0	EVILPER	6	3	| 8924 | 8925 | 53025
0	DLAEVGEGGGHSQAR	4	2	| 8535 | 39046
0	GTDVNVFNTILTTR	6	3	| 7266 | 7267 | 47427
0	DAASFLTR	1	1	| 12073
0	DGTVTAGNASGVADGAGAVIIASEDAVK	12	1	| 45290
0	LVEVNEAFAPQYLAVER	2	1	| 45290
0	SLDLDISK	11	1	| 45290
0	EYTDASFTNRK	2	5	| 36433 | 36434 | 36435 | 36436 | 36437
0	AQLLGLIQR	4	2	| 1742 | 1743
0	ISELTSELTDER	2	3	| 961 | 25087 | 25088
0	GATQQILDEAER	3	2	| 9932 | 9933
0	IVQMTEAEVR	2	1	| 2767
0	VTQGLAEAGR	3	2	| 17194 | 32076
0	SNVTDEMR	3	1	| 65983
0	VSHKPSGLVMAR	1	1	| 50521
0	LPETNLFETEETR	5	1	| 2320
0	IDFGEAAR	3	1	| 26603
0	TICSHVQNMIK	1	2	| 38638 | 38639
0	IGHPAPNFK	3	2	| 65537 | 65538
0	NAAVALQEER	1	1	| 44687
0	RDGGIPADPNNVFLSTGASDAIVTVLK	8	3	| 10414 | 10415 | 51891
0	AAWFLQELPSFAVPAGILAR	4	1	| 55596
0	HPFLLLGTTANR	1	4	| 34485 | 41120 | 41121 | 41122
0	TLAFTSVDLTNK	5	1	| 70291
0	ASGQAFELILSPR	3	2	| 10309 | 10310
0	DILNMEK	6	1	| 35728
0	NQPGNTLTEILETPATAQQEVDHATDM[15.9949]VSR	2	1	| 50228
0	NIILGGVK	2	3	| contaminant_UBIQUITIN02 | 66015 | 66016
0	SSGVPPEVFTR	9	1	| 54725
0	LGGGM[15.9949]PGLGQGPPTDAPAVDTAEQVYISSLALLK	1	1	| 16454
0	RLTVSSLQESGLK	1	2	| 49136 | 65994
0	VDASVAVFCEIQNTLINTLIR	6	1	| 73620
0	SHM[15.9949]MDVQGSTQDSAIK	3	1	| 58177
0	RTDIFGVEETAIGK	4	1	| 48907
0	TENLNDDEKLNNAK	2	3	| 8931 | 8932 | 37211
0	IGNFSTDIK	3	3	| 8931 | 8932 | 37211
0	LTPLILKPFGNSISR	3	2	| 52467 | 52468
0	VNLIGEHTDYNQGLVLPMALELMTVLVGSPR	5	4	| 1249 | 1250 | 1251 | 1252
0	TFIIGELHPDDRPK	44	1	| 3882
0	KAFVFPK	2	2	| 20280 | 20281
0	SASM[15.9949]DSLTFVK	2	4	| 18571 | 35410 | 35411 | 39304
0	AALDGTPGMIGYGMAK	9	1	| 25
0	HFVGMLPEK	3	3	| 9718 | 59550 | 59551
0	VAAAMENPNLR	2	1	| 55198
0	ADLTEYLSTHYK	6	2	| 26218 | 65695
0	PGMPYLDIVR	3	1	| 54793
0	WLSM[15.9949]NVLM[15.9949]LDEK	10	1	| 43536
0	NVTVQPDDPISFMQLTAK	3	1	| 67320
0	EANNFLWPFK	8	2	| 19782 | 43516
0	AGQSAAGAAPGGGVDTR	6	2	| 65994 | 65995
0	VYNVTQHAVGIVVNK	10	1	| 69326
0	TLDSWRDEFLIQASPR	5	1	| 70388
0	ALAIYEGQLGPDNPNVAR	4	1	| 61897
0	QQYTNQLAK	2	1	| 67303
0	KHRTLTSSWIFAK	1	2	| Reverse_50034 | Reverse_50172
0	QNRFEIVYNLLSLR	5	1	| 24107
0	FDLNSPWEAFPVYR	4	1	| 24107
0	MAVTFIGNSTAIQELFKR	5	1	| 25976
0	M[15.9949]AVTFIGNSTAIQELFK	4	1	| 25976
0	SDLFQEDLYPPTAGPDPALTAEEWLGGR	5	1	| 65060
0	NDEELNKLLGR	3	1	| 62005
0	IRDEMVATEQER	6	1	| 21212
0	YLDGLTAER	3	1	| contaminant_KERATIN22
0	ITPAEVGVLVGK	2	1	| 5428
0	AALEDTLAETEAR	4	1	| contaminant_KERATIN10
0	QITSYGETCPGLEQYAIK	4	1	| 6403
0	IAVYSCPFDGMITETK	7	1	| 6403
0	EVGEAICTDPLVSK	5	1	| 10749
0	YCDPDSYHR	2	1	| 60566
0	VNLLSVLEAAK	6	1	| 61430
0	FYGPQR	3	1	| 61430
0	LGLGADVAQVTGALR	2	1	| 63681
0	TTIAGVVYK	3	2	| 2342 | 2343
0	PLLEDTR	2	1	| 66385
0	LPVLLTDLK	1	2	| 65982 | 65983
0	AGPNTNGSQFFICTAK	1	3	| 7029 | 73198 | 73199
0	EDSLADQAANK	1	1	| 37097
0	PEEISSMVLTK	1	1	| 60180
0	AEGDVAALNRR	2	7	| 3455 | 4923 | 22322 | 65745 | 65746 | 71554 | 71742
0	YMVWSDEMVK	1	1	| 26086
0	IPKDSILGEPGMGFK	1	1	| 386
0	APASTLPWRQQLPSPGPR	2	3	| 54488 | 54489 | 54491
0	KM[15.9949]GLAFESTKSTSPPK	2	3	| 16137 | 16138 | 69907
0	ELNNTCEPVVTQPKPK	1	2	| 10645 | 66993
0	LFADILNDVAMFLEIM[15.9949]APVYPICFTM[15.9949]TVSTSNLAK	1	2	| 2641 | 2643
0	NHLVEIPPNLPSSLVELR	9	3	| 75551 | 75552 | 75553
0	ALVSAQWVAEALR	16	3	| 10094 | 10095 | 10096
0	SNLAYDIVQLPTGLTGIK	7	1	| 66991
0	DYLHLPPEIVPATLR	49	6	| 42174 | 42175 | 42176 | 42177 | 45527 | 45528
0	FAGDDAPR	3	12	| 12501 | 12568 | 12569 | 14153 | 18635 | 18636 | 18637 | 44263 | 71296 | 74497 | 74498 | 74499
0	LGLSTLGELK	3	3	| 16606 | 16607 | 16608
0	VQEEAHCLVEELRK	5	2	| 1114 | 21632
0	LGDVYVNDAFGTAHR	16	4	| 30968 | 63543 | 63544 | 69974
0	IPNQFQSDPPAPSDK	6	2	| 40632 | 40633
0	GIGMGMTVPISFAVFPNEDGSLQK	5	2	| 40632 | 40633
0	AMEAEAAGLR	1	4	| 2345 | 2346 | 70804 | 70805
0	NRPTSISWDGLDSGK	55	1	| 52835
0	HYFQNTQGLIFVVDSNDRER	15	8	| 28973 | 28975 | 28992 | 28993 | 29206 | 29208 | 29209 | 29210
0	TTQVPQFILDDFIQNDR	12	2	| 26892 | 68633
0	AIENELLAR	2	8	| 11124 | 11125 | 11126 | 14625 | 14626 | 25372 | 25373 | 25374
0	DLLQIIFSFSK	2	2	| 1227 | 51468
0	IWDTLQK	3	2	| 1227 | 51468
0	TSLMNQYVNK	3	6	| 70385 | 70386 | 70387 | 70388 | 70389 | 70390
0	GDAMIM[15.9949]EETGK	1	4	| 49373 | 59874 | 61665 | 61666
0	IDLGVHVDGFIANVAHTFVVDVAQGTQVTGR	2	4	| 49373 | 59874 | 61665 | 61666
0	YLTVAAIFR	7	4	| 25793 | 56256 | 56257 | 56271
0	DAPEEEDHVLVLR	25	9	| 43398 | 43399 | 43400 | 43401 | 43402 | 43403 | 43404 | 43405 | 43406
0	GTAVVNGEFK	4	1	| 595
0	PTTLSETMAK	2	3	| 63728 | 63729 | 63730
0	GPFTDVVTTNLK	6	4	| 6162 | 6163 | 9370 | 14540
0	YAFVNWINK	5	5	| 8930 | 8931 | 8932 | 14446 | 14447
0	QTVADQVLVGSYCVFSNQGGLVHPK	4	1	| 11887
0	LNEAQPSTIATSM[15.9949]R	4	2	| 11887 | 74561
0	DNHVVAAGGVEK	3	2	| 13843 | 13844
0	TQNDVLHAENVK	4	4	| 50557 | 50558 | 50559 | 57800
0	SSNLIILEEHLK	3	3	| 29122 | 31839 | 57492
0	M[15.9949]LLVDELRDAVLLLFANK	2	2	| 28973 | 28975
0	IVTVNSILGIISVPLSIGYCASK	2	3	| 29025 | 29026 | 48716
0	SGVDADSSYFK	3	2	| 29024 | 48716
0	MGNFPWQVFTNIHGR	7	5	| 51794 | 64473 | 66887 | 75348 | 75352
0	SLLEQYHLGLDQK	7	4	| 8925 | 36043 | 49415 | 49416
0	GDLETLQPGDDVEFTIK	2	1	| 61328
0	LFVGGLSFDTNEQSLEQVFSK	1	5	| 692 | 9445 | 9446 | 9447 | 55266
0	EVAGHTEQLQM[15.9949]SR	1	3	| contaminant_KERATIN10 | 14082 | 70516
0	LADLFGWSQLIYNHITTR	3	4	| 46801 | 46802 | 46803 | 46804
0	SSPSGPSNPSNPSVEEK	3	1	| 26343
0	ESQSPDTTIQR	3	1	| 74706
0	SIRPDNM[15.9949]SEYSK	6	6	| 8678 | 8679 | 8680 | 8681 | 12349 | 12350
0	LLTQYILNLGK	1	2	| 40183 | 65771
0	VPQFSFSR	1	3	| 1297 | 1298 | 48614
0	SATDGNTSTTPPTSAK	3	3	| 25252 | 38527 | 46034
0	FPTLWSGAR	1	3	| 23763 | 23764 | 39767
0	ILGSYYGFR	3	1	| 29192
0	AALVAQNYINYQQGTPHR	1	2	| 20043 | 20044
0	NAIHTFVQSGSHLAAR	17	1	| 3069
0	TITSVLPKPALVASR	1	1	| 69850
0	IASVQTNEVGLK	3	2	| 35728 | 69850
0	ILLQGTPVAQM[15.9949]TEDAVDAER	9	2	| 29780 | 47307
0	LVAYYTLIGASGQR	11	2	| 29780 | 73491
0	RQGALELIK	2	2	| 29780 | 47307
0	ISLPESLKR	1	1	| 29780
0	DIASTPHELYR	9	2	| 42881 | 42882
0	QLIMANPQMQQLIQR	6	3	| 3954 | 3955 | 3956
0	QASNGVLIR	1	1	| 5914
0	APAEILNGK	3	2	| 7578 | 7579
0	GGDLMAYDRR	1	2	| 23323 | 23324
0	AEGIPVEMVVIGDDSAFTVLKK	10	2	| 53596 | 70215
0	GGLGGGYGGASGMGGITAVTVNQSLLSPLVLEVDPNIQAVR	38	3	| 20051 | 28216 | 62537
0	NM[15.9949]ITGTSQAD	3	6	| 28118 | 28119 | 28120 | 28121 | 28124 | 28125
0	KYTLPPGVDPTQVSSSLSPEGTLTVEAPMPK	25	1	| 68046
0	GALVVVNDLGGDFK	23	4	| 30851 | 30852 | 30853 | 30854
0	LLEQYKEESK	6	10	| 25806 | 25808 | 25809 | 25810 | 45346 | 66021 | 66023 | 66024 | 66025 | 68889
0	EGFNVGIVVDPLFVLDNR	37	1	| 31672
0	DRLGDTFR	3	3	| 31672 | 52527 | 52528
0	LEEQAQQIR	3	1	| 38994
0	HEPVGVCGQIIPWNFPLLMQAWK	31	2	| 13998 | 33914
0	IMMFIGGPATQGPGMVVGDELK	11	2	| 70920 | 70921
0	ESTGAQVQVAGDM[15.9949]LPNSTER	6	13	| 10554 | 10555 | 17063 | 17064 | 17068 | 17069 | 17070 | 17071 | 17072 | 17073 | 22946 | 26995 | 26996
0	EDMAALEK	5	7	| 7783 | 21648 | 56188 | 56189 | 56190 | 56191 | 56196
0	DDEFTHLYTLIVRPDNTYEVK	33	2	| 42000 | 42001
0	LFPNSLDQTDMHGDSEYNIMFGPDICGPGTK	31	1	| 42000
0	LVQDVANNTNEEAGDGTTTATVLAR	97	3	| 38578 | 43304 | 43305
0	M[15.9949]AGIAQGVYSR	1	3	| 33303 | 37638 | 37639
0	AAMAAAQSGTPGPVFVELPVDVLYPYFMVQK	5	3	| 9023 | 23489 | 23490
0	VAASSAVMGLIETTR	12	2	| 48154 | 60784
0	LTRDETNYGIPQR	4	13	| 23922 | 50791 | 68016 | 68017 | 68018 | 68019 | 68020 | 68021 | 68022 | 68023 | 68024 | 68025 | 75217
0	WLPQNDLLGHPMTR	15	9	| 2471 | 2570 | 8752 | 8754 | 8912 | 9225 | 10919 | 10920 | 11620
0	FGLYLPLFKPSVSTSK	10	1	| 373
0	WFYIDFGGVKPMGSEPVPK	10	1	| 373
0	VEPAVSSVVNSIQVLTSK	19	4	| 15192 | 15193 | 15194 | 15195
0	DETVSDCSPH	1	10	| 32671 | 32672 | 41367 | 43520 | 52019 | 58620 | 60752 | 60753 | 60754 | 73440
0	NKLSRADIHLVELLYYVEELDSSLISSFPLLK	4	2	| 3592 | 3594
0	TAQFDISVASEIMAVLALTTSLEDMR	1	4	| 7578 | 7579 | 70927 | 72451
0	EM[15.9949]VPIIAQYGDVLVR	5	7	| 6419 | 6420 | 6422 | 6423 | 15503 | 15504 | 15505
0	LGACLAFLPEAFDFIAR	1	4	| 40500 | 51370 | 51772 | 72652
0	LLEEYTQLAR	4	4	| 40500 | 51370 | 51772 | 72652
0	YAELSEEDLK	6	2	| 67708 | 67709
0	LPVSEGVFVVK	1	2	| 11767 | 26445
0	GDIPDLSQAPSSLLDALEQHLASLEGK	5	10	| 29546 | 48670 | 61985 | 66352 | 66353 | 66354 | 66355 | 66356 | 66357 | 66358
0	LFQHIADYLPSYARPR	3	1	| 43567
0	M[15.9949]YDAQQQQVGTNK	4	2	| 44278 | 76900
0	EYAGYLLYSER	3	2	| 44278 | 76900
0	GIPLDPNDK	1	2	| 44278 | 76900
0	ALDTMNFDVIK	2	9	| 46277 | 46278 | 46279 | 46280 | 46281 | 47853 | 47854 | 47855 | 47856
0	AALTGLLHR	4	1	| 68591
0	HVMDVVDEELSK	3	3	| 4985 | 4987 | 4988
0	GVDLDQLLDMSYEQLMQLYSAR	10	3	| 4060 | 4061 | 40698
0	GPFVEAEVPDVDLECPDAK	2	1	| 20180
0	VDIDVPDVGVQGPDWHLK	1	1	| 20180
0	DFPFELIPEPPEGGLPGPWALHR	4	6	| 75004 | 75005 | 75006 | 75007 | 75008 | 75009
0	DENSINGTPDITVEIR	1	1	| 27820
0	AAFGLSEAGFNTACVTK	5	4	| 62149 | 62150 | 62151 | 62152
0	SHTVAAQGGINAALGNMEEDNWR	3	4	| 62149 | 62150 | 62151 | 62152
0	TGQEVVFVAEPDNK	14	5	| 7950 | 7951 | 7952 | 7953 | 55190
0	YLAEVAAGDDK	5	3	| 15301 | 15302 | 15303
0	YTPVQQGPVGVNVTYGGDPIPK	9	5	| 2838 | 2839 | 2840 | 49136 | 65994
0	ESHATLVFHNLLGEIDQQYSR	11	4	| 8725 | 8726 | 57780 | 67350
0	LQYM[15.9949]DNIR	5	1	| 65723
0	VNLTGTIQLLEIMK	4	8	| 3605 | 3606 | 3607 | 11691 | 15123 | 15124 | 64200 | 64201
0	FLQEHLAPK	3	5	| 3711 | 72004 | 72005 | 72006 | 72007
0	LIGEVSSGSGETFSYPDFLR	1	3	| 19208 | 56635 | 64664
0	FFVSSSQGR	5	2	| 377 | 379
0	VKIPEGTILTMDMLTVK	1	2	| 50711 | 73005
0	SSLAQPQMMVVSDVADMFVPLLDGFLVNVNESR	4	3	| 48672 | 54111 | 54112
0	SVQWCAVSQPEATK	3	6	| 22970 | 22971 | 28473 | 28474 | 37244 | 49628
0	DCHLAQVPSHTVVAR	2	4	| 38533 | 47957 | 47958 | 57356
0	TSVQTEDDQLIAGQSAR	5	9	| 14949 | 14950 | 57162 | 60250 | 60251 | 67587 | 67588 | 68706 | 70025
0	HLM[15.9949]LPDFDLLEDIESK	4	2	| 17271 | 73845
0	AQQEQELAADAFK	10	6	| 41847 | 41848 | 41849 | 42155 | 42156 | 42157
0	LGKPGLGGSSGLAGAWLK	3	2	| 15205 | 32440
0	GYADIVQLLLAK	4	1	| 62804
0	RNFQIDVYEAR	3	1	| 16933
0	EQYEQILAFVQGTVAEGAPIIPISAQLK	6	4	| 4717 | 4718 | 4719 | 4720
0	EGILPER	1	5	| 64504 | 64505 | 64506 | 64507 | 64508
0	AFQPFFVELTM[15.9949]PYSVIR	2	5	| 28290 | 28291 | 52641 | 52642 | 57071
0	ATVLNYLPK	4	5	| 28290 | 28291 | 52641 | 52642 | 57071
0	FEYQMSLEPIK	3	2	| 8072 | 18333
0	DHMLIPVSMSELEK	1	1	| 71658
0	AAVGELPEK	2	9	| 9285 | 11233 | 60796 | 60797 | 60798 | 60799 | 60800 | 60801 | 60802
0	NLYPSSSPYTR	3	2	| 56 | 43902
0	LLEEALLR	4	1	| 5264
0	GPESESEDHRASGEVR	2	1	| 5264
0	HMLPSGFR	3	2	| 1247 | 1248
0	YAAELHLVHWNTK	13	2	| contaminant_INT-STD4 | 62268
0	SVLLLAYKPM[15.9949]EGNFEEIAR	1	2	| 19815 | 67251
0	DDVAPESGDTTVK	2	3	| 18432 | 18433 | 73745
0	LRPSDVPDK	1	2	| 22341 | 35729
0	AIDLFTDAIK	6	3	| 16159 | 16160 | 27549
0	TQPPEDISCIAWNR	3	2	| 37002 | 53929
0	AQDGSHPLSLQDLIEK	6	8	| 2619 | 2620 | 2621 | 37002 | 72548 | 72549 | 72550 | 72551
0	ALSQLAEVEEK	3	5	| 803 | 804 | 9617 | 60138 | 60139
0	LINLVGESLR	3	7	| 21805 | 21806 | 21807 | 21808 | 21809 | 34644 | 40738
0	LWDHATMTEVK	2	2	| 7230 | 7231
0	VATAYRPPALR	4	4	| 8144 | 8146 | 14983 | 14984
0	VLLTTQGVDMISK	3	5	| 43500 | 61138 | 68893 | 68895 | 69600
0	EVLPLAFLGMHEIADEEK	1	5	| 78 | 23368 | 70397 | 76441 | 76442
0	QISEGVEYIHK	1	1	| 19869
0	VAEFHTELER	3	4	| 8494 | 24663 | 24664 | 24665
0	GPWALEEESLVGREPEER	2	4	| 8486 | 11940 | 57362 | 57363
0	GLAPEVADR	2	7	| 3894 | 3895 | 3896 | 50847 | 50848 | 50850 | 50852
0	LSSVQQILQLSDLWR	1	1	| 75379
0	ALMQVVDFLSR	3	3	| 43983 | 43984 | 43985
0	AECLNPSQPSR	4	1	| 39540
0	QGLSGQSLPLGFTFSFPCR	1	2	| 16734 | 41405
0	TMAVLQIEAEKAELR	1	2	| 1344 | 1345
0	APSWFDTGLSEMR	1	2	| 15058 | 15059
0	YVFLDPLAGAVTK	1	3	| 62138 | 62139 | 69581
0	ERPQIGGTIK	3	1	| 29924
0	ELWAALNAWK	1	6	| 12314 | 54528 | 54529 | 75426 | 75427 | 75794
0	WQAIYK	2	9	| 23853 | 24991 | 24992 | 24993 | 24994 | 24995 | 24996 | 26922 | 26923
0	LEPLAEVDLRPQSSAK	1	2	| 16315 | 28204
0	GPQGYGFNLHSDK	2	4	| 1452 | 9181 | 31317 | 49417
0	YDVQHLQTALR	1	15	| 13038 | 13039 | 16068 | 16069 | 16070 | 16071 | 16072 | 16073 | 16074 | 16075 | 16076 | 16077 | 30277 | 30278 | 51383
0	AWTQVLLGQAEDK	1	1	| 61138
0	AQAEAQQPTFDALRDELR	7	5	| 16354 | 16594 | 61663 | 61664 | 71325
0	SKEQAELEAAR	3	4	| 16354 | 16594 | 61664 | 71325
0	LSFSGLR	3	5	| 16354 | 16594 | 61663 | 61664 | 71325
0	THLPLALLPQTLLDQK	16	3	| 20685 | 20686 | 20688
0	DVAVSYYHFYH	1	4	| 20685 | 20686 | 20688 | 67098
0	SSYYMIGEQK	9	2	| 15224 | 22832
0	QVHPDTGISSK	5	8	| 49339 | 49340 | 49341 | 49508 | 49509 | 49510 | 49522 | 49528
0	IFELGLGDDDGNLEEDFITWR	27	6	| 26613 | 26840 | 26841 | 26842 | 26843 | 34286
0	IRYESGDHVAVYPANDSALVNQLGK	14	3	| 26841 | 26842 | 34286
0	EELAQFHRDGALTQLNVAFSR	3	3	| 26841 | 26842 | 34286
0	LVEIAQVPK	9	6	| 10593 | 26530 | 42082 | 64407 | 64813 | 64815
0	VACITEQVLTLVNKR	3	1	| 17907
0	IRIDAMHGVVGPYVK	2	3	| 60570 | 72466 | 72467
0	GTIDFPEFLTMMAR	3	4	| 33949 | 53334 | 55587 | 58984
0	ETWLSENQR	3	6	| 20863 | 46900 | 66112 | 66113 | 70023 | 70901
0	HNVM[15.9949]ISTEWAAPNVLR	9	4	| 8003 | 10986 | 10987 | 51206
0	YPGGDCSSDIWI	2	1	| 10986
0	DAVVYPILVEFTR	12	8	| 2875 | 2876 | 2877 | 2878 | 2879 | 2880 | 2881 | 75701
0	DAVITVPVFFNQAER	3	8	| 2875 | 2876 | 2877 | 2878 | 2879 | 2880 | 2881 | 75701
0	AEELQPGFSK	2	2	| 30220 | 64928
0	KYSQFINFPIYVWSSK	10	5	| 45408 | 45409 | 55875 | 55876 | 55877
0	TETVEEPMEEEEAAK	8	5	| 45408 | 45409 | 55875 | 55876 | 55877
0	AILGNQMFTHYDR	1	2	| 8420 | 8422
0	LIFIVDVWHPELTPQQR	6	1	| 8613
0	QGFGNVATNTDGK	10	2	| 38126 | 38127
0	VIQGDGVDINTLQEIVEGM[15.9949]K	4	1	| 47723
0	SGPVVAMVWEGLNVVK	1	4	| 7295 | 7296 | 7437 | 72868
0	AWELTQK	3	1	| 6022
0	PPDIMGIGPAYAIPVALQK	1	2	| 55090 | 55091
0	DLEAHIDSANK	2	4	| 8570 | 25310 | 25311 | 33091
0	VTEGSFVYK	3	5	| 46592 | 46593 | 46594 | 63061 | 63062
0	LVDYLDVGFDTTR	22	3	| 57125 | 57126 | 57127
0	DVVFLLDGSEGVR	17	3	| 57125 | 57126 | 57127
0	MRPGAYSTGYGGYEEYSGLSDGYGFTTDLFGR	12	1	| 45478
0	GYAVLGGER	5	5	| 19172 | 19173 | 19174 | 19175 | 19176
0	M[15.9949]APYQGPDAVPGALDYK	4	5	| 22722 | 22723 | 41691 | 71228 | 71702
0	QLEAIDQLHLEYAK	9	3	| 41691 | 71228 | 71702
0	ELPPDQAEYCIAR	4	8	| 5357 | 15056 | 22722 | 22723 | 41691 | 71228 | 71702 | 75608
0	TIPWLEDR	6	4	| 41690 | 41691 | 71228 | 71704
0	HNQLPLVIEFTEQTAPK	31	8	| 23554 | 23555 | 43399 | 43400 | 43402 | 43403 | 43404 | 43405
0	GQVYILGR	13	3	| 13303 | 65640 | 74458
0	ALQSPALGLR	4	2	| 51793 | 59743
0	QATVGDINTERPGMLDFTGK	36	3	| 31825 | 64380 | 64680
0	TSETINPTDGSVICQVSLAQVTDVDK	8	1	| 36347
0	NISHYEEQLVK	3	2	| 62272 | 62275
0	IVPVEITISLLK	4	2	| 37693 | 43919
0	RIQTYLQSTKPIIDLYEEMGK	1	2	| 37693 | 43917
0	IGISGDSAGGNLAAAVTQQLLDDPDVK	24	1	| 30260
0	GHVYNNPNYGSSELAK	3	1	| 30260
0	QAGPASVPLRTEEEFKK	10	2	| 13068 | 57674
0	QMIGYNLATK	3	2	| 10142 | 10143
0	QKDIFAMDDKSENEPIENEAAK	1	1	| 10142
0	IIVENLFYPVTLDVLHQIFSK	5	3	| 14811 | 14812 | 48487
0	MGPTELLIEMEDWK	12	1	| 38127
0	HMLPTVLR	3	2	| 258 | 52695
0	LSCFAQTVSPAEK	4	2	| 67461 | 67462
0	YLAPSGPSGTLK	3	2	| 67461 | 67462
0	QMEQVAQFLK	6	4	| 7426 | 7427 | 7428 | 71914
0	MLVQPNEICVIQR	8	3	| 21410 | 21411 | 66781
0	FLEFQYLTGGLVDPEVHGR	4	1	| 60408
0	LTSEDLSDDVFK	3	1	| 43371
0	DGTPPIDAHTR	5	1	| 40031
0	SGVEVLFNELEIPVEEYSFGR	14	3	| 5983 | 5984 | 5986
0	GDPLGGVISNYLLEK	1	4	| 5983 | 5984 | 5985 | 5986
0	M[15.9949]AEHSYSSLGLK	6	6	| 3550 | 33174 | 33175 | 38545 | 75463 | 75465
0	VFAIPPSFASIFLTK	1	2	| 53959 | 53960
0	NQPLVYLMLTTHPSLYR	1	1	| 64551
0	VPSTETEALASNLMGMFEK	5	3	| 14379 | 14380 | 72085
0	QYDGIFYEFR	5	1	| 44503
0	GALDM[15.9949]LTK	9	4	| 20616 | 20617 | 20618 | 20619
0	ALGATDCLNPR	22	5	| 18356 | 31233 | 31234 | 31235 | 35914
0	YGILCMEDLIHEIYTVGK	10	1	| 43265
0	VQVPNCDEIFYAGTGNLLLR	1	7	| 12423 | 12424 | 12425 | 44210 | 44211 | 44212 | 44213
0	IVHAFDM[15.9949]EDLGDK	1	3	| 34283 | 54580 | 63597
0	SAAPGGGSVAAAAAAMGAALGSMVGLMTYGR	26	3	| 16887 | 64529 | 64530
0	VMNLISK	3	1	| 16159
0	YCAGWADK	3	2	| 65982 | 65983
0	FIDTSQFILNR	6	1	| 16924
0	ASHTAPQVLFSHR	5	2	| 34051 | 41313
0	DLVQDPSLLGGTISAYK	3	3	| 10818 | 10819 | 10820
0	AWDDFFPGSDR	7	4	| 17330 | 17331 | 17332 | 17333
0	FVGDADLER	2	2	| 7408 | 14264
0	GFSLYTGSSGALSPGGPQAQIAPR	7	2	| 8097 | 8098
0	AAYQVAALPK	6	2	| 24980 | 65699
0	QAVDVSPLRR	6	4	| 68085 | 68086 | 68087 | 68088
0	SSSGLLEWESK	1	5	| 29686 | 50527 | 58751 | 74772 | 74773
0	GGKPEPPAMPQPVPTA	9	4	| 11859 | 11862 | 11863 | 47144
0	ADLINNLGTIAK	7	4	| 37187 | 37188 | 49435 | 49437
0	STLINSLFLTDLYSPEYPGPSHR	9	8	| 14512 | 37921 | 54100 | 66902 | 66903 | 66904 | 66905 | 74520
0	ELSDIAHR	3	6	| 9135 | 53259 | 53260 | 53261 | 53262 | 53263
0	MNLSAIQDR	3	2	| 33276 | 52948
0	LGCQDAFPEVYDK	1	2	| 21550 | 21551
0	LNVDFALIHK	11	3	| 51189 | 51190 | 51191
0	IVVNLTGR	7	2	| 3451 | 73771
0	YPGM[15.9949]PNFAPDEPGK	4	4	| 28272 | 28273 | 28274 | 28275
0	ILSIGGGAGEIDLQILSK	1	2	| 10358 | 10359
0	ILTPLVSLDTPGK	4	4	| 1807 | 57729 | 57895 | 57896
0	VAVWTVLAAGR	1	2	| 14525 | 68850
0	EVNEVIQNPATITR	3	2	| 16636 | 16637
0	MSPLSIVTALVDK	3	2	| 19053 | 19054
0	LLPDGTTGFINQK	1	3	| 4265 | 4266 | 27688
0	EQTDQTQAQELHR	2	5	| 43552 | 43553 | 43554 | 43555 | 43556
0	SLQDIIAILGM[15.9949]DELSEEDKLTVSR	17	4	| 40514 | 40515 | 40516 | 40518
0	VPGSPTNLANR	3	1	| 31801
0	EHDPVGQMVNNPK	3	1	| 20927
0	LLATEQEDAAVAK	11	3	| 15192 | 15193 | 15194
0	LKELESQVSGLEK	3	3	| 15192 | 15193 | 15194
0	IYFM[15.9949]AGSSR	6	1	| 55876
0	LNPFGNTFLNR	3	3	| 25769 | 25770 | 25771
0	PATVLGAMEM[15.9949]GR	3	2	| 65042 | 65043
0	ARPATVLGAM[15.9949]EM[15.9949]GR	1	2	| 65042 | 65043
0	TTYMDPTGK	2	5	| 23057 | 23058 | 23059 | 23060 | 23061
0	AWNPFR	2	6	| 37645 | 37646 | 37647 | 37648 | 37649 | 37650
0	YGIQMPSFSK	6	2	| 14502 | 50228
0	QLLAPVVK	2	3	| 14502 | 26492 | 50228
0	VVVPPLPGK	6	1	| 4049
0	QLPFRGDDGIFDDNFIEER	2	1	| 4049
0	LPECEAVCGK	2	8	| 33085 | 33086 | 46036 | 46037 | 50302 | 60019 | 60655 | 60656
0	FCPAGVYEFVPVEQGDGFR	17	1	| 30702
0	HHPSIRPTLEGGK	1	1	| 30702
0	HHPSIRPTLEGGKR	5	1	| 30702
0	HLEINPDHPIVETLR	15	1	| 49437
0	KLDLEAWFPGSGAFR	9	3	| 62635 | 72687 | 72688
0	DEWLRPEDLPIK	7	3	| 62635 | 72687 | 72688
0	GVILYGPPGTGK	2	1	| 30013
0	EIVHLQAGQCGNQIGAK	7	8	| 56268 | 56269 | 58519 | 58520 | 58521 | 58522 | 58523 | 58524
0	MAVATLASETLPLLALTFITDNSLVAAGHD	1	3	| 12269 | 12270 | 63122
0	IFGQANTTLKR	6	5	| 53375 | 53376 | 72410 | 72411 | 72412
0	NIVSDCSAFVK	5	5	| 53375 | 53376 | 72410 | 72411 | 72412
0	MGPNIYELR	6	3	| 8060 | 8061 | 28388
0	QLEDLVIEAVYADVLR	1	2	| 59885 | 59886
0	TLFNELR	3	1	| 3109
0	ITLQDVVSHSK	4	2	| 59742 | 59743
0	LVPNMTPEVVGEQVTSYLTK	21	1	| 1288
0	LRPVAGLLSSR	6	2	| 60057 | 66281
0	YGEYFPGTGDLR	2	5	| 8679 | 8681 | 12349 | 12350 | 71085
0	ILMAINGK	6	1	| 725
0	DFTPAELRR	2	1	| 725
0	VDEIDAAIQR	1	4	| 50837 | 65965 | 75627 | 76488
0	AHLM[15.9949]SQPLAYHTPDCNK	6	2	| 51590 | 51591
0	IINQPTAAALAYALDKK	7	1	| contaminant_GR78_PLAFO
0	KGTVEGFEPADNK	5	2	| 72817 | 72818
0	VGAHAGEYGAEA	1	3	| 72967 | 72968 | 72969
0	QLEVYTSGGDPESVAGEYGR	7	2	| 67253 | 67285
0	TLVPGPPGSSRPVK	1	3	| 9408 | 31523 | 31524
0	FEVAQVESLR	1	1	| 2307
0	DLQFSEIR	2	4	| 33400 | 45724 | 45725 | 45726
0	EALGHWLGLLNADGWIGR	16	3	| 8887 | 8890 | 8892
0	STVGALLASELGWK	2	2	| 1465 | 1466
0	GVHLRPVNQTARPK	1	2	| 48406 | 48407
0	SMNSQYLK	1	2	| 34550 | 70426
0	SQYEQLAEQNRK	6	2	| contaminant_KERATIN03 | 66901
0	ASYGVEDPEYAVTQLAQTTMR	8	2	| 39462 | 39463
0	ALVNQLHER	3	5	| 74880 | 74881 | 74882 | 74883 | 74884
0	VQHIQLLQK	6	2	| 25653 | 25654
0	ILGLAIESQDAGIK	3	2	| 15872 | 15873
0	ELIRDEGVTSLYK	9	2	| 3000 | 3001
0	MTILQTYFR	2	1	| 10195
0	CWSPGVTVAPEMCPIR	1	3	| 13557 | 13558 | 58558
0	THNDIIHNENMR	3	2	| 50556 | 50560
0	EDEVEEWQHR	3	2	| 50556 | 50560
0	QDLAYER	3	3	| 8909 | 33002 | 67253
0	TAM[15.9949]SLLWK	3	1	| 67261
0	ENQWCEEK	2	2	| 52295 | 52296
0	TTPPVLDSDGSFFLYSR	3	2	| 34843 | 34844
0	SGAVEETFR	6	2	| 37531 | 42587
0	LSQIGVENTEENRR	6	2	| 50310 | 50311
0	SLLSSASATVGHGLTAVK	3	2	| 60520 | 60521
0	FFHETEAPRPK	6	1	| 28103
0	YICENQDSISSK	2	6	| 39148 | 39149 | 39150 | 39151 | 39153 | 64519
0	HPYFYAPELLFFAK	14	5	| 39149 | 39150 | 39151 | 39153 | 64519
0	ALCVINPGNPTGQVQTR	4	3	| 10414 | 10415 | 51891
0	AVLDALLASK	2	1	| 2211
0	SLESLDTSLFAK	2	1	| 23382
0	GPSGYGFNLHSDK	2	2	| 59830 | 59831
0	GIPNVLR	2	2	| 30129 | 30130
0	EEREEDEVFPQAQLEQSK	10	1	| 31295
0	MLAQPLKDSDVEVYNIIKK	1	1	| 69212
0	ANLIASALAQIPQK	1	1	| 73997
0	HPLEYLR	1	1	| 40787
0	LLATQTAAELSK	1	1	| 12637
0	LAQALHEMR	2	3	| 10734 | 10735 | 74672
0	MLDFFTIFSK	3	1	| 39803
0	EGEYFSAFK	3	1	| 67360
0	PIRPIGIFSGYVENPDKTAANIR	4	2	| 33174 | 75463
0	IANLQTDLSDGLR	8	3	| 49136 | 65994 | 65995
0	SLETSAFVK	1	1	| 20502
0	YYCFQGNQFLR	5	2	| 9251 | 9252
0	MHEGDEGPGHHHKPGLGEGTP	5	1	| 67647
0	YRDGYRDGYR	3	3	| 1868 | 1869 | 1871
0	TTGIVMDSGDGVTHTVPIYEGY	10	2	| 18635 | 18637
0	TLPTQGIDDFLK	3	2	| 51690 | 51691
0	RKPADLQNLAPGTHPPFITFNSEVK	3	1	| 6889
0	LLTGLYR	1	1	| 9292
0	AGYPLEHPFDFR	2	1	| 52561
0	RPVLFQEYLDIDQMIFNR	13	1	| 47949
0	KEGGLGPLNIPLLADVTR	19	3	| 9649 | 9650 | 9651
0	TLVYGGIFLYPANK	24	1	| 72895
0	LDVLSNDLVM[15.9949]NMLK	6	1	| 72895
0	LGVNNISGIEEVNMFTNQGTVIHFNNPK	9	1	| 58803
0	VAAMLQDR	3	2	| 15178 | 66348
0	TLLVADPR	6	2	| 52318 | 52321
0	SLVDLTAVDVPTR	7	3	| 220 | 222 | 24107
0	EALMAHGLGNR	6	1	| 54793
0	AGWTIITPPTPIIPDDHPLWMSSK	49	1	| 43536
0	RVMVDANEVPIQK	4	1	| 43536
0	SLGEIPIVESEIKK	3	1	| 67320
0	PLFGNSLKPDSLR	6	1	| 65043
0	IASLSRPVVSLGK	6	2	| 2240 | 60400
0	EHVPSGQFPDTEAPATSETSNSR	13	1	| 26437
0	FVCAQLPNPVLESISVIDTPGILSGEK	1	1	| 25768
0	GPQGVEDGDRPQPSSK	15	3	| 11569 | 11570 | 11571
0	VLQDMGLPTGAEGR	3	3	| 58130 | 75220 | 75221
0	SQGGVQPIPSQGGK	3	1	| 31645
0	WDTGENPIYK	4	1	| 47504
0	LDSSETTMVK	2	1	| 71781
0	QDLLNVLAR	2	1	| 35267
0	AAVVPLGTWR	3	1	| 70779
0	YILPDEPAIIVHPNWAAK	1	3	| 8355 | 8356 | 38998
0	DLTGELEYATK	1	1	| 62239
0	FCPFAER	1	1	| 61689
0	GEHPGLSIGDVAK	8	2	| 28148 | 28149
0	GSFITSEEQDVSPRPAPLLLNTPAIPSFK	7	2	| 6728 | 6731
0	KSDLFQEDLYPPTAGPDPALTAEEWLGGR	6	1	| 65060
0	TLKPTLFPAVPR	7	1	| 40284
0	FWHFGGNER	10	2	| 24750 | 45537
0	PHPLVTSTDIVLTITK	7	1	| 63881
0	WGSQAFHNM[15.9949]R	4	1	| 63881
0	VLLEAAIR	6	1	| 63881
0	DFVNYLVR	3	1	| 26892
0	AIEPNDYTGK	3	1	| 7508
0	NQELALR	3	1	| 392
0	VIATFTCSGEK	4	1	| 66385
0	RLTSLPIVAK	3	1	| 42662
0	YSQTGNYELAVALSR	9	1	| 31840
0	ALNSIIDVYHK	11	1	| 44159
0	IDVSIEAASGGK	4	1	| 55397
0	ALAVGGLGSIIR	3	1	| 9056
0	LM[15.9949]EDLDR	3	1	| 2500
0	QSVDNVTNPEK	1	1	| 18096
0	QLLLGPGPSNLPPR	1	2	| 9727 | 9728
0	PFEVPFLK	1	2	| 23057 | 23059
0	NAPSLPSR	1	7	| 3209 | 19937 | 19938 | 33337 | 33338 | 68573 | 68574
0	KSM[15.9949]STVIRMPDGGFR	1	2	| 26760 | 26761
0	TGRAGNKGYAYTFITEDQAR	1	2	| 30139 | 30140
0	DLKPENLLIDQQGYIQVTDFGFAK	1	3	| 25815 | 25816 | 25817
0	LFPLLATAYAFQFVGAYMK	1	3	| 15850 | 47748 | 47749
0	VTVETEDNRTLVVKPEDVYAMNPPK	2	2	| 65404 | 65405
0	GTHVDLGLASANVDFAFSLYK	1	4	| 22522 | 22523 | 22524 | 36407
0	SEVAAGGGSWDDR	1	5	| 2211 | 2212 | 36690 | 46852 | 47548
0	GNVFSSPTAAGTPNKETAGLK	7	3	| 14174 | 40535 | 70512
0	EIETYHNLLEGGQEDFESSGAGK	11	1	| contaminant_KERATIN02
0	SGGGGGGGLGSGGSIR	4	1	| contaminant_KERATIN02
0	VVAGVANALAH	3	1	| 72252
0	EGATLVCGGNQVPRPGFFFEPTVFTDVEDHMFIAK	5	1	| 36347
0	TIQNLATFVELLGLHHFMDSFK	6	1	| 30260
0	IQSLIYPALQPLDVDLPSYQENSNFLFLSK	8	1	| 30260
0	FNNILVR	3	1	| 30260
0	LGANSLLDLVVFGR	19	4	| 31272 | 31273 | 62149 | 62152
0	FVMQEEFSRDGK	6	1	| 57674
0	GVFNSGLK	3	2	| 10142 | 10143
0	YSVDIPLDK	6	2	| 28141 | 28143
0	QATEEELFR	3	1	| 9626
0	EISLWFKPEELVDYK	13	2	| 7437 | 72868
0	TVSYNGILGPECGTK	5	1	| 3374
0	GQPFWLTLHFEGR	14	1	| 3374
0	VTYLVHNFEEGGGVAMGMYNQDK	26	1	| 62704
0	FKDIFQEIYDK	7	1	| 62704
0	DEPGSYVPWNVPI	4	2	| 16381 | 59419
0	GEDMLITGGR	10	3	| 16381 | 59419 | 59420
0	YIQDIVASTLKLPANK	1	3	| 16381 | 59419 | 59420
0	AIEDYINEFSVR	3	1	| 59825
0	RFDVSGYPTIK	8	3	| 58176 | 58177 | 58178
0	FAM[15.9949]EPEEFDSDTLR	6	3	| 58176 | 58177 | 58178
0	TMTQFLEQGEATLSVAR	5	5	| 30455 | 44565 | 44566 | 44567 | 74646
0	GNLLIYTEFGK	8	4	| 21409 | 21410 | 21411 | 66781
0	DVVLLEK	3	4	| 43370 | 43371 | 43372 | 43373
0	DLDSLHR	2	1	| 49075
0	M[15.9949]VNHFIAEFK	4	5	| 47877 | 62660 | 62661 | 62662 | 62663
0	TTYSDNQPGVLIQVYEGER	1	5	| 5816 | 26735 | 62659 | 62660 | 62662
0	NFYELSPHIFALSDEAYR	8	4	| 5983 | 5984 | 5985 | 5986
0	TESALSYYEFLLHIQQQVNK	4	1	| 64551
0	AAIAWEAGKPLCIEEVEVAPPK	17	3	| 31233 | 31234 | 31235
0	KFNLDALVTHTLPFDKISEAFDLMNQGK	2	4	| 31233 | 31234 | 31235 | 35914
0	YDEVLHMVR	1	4	| 12423 | 12425 | 44211 | 44212
0	YYVGDTMDVLFEK	12	1	| 24656
0	EFYILWTK	2	2	| 4810 | 19926
0	LEEPTPAPSTSYSPQADSLR	2	3	| 37246 | 37247 | 60167
0	LDAENAIVHMGGQWLGGR	3	4	| 10910 | 10911 | 13986 | 45055
0	TLTAAAVSGAQPILSK	4	2	| 59835 | 59836
0	VEYTLGEESEAPGQR	7	3	| 29952 | 47166 | 48550
0	HLAGLAVGR	3	2	| 8097 | 8098
0	QAVDVSPLR	3	4	| 68085 | 68086 | 68087 | 68088
0	PGIVELPTLEELKVDEVK	3	1	| 49900
0	GILAADESTGSIAK	6	5	| 9135 | 53259 | 53260 | 53261 | 53262
0	TFMCTGRPGWLTVSLR	1	6	| 21549 | 21550 | 21551 | 21552 | 21553 | 26176
0	SANM[15.9949]TVKGQSEDPGSLLSLFR	1	6	| 20858 | 20859 | 20860 | 20861 | 40389 | 64421
0	LFAQLAGDDM[15.9949]EVSATELMNILNK	3	7	| 24992 | 24993 | 24994 | 24995 | 24996 | 26922 | 26923
0	QQASEADAAAATFR	2	3	| 65163 | 65164 | 65165
0	LQGEGAEVQLTGK	3	3	| 5944 | 14859 | 14860
0	LAYINPDLALEEK	3	2	| 22262 | 71205
0	LM[15.9949]DVGLIAIR	1	1	| 22262
0	FFADLLDYIK	2	2	| 4694 | 11255
0	QEILAALEK	3	3	| 76142 | 76143 | 76144
0	QQQAATSESSQSEASVR	1	3	| 22981 | 33278 | 38853
0	VIIYQEK	1	3	| 1727 | 48448 | 53639
0	GWVLGPNNYYSFASQQQKPEDTTIPSTELAK	2	1	| 24664
0	ELGFPGVQIGTHVNEWDLNAQELFPVYAAAER	4	1	| 36357
0	IFIEWMK	3	3	| 28787 | 28788 | 28789
0	LLQQSGAQQFR	1	2	| 48047 | 48048
0	SIQMLTLLR	3	3	| 44828 | 44832 | 44833
0	FFGGYVPEMVLTPDDQR	8	2	| 5856 | 5857
0	SKDIVLVAYSALGSQR	7	3	| 16749 | 46086 | 54116
0	RPQYSNPPVQGEVM[15.9949]EGADNQGAGEQGRPVR	1	3	| 65407 | 65408 | 65409
0	ASLEAAIADAEQR	37	6	| contaminant_KERATIN20 | 20051 | 21236 | 40198 | 47310 | 62537
0	QLETLGQEK	9	7	| contaminant_KERATIN20 | 20051 | 23197 | 40197 | 40198 | 61745 | 62537
0	STTTGHLIYK	5	8	| 28118 | 28119 | 28120 | 28121 | 28122 | 28123 | 28124 | 28125
0	GPSWDPFRDWYPH	6	1	| 68046
0	LPPFSYAYTELEAIM[15.9949]YALGVGASIKDPK	4	3	| 30852 | 30853 | 34696
0	ELPTEPPYTAYVGNLPFNTVQGDIDAIFK	6	4	| 2741 | 2742 | 2743 | 8532
0	SPLFMGK	9	1	| 52554
0	NEELEQLYQDQEVPK	1	4	| 67702 | 67704 | 67705 | 76571
0	PGLFSLTLNER	4	15	| 36326 | 41034 | 46405 | 46406 | 50012 | 50013 | 50103 | 50110 | 50111 | 50112 | 50114 | 50116 | 50117 | 50118 | 50119
0	MVTEEEIQFYVQQFK	19	3	| 69050 | 69052 | 69053
0	AVASLNTPFIPANPNMSPLESIK	22	5	| 69050 | 69051 | 69052 | 69053 | 69054
0	AGYIIPLQGPGLTTTESR	6	1	| 31666
0	HEPVGVCGQIIPWNFPLLM[15.9949]QAWKLGPALATGNVVVMK	2	2	| 13998 | 33914
0	LMIEMDGTENK	11	3	| 28174 | 62495 | 62497
0	DLISHDEM[15.9949]FSDIYK	8	3	| 33848 | 33849 | 33850
0	LQAYHTQTTPLIEYYR	15	4	| 8152 | 8153 | 40989 | 40990
0	FSETFSLYPQFMFHLR	9	2	| 70920 | 70921
0	SFGGGTGSGFTSLLMER	3	10	| 7783 | 21648 | 44640 | 44641 | 56188 | 56189 | 56190 | 56195 | 56196 | 56197
0	LDHKFDLMYAK	6	13	| 5841 | 7783 | 21648 | 44640 | 44641 | 56188 | 56189 | 56190 | 56191 | 56193 | 56195 | 56196 | 56197
0	LFPNSLDQTDM[15.9949]HGDSEYNIMFGPDICGPGTK	2	1	| 42000
0	TLIVRPDNTYEVK	1	2	| 42000 | 42001
0	MPSLPSYK	7	2	| 3877 | 23239
0	SFLDELGFLEIETPMMNIIPGGAVAK	1	3	| 2320 | 7524 | 44285
0	RNLPVNFEVAR	1	3	| 12608 | 36959 | 64682
0	KTFPTVNPTTGEVIGHVAEGDR	1	1	| 75932
0	YDDMAAAMK	6	2	| 69161 | 71677
0	YDDMAAAM[15.9949]K	3	2	| 69161 | 71677
0	LAEQAER	3	11	| 14255 | 15300 | 15301 | 15302 | 15303 | 20413 | 26808 | 26809 | 26810 | 69161 | 71677
0	SLLYSIGNGSVFGK	2	3	| 55246 | 58465 | 61144
0	SFILEEHMDK	9	1	| 39425
0	NTDVAQSPEAPK	10	4	| 15192 | 15193 | 15194 | 15195
0	EVPMVVVPPVGAK	6	4	| 15192 | 15193 | 15194 | 15195
0	MGANSLER	3	6	| 1035 | 1036 | 1037 | 19106 | 19107 | 51116
0	AIIPCIK	3	3	| 61793 | 61794 | 61795
0	IEDSFVIAVLAEETHNFGLNFLQTIK	5	2	| 19043 | 34049
0	LRNDGYLMFQQVPMVEIDGMK	97	2	| 3592 | 3594
0	KTVLGTPEVLLGALPGAGGTQR	6	5	| 22932 | 39242 | 71263 | 71264 | 71265
0	ALTSFERDSIFSNLTGQLDYQGFEK	13	4	| 22932 | 71264 | 71265 | 71266
0	EGQGTSVVAQGPSR	3	3	| 9935 | 9936 | 9937
0	RPFGPVGFMK	3	7	| 6419 | 6420 | 6422 | 6423 | 15503 | 15504 | 15505
0	EELEEEQRTEE	4	1	| 17038
0	GTSFDAAATSGGSASSEK	16	3	| 25399 | 25400 | 25401
0	YVVISQGLDK	3	2	| 44278 | 76900
0	ETVITM[15.9949]SGDDHPR	1	2	| 44278 | 76900
0	ITGM[15.9949]LLEIDNSELLHM[15.9949]LESPESLR	1	9	| 46279 | 46280 | 46281 | 46895 | 46896 | 46897 | 47854 | 47855 | 47856
0	IIYGGSVTGATCK	12	1	| 8132
0	GVYSSDVFDIFPGTYQTLEMFPR	12	3	| 36433 | 36437 | 47407
0	YEELFPAFSDSR	3	4	| 15901 | 15902 | 15903 | 24753
0	LNIQPSEADYAVDIR	6	3	| 7894 | 7895 | 26527
0	YNEQHVPGSPFTAR	7	3	| 2838 | 49136 | 65994
0	VEPGLGADNSVVR	3	5	| 2838 | 2839 | 2840 | 49136 | 65994
0	DLDLKKPIYQK	6	2	| 46914 | 46915
0	IQDVGLVPMGGVMSGAVPAAAAQEAVEEDIPIAK	2	1	| 42332
0	LEKHELIEFR	1	5	| 8420 | 8421 | 8422 | 67361 | 67362
0	SCDGWLNFK	3	7	| 33174 | 33175 | 38545 | 75462 | 75463 | 75464 | 75465
0	SEWPREPQVPLYVPK	1	4	| 26616 | 32065 | 64632 | 64633
0	TDLAAVPASR	5	5	| 3711 | 72004 | 72005 | 72006 | 72007
0	LHPVILASIVDSYER	9	2	| 11132 | 46393
0	VHAELADVLTEAVVDSILAIK	6	2	| 2293 | 2294
0	VATAQDDITGDGTTSNVLIIGELLK	7	2	| 2293 | 2294
0	LSVELTSSLFR	2	7	| 11204 | 11205 | 11206 | 11207 | 20550 | 20551 | 20552
0	DIPNMFMDSAGSVSK	2	2	| 8487 | 8488
0	ETETVFVPVIQAGMEALK	4	3	| 48672 | 54111 | 54112
0	EGLENDLK	1	4	| 10855 | 53939 | 53940 | 53941
0	SIATLAITTLLK	4	4	| 13775 | 33896 | 33897 | 41205
0	MGTTVATNALLER	3	3	| 30835 | 30836 | 63283
0	SEFEQNLSEK	1	5	| 14619 | 43089 | 43090 | 43092 | 43093
0	ELTGEDVLVR	3	2	| 1650 | 1651
0	FFDHSGTLVMDAYEPEISR	14	4	| 229 | 230 | 231 | 232
0	DLYEDELVPLFEK	7	3	| 38834 | 38835 | 38836
0	VAPVLIR	2	6	| 2735 | 3330 | 48317 | 58745 | 58746 | 58747
0	VVSMDENFHPLNELIPLVYIQDPK	1	5	| 28290 | 28291 | 52640 | 52641 | 52642
0	HEAFESDLAAHQDR	3	15	| 15056 | 27872 | 41110 | 41689 | 41690 | 41691 | 45659 | 47940 | 47941 | 71227 | 71228 | 71704 | 75607 | 75608 | 75609
0	TQLYEYLQNR	1	3	| 31173 | 44472 | 56633
0	ISDDLMQK	3	3	| 37842 | 37843 | 37844
0	LLNTWTNR	1	1	| 5264
0	ELEVLLMCNK	3	2	| 1247 | 1248
0	TAVVVGTITDDVR	13	7	| 31493 | 31494 | 31495 | 31496 | 41084 | 41085 | 65226
0	FAAEEFK	6	1	| 62915
0	FFQEENTEK	1	3	| 2785 | 2786 | 32255
0	VPLIGFAGAPWTLMTYMVEGGGSSTMAQAK	2	8	| 17889 | 17890 | 17891 | 17892 | 17893 | 23894 | 42709 | 58282
0	VLANNSLSFEK	1	2	| 9623 | 9624
0	SSDPDYLAAVDK	3	4	| 24338 | 27571 | 49816 | 49817
0	NLDDGIDDERLR	6	7	| 46893 | 46894 | 46895 | 46896 | 47854 | 47855 | 47856
0	TVFFWAPIM[15.9949]K	3	1	| 59749
0	QAFTPSSTMMEVFLQEK	2	6	| 46133 | 46134 | 46135 | 46136 | 46137 | 46138
0	QSDVMIVAGTLTNK	1	5	| 29902 | 29903 | 68123 | 68154 | 68155
0	TTTAAAVASTGPSSR	3	6	| 2908 | 2909 | 12316 | 12317 | 63511 | 63512
0	LSVEEFFMDLHNFR	3	5	| 21834 | 21835 | 21836 | 21837 | 21838
0	LMNFMYFQR	1	3	| 39996 | 39997 | 39998
0	AYAPGGPAYQPVVEAFGTDILHK	7	3	| 5762 | 5763 | 11653
0	QAAPPIELDAVWEDIRER	3	1	| 53458
0	FFHLAFEEEFGR	2	3	| 37665 | 73729 | 73730
0	EFTAQNLGK	6	6	| 6704 | 10233 | 10234 | 18031 | 32308 | 32309
0	MNPGDVITFDNWR	4	2	| 2571 | 40351
0	TMYLEDR	3	2	| 59924 | 66369
0	DLAQYDAAHHEEFK	1	6	| 41630 | 41631 | 51540 | 51541 | 51542 | 51543
0	LQIQCVVEDDK	1	4	| 11097 | 17947 | 20947 | 58416
0	QGVEDAFYTLVR	1	1	| 68095
0	ETFDVTLEPLSFK	1	1	| 61251
0	LLETESFQMNR	1	1	| 14472
0	EEFTEALR	1	4	| 10636 | 10637 | 10638 | 10639
0	TDMELEVLR	3	5	| 560 | 561 | 562 | 29697 | 29698
0	IQPDTIIQVWR	3	4	| 46140 | 70432 | 70433 | 70437
0	ANYDVLESQK	3	4	| 60544 | 60545 | 60546 | 60547
0	VVQEALDR	3	1	| 44435
0	GFQALGDAADIR	2	4	| 7702 | 7703 | 53136 | 53137
0	GQVFDVGPR	2	1	| 22
0	LGFEEFK	6	9	| 23853 | 24991 | 24992 | 24993 | 24994 | 24995 | 24996 | 26922 | 26923
0	SFHSFYQLLQGGSEQMLR	4	5	| 3871 | 3872 | 3873 | 38186 | 38187
0	IPQVTTHWLEILQALLLSSNQELQHR	1	2	| 27971 | 71090
0	ASQNLVVLAR	1	2	| 27971 | 71090
0	YVALTSLLK	3	2	| 49037 | 62190
0	ASLNPSDTPPSVVNEDFLHDLK	1	2	| 3162 | 3163
0	LVICPDEGFYK	1	2	| 33904 | 33905
0	IPPYHYIHVLDQNSNVSR	1	8	| 10794 | 10795 | 10796 | 10797 | 10798 | 10799 | 10800 | 10801
0	SQVMDEATALQLR	4	5	| 16354 | 16594 | 61663 | 61664 | 71325
0	RDDGTGQLLLPLSDAR	1	5	| 16354 | 16594 | 61663 | 61664 | 71325
0	RLAEDEAFQR	2	4	| 16354 | 16594 | 61664 | 71325
0	LSVAAQEAAR	3	4	| 16354 | 16594 | 61664 | 71325
0	FLQEEAEK	2	4	| 16354 | 16594 | 61664 | 71325
0	TITDVINIGIGGSDLGPLMVTEALKPYSSGGPR	17	4	| 1286 | 57804 | 57805 | 71358
0	NMMAACDPR	6	19	| 11857 | 23572 | 23574 | 25793 | 25976 | 47613 | 56255 | 56256 | 56257 | 56259 | 56265 | 56268 | 56269 | 56270 | 56271 | 58520 | 58521 | 58524 | 62160
0	FVDHVFDEQVIDSLTVK	24	1	| 17907
0	PFTVEIVDSVEAYATMLR	2	3	| 60570 | 72466 | 72467
0	VISTMSVGIDHLALDEIKK	3	3	| 58237 | 58238 | 58239
0	FTASAGIQVVGDDLTVTNPK	88	1	| 62497
0	LVVVDENDVVK	4	5	| 15444 | 23619 | 62499 | 62500 | 73072
0	AGLQFPVGR	21	8	| 4734 | 4735 | 4737 | 4738 | 62005 | 62006 | 62007 | 62008
0	VDNSSLTGESEPQTR	11	13	| 14434 | 18277 | 18278 | 26729 | 26730 | 26731 | 28060 | 28061 | 28062 | 28173 | 30152 | 30153 | 67940
0	NSVFQQGMK	1	10	| 14434 | 18277 | 18278 | 26729 | 26730 | 26731 | 28173 | 30152 | 30153 | 67940
0	IEEVPELPLVVEDK	7	2	| 2424 | 2425
0	TQLEELEDELQATEDAK	8	5	| 8570 | 8627 | 25310 | 25311 | 33091
0	RDLGEELEALK	3	5	| 8442 | 8570 | 25310 | 25311 | 33091
0	EQEVNILK	3	4	| 8570 | 25310 | 25311 | 33091
0	LLVLITGGK	6	3	| 57125 | 57126 | 57127
0	VSVVANTPSGPVEAFDFDEYQPEM[15.9949]LEK	12	2	| 57126 | 57127
0	QLFEELRR	1	2	| 62793 | 62794
0	HYGNKPIGMGGTFIIQK	4	3	| 2406 | 2407 | 2409
0	EMLQTLGLASIDELIEK	8	2	| 55231 | 55232
0	VYANGQHLFDFAHR	6	1	| 67012
0	FDGWDK	3	4	| 12367 | 67011 | 67012 | 67013
0	RQQEQQVPILEK	15	5	| 19172 | 19173 | 19174 | 19175 | 19176
0	LSNRPAFM[15.9949]PSEGK	10	4	| 41690 | 41691 | 71228 | 71704
0	DYETATLSDIK	3	4	| 41690 | 41691 | 71228 | 71704
0	DGTTHQTSLELFM[15.9949]YLNEVAGK	35	1	| 65640
0	LGTPVLQALGDGDFVK	46	4	| 27481 | 52539 | 52540 | 63985
0	ILAIGLINEALDEGDAQK	4	2	| 51793 | 59743
0	GFGFVTYATVEEVDAAMNARPHK	14	3	| 62860 | 62861 | 62862
0	TTDGVYEGVAIGGDRYPGSTFMDHVLR	3	4	| 59985 | 59986 | 69803 | 71316
0	FM[15.9949]TILCTR	1	5	| 6008 | 6009 | 6010 | 6860 | 58138
0	PYVEEGLHPQIIIR	4	2	| 43279 | 45806
0	SVMIDEDMTAR	1	2	| 14195 | 14196
0	M[15.9949]ADSGGQPQLTQPGK	5	3	| 3296 | 3657 | 53686
0	VYGPVFTLYFGLKPIVVLHGYEAVK	7	1	| 16809
0	IMAAGGLQM[15.9949]IGSM[15.9949]SKDMYQIMDEIK	1	2	| 9727 | 9728
0	KSNFAEALAAHK	1	9	| 43398 | 43399 | 43400 | 43401 | 43402 | 43403 | 43404 | 43405 | 43406
0	AILEDMVR	6	14	| 35102 | 44169 | 53375 | 53376 | 55474 | 55475 | 55477 | 60086 | 60087 | 60089 | 65161 | 72410 | 72411 | 72412
0	RDNYVPEVSALDQEIIEVDPDTK	1	5	| 30494 | 30495 | 38053 | 38054 | 40348
0	RVCEEIAIIPSK	3	3	| 30494 | 30495 | 40348
0	YVAEIEK	2	2	| 4118 | 67177
0	TDELPAAAPADSAR	3	2	| 72332 | 72333
0	LYCIYVAIGQK	1	2	| 44074 | 65614
0	EIEWDDLAQLPFLTMCLK	2	7	| 31922 | 31923 | 31924 | 31925 | 37767 | 61760 | 63278
0	EQHLYYQDQLLPVSR	5	5	| 41674 | 41675 | 41676 | 41677 | 42271
0	QDLPNAMAISEM[15.9949]TDK	5	2	| 28973 | 28975
0	SANMDHWQQR	3	2	| 72158 | 72159
0	SELGNQSPSTSSR	3	5	| 4622 | 4623 | 4624 | 4625 | 55505
0	LSAFVDEAK	3	3	| 18086 | 23010 | 71931
0	ELPQVSFVK	2	1	| 880
0	RLDINEGAARPR	2	1	| 9488
0	EFLLIFHK	1	2	| 9488 | 25516
0	FFGAENSVNLK	3	3	| 39721 | 56081 | 56165
0	RPWQGQVEPQLLK	2	4	| 38149 | 65163 | 65164 | 65165
0	LVLDSVK	3	4	| 2970 | 2971 | 2973 | 44317
0	EPATINYPFEK	3	3	| 53588 | 56030 | 58666
0	VYGALMWSLGK	3	5	| 25768 | 25772 | 25775 | 25776 | 25777
0	LQTQVFK	5	1	| 52815
0	HTGYVIELQHVVK	3	6	| 1165 | 21703 | 21704 | 41551 | 50282 | 50283
0	EAACLQQTQIEEAR	2	4	| 5233 | 51425 | 51426 | 51427
0	RPTGLFEGQR	2	2	| 19745 | 19746
0	LVEGEVYAVDER	1	1	| 7036
0	VIILTAAAQGIGQAAALAFAR	5	2	| 30275 | 30276
0	AGEIVVFK	2	5	| 73653 | 73654 | 73655 | 73656 | 77041
0	MAIMVQSPMFDGK	2	2	| 3986 | 3987
0	LQLWDIAGQER	3	3	| 4724 | 30917 | 53423
0	QVLQSTQSPR	2	7	| 3209 | 19937 | 19938 | 33337 | 33338 | 68573 | 68574
0	SMMSAYER	1	4	| 11111 | 11112 | 11113 | 11114
0	MDSETAPGRSFLR	22	1	| Reverse_57400
0	ALLAGQAALLQALMELAPASAPAR	3	4	| 26933 | 26934 | 26935 | 26936
0	LVADYM[15.9949]AEKLNLDPLITHTLNLDK	1	2	| 66561 | 66562
0	VVTPLSPPTNLHLEANPDTGVLTVSWER	10	2	| 43226 | 75969
0	TFYSCTTEGR	2	1	| 43226
0	GLAFTDVDVDSIK	1	1	| 43226
0	QFVPQFISQLQNEFYLDQVALSWR	12	2	| 42881 | 42882
0	VIDPATATSVDLR	9	2	| 15294 | 49507
0	IDDVVNTR	3	1	| 49507
0	DLM[15.9949]VLNDVYR	3	2	| 5914 | 21467
0	LFQECCPHSTDR	2	2	| 23323 | 23324
0	GGDLM[15.9949]AYDRR	6	2	| 23323 | 23324
0	IIYLNQLLQEDSLNVADLTSLR	14	4	| 6011 | 6012 | 6013 | 6014
0	ALVHERDEAAYGELR	9	2	| 6011 | 6013
0	AELLVTEAPSKPITVTVEEQR	9	1	| 31801
0	SIEYSPQLEDAGSR	7	1	| 31801
0	GPASGGSGEVDELFDVK	2	2	| 7947 | 7948
0	APPAPGPASGGSGEVDELFDVK	2	2	| 7947 | 7948
0	VTM[15.9949]DAPVSSVALR	3	2	| 65611 | 65612
0	HSGGFIFPPSYVPVVMSELTDQMTFMER	12	3	| 66752 | 66753 | 66754
0	KAPGFGGFGSSAVSGGSTAAMITETIIETDKPK	7	2	| 3293 | 72806
0	QVYEEEYGSSLEDDVVGDTSGYYQR	12	2	| 8303 | 8704
0	QISTLESVSTSK	2	1	| 2633
0	TTQLLFLK	1	1	| 2633
0	GATIQELNTIR	2	2	| 392 | 20749
0	SYSPYDMLESIRK	9	2	| 66578 | 66579
0	IILNALVAQQK	1	1	| 5801
0	TNLPIFK	4	3	| 4049 | 60824 | 60825
0	VDHTVGWPLDR	4	1	| 30702
0	EFNEDGALAVLQQFK	4	1	| 10825
0	VATPVDWKDGDSVMVLPTIPEEEAKK	2	1	| 49852
0	NATNVEQAFMTMAAEIK	5	2	| 47761 | 47762
0	GYIPIYTPFFM[15.9949]R	6	2	| 62635 | 72687
0	IETLDPALIRPGR	6	1	| 30013
0	FNPILDMLAALK	2	2	| 4433 | 64426
0	TIIQNPTDQQK	3	3	| 59874 | 61665 | 61666
0	FDAMPFTLR	2	1	| 61666
0	GAALSVDIR	3	1	| 63184
0	IYEFPETDDEEENKLVK	1	8	| 14512 | 35758 | 35759 | 37921 | 54100 | 66902 | 66903 | 66905
0	GVLLEIEDLQVNQFK	2	2	| 59742 | 59743
0	RLIVDVIR	3	2	| 59742 | 59743
0	AVREEATQVLGEAR	2	1	| 73013
0	DLYANNVLSGGTTMYPGIADR	68	3	| 6202 | 26689 | 63359
0	SATASPQQPQAQQR	2	1	| 27980
0	DGIEPGHIPGTVNIPFTDF	3	1	| 10094
0	VNPLSLVEIILHVVR	3	5	| 35670 | 35671 | 35672 | 35673 | 35674
0	LNVTPLAR	6	4	| 11712 | 11713 | 11715 | 25002
0	FPQEEAIIDK	1	2	| 75362 | 75363
0	TSLALDESLFR	3	1	| 1
0	SSDITSDLGNVLTSTPNAK	3	1	| 25314
0	WGDEVEYMLVSFDHENK	1	4	| 28713 | 28714 | 28715 | 28716
0	GTDNEVAALQPPVVQLHDSNPYPR	5	2	| 8252 | 8254
0	FYGPEGPYGVFAGR	13	1	| 725
0	LQSEPESIR	1	1	| 3616
0	IIDAALR	5	2	| 40419 | 40420
0	VADALTNAVAHVD	3	3	| 72967 | 72968 | 72969
0	VAEVALDK	3	4	| 10546 | 10547 | 50075 | 50076
0	DVSLLTQK	3	1	| 7328
0	ALVQTEDHLLLFLQQLAGK	1	2	| 846 | 50882
0	APVSSTESVIQSNTPTPPPSQPLNETAEEESR	3	3	| 7041 | 14778 | 14779
0	NILSSADYVER	1	1	| 56152
0	LDEAVAEAHLGK	1	1	| 60626
0	SKDIVLVAHSALGTQR	7	1	| 16065
0	NDLGNPR	6	3	| 66251 | 66252 | 66254
0	ISVMGGEQAANVLATITK	11	1	| 74880
0	ILHLLTQEALSIHGVK	1	1	| 43914
0	SLDALITHVLPFEK	16	2	| 66253 | 66254
0	STGYGSAVNVAK	3	2	| 66253 | 66254
0	FGDEPVTK	3	2	| 26860 | 51125
0	GFNAVMIR	5	2	| 3000 | 3001
0	VTPDTDWAR	3	2	| 59985 | 59986
0	QPEVTNPCDR	2	1	| 44278
0	LSEIDVSSEGVK	4	2	| 10762 | 10763
0	HFVGWVWYER	10	3	| 8924 | 8925 | 53025
0	IVGYFVSGCDPSIM[15.9949]GIGPVPAISGALK	5	1	| 45290
0	IQVWHAEHR	5	2	| 50556 | 50560
0	YGYTHLSTGDLLR	3	2	| 18787 | 26468
0	MLPTIIADNAGYDSADLVAQLR	5	2	| 9932 | 9933
0	LGPEASFSAEDLSLFLSTR	3	1	| 1935
0	NMQNVEHVPLSLDR	8	1	| 44022
0	RIFVEESIYDEFVR	14	1	| 65983
0	KLEELELDEQQR	3	1	| 50521
0	ALGLFVPR	1	1	| 52426
0	HFEQAIER	3	2	| 5592 | 5593
0	VSEEIFFGR	2	2	| 5592 | 5593
0	AQEAPGQAEPPAAAEVQGAGNENEPR	16	3	| 59829 | 59830 | 59831
0	LLVVDRETDEFFK	3	2	| 59830 | 59831
0	QMFGNADM[15.9949]NTFPTFK	3	1	| 34117
0	AAELFHQLSQALEVLTDAAAR	2	1	| 12001
0	LPVDFSNIPTYLLK	3	2	| 64058 | 64059
0	VALDMTTLTIMR	1	3	| 2969 | 5765 | 56105
0	ELEALYFLR	2	1	| 37292
0	M[15.9949]RDILNMEK	6	1	| 35728
0	EYIPGQPPLSQSSDSSPTR	2	2	| 11059 | 11060
0	RIPIPELEAR	1	2	| 67 | 68
0	LDPTFASATLLFQK	3	1	| 67360
0	LQQTLNALNKK	3	1	| 50228
0	AAVATFLQSVQVPEFTPK	13	2	| contaminant_UBIQUITIN02 | 66015
0	AEETMEQPLWIPR	2	3	| 31612 | 70929 | 70930
0	QEVQAWDGEVR	2	2	| 3693 | 3694
0	YAIGSLNEGR	6	1	| 73620
0	LFENQLVGPESIAHIGDVM[15.9949]FTGTADGR	15	2	| 60884 | 60885
0	FFLHGVTLVPIEEFSPEFVEPR	6	1	| 6062
0	MWEELPEVVR	8	2	| 9989 | 75090
0	PIYEGYALPHAILR	1	2	| 18635 | 18637
0	VNHLYSDLSDALVIFQLYEK	7	3	| 8931 | 8932 | 37211
0	AYYHLLEQVAPK	7	3	| 8931 | 8932 | 37211
0	EVDYEAGDIPTEWEAWIR	1	1	| 31814
0	YLTNAYSR	1	1	| 6889
0	ALQYSPSAGIPELLSWLK	7	2	| 41176 | 41177
0	ILDSVGIEADDDR	2	1	| 59732
[truncated: 23,634 more rows]

## Sheet: Scans
ChargeState	ClassificationScore	DeltaCN	FileName	FlankingLeftAA	FlankingRightAA	IdentificationNames	IsUnique	LengthOfPeptideSequenceCleanedNoParenthesis	MatchNumber	MeasuredMH	MZ	NoEnzymeCleavages	PeaksConsidered	PeaksMatched	PeptideSequence	PPM_Orbitrap	PrimaryScore	RetentionTime	ScanNumber	SecondaryScore	TheoreticalMH
2	0.6141937132939614	0.5475	170512_IH_DDA_FFPEhumanliver_Pool_old_rep03	K	L	System.Collections.Generic.List`1[System.String]	False	17	0	1970.940323	985.9738	2	32	15	FFGGYVPEMVLTPDDQR	4.3878	2.9069	93.31	85961	17.664559	1970.931675
2	0.5990695906128837	0.5416	170512_IH_DDA_FFPEhumanliver_Pool_old_rep02	K	P	System.Collections.Generic.List`1[System.String]	False	11	0	1115.631923	558.3196	0	20	16	PAVVETVTTAK	1.1267	2.9028	28.24	19820	10.141745	1115.630666
2	0.5964614953595352	0.535	170512_IH_DDA_FFPEhumanliver_Pool_old_rep03	K	L	System.Collections.Generic.List`1[System.String]	False	17	0	1971.945923	986.4766	2	32	15	FFGGYVPEMVLTPDDQR	5.5265	2.7363	93.34	85998	18.205569	1970.931675
2	0.5544711840502354	0.4887	170512_IH_DDA_FFPEhumanliver_Pool_old_rep01	K	L	System.Collections.Generic.List`1[System.String]	False	17	0	1970.939923	985.9736	2	32	14	FFGGYVPEMVLTPDDQR	4.1848	2.7723	93.4	85985	11.98453	1970.931675
2	0.5532732700160002	0.4921	170512_IH_DDA_FFPEhumanliver_Pool_old_rep02	K	L	System.Collections.Generic.List`1[System.String]	False	17	0	1970.924923	985.9661	2	32	16	FFGGYVPEMVLTPDDQR	-3.4258	2.5591	93.08	85918	12.551384	1970.931675
2	0.5320609649931175	0.4773	170512_IH_DDA_FFPEhumanliver_Pool_old_rep01	K	L	System.Collections.Generic.List`1[System.String]	False	17	0	1971.944723	986.476	2	32	12	FFGGYVPEMVLTPDDQR	4.918	2.2564	93.49	86072	13.102561	1970.931675
2	0.5208580648906745	0.4642	170512_IH_DDA_FFPEhumanliver_Pool_old_rep02	K	L	System.Collections.Generic.List`1[System.String]	False	17	0	1970.943323	985.9753	2	32	12	FFGGYVPEMVLTPDDQR	5.9099	2.2898	93.35	86195	13.515406	1970.931675
2	0.5017947682598717	0.4147	170512_IH_DDA_FFPEhumanliver_Pool_old_rep01	K	A	System.Collections.Generic.List`1[System.String]	False	15	0	1731.881323	866.4443	2	28	16	NNSELLNNLGNFINR	2.3391	3.6416	88.24	80692	17.167918	1731.877272
2	0.4631838967932667	0.3832	170512_IH_DDA_FFPEhumanliver_Pool_old_rep01	K	L	System.Collections.Generic.List`1[System.String]	True	12	0	1244.649723	622.8285	2	22	15	ADKNEVAAEVAK	1.2984	2.0323	18.29	9911	8.390561	1244.648107
2	0.4513363307639935	0.4505	170512_IH_DDA_FFPEhumanliver_Pool_old_rep03	K	P	System.Collections.Generic.List`1[System.String]	False	11	0	1115.628923	558.3181	0	20	15	PAVVETVTTAK	-1.5623	2.9025	28.36	19895	13.137477	1115.630666
2	0.387193956293068	0.2772	170512_IH_DDA_FFPEhumanliver_Pool_old_rep02	K	A	System.Collections.Generic.List`1[System.String]	False	15	0	1732.877523	866.9424	2	28	11	NNSELLNNLGNFINR	-1.7884	1.7762	88.12	80776	4.406319	1731.877272
2	0.3611553488807239	0.2345	170512_IH_DDA_FFPEhumanliver_Pool_old_rep03	K	L	System.Collections.Generic.List`1[System.String]	False	17	0	1970.943723	985.9755	2	32	9	FFGGYVPEMVLTPDDQR	6.1128	1.6999	93.6	86259	5.31852	1970.931675
2	0.35416600084541355	0.1691	170512_IH_DDA_FFPEhumanliver_Pool_old_rep03	K	A	System.Collections.Generic.List`1[System.String]	False	15	0	1731.883723	866.4455	2	28	18	NNSELLNNLGNFINR	3.7248	3.2637	88.15	80621	16.843766	1731.877272
2	0.3326677859904637	0.1612	170512_IH_DDA_FFPEhumanliver_Pool_old_rep02	K	L	System.Collections.Generic.List`1[System.String]	False	17	0	1971.937523	986.4724	2	32	9	FFGGYVPEMVLTPDDQR	1.2668	1.4862	93.16	85996	1.676647	1970.931675
2	0.31616611943562833	0.0097	170512_IH_DDA_FFPEhumanliver_Pool_old_rep02	K	A	System.Collections.Generic.List`1[System.String]	False	15	0	1731.878123	866.4427	2	28	10	NNSELLNNLGNFINR	0.4914	1.5476	88.01	80655	1.049822	1731.877272
2	0.3056563402876909	0.3413	170512_IH_DDA_FFPEhumanliver_Pool_old_rep01	K	P	System.Collections.Generic.List`1[System.String]	False	11	0	1115.630323	558.3188	0	20	14	PAVVETVTTAK	-0.3074	2.8	28.55	20087	13.267389	1115.630666
3	0.9725184315449773	0.7094	170512_IH_DDA_FFPEhumanliver_Pool_old_rep01	K	T	System.Collections.Generic.List`1[System.String]	False	17	0	1916.010847	639.3418	2	64	43	KYTPEQVAMATVTALHR	2.6117	6.4235	69.42	61095	40.768498	1916.005843
3	0.9709556126346729	0.6995	170512_IH_DDA_FFPEhumanliver_Pool_old_rep02	K	T	System.Collections.Generic.List`1[System.String]	False	17	0	1916.007247	639.3406	2	64	44	KYTPEQVAMATVTALHR	0.7328	6.5309	69.42	61293	34.936273	1916.005843
3	0.9699814629215142	0.705	170512_IH_DDA_FFPEhumanliver_Pool_old_rep01	K	T	System.Collections.Generic.List`1[System.String]	False	17	0	1932.002647	644.6724	2	64	43	KYTPEQVAM[15.9949]ATVTALHR	0.9855	6.5392	58.05	49433	34.538776	1932.000743
3	0.9682466563753289	0.698	170512_IH_DDA_FFPEhumanliver_Pool_old_rep03	K	T	System.Collections.Generic.List`1[System.String]	False	17	0	1916.008747	639.3411	2	64	44	KYTPEQVAMATVTALHR	1.5157	6.8863	69.29	60962	25.020951	1916.005843
3	0.9568100024232423	0.7126	170512_IH_DDA_FFPEhumanliver_Pool_old_rep01	K	T	System.Collections.Generic.List`1[System.String]	False	17	0	1932.000847	644.6718	2	64	40	KYTPEQVAM[15.9949]ATVTALHR	0.0538	5.6831	58.32	49713	36.891603	1932.000743
3	0.9379448163886696	0.6971	170512_IH_DDA_FFPEhumanliver_Pool_old_rep02	K	T	System.Collections.Generic.List`1[System.String]	False	17	0	1932.000547	644.6717	2	64	40	KYTPEQVAM[15.9949]ATVTALHR	-0.1014	5.8585	58.28	49873	42.496354	1932.000743
3	0.9343294444462118	0.6932	170512_IH_DDA_FFPEhumanliver_Pool_old_rep02	K	T	System.Collections.Generic.List`1[System.String]	False	17	0	1916.004847	639.3398	2	64	40	KYTPEQVAMATVTALHR	-0.5198	6.5933	69.68	61561	30.480059	1916.005843
3	0.933734422554531	0.6881	170512_IH_DDA_FFPEhumanliver_Pool_old_rep03	K	T	System.Collections.Generic.List`1[System.String]	False	17	0	1916.007247	639.3406	2	64	41	KYTPEQVAMATVTALHR	0.7328	6.2126	69.03	60705	37.965292	1916.005843
3	0.9322048978093375	0.6984	170512_IH_DDA_FFPEhumanliver_Pool_old_rep03	K	T	System.Collections.Generic.List`1[System.String]	False	17	0	1932.002647	644.6724	2	64	39	KYTPEQVAM[15.9949]ATVTALHR	0.9855	5.9519	58.09	49486	38.851277	1932.000743
3	0.9306191741802886	0.6928	170512_IH_DDA_FFPEhumanliver_Pool_old_rep02	K	T	System.Collections.Generic.List`1[System.String]	False	17	0	1932.002647	644.6724	2	64	40	KYTPEQVAM[15.9949]ATVTALHR	0.9855	5.6891	58.8	50398	33.172685	1932.000743
3	0.9215823899102685	0.6728	170512_IH_DDA_FFPEhumanliver_Pool_old_rep01	K	T	System.Collections.Generic.List`1[System.String]	False	17	0	1916.007847	639.3408	2	64	42	KYTPEQVAMATVTALHR	1.0459	6.2785	69.16	60839	32.844997	1916.005843
3	0.9197760972684802	0.6848	170512_IH_DDA_FFPEhumanliver_Pool_old_rep01	K	T	System.Collections.Generic.List`1[System.String]	False	17	0	1931.999347	644.6713	2	64	40	KYTPEQVAM[15.9949]ATVTALHR	-0.7226	5.4185	58.84	50237	35.403899	1932.000743
3	0.9122461128225856	0.6656	170512_IH_DDA_FFPEhumanliver_Pool_old_rep02	K	T	System.Collections.Generic.List`1[System.String]	False	17	0	1916.008747	639.3411	2	64	42	KYTPEQVAMATVTALHR	1.5157	6.4922	69.16	61037	21.571898	1916.005843
3	0.9107061238768887	0.6761	170512_IH_DDA_FFPEhumanliver_Pool_old_rep03	K	T	System.Collections.Generic.List`1[System.String]	False	17	0	1932.000847	644.6718	2	64	40	KYTPEQVAM[15.9949]ATVTALHR	0.0538	5.5461	58.34	49747	36.215423	1932.000743
3	0.9092624630702377	0.6927	170512_IH_DDA_FFPEhumanliver_Pool_old_rep02	K	T	System.Collections.Generic.List`1[System.String]	False	17	0	1932.002647	644.6724	2	64	37	KYTPEQVAM[15.9949]ATVTALHR	0.9855	5.2437	58.54	50144	31.447734	1932.000743
3	0.9086347603061737	0.6778	170512_IH_DDA_FFPEhumanliver_Pool_old_rep01	K	T	System.Collections.Generic.List`1[System.String]	False	17	0	1932.004447	644.673	2	64	40	KYTPEQVAM[15.9949]ATVTALHR	1.9172	5.2641	58.57	49965	33.638615	1932.000743
3	0.8972846947228306	0.6641	170512_IH_DDA_FFPEhumanliver_Pool_old_rep03	K	T	System.Collections.Generic.List`1[System.String]	False	17	0	1916.006947	639.3405	2	64	40	KYTPEQVAMATVTALHR	0.5762	6.1834	68.78	60454	28.302407	1916.005843
3	0.8911241712880004	0.6722	170512_IH_DDA_FFPEhumanliver_Pool_old_rep03	K	T	System.Collections.Generic.List`1[System.String]	False	17	0	1932.002647	644.6724	2	64	38	KYTPEQVAM[15.9949]ATVTALHR	0.9855	5.3978	58.6	49998	30.651046	1932.000743
3	0.8897960801368866	0.6578	170512_IH_DDA_FFPEhumanliver_Pool_old_rep01	K	T	System.Collections.Generic.List`1[System.String]	False	17	0	1916.006647	639.3404	2	64	40	KYTPEQVAMATVTALHR	0.4196	6.1544	68.9	60589	34.291916	1916.005843
3	0.8782465348042603	0.6664	170512_IH_DDA_FFPEhumanliver_Pool_old_rep03	K	T	System.Collections.Generic.List`1[System.String]	False	17	0	1932.002347	644.6723	2	64	37	KYTPEQVAM[15.9949]ATVTALHR	0.8302	5.3933	58.86	50268	32.563307	1932.000743
3	0.8702047471247877	0.659	170512_IH_DDA_FFPEhumanliver_Pool_old_rep02	K	T	System.Collections.Generic.List`1[System.String]	False	17	0	1932.010147	644.6749	2	64	38	KYTPEQVAM[15.9949]ATVTALHR	4.8675	6.2328	58.01	49593	35.097393	1932.000743
3	0.8640680894908848	0.6648	170512_IH_DDA_FFPEhumanliver_Pool_old_rep02	K	T	System.Collections.Generic.List`1[System.String]	False	17	0	1916.011147	639.3419	2	64	35	KYTPEQVAMATVTALHR	2.7683	6.2062	68.9	60788	37.73785	1916.005843
3	0.8535455290821419	0.7056	170512_IH_DDA_FFPEhumanliver_Pool_old_rep01	K	K	System.Collections.Generic.List`1[System.String]	False	27	0	2991.513847	997.8428	2	104	34	ALNDHHVYLEGTLLKPNMVTAGHACTK	4.3433	5.4334	54.03	45412	39.363347	2990.497504
5	0.8535116546877374	0.6945	170512_IH_DDA_FFPEhumanliver_Pool_old_rep03	K	K	System.Collections.Generic.List`1[System.String]	False	27	0	2990.496394	598.9051	2	208	46	ALNDHHVYLEGTLLKPNMVTAGHACTK	-0.3712	7.8366	53.83	45224	32.48722	2990.497504
3	0.8525232928350778	0.6987	170512_IH_DDA_FFPEhumanliver_Pool_old_rep02	R	D	System.Collections.Generic.List`1[System.String]	False	27	0	3037.586947	1013.2005	2	104	32	EILFSVDSSINQSIGGVILFHETLYQK	-0.373	5.8269	130.93	125451	28.838333	3037.58808
3	0.8445148393492046	0.6965	170512_IH_DDA_FFPEhumanliver_Pool_old_rep03	R	D	System.Collections.Generic.List`1[System.String]	False	27	0	3037.591747	1013.2021	2	104	32	EILFSVDSSINQSIGGVILFHETLYQK	1.2072	5.3132	132.48	127040	28.532423	3037.58808
5	0.8363504591693367	0.684	170512_IH_DDA_FFPEhumanliver_Pool_old_rep02	K	K	System.Collections.Generic.List`1[System.String]	False	27	0	2990.494394	598.9047	2	208	45	ALNDHHVYLEGTLLKPNMVTAGHACTK	-1.04	6.8715	54.1	45658	40.600663	2990.497504
3	0.8332320897105271	0.6862	170512_IH_DDA_FFPEhumanliver_Pool_old_rep01	R	D	System.Collections.Generic.List`1[System.String]	False	27	0	3038.597647	1013.5374	2	104	32	EILFSVDSSINQSIGGVILFHETLYQK	2.046	5.653	130.48	124716	25.129585	3037.58808
3	0.8301505805785602	0.687	170512_IH_DDA_FFPEhumanliver_Pool_old_rep03	K	K	System.Collections.Generic.List`1[System.String]	False	27	0	2990.507947	997.5075	2	104	33	ALNDHHVYLEGTLLKPNMVTAGHACTK	3.492	5.3434	53.89	45292	27.98342	2990.497504
4	0.828776637107427	0.676	170512_IH_DDA_FFPEhumanliver_Pool_old_rep02	K	K	System.Collections.Generic.List`1[System.String]	False	27	0	2990.49577	748.3794	2	156	47	ALNDHHVYLEGTLLKPNMVTAGHACTK	-0.5798	7.1968	54.15	45709	24.372925	2990.497504
3	0.825456295035902	0.6883	170512_IH_DDA_FFPEhumanliver_Pool_old_rep01	R	D	System.Collections.Generic.List`1[System.String]	False	27	0	3037.589047	1013.2012	2	104	26	EILFSVDSSINQSIGGVILFHETLYQK	0.3183	4.6001	132.52	126772	28.182669	3037.58808
3	0.8244259395222646	0.6823	170512_IH_DDA_FFPEhumanliver_Pool_old_rep02	R	D	System.Collections.Generic.List`1[System.String]	False	27	0	3037.590847	1013.2018	2	104	27	EILFSVDSSINQSIGGVILFHETLYQK	0.9109	5.2385	136.77	131087	18.574998	3037.58808
3	0.822396104931561	0.6094	170512_IH_DDA_FFPEhumanliver_Pool_old_rep01	K	T	System.Collections.Generic.List`1[System.String]	False	16	0	1787.910547	596.6417	2	60	37	YTPEQVAMATVTALHR	-0.1863	4.0617	84.13	76393	10.553575	1787.91088
3	0.8217842475187334	0.6156	170512_IH_DDA_FFPEhumanliver_Pool_old_rep01	K	T	System.Collections.Generic.List`1[System.String]	False	16	0	1787.910847	596.6418	2	60	36	YTPEQVAMATVTALHR	-0.0185	4.0483	84.64	76920	10.650036	1787.91088
4	0.8213226850225667	0.6768	170512_IH_DDA_FFPEhumanliver_Pool_old_rep03	K	K	System.Collections.Generic.List`1[System.String]	False	27	0	2990.51017	748.383	2	156	43	ALNDHHVYLEGTLLKPNMVTAGHACTK	4.2354	6.6496	53.84	45241	32.255374	2990.497504
3	0.8199765111652106	0.6821	170512_IH_DDA_FFPEhumanliver_Pool_old_rep03	R	D	System.Collections.Generic.List`1[System.String]	False	27	0	3037.592647	1013.2024	2	104	25	EILFSVDSSINQSIGGVILFHETLYQK	1.5035	4.8862	136.99	131261	21.696127	3037.58808
3	0.8189086646630725	0.6734	170512_IH_DDA_FFPEhumanliver_Pool_old_rep02	R	D	System.Collections.Generic.List`1[System.String]	False	27	0	3037.594747	1013.2031	2	104	34	EILFSVDSSINQSIGGVILFHETLYQK	2.1948	5.7048	130.61	125135	20.445634	3037.58808
3	0.818896786405876	0.6763	170512_IH_DDA_FFPEhumanliver_Pool_old_rep02	R	D	System.Collections.Generic.List`1[System.String]	False	27	0	3037.593847	1013.2028	2	104	31	EILFSVDSSINQSIGGVILFHETLYQK	1.8985	5.4505	132.01	126526	21.96114	3037.58808
3	0.8184964107035009	0.6721	170512_IH_DDA_FFPEhumanliver_Pool_old_rep02	R	D	System.Collections.Generic.List`1[System.String]	False	27	0	3038.598547	1013.5377	2	104	35	EILFSVDSSINQSIGGVILFHETLYQK	2.3422	5.7763	130.08	124586	30.738803	3037.58808
3	0.8174302909749884	0.6058	170512_IH_DDA_FFPEhumanliver_Pool_old_rep02	K	T	System.Collections.Generic.List`1[System.String]	False	16	0	1787.911447	596.642	2	60	37	YTPEQVAMATVTALHR	0.3171	3.9606	84.36	76823	10.95904	1787.91088
5	0.8163570747465231	0.6682	170512_IH_DDA_FFPEhumanliver_Pool_old_rep01	K	K	System.Collections.Generic.List`1[System.String]	False	27	0	2990.493394	598.9045	2	208	44	ALNDHHVYLEGTLLKPNMVTAGHACTK	-1.3744	7.3649	54.03	45409	38.601622	2990.497504
3	0.8161761891405468	0.6173	170512_IH_DDA_FFPEhumanliver_Pool_old_rep03	K	T	System.Collections.Generic.List`1[System.String]	False	16	0	1787.909647	596.6414	2	60	35	YTPEQVAMATVTALHR	-0.6896	4.056	84.62	76901	9.536071	1787.91088
3	0.8152226236413586	0.6091	170512_IH_DDA_FFPEhumanliver_Pool_old_rep03	K	T	System.Collections.Generic.List`1[System.String]	False	16	0	1787.910247	596.6416	2	60	36	YTPEQVAMATVTALHR	-0.354	4.1049	84.1	76367	9.698101	1787.91088
3	0.8151814083456579	0.6742	170512_IH_DDA_FFPEhumanliver_Pool_old_rep01	R	D	System.Collections.Generic.List`1[System.String]	False	27	0	3037.594747	1013.2031	2	104	30	EILFSVDSSINQSIGGVILFHETLYQK	2.1948	5.4256	131.22	125462	17.199851	3037.58808
3	0.8136704040447309	0.6692	170512_IH_DDA_FFPEhumanliver_Pool_old_rep03	R	D	System.Collections.Generic.List`1[System.String]	False	27	0	3038.597647	1013.5374	2	104	34	EILFSVDSSINQSIGGVILFHETLYQK	2.046	5.6656	130.91	125477	18.371891	3037.58808
3	0.8126092539397116	0.6166	170512_IH_DDA_FFPEhumanliver_Pool_old_rep03	K	T	System.Collections.Generic.List`1[System.String]	False	16	0	1787.912347	596.6423	2	60	35	YTPEQVAMATVTALHR	0.8205	3.8356	83.85	76091	17.763161	1787.91088
3	0.8117647617430135	0.6701	170512_IH_DDA_FFPEhumanliver_Pool_old_rep03	K	K	System.Collections.Generic.List`1[System.String]	False	27	0	2991.493747	997.8361	2	104	32	ALNDHHVYLEGTLLKPNMVTAGHACTK	-2.3757	5.5272	53.86	45256	20.929061	2990.497504
3	0.811422371525706	0.6692	170512_IH_DDA_FFPEhumanliver_Pool_old_rep03	R	D	System.Collections.Generic.List`1[System.String]	False	27	0	3037.592347	1013.2023	2	104	32	EILFSVDSSINQSIGGVILFHETLYQK	1.4047	5.4562	131.16	125718	30.992037	3037.58808
3	0.8112490196157565	0.6708	170512_IH_DDA_FFPEhumanliver_Pool_old_rep02	R	D	System.Collections.Generic.List`1[System.String]	False	27	0	3037.602247	1013.2056	2	104	34	EILFSVDSSINQSIGGVILFHETLYQK	4.6639	5.672	131.46	125972	21.688222	3037.58808
3	0.8065198557382672	0.6085	170512_IH_DDA_FFPEhumanliver_Pool_old_rep01	K	T	System.Collections.Generic.List`1[System.String]	False	16	0	1787.909647	596.6414	2	60	35	YTPEQVAMATVTALHR	-0.6896	4.0191	84.39	76658	10.421002	1787.91088
3	0.8053712926817633	0.6699	170512_IH_DDA_FFPEhumanliver_Pool_old_rep02	R	D	System.Collections.Generic.List`1[System.String]	False	27	0	3038.603047	1013.5392	2	104	28	EILFSVDSSINQSIGGVILFHETLYQK	3.8231	5.2713	129.68	124172	23.964899	3037.58808
3	0.8045246343318869	0.6169	170512_IH_DDA_FFPEhumanliver_Pool_old_rep03	K	T	System.Collections.Generic.List`1[System.String]	False	17	0	1916.005747	639.3401	2	64	34	KYTPEQVAMATVTALHR	-0.0501	5.6068	68.52	60191	20.22857	1916.005843
3	0.8044961980086213	0.6673	170512_IH_DDA_FFPEhumanliver_Pool_old_rep01	R	D	System.Collections.Generic.List`1[System.String]	False	27	0	3037.592347	1013.2023	2	104	27	EILFSVDSSINQSIGGVILFHETLYQK	1.4047	5.1551	132.26	126512	19.314721	3037.58808
3	0.8044305790827612	0.6627	170512_IH_DDA_FFPEhumanliver_Pool_old_rep02	R	D	System.Collections.Generic.List`1[System.String]	False	27	0	3037.588747	1013.2011	2	104	31	EILFSVDSSINQSIGGVILFHETLYQK	0.2196	5.5065	131.21	125725	17.369859	3037.58808
3	0.8035711700110573	0.6646	170512_IH_DDA_FFPEhumanliver_Pool_old_rep01	R	D	System.Collections.Generic.List`1[System.String]	False	27	0	3038.588947	1013.5345	2	104	28	EILFSVDSSINQSIGGVILFHETLYQK	-0.8172	5.3381	129.86	124070	25.600245	3037.58808
3	0.8035216140426467	0.6114	170512_IH_DDA_FFPEhumanliver_Pool_old_rep03	K	T	System.Collections.Generic.List`1[System.String]	False	16	0	1803.906547	601.9737	2	60	34	YTPEQVAM[15.9949]ATVTALHR	0.4252	4.0352	72.75	64561	18.38146	1803.90578
3	0.8035040391553174	0.6639	170512_IH_DDA_FFPEhumanliver_Pool_old_rep01	R	D	System.Collections.Generic.List`1[System.String]	False	27	0	3037.586347	1013.2003	2	104	29	EILFSVDSSINQSIGGVILFHETLYQK	-0.5705	5.3642	122.2	115781	29.726592	3037.58808
3	0.8028135264250571	0.5974	170512_IH_DDA_FFPEhumanliver_Pool_old_rep03	K	T	System.Collections.Generic.List`1[System.String]	False	16	0	1787.910847	596.6418	2	60	36	YTPEQVAMATVTALHR	-0.0185	4.0415	84.37	76639	9.658191	1787.91088
3	0.8018486226539282	0.598	170512_IH_DDA_FFPEhumanliver_Pool_old_rep01	K	T	System.Collections.Generic.List`1[System.String]	False	16	0	1787.912347	596.6423	2	60	36	YTPEQVAMATVTALHR	0.8205	3.9691	84.9	77172	11.666077	1787.91088
3	0.7968286413350338	0.6116	170512_IH_DDA_FFPEhumanliver_Pool_old_rep02	K	T	System.Collections.Generic.List`1[System.String]	False	16	0	1803.906847	601.9738	2	60	33	YTPEQVAM[15.9949]ATVTALHR	0.5915	3.985	72.94	64983	17.453697	1803.90578
3	0.7953233892831995	0.5969	170512_IH_DDA_FFPEhumanliver_Pool_old_rep02	K	T	System.Collections.Generic.List`1[System.String]	False	16	0	1787.910847	596.6418	2	60	35	YTPEQVAMATVTALHR	-0.0185	4.0319	84.61	77086	21.082802	1787.91088
3	0.795206940652682	0.6779	170512_IH_DDA_FFPEhumanliver_Pool_old_rep02	R	D	System.Collections.Generic.List`1[System.String]	False	27	0	3037.612147	1013.2089	2	104	22	EILFSVDSSINQSIGGVILFHETLYQK	7.923	4.2375	132.77	127302	22.312901	3037.58808
3	0.7907094142583467	0.6515	170512_IH_DDA_FFPEhumanliver_Pool_old_rep03	R	D	System.Collections.Generic.List`1[System.String]	False	27	0	3037.594147	1013.2029	2	104	33	EILFSVDSSINQSIGGVILFHETLYQK	1.9973	5.5696	123.35	117323	26.00768	3037.58808
3	0.790491115917432	0.6499	170512_IH_DDA_FFPEhumanliver_Pool_old_rep03	R	D	System.Collections.Generic.List`1[System.String]	False	27	0	3038.591947	1013.5355	2	104	33	EILFSVDSSINQSIGGVILFHETLYQK	0.1701	5.5183	130.46	125026	18.587917	3037.58808
3	0.7903094612053363	0.6506	170512_IH_DDA_FFPEhumanliver_Pool_old_rep01	K	K	System.Collections.Generic.List`1[System.String]	False	27	0	2990.497447	997.504	2	104	31	ALNDHHVYLEGTLLKPNMVTAGHACTK	-0.0191	5.5718	54.06	45437	24.101724	2990.497504
2	0.7902046559777777	0.6756	170512_IH_DDA_FFPEhumanliver_Pool_old_rep02	K	T	System.Collections.Generic.List`1[System.String]	False	17	0	1916.005923	958.5066	2	32	23	KYTPEQVAMATVTALHR	0.0418	4.4744	69.55	61425	29.785186	1916.005843
3	0.7897281847098377	0.6506	170512_IH_DDA_FFPEhumanliver_Pool_old_rep03	R	D	System.Collections.Generic.List`1[System.String]	False	27	0	3037.585447	1013.2	2	104	33	EILFSVDSSINQSIGGVILFHETLYQK	-0.8668	5.3853	129.79	124330	27.474017	3037.58808
3	0.7892496265229738	0.6544	170512_IH_DDA_FFPEhumanliver_Pool_old_rep02	R	D	System.Collections.Generic.List`1[System.String]	False	27	0	3038.600347	1013.5383	2	104	30	EILFSVDSSINQSIGGVILFHETLYQK	2.9346	5.3392	119.8	113567	28.340298	3037.58808
3	0.7887510031252986	0.6522	170512_IH_DDA_FFPEhumanliver_Pool_old_rep03	R	D	System.Collections.Generic.List`1[System.String]	False	27	0	3037.586947	1013.2005	2	104	28	EILFSVDSSINQSIGGVILFHETLYQK	-0.373	5.3222	131.43	125984	18.353022	3037.58808
3	0.788288489107144	0.5914	170512_IH_DDA_FFPEhumanliver_Pool_old_rep02	K	T	System.Collections.Generic.List`1[System.String]	False	16	0	1787.912947	596.6425	2	60	35	YTPEQVAMATVTALHR	1.1561	4.0099	83.84	76272	13.479038	1787.91088
3	0.7875869864832563	0.5964	170512_IH_DDA_FFPEhumanliver_Pool_old_rep02	K	T	System.Collections.Generic.List`1[System.String]	False	16	0	1787.911747	596.6421	2	60	34	YTPEQVAMATVTALHR	0.4849	4.012	84.09	76545	10.407669	1787.91088
3	0.7865262670292524	0.6177	170512_IH_DDA_FFPEhumanliver_Pool_old_rep01	K	T	System.Collections.Generic.List`1[System.String]	False	17	0	1915.999447	639.338	2	64	32	KYTPEQVAMATVTALHR	-3.3382	4.507	70	61676	25.416175	1916.005843
3	0.7860568286041416	0.6835	170512_IH_DDA_FFPEhumanliver_Pool_old_rep02	K	P	System.Collections.Generic.List`1[System.String]	False	15	0	1722.916447	574.977	1	56	34	ALNDHHVYLEGTLLK	-0.5218	5.1518	52.63	44156	31.857755	1722.917346
3	0.7855448681497128	0.6493	170512_IH_DDA_FFPEhumanliver_Pool_old_rep01	R	D	System.Collections.Generic.List`1[System.String]	False	27	0	3037.600747	1013.2051	2	104	33	EILFSVDSSINQSIGGVILFHETLYQK	4.1701	5.7227	130.67	124903	16.278264	3037.58808
2	0.7852022421170675	0.6768	170512_IH_DDA_FFPEhumanliver_Pool_old_rep03	R	Y	System.Collections.Generic.List`1[System.String]	False	20	0	2142.061523	1071.5344	2	38	21	IADQCPSSLAIQENANALAR	0.3431	4.2118	57.98	49369	22.763487	2142.060788
2	0.7848237389510119	0.6719	170512_IH_DDA_FFPEhumanliver_Pool_old_rep03	R	Y	System.Collections.Generic.List`1[System.String]	False	20	0	2142.061123	1071.5342	2	38	24	IADQCPSSLAIQENANALAR	0.1564	4.7328	57.44	48824	28.875816	2142.060788
3	0.7843424972670892	0.6453	170512_IH_DDA_FFPEhumanliver_Pool_old_rep03	R	D	System.Collections.Generic.List`1[System.String]	False	27	0	3038.597947	1013.5375	2	104	34	EILFSVDSSINQSIGGVILFHETLYQK	2.1447	5.6259	128.37	122727	30.533263	3037.58808
4	0.7843000860082099	0.6419	170512_IH_DDA_FFPEhumanliver_Pool_old_rep02	K	T	System.Collections.Generic.List`1[System.String]	False	17	0	1916.00217	479.756	2	96	31	KYTPEQVAMATVTALHR	-1.917	5.0681	69.64	61523	34.56512	1916.005843
2	0.78385398603454	0.6759	170512_IH_DDA_FFPEhumanliver_Pool_old_rep01	R	Y	System.Collections.Generic.List`1[System.String]	False	20	0	2142.061523	1071.5344	2	38	20	IADQCPSSLAIQENANALAR	0.3431	4.168	59.26	50670	26.033656	2142.060788
3	0.7834705732320363	0.5968	170512_IH_DDA_FFPEhumanliver_Pool_old_rep03	K	T	System.Collections.Generic.List`1[System.String]	False	16	0	1803.905347	601.9733	2	60	33	YTPEQVAM[15.9949]ATVTALHR	-0.24	4.1733	73.27	65105	10.226451	1803.90578
3	0.7831974506673777	0.6038	170512_IH_DDA_FFPEhumanliver_Pool_old_rep03	K	T	System.Collections.Generic.List`1[System.String]	False	16	0	1803.906547	601.9737	2	60	32	YTPEQVAM[15.9949]ATVTALHR	0.4252	4.0128	73.01	64835	14.473291	1803.90578
3	0.7831554336696637	0.63	170512_IH_DDA_FFPEhumanliver_Pool_old_rep02	K	T	System.Collections.Generic.List`1[System.String]	False	17	0	1915.991347	639.3353	2	64	30	KYTPEQVAMATVTALHR	-7.5658	4.6672	70.11	61994	24.890181	1916.005843
3	0.7822385595120565	0.6661	170512_IH_DDA_FFPEhumanliver_Pool_old_rep01	R	D	System.Collections.Generic.List`1[System.String]	False	27	0	3038.592847	1013.5358	2	104	14	EILFSVDSSINQSIGGVILFHETLYQK	0.4663	3.2995	133.04	127295	22.047525	3037.58808
3	0.7822086710782602	0.6454	170512_IH_DDA_FFPEhumanliver_Pool_old_rep03	R	D	System.Collections.Generic.List`1[System.String]	False	27	0	3037.589347	1013.2013	2	104	32	EILFSVDSSINQSIGGVILFHETLYQK	0.4171	5.2535	126.77	120981	20.557751	3037.58808
3	0.7815407236216397	0.6609	170512_IH_DDA_FFPEhumanliver_Pool_old_rep01	R	D	System.Collections.Generic.List`1[System.String]	False	27	0	3037.589047	1013.2012	2	104	21	EILFSVDSSINQSIGGVILFHETLYQK	0.3183	3.8226	132.85	127109	24.562968	3037.58808
3	0.7812328364213837	0.5969	170512_IH_DDA_FFPEhumanliver_Pool_old_rep02	K	T	System.Collections.Generic.List`1[System.String]	False	16	0	1787.912347	596.6423	2	60	33	YTPEQVAMATVTALHR	0.8205	3.9857	84.87	77350	11.190842	1787.91088
3	0.7789339182805739	0.642	170512_IH_DDA_FFPEhumanliver_Pool_old_rep02	R	D	System.Collections.Generic.List`1[System.String]	False	27	0	3037.593247	1013.2026	2	104	31	EILFSVDSSINQSIGGVILFHETLYQK	1.701	5.6968	130.35	124873	39.909664	3037.58808
3	0.7789288330602593	0.6538	170512_IH_DDA_FFPEhumanliver_Pool_old_rep02	R	D	System.Collections.Generic.List`1[System.String]	False	27	0	3038.591347	1013.5353	2	104	21	EILFSVDSSINQSIGGVILFHETLYQK	-0.0273	4.1574	137.42	131743	14.948714	3037.58808
3	0.7788098285220294	0.6482	170512_IH_DDA_FFPEhumanliver_Pool_old_rep03	R	D	System.Collections.Generic.List`1[System.String]	False	27	0	3037.579447	1013.198	2	104	28	EILFSVDSSINQSIGGVILFHETLYQK	-2.8421	5.0435	132.21	126771	26.660242	3037.58808
3	0.7787466103000527	0.6104	170512_IH_DDA_FFPEhumanliver_Pool_old_rep03	K	T	System.Collections.Generic.List`1[System.String]	False	16	0	1787.912047	596.6422	2	60	30	YTPEQVAMATVTALHR	0.6527	3.977	84.89	77164	14.888455	1787.91088
2	0.7783523620055519	0.6659	170512_IH_DDA_FFPEhumanliver_Pool_old_rep01	R	Y	System.Collections.Generic.List`1[System.String]	False	20	0	2142.060523	1071.5339	2	38	23	IADQCPSSLAIQENANALAR	-0.1237	4.8204	57.18	48582	29.820278	2142.060788
3	0.7779871674696461	0.6517	170512_IH_DDA_FFPEhumanliver_Pool_old_rep03	R	D	System.Collections.Generic.List`1[System.String]	False	27	0	3037.597747	1013.2041	2	104	26	EILFSVDSSINQSIGGVILFHETLYQK	3.1824	4.6247	137.24	131512	25.137816	3037.58808
3	0.7777913076438147	0.641	170512_IH_DDA_FFPEhumanliver_Pool_old_rep02	R	D	System.Collections.Generic.List`1[System.String]	False	27	0	3038.597647	1013.5374	2	104	32	EILFSVDSSINQSIGGVILFHETLYQK	2.046	5.6562	124.91	118972	19.002287	3037.58808
3	0.777662508059649	0.6454	170512_IH_DDA_FFPEhumanliver_Pool_old_rep01	R	D	System.Collections.Generic.List`1[System.String]	False	27	0	3038.586247	1013.5336	2	104	27	EILFSVDSSINQSIGGVILFHETLYQK	-1.7057	5.1597	119.73	113175	24.751823	3037.58808
3	0.7770618817148431	0.6382	170512_IH_DDA_FFPEhumanliver_Pool_old_rep03	R	D	System.Collections.Generic.List`1[System.String]	False	27	0	3038.591947	1013.5355	2	104	33	EILFSVDSSINQSIGGVILFHETLYQK	0.1701	5.6044	121.82	115707	20.703463	3037.58808
3	0.7767641020861045	0.6479	170512_IH_DDA_FFPEhumanliver_Pool_old_rep01	R	D	System.Collections.Generic.List`1[System.String]	False	27	0	3038.590447	1013.535	2	104	26	EILFSVDSSINQSIGGVILFHETLYQK	-0.3235	4.6153	132.53	126780	17.345678	3037.58808
3	0.776594217767097	0.6447	170512_IH_DDA_FFPEhumanliver_Pool_old_rep01	R	D	System.Collections.Generic.List`1[System.String]	False	27	0	3037.587847	1013.2008	2	104	25	EILFSVDSSINQSIGGVILFHETLYQK	-0.0767	4.9675	136.92	130819	28.712776	3037.58808
3	0.7764123607029966	0.6457	170512_IH_DDA_FFPEhumanliver_Pool_old_rep03	R	D	System.Collections.Generic.List`1[System.String]	False	27	0	3037.600447	1013.205	2	104	28	EILFSVDSSINQSIGGVILFHETLYQK	4.0713	5.3812	122.06	115966	23.531689	3037.58808
3	0.7763989650325774	0.6442	170512_IH_DDA_FFPEhumanliver_Pool_old_rep02	R	D	System.Collections.Generic.List`1[System.String]	False	27	0	3037.599847	1013.2048	2	104	30	EILFSVDSSINQSIGGVILFHETLYQK	3.8738	5.4695	122.45	116371	24.596068	3037.58808
3	0.7761673568059004	0.6485	170512_IH_DDA_FFPEhumanliver_Pool_old_rep02	R	D	System.Collections.Generic.List`1[System.String]	False	27	0	3038.608447	1013.541	2	104	29	EILFSVDSSINQSIGGVILFHETLYQK	5.6003	5.2424	121.1	114945	21.79621	3037.58808
3	0.7760777058356836	0.6408	170512_IH_DDA_FFPEhumanliver_Pool_old_rep02	R	D	System.Collections.Generic.List`1[System.String]	False	27	0	3037.590547	1013.2017	2	104	30	EILFSVDSSINQSIGGVILFHETLYQK	0.8122	5.399	121.59	115469	21.781696	3037.58808
3	0.7752977900998134	0.6435	170512_IH_DDA_FFPEhumanliver_Pool_old_rep02	R	D	System.Collections.Generic.List`1[System.String]	False	27	0	3038.604547	1013.5397	2	104	33	EILFSVDSSINQSIGGVILFHETLYQK	4.3168	5.2434	125.37	119462	20.045232	3037.58808
3	0.7748420776364977	0.6403	170512_IH_DDA_FFPEhumanliver_Pool_old_rep02	R	D	System.Collections.Generic.List`1[System.String]	False	27	0	3037.590247	1013.2016	2	104	29	EILFSVDSSINQSIGGVILFHETLYQK	0.7134	5.3653	132.27	126796	14.671177	3037.58808
3	0.7748051711814637	0.6429	170512_IH_DDA_FFPEhumanliver_Pool_old_rep01	R	D	System.Collections.Generic.List`1[System.String]	False	27	0	3037.580947	1013.1985	2	104	28	EILFSVDSSINQSIGGVILFHETLYQK	-2.3483	5.2465	132	126244	28.458843	3037.58808
3	0.7745025995162185	0.6435	170512_IH_DDA_FFPEhumanliver_Pool_old_rep03	R	D	System.Collections.Generic.List`1[System.String]	False	27	0	3037.597747	1013.2041	2	104	29	EILFSVDSSINQSIGGVILFHETLYQK	3.1824	5.2205	130.63	125195	22.201675	3037.58808
3	0.7744472422572009	0.6454	170512_IH_DDA_FFPEhumanliver_Pool_old_rep03	R	D	System.Collections.Generic.List`1[System.String]	False	27	0	3037.577047	1013.1972	2	104	26	EILFSVDSSINQSIGGVILFHETLYQK	-3.6322	5.1176	124.86	118934	19.763916	3037.58808
3	0.7743398055006003	0.5956	170512_IH_DDA_FFPEhumanliver_Pool_old_rep02	K	T	System.Collections.Generic.List`1[System.String]	False	16	0	1803.904447	601.973	2	60	32	YTPEQVAM[15.9949]ATVTALHR	-0.739	4.016	73.46	65534	14.165068	1803.90578
3	0.7737329994334681	0.5905	170512_IH_DDA_FFPEhumanliver_Pool_old_rep01	K	T	System.Collections.Generic.List`1[System.String]	False	16	0	1787.910547	596.6417	2	60	33	YTPEQVAMATVTALHR	-0.1863	3.8396	83.87	76108	17.077816	1787.91088
3	0.7726456229409159	0.649	170512_IH_DDA_FFPEhumanliver_Pool_old_rep03	R	D	System.Collections.Generic.List`1[System.String]	False	27	0	3037.586647	1013.2004	2	104	20	EILFSVDSSINQSIGGVILFHETLYQK	-0.4718	4.1038	133.28	127857	21.459321	3037.58808
3	0.772296067392563	0.6417	170512_IH_DDA_FFPEhumanliver_Pool_old_rep02	R	D	System.Collections.Generic.List`1[System.String]	False	27	0	3037.585147	1013.1999	2	104	23	EILFSVDSSINQSIGGVILFHETLYQK	-0.9656	4.9569	119.3	113053	20.27858	3037.58808
3	0.7717285654026507	0.6513	170512_IH_DDA_FFPEhumanliver_Pool_old_rep01	R	D	System.Collections.Generic.List`1[System.String]	False	27	0	3037.589647	1013.2014	2	104	17	EILFSVDSSINQSIGGVILFHETLYQK	0.5159	3.76	137.5	131355	25.609474	3037.58808
2	0.7714474984672098	0.6647	170512_IH_DDA_FFPEhumanliver_Pool_old_rep01	K	T	System.Collections.Generic.List`1[System.String]	False	17	0	1916.011523	958.5094	2	32	24	KYTPEQVAMATVTALHR	2.9645	4.3872	69.38	61055	26.46475	1916.005843
3	0.7714141746558906	0.6507	170512_IH_DDA_FFPEhumanliver_Pool_old_rep01	R	D	System.Collections.Generic.List`1[System.String]	False	27	0	3038.596147	1013.5369	2	104	20	EILFSVDSSINQSIGGVILFHETLYQK	1.5524	3.9614	132.79	127046	18.38146	3037.58808
2	0.7713779069374838	0.6676	170512_IH_DDA_FFPEhumanliver_Pool_old_rep03	R	Y	System.Collections.Generic.List`1[System.String]	False	20	0	2142.056923	1071.5321	2	38	18	IADQCPSSLAIQENANALAR	-1.8043	4.0227	58.55	49952	23.990807	2142.060788
3	0.7707459816951782	0.6376	170512_IH_DDA_FFPEhumanliver_Pool_old_rep01	R	D	System.Collections.Generic.List`1[System.String]	False	27	0	3038.591947	1013.5355	2	104	28	EILFSVDSSINQSIGGVILFHETLYQK	0.1701	5.2273	119.99	113450	23.417413	3037.58808
3	0.7702586657734898	0.6383	170512_IH_DDA_FFPEhumanliver_Pool_old_rep03	R	D	System.Collections.Generic.List`1[System.String]	False	27	0	3037.578547	1013.1977	2	104	31	EILFSVDSSINQSIGGVILFHETLYQK	-3.1384	5.3236	120.98	114829	20.942666	3037.58808
3	0.7695862072990498	0.637	170512_IH_DDA_FFPEhumanliver_Pool_old_rep02	R	D	System.Collections.Generic.List`1[System.String]	False	27	0	3038.593147	1013.5359	2	104	27	EILFSVDSSINQSIGGVILFHETLYQK	0.5651	5.2564	130.91	125436	15.848069	3037.58808
3	0.7694011770014146	0.6373	170512_IH_DDA_FFPEhumanliver_Pool_old_rep02	K	K	System.Collections.Generic.List`1[System.String]	False	27	0	2991.503047	997.8392	2	104	29	ALNDHHVYLEGTLLKPNMVTAGHACTK	0.7331	5.1081	54.14	45693	27.898901	2990.497504
3	0.7687480895637845	0.6382	170512_IH_DDA_FFPEhumanliver_Pool_old_rep03	R	D	System.Collections.Generic.List`1[System.String]	False	27	0	3038.599447	1013.538	2	104	28	EILFSVDSSINQSIGGVILFHETLYQK	2.6384	5.2342	120.92	114765	19.225877	3037.58808
2	0.7677904629318162	0.6629	170512_IH_DDA_FFPEhumanliver_Pool_old_rep01	R	Y	System.Collections.Generic.List`1[System.String]	False	20	0	2142.063123	1071.5352	2	38	19	IADQCPSSLAIQENANALAR	1.0901	4.2052	58.22	49611	23.29766	2142.060788
2	0.7675357156911838	0.6599	170512_IH_DDA_FFPEhumanliver_Pool_old_rep01	R	Y	System.Collections.Generic.List`1[System.String]	False	20	0	2142.060923	1071.5341	2	38	20	IADQCPSSLAIQENANALAR	0.063	4.4942	57.44	48817	24.803707	2142.060788
3	0.7674424039060674	0.6372	170512_IH_DDA_FFPEhumanliver_Pool_old_rep02	R	D	System.Collections.Generic.List`1[System.String]	False	27	0	3037.597447	1013.204	2	104	31	EILFSVDSSINQSIGGVILFHETLYQK	3.0837	5.1023	126.78	120948	16.833488	3037.58808
3	0.7671848780069918	0.6407	170512_IH_DDA_FFPEhumanliver_Pool_old_rep02	R	D	System.Collections.Generic.List`1[System.String]	False	27	0	3037.587247	1013.2006	2	104	23	EILFSVDSSINQSIGGVILFHETLYQK	-0.2742	4.501	123.93	117919	20.415781	3037.58808
2	0.7667704649165468	0.6587	170512_IH_DDA_FFPEhumanliver_Pool_old_rep02	R	Y	System.Collections.Generic.List`1[System.String]	False	20	0	2142.067123	1071.5372	2	38	24	IADQCPSSLAIQENANALAR	2.9574	4.8162	56.96	48554	31.284533	2142.060788
3	0.765661554582263	0.6362	170512_IH_DDA_FFPEhumanliver_Pool_old_rep02	K	K	System.Collections.Generic.List`1[System.String]	False	27	0	2992.503547	998.1727	2	104	27	ALNDHHVYLEGTLLKPNMVTAGHACTK	-0.2195	4.8494	54.16	45721	25.081576	2990.497504
3	0.7648136206682886	0.6347	170512_IH_DDA_FFPEhumanliver_Pool_old_rep01	R	D	System.Collections.Generic.List`1[System.String]	False	27	0	3037.595947	1013.2035	2	104	28	EILFSVDSSINQSIGGVILFHETLYQK	2.5899	5.2516	130.41	124644	17.995413	3037.58808
3	0.7646075660846291	0.632	170512_IH_DDA_FFPEhumanliver_Pool_old_rep01	R	D	System.Collections.Generic.List`1[System.String]	False	27	0	3038.587147	1013.5339	2	104	31	EILFSVDSSINQSIGGVILFHETLYQK	-1.4095	5.2383	121.37	114915	26.434073	3037.58808
3	0.7643350647621094	0.6385	170512_IH_DDA_FFPEhumanliver_Pool_old_rep03	R	D	System.Collections.Generic.List`1[System.String]	False	27	0	3038.597947	1013.5375	2	104	27	EILFSVDSSINQSIGGVILFHETLYQK	2.1447	4.6427	126.11	120261	25.834274	3037.58808
3	0.7632263236253053	0.6418	170512_IH_DDA_FFPEhumanliver_Pool_old_rep03	R	D	System.Collections.Generic.List`1[System.String]	False	27	0	3038.608747	1013.5411	2	104	26	EILFSVDSSINQSIGGVILFHETLYQK	5.699	4.7572	119.98	113755	31.352424	3037.58808
3	0.7621709861366004	0.6338	170512_IH_DDA_FFPEhumanliver_Pool_old_rep02	R	D	System.Collections.Generic.List`1[System.String]	False	27	0	3037.601347	1013.2053	2	104	30	EILFSVDSSINQSIGGVILFHETLYQK	4.3676	5.3019	127.43	121653	20.724266	3037.58808
3	0.7621024487927514	0.5843	170512_IH_DDA_FFPEhumanliver_Pool_old_rep01	K	T	System.Collections.Generic.List`1[System.String]	False	16	0	1803.904147	601.9729	2	60	32	YTPEQVAM[15.9949]ATVTALHR	-0.9053	3.9694	72.99	64807	16.108145	1803.90578
3	0.7616448253634569	0.6318	170512_IH_DDA_FFPEhumanliver_Pool_old_rep01	R	D	System.Collections.Generic.List`1[System.String]	False	27	0	3037.590247	1013.2016	2	104	25	EILFSVDSSINQSIGGVILFHETLYQK	0.7134	5.0741	122.99	116627	25.251475	3037.58808
3	0.7615073266089024	0.6395	170512_IH_DDA_FFPEhumanliver_Pool_old_rep02	R	D	System.Collections.Generic.List`1[System.String]	False	27	0	3037.607647	1013.2074	2	104	27	EILFSVDSSINQSIGGVILFHETLYQK	6.4416	5.0351	126.23	120358	23.990807	3037.58808
3	0.7614970387112379	0.5885	170512_IH_DDA_FFPEhumanliver_Pool_old_rep01	K	T	System.Collections.Generic.List`1[System.String]	False	16	0	1803.905347	601.9733	2	60	31	YTPEQVAM[15.9949]ATVTALHR	-0.24	3.9807	73.51	65358	13.122363	1803.90578
3	0.7612400729129642	0.6297	170512_IH_DDA_FFPEhumanliver_Pool_old_rep02	R	D	System.Collections.Generic.List`1[System.String]	False	27	0	3037.591147	1013.2019	2	104	28	EILFSVDSSINQSIGGVILFHETLYQK	1.0097	5.3119	130.09	124600	16.592911	3037.58808
3	0.7602291839667564	0.6345	170512_IH_DDA_FFPEhumanliver_Pool_old_rep01	R	D	System.Collections.Generic.List`1[System.String]	False	27	0	3038.604547	1013.5397	2	104	27	EILFSVDSSINQSIGGVILFHETLYQK	4.3168	5.0696	122.11	115690	28.730634	3037.58808
2	0.7598890197824406	0.6523	170512_IH_DDA_FFPEhumanliver_Pool_old_rep03	R	Y	System.Collections.Generic.List`1[System.String]	False	20	0	2142.063523	1071.5354	2	38	24	IADQCPSSLAIQENANALAR	1.2768	4.8063	56.92	48342	29.033445	2142.060788
3	0.7594676666040565	0.6257	170512_IH_DDA_FFPEhumanliver_Pool_old_rep01	R	D	System.Collections.Generic.List`1[System.String]	False	27	0	3038.586847	1013.5338	2	104	33	EILFSVDSSINQSIGGVILFHETLYQK	-1.5083	5.3398	120.27	113742	27.100393	3037.58808
3	0.759190495573415	0.6324	170512_IH_DDA_FFPEhumanliver_Pool_old_rep02	R	D	System.Collections.Generic.List`1[System.String]	False	27	0	3037.596847	1013.2038	2	104	27	EILFSVDSSINQSIGGVILFHETLYQK	2.8862	4.9585	131.72	126232	18.120576	3037.58808
3	0.7589332429551098	0.6728	170512_IH_DDA_FFPEhumanliver_Pool_old_rep01	K	P	System.Collections.Generic.List`1[System.String]	False	15	0	1722.916747	574.9771	1	56	33	ALNDHHVYLEGTLLK	-0.3477	5.1623	52.55	43940	33.132679	1722.917346
3	0.7582041277137475	0.6256	170512_IH_DDA_FFPEhumanliver_Pool_old_rep03	R	D	System.Collections.Generic.List`1[System.String]	False	27	0	3037.583047	1013.1992	2	104	33	EILFSVDSSINQSIGGVILFHETLYQK	-1.6569	5.1936	128.6	122963	23.789421	3037.58808
3	0.7575072554999425	0.6461	170512_IH_DDA_FFPEhumanliver_Pool_old_rep03	R	D	System.Collections.Generic.List`1[System.String]	False	27	0	3038.598847	1013.5378	2	104	16	EILFSVDSSINQSIGGVILFHETLYQK	2.4409	3.4006	133.58	128166	20.978158	3037.58808
3	0.757329568798179	0.6316	170512_IH_DDA_FFPEhumanliver_Pool_old_rep03	R	D	System.Collections.Generic.List`1[System.String]	False	27	0	3037.596547	1013.2037	2	104	27	EILFSVDSSINQSIGGVILFHETLYQK	2.7874	4.8329	125.58	119705	19.225877	3037.58808
3	0.7558920716421015	0.6265	170512_IH_DDA_FFPEhumanliver_Pool_old_rep01	R	D	System.Collections.Generic.List`1[System.String]	False	27	0	3037.586047	1013.2002	2	104	25	EILFSVDSSINQSIGGVILFHETLYQK	-0.6693	5.1318	129.86	124080	21.463505	3037.58808
3	0.7556188757603847	0.6244	170512_IH_DDA_FFPEhumanliver_Pool_old_rep02	R	D	System.Collections.Generic.List`1[System.String]	False	27	0	3038.602147	1013.5389	2	104	32	EILFSVDSSINQSIGGVILFHETLYQK	3.527	5.5684	120.78	114607	21.657212	3037.58808
3	0.7555619033353054	0.6244	170512_IH_DDA_FFPEhumanliver_Pool_old_rep01	R	D	System.Collections.Generic.List`1[System.String]	False	27	0	3038.592247	1013.5356	2	104	29	EILFSVDSSINQSIGGVILFHETLYQK	0.2689	5.2184	125.63	119431	15.641861	3037.58808
3	0.7554568250038058	0.6722	170512_IH_DDA_FFPEhumanliver_Pool_old_rep03	K	P	System.Collections.Generic.List`1[System.String]	False	15	0	1722.919747	574.9781	1	56	33	ALNDHHVYLEGTLLK	1.3936	5.1102	52.4	43792	30.092602	1722.917346
3	0.7548960931130461	0.6199	170512_IH_DDA_FFPEhumanliver_Pool_old_rep03	R	D	System.Collections.Generic.List`1[System.String]	False	27	0	3037.585447	1013.2	2	104	33	EILFSVDSSINQSIGGVILFHETLYQK	-0.8668	5.5898	120.34	114147	22.405274	3037.58808
3	0.7542948306325006	0.649	170512_IH_DDA_FFPEhumanliver_Pool_old_rep03	R	D	System.Collections.Generic.List`1[System.String]	False	27	0	3038.599447	1013.538	2	104	15	EILFSVDSSINQSIGGVILFHETLYQK	2.6384	3.1059	134.5	129018	18.530496	3037.58808
3	0.7540944764984331	0.6396	170512_IH_DDA_FFPEhumanliver_Pool_old_rep01	R	D	System.Collections.Generic.List`1[System.String]	False	27	0	3038.597047	1013.5372	2	104	18	EILFSVDSSINQSIGGVILFHETLYQK	1.8486	3.6444	137.46	131317	27.797076	3037.58808
3	0.7536884150788666	0.6218	170512_IH_DDA_FFPEhumanliver_Pool_old_rep03	R	D	System.Collections.Generic.List`1[System.String]	False	27	0	3038.595547	1013.5367	2	104	31	EILFSVDSSINQSIGGVILFHETLYQK	1.3549	5.3689	122.85	116798	22.501122	3037.58808
3	0.7534580072506368	0.6224	170512_IH_DDA_FFPEhumanliver_Pool_old_rep02	R	D	System.Collections.Generic.List`1[System.String]	False	27	0	3038.590147	1013.5349	2	104	28	EILFSVDSSINQSIGGVILFHETLYQK	-0.4222	5.3441	127.86	122112	18.958535	3037.58808
2	0.7534394460643312	0.6603	170512_IH_DDA_FFPEhumanliver_Pool_old_rep01	R	Y	System.Collections.Generic.List`1[System.String]	False	20	0	2142.057323	1071.5323	2	38	17	IADQCPSSLAIQENANALAR	-1.6176	3.5048	58.94	50346	28.712776	2142.060788
2	0.7533555927230515	0.6473	170512_IH_DDA_FFPEhumanliver_Pool_old_rep03	R	Y	System.Collections.Generic.List`1[System.String]	False	20	0	2142.062723	1071.535	2	38	24	IADQCPSSLAIQENANALAR	0.9033	4.7679	57.18	48583	31.785116	2142.060788
4	0.7529120960134053	0.6179	170512_IH_DDA_FFPEhumanliver_Pool_old_rep03	K	T	System.Collections.Generic.List`1[System.String]	False	17	0	1916.00777	479.7574	2	96	28	KYTPEQVAMATVTALHR	1.0057	4.8515	69.37	61045	29.402978	1916.005843
3	0.7525894988571822	0.6291	170512_IH_DDA_FFPEhumanliver_Pool_old_rep01	R	D	System.Collections.Generic.List`1[System.String]	False	27	0	3037.592347	1013.2023	2	104	24	EILFSVDSSINQSIGGVILFHETLYQK	1.4047	4.5011	126.67	120541	24.650402	3037.58808
3	0.7523874283889375	0.6257	170512_IH_DDA_FFPEhumanliver_Pool_old_rep03	K	K	System.Collections.Generic.List`1[System.String]	False	27	0	2992.511947	998.1755	2	104	29	ALNDHHVYLEGTLLKPNMVTAGHACTK	2.5875	4.932	53.88	45281	24.193813	2990.497504
3	0.7522561979551211	0.6213	170512_IH_DDA_FFPEhumanliver_Pool_old_rep01	K	K	System.Collections.Generic.List`1[System.String]	False	27	0	2992.506547	998.1737	2	104	32	ALNDHHVYLEGTLLKPNMVTAGHACTK	0.783	5.0415	54.13	45507	14.11257	2990.497504
3	0.7520513487120198	0.591	170512_IH_DDA_FFPEhumanliver_Pool_old_rep03	K	T	System.Collections.Generic.List`1[System.String]	False	16	0	1787.912347	596.6423	2	60	29	YTPEQVAMATVTALHR	0.8205	3.873	85.15	77435	11.923906	1787.91088
3	0.7519961987677579	0.6326	170512_IH_DDA_FFPEhumanliver_Pool_old_rep02	K	K	System.Collections.Generic.List`1[System.String]	False	27	0	2990.489347	997.5013	2	104	26	ALNDHHVYLEGTLLKPNMVTAGHACTK	-2.7276	4.2417	54.21	45766	17.009694	2990.497504
3	0.751652101494071	0.5939	170512_IH_DDA_FFPEhumanliver_Pool_old_rep02	K	T	System.Collections.Generic.List`1[System.String]	False	16	0	1787.910547	596.6417	2	60	28	YTPEQVAMATVTALHR	-0.1863	3.9373	85.4	77908	13.693293	1787.91088
3	0.7513606569475871	0.6274	170512_IH_DDA_FFPEhumanliver_Pool_old_rep02	R	D	System.Collections.Generic.List`1[System.String]	False	27	0	3038.599447	1013.538	2	104	25	EILFSVDSSINQSIGGVILFHETLYQK	2.6384	4.7192	132.42	126944	28.764225	3037.58808
3	0.7512181148484982	0.6319	170512_IH_DDA_FFPEhumanliver_Pool_old_rep03	R	D	System.Collections.Generic.List`1[System.String]	False	27	0	3037.590547	1013.2017	2	104	21	EILFSVDSSINQSIGGVILFHETLYQK	0.8122	4.0401	136.7	130950	20.259532	3037.58808
3	0.7510856415357462	0.6242	170512_IH_DDA_FFPEhumanliver_Pool_old_rep03	R	D	System.Collections.Generic.List`1[System.String]	False	27	0	3038.596147	1013.5369	2	104	29	EILFSVDSSINQSIGGVILFHETLYQK	1.5524	4.8292	126.64	120842	25.458545	3037.58808
3	0.7507957160583211	0.5841	170512_IH_DDA_FFPEhumanliver_Pool_old_rep02	K	T	System.Collections.Generic.List`1[System.String]	False	16	0	1803.905647	601.9734	2	60	30	YTPEQVAM[15.9949]ATVTALHR	-0.0737	3.8836	73.2	65261	11.791317	1803.90578
3	0.7501621692896696	0.5955	170512_IH_DDA_FFPEhumanliver_Pool_old_rep02	K	T	System.Collections.Generic.List`1[System.String]	False	16	0	1787.912047	596.6422	2	60	28	YTPEQVAMATVTALHR	0.6527	3.7016	85.14	77620	12.818562	1787.91088
3	0.7501075517892002	0.6181	170512_IH_DDA_FFPEhumanliver_Pool_old_rep02	R	D	System.Collections.Generic.List`1[System.String]	False	27	0	3037.595947	1013.2035	2	104	32	EILFSVDSSINQSIGGVILFHETLYQK	2.5899	5.6405	128.66	122997	37.185261	3037.58808
3	0.7498009714150737	0.6238	170512_IH_DDA_FFPEhumanliver_Pool_old_rep02	R	D	System.Collections.Generic.List`1[System.String]	False	27	0	3037.571647	1013.1954	2	104	30	EILFSVDSSINQSIGGVILFHETLYQK	-5.4099	5.5163	128.05	122321	23.260308	3037.58808
4	0.7497498345194805	0.6297	170512_IH_DDA_FFPEhumanliver_Pool_old_rep02	R	L	System.Collections.Generic.List`1[System.String]	False	38	0	4082.05617	1021.2695	2	222	20	TVPAAVPGICFLSGGMSEEDATLNLNAINLCPLPKPWK	-1.645	3.9383	119.53	113292	28.022583	4081.059535
3	0.7493675396321202	0.6273	170512_IH_DDA_FFPEhumanliver_Pool_old_rep02	R	D	System.Collections.Generic.List`1[System.String]	False	27	0	3038.599747	1013.5381	2	104	26	EILFSVDSSINQSIGGVILFHETLYQK	2.7371	4.5327	123.4	117364	23.703125	3037.58808
3	0.748564037103173	0.6317	170512_IH_DDA_FFPEhumanliver_Pool_old_rep02	R	D	System.Collections.Generic.List`1[System.String]	False	27	0	3038.613547	1013.5427	2	104	24	EILFSVDSSINQSIGGVILFHETLYQK	7.2786	4.8245	122.4	116313	29.079191	3037.58808
2	0.7478492772081765	0.6474	170512_IH_DDA_FFPEhumanliver_Pool_old_rep03	K	T	System.Collections.Generic.List`1[System.String]	False	17	0	1916.014523	958.5109	2	32	20	KYTPEQVAMATVTALHR	4.5302	4.2127	69.41	61089	27.5918	1916.005843
2	0.7477044477439365	0.6486	170512_IH_DDA_FFPEhumanliver_Pool_old_rep03	R	Y	System.Collections.Generic.List`1[System.String]	False	20	0	2142.066123	1071.5367	2	38	19	IADQCPSSLAIQENANALAR	2.4906	4.119	57.7	49083	21.562596	2142.060788
2	0.7472825984094417	0.6448	170512_IH_DDA_FFPEhumanliver_Pool_old_rep02	R	Y	System.Collections.Generic.List`1[System.String]	False	20	0	2142.063923	1071.5356	2	38	21	IADQCPSSLAIQENANALAR	1.4635	4.4701	57.21	48795	24.757456	2142.060788
3	0.7470023194848305	0.6217	170512_IH_DDA_FFPEhumanliver_Pool_old_rep01	R	D	System.Collections.Generic.List`1[System.String]	False	27	0	3037.600447	1013.205	2	104	28	EILFSVDSSINQSIGGVILFHETLYQK	4.0713	5.1921	119.77	113217	22.260383	3037.58808
3	0.7469675466745723	0.6343	170512_IH_DDA_FFPEhumanliver_Pool_old_rep01	R	D	System.Collections.Generic.List`1[System.String]	False	27	0	3037.590247	1013.2016	2	104	14	EILFSVDSSINQSIGGVILFHETLYQK	0.7134	3.3539	133.13	127381	17.002403	3037.58808
3	0.7467413527755469	0.6158	170512_IH_DDA_FFPEhumanliver_Pool_old_rep02	R	D	System.Collections.Generic.List`1[System.String]	False	27	0	3037.590847	1013.2018	2	104	30	EILFSVDSSINQSIGGVILFHETLYQK	0.9109	5.4002	122.18	116091	18.943242	3037.58808
3	0.74663691981707	0.6221	170512_IH_DDA_FFPEhumanliver_Pool_old_rep02	R	D	System.Collections.Generic.List`1[System.String]	False	27	0	3037.588447	1013.201	2	104	25	EILFSVDSSINQSIGGVILFHETLYQK	0.1208	4.5884	137.03	131368	21.541976	3037.58808
3	0.7460321870054288	0.575	170512_IH_DDA_FFPEhumanliver_Pool_old_rep01	K	T	System.Collections.Generic.List`1[System.String]	False	16	0	1803.907147	601.9739	2	60	31	YTPEQVAM[15.9949]ATVTALHR	0.7578	3.8524	73.25	65088	14.367158	1803.90578
3	0.7459467918912958	0.6182	170512_IH_DDA_FFPEhumanliver_Pool_old_rep02	R	D	System.Collections.Generic.List`1[System.String]	False	27	0	3037.589347	1013.2013	2	104	24	EILFSVDSSINQSIGGVILFHETLYQK	0.4171	5.0673	124.9	118961	24.88375	3037.58808
2	0.7455035855288468	0.6434	170512_IH_DDA_FFPEhumanliver_Pool_old_rep01	R	Y	System.Collections.Generic.List`1[System.String]	False	20	0	2142.064923	1071.5361	2	38	21	IADQCPSSLAIQENANALAR	1.9304	4.4897	57.96	49339	29.087738	2142.060788
3	0.7453727556109366	0.6244	170512_IH_DDA_FFPEhumanliver_Pool_old_rep01	R	D	System.Collections.Generic.List`1[System.String]	False	27	0	3037.607047	1013.2072	2	104	27	EILFSVDSSINQSIGGVILFHETLYQK	6.2441	5.1657	130.92	125159	21.844124	3037.58808
3	0.7452687879306671	0.6173	170512_IH_DDA_FFPEhumanliver_Pool_old_rep03	R	D	System.Collections.Generic.List`1[System.String]	False	27	0	3037.593247	1013.2026	2	104	29	EILFSVDSSINQSIGGVILFHETLYQK	1.701	5.1156	119.42	113180	35.396798	3037.58808
3	0.7451283009105816	0.6418	170512_IH_DDA_FFPEhumanliver_Pool_old_rep02	R	D	System.Collections.Generic.List`1[System.String]	False	27	0	3037.594747	1013.2031	2	104	15	EILFSVDSSINQSIGGVILFHETLYQK	2.1948	3.0458	133.14	127670	19.662009	3037.58808
3	0.7450008984325656	0.6251	170512_IH_DDA_FFPEhumanliver_Pool_old_rep03	R	D	System.Collections.Generic.List`1[System.String]	False	27	0	3037.568647	1013.1944	2	104	25	EILFSVDSSINQSIGGVILFHETLYQK	-6.3976	5.0868	121.92	115816	24.660607	3037.58808
2	0.744486182970769	0.6456	170512_IH_DDA_FFPEhumanliver_Pool_old_rep01	R	Y	System.Collections.Generic.List`1[System.String]	False	20	0	2142.068723	1071.538	2	38	22	IADQCPSSLAIQENANALAR	3.7044	4.3384	57.69	49070	26.612174	2142.060788
3	0.7441360626520631	0.6461	170512_IH_DDA_FFPEhumanliver_Pool_old_rep01	R	L	System.Collections.Generic.List`1[System.String]	False	38	0	4082.081047	1361.3652	2	148	18	TVPAAVPGICFLSGGMSEEDATLNLNAINLCPLPKPWK	4.4492	3.185	119.56	113005	19.493625	4081.059535
3	0.743843638238844	0.6241	170512_IH_DDA_FFPEhumanliver_Pool_old_rep03	R	D	System.Collections.Generic.List`1[System.String]	False	27	0	3037.601647	1013.2054	2	104	23	EILFSVDSSINQSIGGVILFHETLYQK	4.4664	4.609	132.76	127319	22.219375	3037.58808
3	0.7436664416679418	0.6229	170512_IH_DDA_FFPEhumanliver_Pool_old_rep02	R	D	System.Collections.Generic.List`1[System.String]	False	27	0	3037.578247	1013.1976	2	104	23	EILFSVDSSINQSIGGVILFHETLYQK	-3.2371	4.5321	132.52	127049	22.495223	3037.58808
3	0.743269713932938	0.5833	170512_IH_DDA_FFPEhumanliver_Pool_old_rep01	K	T	System.Collections.Generic.List`1[System.String]	False	16	0	1787.912947	596.6425	2	60	29	YTPEQVAMATVTALHR	1.1561	3.8255	85.16	77441	12.378048	1787.91088
3	0.7428986918446149	0.6193	170512_IH_DDA_FFPEhumanliver_Pool_old_rep01	R	D	System.Collections.Generic.List`1[System.String]	False	27	0	3037.599547	1013.2047	2	104	27	EILFSVDSSINQSIGGVILFHETLYQK	3.775	4.9768	121.91	115484	14.801687	3037.58808
3	0.7427821020583196	0.6295	170512_IH_DDA_FFPEhumanliver_Pool_old_rep02	R	D	System.Collections.Generic.List`1[System.String]	False	27	0	3038.601247	1013.5386	2	104	18	EILFSVDSSINQSIGGVILFHETLYQK	3.2308	3.7419	137.69	131952	18.181664	3037.58808
2	0.7426650648710219	0.6487	170512_IH_DDA_FFPEhumanliver_Pool_old_rep03	R	Y	System.Collections.Generic.List`1[System.String]	False	20	0	2142.069723	1071.5385	2	38	17	IADQCPSSLAIQENANALAR	4.1712	3.7917	59.2	50608	22.466235	2142.060788
3	0.7424356842585257	0.625	170512_IH_DDA_FFPEhumanliver_Pool_old_rep03	R	D	System.Collections.Generic.List`1[System.String]	False	27	0	3037.610647	1013.2084	2	104	27	EILFSVDSSINQSIGGVILFHETLYQK	7.4292	5.0425	121.11	114968	17.855367	3037.58808
3	0.7422095203822808	0.6084	170512_IH_DDA_FFPEhumanliver_Pool_old_rep01	R	D	System.Collections.Generic.List`1[System.String]	False	27	0	3038.590147	1013.5349	2	104	33	EILFSVDSSINQSIGGVILFHETLYQK	-0.4222	5.6081	120.57	114055	14.264928	3037.58808
4	0.7417835742885669	0.6264	170512_IH_DDA_FFPEhumanliver_Pool_old_rep02	R	L	System.Collections.Generic.List`1[System.String]	False	38	0	4081.04857	1021.0176	2	222	23	TVPAAVPGICFLSGGMSEEDATLNLNAINLCPLPKPWK	-2.6868	3.878	119.57	113331	24.751823	4081.059535
2	0.7412256381479693	0.6512	170512_IH_DDA_FFPEhumanliver_Pool_old_rep01	R	Y	System.Collections.Generic.List`1[System.String]	False	20	0	2142.045923	1071.5266	2	38	17	IADQCPSSLAIQENANALAR	-6.9396	3.7209	58.64	50035	21.685601	2142.060788
3	0.7412012001576999	0.6167	170512_IH_DDA_FFPEhumanliver_Pool_old_rep01	R	D	System.Collections.Generic.List`1[System.String]	False	27	0	3037.595647	1013.2034	2	104	25	EILFSVDSSINQSIGGVILFHETLYQK	2.4911	4.9474	122.46	116059	19.604851	3037.58808
3	0.7410149703527698	0.6159	170512_IH_DDA_FFPEhumanliver_Pool_old_rep02	R	D	System.Collections.Generic.List`1[System.String]	False	27	0	3037.582447	1013.199	2	104	24	EILFSVDSSINQSIGGVILFHETLYQK	-1.8544	4.9469	128.39	122697	15.524769	3037.58808
2	0.7405422877254265	0.6449	170512_IH_DDA_FFPEhumanliver_Pool_old_rep01	R	Y	System.Collections.Generic.List`1[System.String]	False	20	0	2142.072323	1071.5398	2	38	20	IADQCPSSLAIQENANALAR	5.385	4.177	58.49	49887	24.253434	2142.060788
3	0.7401500988887089	0.612	170512_IH_DDA_FFPEhumanliver_Pool_old_rep01	R	D	System.Collections.Generic.List`1[System.String]	False	27	0	3038.590147	1013.5349	2	104	28	EILFSVDSSINQSIGGVILFHETLYQK	-0.4222	5.1358	132.25	126502	32.285382	3037.58808
3	0.7401483467165975	0.6143	170512_IH_DDA_FFPEhumanliver_Pool_old_rep03	R	D	System.Collections.Generic.List`1[System.String]	False	27	0	3037.592347	1013.2023	2	104	28	EILFSVDSSINQSIGGVILFHETLYQK	1.4047	4.9016	131.69	126243	15.692828	3037.58808
3	0.7395741101695023	0.6189	170512_IH_DDA_FFPEhumanliver_Pool_old_rep01	R	D	System.Collections.Generic.List`1[System.String]	False	27	0	3037.601347	1013.2053	2	104	26	EILFSVDSSINQSIGGVILFHETLYQK	4.3676	4.7702	121.03	114555	22.232858	3037.58808
3	0.7391550046070601	0.615	170512_IH_DDA_FFPEhumanliver_Pool_old_rep03	R	D	System.Collections.Generic.List`1[System.String]	False	27	0	3037.593547	1013.2027	2	104	26	EILFSVDSSINQSIGGVILFHETLYQK	1.7998	4.8093	130.9	125461	20.445634	3037.58808
2	0.7385449468834376	0.6407	170512_IH_DDA_FFPEhumanliver_Pool_old_rep02	R	Y	System.Collections.Generic.List`1[System.String]	False	20	0	2142.063323	1071.5353	2	38	18	IADQCPSSLAIQENANALAR	1.1834	4.109	58	49574	29.045715	2142.060788
3	0.7384394988852825	0.6373	170512_IH_DDA_FFPEhumanliver_Pool_old_rep02	R	L	System.Collections.Generic.List`1[System.String]	False	38	0	4081.067047	1361.0272	2	148	18	TVPAAVPGICFLSGGMSEEDATLNLNAINLCPLPKPWK	1.8407	3.2103	119.59	113351	18.50842	4081.059535
3	0.7383853807839568	0.6393	170512_IH_DDA_FFPEhumanliver_Pool_old_rep02	R	D	System.Collections.Generic.List`1[System.String]	False	27	0	3037.596247	1013.2036	2	104	12	EILFSVDSSINQSIGGVILFHETLYQK	2.6886	2.8066	133.68	128245	16.013736	3037.58808
3	0.7376035647818954	0.6088	170512_IH_DDA_FFPEhumanliver_Pool_old_rep02	R	D	System.Collections.Generic.List`1[System.String]	False	27	0	3038.592847	1013.5358	2	104	29	EILFSVDSSINQSIGGVILFHETLYQK	0.4663	5.2373	120.51	114330	19.148419	3037.58808
3	0.737343545432546	0.6095	170512_IH_DDA_FFPEhumanliver_Pool_old_rep03	R	D	System.Collections.Generic.List`1[System.String]	False	27	0	3037.587247	1013.2006	2	104	28	EILFSVDSSINQSIGGVILFHETLYQK	-0.2742	5.1233	130.36	124923	13.457836	3037.58808
3	0.7373204399701632	0.6139	170512_IH_DDA_FFPEhumanliver_Pool_old_rep03	R	D	System.Collections.Generic.List`1[System.String]	False	27	0	3037.591147	1013.2019	2	104	27	EILFSVDSSINQSIGGVILFHETLYQK	1.0097	4.6212	126.45	120636	18.135502	3037.58808
3	0.7369853070635307	0.6112	170512_IH_DDA_FFPEhumanliver_Pool_old_rep01	R	D	System.Collections.Generic.List`1[System.String]	False	27	0	3038.591047	1013.5352	2	104	27	EILFSVDSSINQSIGGVILFHETLYQK	-0.126	4.8464	122.67	116288	23.239044	3037.58808
2	0.7358486395844027	0.6437	170512_IH_DDA_FFPEhumanliver_Pool_old_rep02	K	T	System.Collections.Generic.List`1[System.String]	False	17	0	1915.999723	958.5035	2	32	15	KYTPEQVAMATVTALHR	-3.1942	3.4824	69.24	61119	21.495456	1916.005843
3	0.7352830596399936	0.6123	170512_IH_DDA_FFPEhumanliver_Pool_old_rep01	R	D	System.Collections.Generic.List`1[System.String]	False	27	0	3037.597747	1013.2041	2	104	27	EILFSVDSSINQSIGGVILFHETLYQK	3.1824	4.8994	123.64	117300	23.445922	3037.58808
3	0.7346250727380604	0.6151	170512_IH_DDA_FFPEhumanliver_Pool_old_rep02	R	D	System.Collections.Generic.List`1[System.String]	False	27	0	3038.597647	1013.5374	2	104	23	EILFSVDSSINQSIGGVILFHETLYQK	2.046	4.3647	127.26	121470	22.654287	3037.58808
3	0.7345442680820153	0.6086	170512_IH_DDA_FFPEhumanliver_Pool_old_rep01	R	D	System.Collections.Generic.List`1[System.String]	False	27	0	3037.582147	1013.1989	2	104	26	EILFSVDSSINQSIGGVILFHETLYQK	-1.9532	5.2104	122.74	116358	18.255166	3037.58808
3	0.7343264149642621	0.613	170512_IH_DDA_FFPEhumanliver_Pool_old_rep02	R	D	System.Collections.Generic.List`1[System.String]	False	27	0	3038.609947	1013.5415	2	104	31	EILFSVDSSINQSIGGVILFHETLYQK	6.0939	5.1137	126.94	121120	19.29535	3037.58808
3	0.7340349594073075	0.6097	170512_IH_DDA_FFPEhumanliver_Pool_old_rep02	R	D	System.Collections.Generic.List`1[System.String]	False	27	0	3037.599847	1013.2048	2	104	28	EILFSVDSSINQSIGGVILFHETLYQK	3.8738	5.2593	122.78	116719	14.156593	3037.58808
2	0.7338762730597576	0.6329	170512_IH_DDA_FFPEhumanliver_Pool_old_rep01	R	Y	System.Collections.Generic.List`1[System.String]	False	20	0	2142.066123	1071.5367	2	38	22	IADQCPSSLAIQENANALAR	2.4906	4.6855	56.93	48344	29.678964	2142.060788
3	0.7334048398798563	0.6081	170512_IH_DDA_FFPEhumanliver_Pool_old_rep02	R	D	System.Collections.Generic.List`1[System.String]	False	27	0	3038.589247	1013.5346	2	104	26	EILFSVDSSINQSIGGVILFHETLYQK	-0.7184	4.9345	127.54	121763	17.43114	3037.58808
3	0.7332184956532051	0.6131	170512_IH_DDA_FFPEhumanliver_Pool_old_rep03	R	D	System.Collections.Generic.List`1[System.String]	False	27	0	3038.583547	1013.5327	2	104	25	EILFSVDSSINQSIGGVILFHETLYQK	-2.5943	4.5122	125.52	119644	21.799139	3037.58808
3	0.7331682813319915	0.6121	170512_IH_DDA_FFPEhumanliver_Pool_old_rep02	R	D	System.Collections.Generic.List`1[System.String]	False	27	0	3038.602747	1013.5391	2	104	24	EILFSVDSSINQSIGGVILFHETLYQK	3.7244	4.8174	124.02	118020	21.117791	3037.58808
3	0.7329788290051207	0.6083	170512_IH_DDA_FFPEhumanliver_Pool_old_rep03	R	D	System.Collections.Generic.List`1[System.String]	False	27	0	3037.598347	1013.2043	2	104	28	EILFSVDSSINQSIGGVILFHETLYQK	3.38	5.2169	122.86	116810	23.328308	3037.58808
3	0.7327323233798	0.6134	170512_IH_DDA_FFPEhumanliver_Pool_old_rep01	R	D	System.Collections.Generic.List`1[System.String]	False	27	0	3038.604547	1013.5397	2	104	25	EILFSVDSSINQSIGGVILFHETLYQK	4.3168	4.7004	127.25	121171	26.480449	3037.58808
3	0.7326146764437477	0.6103	170512_IH_DDA_FFPEhumanliver_Pool_old_rep02	R	D	System.Collections.Generic.List`1[System.String]	False	27	0	3038.604247	1013.5396	2	104	28	EILFSVDSSINQSIGGVILFHETLYQK	4.2181	5.0184	126.01	120125	15.455408	3037.58808
2	0.7323741025471203	0.6366	170512_IH_DDA_FFPEhumanliver_Pool_old_rep02	R	Y	System.Collections.Generic.List`1[System.String]	False	20	0	2142.070923	1071.5391	2	38	19	IADQCPSSLAIQENANALAR	4.7314	4.2363	57.73	49300	21.799139	2142.060788
3	0.7319957175383544	0.6148	170512_IH_DDA_FFPEhumanliver_Pool_old_rep03	R	D	System.Collections.Generic.List`1[System.String]	False	27	0	3038.606047	1013.5402	2	104	24	EILFSVDSSINQSIGGVILFHETLYQK	4.8104	4.5446	122.52	116445	20.802309	3037.58808
3	0.7319175245682231	0.6115	170512_IH_DDA_FFPEhumanliver_Pool_old_rep03	R	D	System.Collections.Generic.List`1[System.String]	False	27	0	3038.599447	1013.538	2	104	25	EILFSVDSSINQSIGGVILFHETLYQK	2.6384	4.5683	118.54	112231	18.298463	3037.58808
3	0.7318943762763356	0.6104	170512_IH_DDA_FFPEhumanliver_Pool_old_rep01	R	D	System.Collections.Generic.List`1[System.String]	False	27	0	3038.603047	1013.5392	2	104	25	EILFSVDSSINQSIGGVILFHETLYQK	3.8231	4.9171	124.94	118694	30.123557	3037.58808
3	0.7318908259800488	0.6111	170512_IH_DDA_FFPEhumanliver_Pool_old_rep01	R	D	System.Collections.Generic.List`1[System.String]	False	27	0	3038.577847	1013.5308	2	104	25	EILFSVDSSINQSIGGVILFHETLYQK	-4.4702	4.9561	126.96	120851	19.97185	3037.58808
2	0.7316622187424617	0.6366	170512_IH_DDA_FFPEhumanliver_Pool_old_rep02	K	S	System.Collections.Generic.List`1[System.String]	False	15	0	1450.656523	725.8319	1	28	24	GQYVHTGSSGAASTQ	0.5597	4.2841	15.04	6531	20.684045	1450.655711
4	0.7315742853445396	0.6205	170512_IH_DDA_FFPEhumanliver_Pool_old_rep01	R	L	System.Collections.Generic.List`1[System.String]	False	38	0	4082.07377	1021.2739	2	222	19	TVPAAVPGICFLSGGMSEEDATLNLNAINLCPLPKPWK	2.6665	3.5112	119.56	113004	26.021583	4081.059535
3	0.7310625023542525	0.608	170512_IH_DDA_FFPEhumanliver_Pool_old_rep01	R	D	System.Collections.Generic.List`1[System.String]	False	27	0	3037.594147	1013.2029	2	104	26	EILFSVDSSINQSIGGVILFHETLYQK	1.9973	4.8127	126.29	120128	24.535444	3037.58808
3	0.7300977903543242	0.6037	170512_IH_DDA_FFPEhumanliver_Pool_old_rep03	R	D	System.Collections.Generic.List`1[System.String]	False	27	0	3037.594447	1013.203	2	104	31	EILFSVDSSINQSIGGVILFHETLYQK	2.0961	5.0194	131.94	126494	26.706762	3037.58808
3	0.7293063103521752	0.6086	170512_IH_DDA_FFPEhumanliver_Pool_old_rep01	R	D	System.Collections.Generic.List`1[System.String]	False	27	0	3037.595047	1013.2032	2	104	25	EILFSVDSSINQSIGGVILFHETLYQK	2.2936	4.589	127.03	120931	19.856165	3037.58808
3	0.7291973251718704	0.5762	170512_IH_DDA_FFPEhumanliver_Pool_old_rep03	K	T	System.Collections.Generic.List`1[System.String]	False	16	0	1803.906547	601.9737	2	60	27	YTPEQVAM[15.9949]ATVTALHR	0.4252	4.0063	72.49	64290	21.850278	1803.90578
2	0.7288580507366599	0.6186	170512_IH_DDA_FFPEhumanliver_Pool_old_rep01	K	G	System.Collections.Generic.List`1[System.String]	False	15	0	1586.878723	793.943	2	28	25	KELSEIAQSIVANGK	2.4646	5.4059	56.89	48307	25.421648	1586.874812
3	0.728852674251269	0.6538	170512_IH_DDA_FFPEhumanliver_Pool_old_rep01	K	P	System.Collections.Generic.List`1[System.String]	False	15	0	1722.917047	574.9772	1	56	34	ALNDHHVYLEGTLLK	-0.1735	5.0754	52.3	43673	29.521497	1722.917346
2	0.7286567752772372	0.6393	170512_IH_DDA_FFPEhumanliver_Pool_old_rep01	R	Y	System.Collections.Generic.List`1[System.String]	False	20	0	2143.055723	1072.0315	2	38	18	IADQCPSSLAIQENANALAR	-3.9266	3.6793	60.71	52123	24.963793	2142.060788
2	0.728566096775923	0.6373	170512_IH_DDA_FFPEhumanliver_Pool_old_rep03	R	Y	System.Collections.Generic.List`1[System.String]	False	20	0	2142.052723	1071.53	2	38	19	IADQCPSSLAIQENANALAR	-3.7651	3.8458	56.66	48093	18.809289	2142.060788
2	0.7284445171927546	0.6345	170512_IH_DDA_FFPEhumanliver_Pool_old_rep02	R	Y	System.Collections.Generic.List`1[System.String]	False	20	0	2142.066923	1071.5371	2	38	17	IADQCPSSLAIQENANALAR	2.8641	3.9569	58.26	49848	21.964594	2142.060788
3	0.7283050749686659	0.6049	170512_IH_DDA_FFPEhumanliver_Pool_old_rep02	R	D	System.Collections.Generic.List`1[System.String]	False	27	0	3037.600747	1013.2051	2	104	29	EILFSVDSSINQSIGGVILFHETLYQK	4.1701	5.2077	119.96	113739	8.128535	3037.58808
5	0.7276994107310238	0.6041	170512_IH_DDA_FFPEhumanliver_Pool_old_rep02	K	K	System.Collections.Generic.List`1[System.String]	False	27	0	2991.494394	599.1047	2	208	37	ALNDHHVYLEGTLLKPNMVTAGHACTK	-2.1595	4.8089	54.32	45872	32.796557	2990.497504
3	0.7274610525057229	0.603	170512_IH_DDA_FFPEhumanliver_Pool_old_rep01	R	D	System.Collections.Generic.List`1[System.String]	False	27	0	3037.586047	1013.2002	2	104	27	EILFSVDSSINQSIGGVILFHETLYQK	-0.6693	4.8613	131.73	125972	14.000636	3037.58808
2	0.7269167622917461	0.6358	170512_IH_DDA_FFPEhumanliver_Pool_old_rep01	R	Y	System.Collections.Generic.List`1[System.String]	False	20	0	2142.056123	1071.5317	2	38	16	IADQCPSSLAIQENANALAR	-2.1778	3.7007	59.63	51055	20.566262	2142.060788
3	0.7267208621836221	0.604	170512_IH_DDA_FFPEhumanliver_Pool_old_rep01	R	D	System.Collections.Generic.List`1[System.String]	False	27	0	3037.583047	1013.1992	2	104	25	EILFSVDSSINQSIGGVILFHETLYQK	-1.6569	4.8042	127.38	121313	14.775231	3037.58808
3	0.7261660454287069	0.604	170512_IH_DDA_FFPEhumanliver_Pool_old_rep01	R	D	System.Collections.Generic.List`1[System.String]	False	27	0	3038.600347	1013.5383	2	104	27	EILFSVDSSINQSIGGVILFHETLYQK	2.9346	4.8773	121.01	114533	16.801293	3037.58808
2	0.7259616346066846	0.6166	170512_IH_DDA_FFPEhumanliver_Pool_old_rep03	K	G	System.Collections.Generic.List`1[System.String]	False	15	0	1586.876523	793.9419	2	28	24	KELSEIAQSIVANGK	1.0782	5.1359	56.84	48260	17.944447	1586.874812
3	0.7253882516954262	0.5975	170512_IH_DDA_FFPEhumanliver_Pool_old_rep03	R	D	System.Collections.Generic.List`1[System.String]	False	27	0	3038.592847	1013.5358	2	104	30	EILFSVDSSINQSIGGVILFHETLYQK	0.4663	5.2179	120.63	114451	13.633189	3037.58808
3	0.7248683875385793	0.6004	170512_IH_DDA_FFPEhumanliver_Pool_old_rep03	R	D	System.Collections.Generic.List`1[System.String]	False	27	0	3038.598547	1013.5377	2	104	29	EILFSVDSSINQSIGGVILFHETLYQK	2.3422	5.0269	127.23	121482	22.129763	3037.58808
3	0.7247783933634097	0.577	170512_IH_DDA_FFPEhumanliver_Pool_old_rep03	K	T	System.Collections.Generic.List`1[System.String]	False	17	0	1932.004147	644.6729	2	64	27	KYTPEQVAM[15.9949]ATVTALHR	1.7619	4.6764	57.82	49211	20.935222	1932.000743
2	0.7241226528523235	0.6398	170512_IH_DDA_FFPEhumanliver_Pool_old_rep02	K	T	System.Collections.Generic.List`1[System.String]	False	17	0	1916.022723	958.515	2	32	19	KYTPEQVAMATVTALHR	8.8099	3.7599	69.29	61166	24.95	1916.005843
3	0.724047697950409	0.6008	170512_IH_DDA_FFPEhumanliver_Pool_old_rep02	R	D	System.Collections.Generic.List`1[System.String]	False	27	0	3037.586647	1013.2004	2	104	25	EILFSVDSSINQSIGGVILFHETLYQK	-0.4718	4.7791	127.04	121233	22.352906	3037.58808
3	0.7238532532051063	0.6021	170512_IH_DDA_FFPEhumanliver_Pool_old_rep03	R	D	System.Collections.Generic.List`1[System.String]	False	27	0	3037.585447	1013.2	2	104	26	EILFSVDSSINQSIGGVILFHETLYQK	-0.8668	4.6005	119.76	113536	20.445634	3037.58808
3	0.7236049042390069	0.5977	170512_IH_DDA_FFPEhumanliver_Pool_old_rep02	R	D	System.Collections.Generic.List`1[System.String]	False	27	0	3037.589047	1013.2012	2	104	29	EILFSVDSSINQSIGGVILFHETLYQK	0.3183	4.9774	129.56	124037	18.846859	3037.58808
3	0.7235441992139018	0.5996	170512_IH_DDA_FFPEhumanliver_Pool_old_rep02	R	D	System.Collections.Generic.List`1[System.String]	False	27	0	3037.587547	1013.2007	2	104	26	EILFSVDSSINQSIGGVILFHETLYQK	-0.1755	4.8327	125.68	119771	19.535422	3037.58808
3	0.7226925613650544	0.5986	170512_IH_DDA_FFPEhumanliver_Pool_old_rep02	R	D	System.Collections.Generic.List`1[System.String]	False	27	0	3037.583347	1013.1993	2	104	26	EILFSVDSSINQSIGGVILFHETLYQK	-1.5581	5.0486	126.49	120636	11.514927	3037.58808
3	0.7226581165654418	0.6021	170512_IH_DDA_FFPEhumanliver_Pool_old_rep01	R	D	System.Collections.Generic.List`1[System.String]	False	27	0	3037.594147	1013.2029	2	104	24	EILFSVDSSINQSIGGVILFHETLYQK	1.9973	4.6221	131.47	125711	21.339452	3037.58808
3	0.7221718986397561	0.5973	170512_IH_DDA_FFPEhumanliver_Pool_old_rep02	R	D	System.Collections.Generic.List`1[System.String]	False	27	0	3038.588347	1013.5343	2	104	25	EILFSVDSSINQSIGGVILFHETLYQK	-1.0146	5.1491	128.33	122629	23.193087	3037.58808
3	0.7220810267767289	0.596	170512_IH_DDA_FFPEhumanliver_Pool_old_rep02	R	D	System.Collections.Generic.List`1[System.String]	False	27	0	3038.594347	1013.5363	2	104	30	EILFSVDSSINQSIGGVILFHETLYQK	0.96	5.0192	124.32	118342	16.247066	3037.58808
3	0.7220580481047278	0.6047	170512_IH_DDA_FFPEhumanliver_Pool_old_rep03	R	D	System.Collections.Generic.List`1[System.String]	False	27	0	3039.598147	1013.8709	2	104	23	EILFSVDSSINQSIGGVILFHETLYQK	1.1077	4.1904	123.87	117874	22.562117	3037.58808
3	0.7216472991809564	0.6071	170512_IH_DDA_FFPEhumanliver_Pool_old_rep01	R	D	System.Collections.Generic.List`1[System.String]	False	27	0	3038.603647	1013.5394	2	104	23	EILFSVDSSINQSIGGVILFHETLYQK	4.0206	4.2377	124.33	118048	19.007668	3037.58808
3	0.7215231541282563	0.5942	170512_IH_DDA_FFPEhumanliver_Pool_old_rep03	R	D	System.Collections.Generic.List`1[System.String]	False	27	0	3037.586347	1013.2003	2	104	30	EILFSVDSSINQSIGGVILFHETLYQK	-0.5705	5.1987	127.59	121875	10.604667	3037.58808
3	0.7211474626325716	0.629	170512_IH_DDA_FFPEhumanliver_Pool_old_rep03	R	D	System.Collections.Generic.List`1[System.String]	False	27	0	3038.606947	1013.5405	2	104	14	EILFSVDSSINQSIGGVILFHETLYQK	5.1066	2.8043	137.48	131727	19.119846	3037.58808
3	0.7210357469931653	0.6162	170512_IH_DDA_FFPEhumanliver_Pool_old_rep03	R	D	System.Collections.Generic.List`1[System.String]	False	27	0	3038.601847	1013.5388	2	104	14	EILFSVDSSINQSIGGVILFHETLYQK	3.4282	3.2118	134.2	128745	19.004077	3037.58808
3	0.7208045417517324	0.5992	170512_IH_DDA_FFPEhumanliver_Pool_old_rep03	R	D	System.Collections.Generic.List`1[System.String]	False	27	0	3037.577947	1013.1975	2	104	27	EILFSVDSSINQSIGGVILFHETLYQK	-3.3359	4.9547	124.38	118433	19.514305	3037.58808
2	0.7206484223042875	0.644	170512_IH_DDA_FFPEhumanliver_Pool_old_rep02	R	Y	System.Collections.Generic.List`1[System.String]	False	20	0	2142.066723	1071.537	2	38	16	IADQCPSSLAIQENANALAR	2.7707	2.9606	56.7	48304	22.017893	2142.060788
3	0.7203730561224907	0.5964	170512_IH_DDA_FFPEhumanliver_Pool_old_rep01	R	D	System.Collections.Generic.List`1[System.String]	False	27	0	3038.587747	1013.5341	2	104	26	EILFSVDSSINQSIGGVILFHETLYQK	-1.2121	5.0152	126	119819	18.843801	3037.58808
2	0.7202853778204268	0.6373	170512_IH_DDA_FFPEhumanliver_Pool_old_rep02	K	T	System.Collections.Generic.List`1[System.String]	False	16	0	1787.912123	894.4597	2	30	17	YTPEQVAMATVTALHR	0.6952	3.0973	84.36	76832	16.360167	1787.91088
3	0.7200600667279446	0.5964	170512_IH_DDA_FFPEhumanliver_Pool_old_rep03	R	D	System.Collections.Generic.List`1[System.String]	False	27	0	3038.597047	1013.5372	2	104	31	EILFSVDSSINQSIGGVILFHETLYQK	1.8486	4.7089	129.55	124066	17.890052	3037.58808
2	0.7190488438908585	0.6295	170512_IH_DDA_FFPEhumanliver_Pool_old_rep02	K	L	System.Collections.Generic.List`1[System.String]	False	15	0	1490.728323	745.8678	2	28	19	GILAADESVGTMGNR	1.0431	3.4396	47.68	39184	15.492157	1490.726768
3	0.7190393623374202	0.5976	170512_IH_DDA_FFPEhumanliver_Pool_old_rep03	R	D	System.Collections.Generic.List`1[System.String]	False	27	0	3037.585747	1013.2001	2	104	25	EILFSVDSSINQSIGGVILFHETLYQK	-0.768	4.6301	121.66	115545	25.520808	3037.58808
3	0.7189125545921483	0.6063	170512_IH_DDA_FFPEhumanliver_Pool_old_rep01	R	D	System.Collections.Generic.List`1[System.String]	False	27	0	3038.615947	1013.5435	2	104	27	EILFSVDSSINQSIGGVILFHETLYQK	8.0685	4.9266	129.54	123723	17.938255	3037.58808
3	0.7187214978227354	0.6064	170512_IH_DDA_FFPEhumanliver_Pool_old_rep03	R	D	System.Collections.Generic.List`1[System.String]	False	27	0	3038.611447	1013.542	2	104	26	EILFSVDSSINQSIGGVILFHETLYQK	6.5875	4.4868	127.82	122120	22.133853	3037.58808
3	0.7184157780156435	0.5947	170512_IH_DDA_FFPEhumanliver_Pool_old_rep03	R	D	System.Collections.Generic.List`1[System.String]	False	27	0	3037.587847	1013.2008	2	104	25	EILFSVDSSINQSIGGVILFHETLYQK	-0.0767	4.8968	128.3	122651	25.961429	3037.58808
3	0.7183799132187926	0.6032	170512_IH_DDA_FFPEhumanliver_Pool_old_rep03	R	D	System.Collections.Generic.List`1[System.String]	False	27	0	3039.605047	1013.8732	2	104	23	EILFSVDSSINQSIGGVILFHETLYQK	3.3777	4.2413	124.9	118980	24.977779	3037.58808
2	0.7173707981207464	0.6298	170512_IH_DDA_FFPEhumanliver_Pool_old_rep01	K	P	System.Collections.Generic.List`1[System.String]	False	15	0	1722.920923	861.9641	1	28	23	ALNDHHVYLEGTLLK	2.0761	4.3195	52.29	43668	20.222491	1722.917346
3	0.717313350712243	0.596	170512_IH_DDA_FFPEhumanliver_Pool_old_rep01	R	D	System.Collections.Generic.List`1[System.String]	False	27	0	3039.589447	1013.868	2	104	27	EILFSVDSSINQSIGGVILFHETLYQK	-1.7545	4.6878	121.07	114591	30.815496	3037.58808
3	0.717044839294796	0.5969	170512_IH_DDA_FFPEhumanliver_Pool_old_rep03	R	D	System.Collections.Generic.List`1[System.String]	False	27	0	3039.581947	1013.8655	2	104	29	EILFSVDSSINQSIGGVILFHETLYQK	-4.222	4.8509	128.5	122864	16.241394	3037.58808
3	0.7170271772347867	0.6023	170512_IH_DDA_FFPEhumanliver_Pool_old_rep02	R	D	System.Collections.Generic.List`1[System.String]	False	27	0	3037.566847	1013.1938	2	104	30	EILFSVDSSINQSIGGVILFHETLYQK	-6.9901	4.7267	122.6	116525	30.241491	3037.58808
3	0.7165204049619102	0.5909	170512_IH_DDA_FFPEhumanliver_Pool_old_rep01	R	D	System.Collections.Generic.List`1[System.String]	False	27	0	3037.591147	1013.2019	2	104	28	EILFSVDSSINQSIGGVILFHETLYQK	1.0097	5.2429	124.87	118633	32.903671	3037.58808
3	0.7164242402625393	0.5965	170512_IH_DDA_FFPEhumanliver_Pool_old_rep02	R	D	System.Collections.Generic.List`1[System.String]	False	27	0	3037.577947	1013.1975	2	104	24	EILFSVDSSINQSIGGVILFHETLYQK	-3.3359	4.8363	120.76	114594	15.250995	3037.58808
3	0.7163711095270994	0.6338	170512_IH_DDA_FFPEhumanliver_Pool_old_rep01	R	L	System.Collections.Generic.List`1[System.String]	False	38	0	4081.093147	1361.0359	2	148	17	TVPAAVPGICFLSGGMSEEDATLNLNAINLCPLPKPWK	8.236	2.8981	119.62	113062	21.2889	4081.059535
2	0.7162935019501085	0.628	170512_IH_DDA_FFPEhumanliver_Pool_old_rep03	R	Y	System.Collections.Generic.List`1[System.String]	False	20	0	2142.055723	1071.5315	2	38	17	IADQCPSSLAIQENANALAR	-2.3646	3.666	59.54	50948	22.81074	2142.060788
3	0.716071457844169	0.575	170512_IH_DDA_FFPEhumanliver_Pool_old_rep01	K	T	System.Collections.Generic.List`1[System.String]	False	16	0	1787.906347	596.6403	2	60	25	YTPEQVAMATVTALHR	-2.5354	3.8329	83.6	75827	18.99161	1787.91088
3	0.7159578707369203	0.5968	170512_IH_DDA_FFPEhumanliver_Pool_old_rep03	R	D	System.Collections.Generic.List`1[System.String]	False	27	0	3037.607947	1013.2075	2	104	30	EILFSVDSSINQSIGGVILFHETLYQK	6.5403	5.3524	127.21	121468	25.864579	3037.58808
3	0.7156079734710636	0.598	170512_IH_DDA_FFPEhumanliver_Pool_old_rep02	R	D	System.Collections.Generic.List`1[System.String]	False	27	0	3037.602247	1013.2056	2	104	26	EILFSVDSSINQSIGGVILFHETLYQK	4.6639	4.7536	123.34	117301	24.922971	3037.58808
2	0.7150363808585756	0.628	170512_IH_DDA_FFPEhumanliver_Pool_old_rep02	R	Y	System.Collections.Generic.List`1[System.String]	False	20	0	2142.062523	1071.5349	2	38	15	IADQCPSSLAIQENANALAR	0.81	3.5248	60.76	52372	19.125901	2142.060788
2	0.7149271499868669	0.6255	170512_IH_DDA_FFPEhumanliver_Pool_old_rep01	K	L	System.Collections.Generic.List`1[System.String]	False	15	0	1490.727323	745.8673	2	28	19	GILAADESVGTMGNR	0.3723	3.444	47.64	39006	15.726054	1490.726768
3	0.7149026039870268	0.5617	170512_IH_DDA_FFPEhumanliver_Pool_old_rep01	K	T	System.Collections.Generic.List`1[System.String]	False	16	0	1803.910147	601.9749	2	60	28	YTPEQVAM[15.9949]ATVTALHR	2.4209	3.7864	72.73	64541	20.453239	1803.90578
3	0.7145741333633389	0.6043	170512_IH_DDA_FFPEhumanliver_Pool_old_rep02	R	D	System.Collections.Generic.List`1[System.String]	False	27	0	3037.581247	1013.1986	2	104	13	EILFSVDSSINQSIGGVILFHETLYQK	-2.2495	3.3901	137.55	131843	16.898982	3037.58808
2	0.7145485007134884	0.6199	170512_IH_DDA_FFPEhumanliver_Pool_old_rep03	R	Y	System.Collections.Generic.List`1[System.String]	False	20	0	2143.064923	1072.0361	2	38	20	IADQCPSSLAIQENANALAR	0.3663	4.2649	58.41	49818	22.489358	2142.060788
3	0.7143862300523811	0.592	170512_IH_DDA_FFPEhumanliver_Pool_old_rep01	R	D	System.Collections.Generic.List`1[System.String]	False	27	0	3037.584247	1013.1996	2	104	24	EILFSVDSSINQSIGGVILFHETLYQK	-1.2619	4.9047	125.9	119720	14.115265	3037.58808
2	0.7143107187809143	0.6202	170512_IH_DDA_FFPEhumanliver_Pool_old_rep02	R	Y	System.Collections.Generic.List`1[System.String]	False	20	0	2143.067923	1072.0376	2	38	20	IADQCPSSLAIQENANALAR	1.7662	4.2481	58.22	49802	22.12569	2142.060788
2	0.7142899580111166	0.6251	170512_IH_DDA_FFPEhumanliver_Pool_old_rep03	K	L	System.Collections.Generic.List`1[System.String]	False	15	0	1490.726923	745.8671	2	28	19	GILAADESVGTMGNR	0.104	3.4292	47.38	38734	15.66702	1490.726768
2	0.7142565756091063	0.625	170512_IH_DDA_FFPEhumanliver_Pool_old_rep02	K	L	System.Collections.Generic.List`1[System.String]	False	15	0	1490.726323	745.8668	2	28	19	GILAADESVGTMGNR	-0.2985	3.438	48.2	39688	15.726054	1490.726768
2	0.7140583905188037	0.6259	170512_IH_DDA_FFPEhumanliver_Pool_old_rep01	K	L	System.Collections.Generic.List`1[System.String]	False	15	0	1490.725923	745.8666	2	28	18	GILAADESVGTMGNR	-0.5668	3.3617	47.38	38735	15.871236	1490.726768
3	0.7139304034886303	0.5929	170512_IH_DDA_FFPEhumanliver_Pool_old_rep03	R	D	System.Collections.Generic.List`1[System.String]	False	27	0	3037.598947	1013.2045	2	104	27	EILFSVDSSINQSIGGVILFHETLYQK	3.5775	5.0251	129.54	124047	12.066311	3037.58808
2	0.713597857489238	0.6252	170512_IH_DDA_FFPEhumanliver_Pool_old_rep03	K	L	System.Collections.Generic.List`1[System.String]	False	15	0	1490.726323	745.8668	2	28	17	GILAADESVGTMGNR	-0.2985	3.346	47.12	38467	22.594069	1490.726768
3	0.7134956699106679	0.6012	170512_IH_DDA_FFPEhumanliver_Pool_old_rep02	R	D	System.Collections.Generic.List`1[System.String]	False	27	0	3037.600747	1013.2051	2	104	23	EILFSVDSSINQSIGGVILFHETLYQK	4.1701	4.1113	137.29	131619	19.526318	3037.58808
3	0.7134718912753352	0.5906	170512_IH_DDA_FFPEhumanliver_Pool_old_rep03	R	D	System.Collections.Generic.List`1[System.String]	False	27	0	3037.587547	1013.2007	2	104	25	EILFSVDSSINQSIGGVILFHETLYQK	-0.1755	4.8488	130.06	124618	18.22183	3037.58808
3	0.7132066388940844	0.5572	170512_IH_DDA_FFPEhumanliver_Pool_old_rep03	K	T	System.Collections.Generic.List`1[System.String]	False	16	0	1803.906247	601.9736	2	60	28	YTPEQVAM[15.9949]ATVTALHR	0.2589	3.8344	73.52	65368	21.40054	1803.90578
2	0.7129787775183606	0.6247	170512_IH_DDA_FFPEhumanliver_Pool_old_rep02	K	L	System.Collections.Generic.List`1[System.String]	False	15	0	1490.728723	745.868	2	28	20	GILAADESVGTMGNR	1.3114	3.4597	47.94	39442	15.817991	1490.726768
3	0.7120958572328185	0.5919	170512_IH_DDA_FFPEhumanliver_Pool_old_rep03	R	D	System.Collections.Generic.List`1[System.String]	False	27	0	3038.597947	1013.5375	2	104	24	EILFSVDSSINQSIGGVILFHETLYQK	2.1447	4.7288	126.38	120557	17.286058	3037.58808
2	0.7119499092196603	0.6268	170512_IH_DDA_FFPEhumanliver_Pool_old_rep01	K	T	System.Collections.Generic.List`1[System.String]	False	17	0	1916.004723	958.506	2	32	14	KYTPEQVAMATVTALHR	-0.5845	3.2406	69.67	61348	24.88375	1916.005843
3	0.7116042205716039	0.5698	170512_IH_DDA_FFPEhumanliver_Pool_old_rep02	K	T	System.Collections.Generic.List`1[System.String]	False	16	0	1803.907747	601.9741	2	60	25	YTPEQVAM[15.9949]ATVTALHR	1.0904	3.7481	73.72	65802	18.967134	1803.90578
3	0.7111341947526354	0.5911	170512_IH_DDA_FFPEhumanliver_Pool_old_rep02	R	D	System.Collections.Generic.List`1[System.String]	False	27	0	3037.592947	1013.2025	2	104	26	EILFSVDSSINQSIGGVILFHETLYQK	1.6023	4.6046	127.78	122030	23.584467	3037.58808
3	0.7111316287067605	0.6194	170512_IH_DDA_FFPEhumanliver_Pool_old_rep03	R	L	System.Collections.Generic.List`1[System.String]	False	38	0	4082.046247	1361.3536	2	148	17	TVPAAVPGICFLSGGMSEEDATLNLNAINLCPLPKPWK	-4.0759	2.9662	119.14	112874	17.387496	4081.059535
3	0.7110835941941743	0.5925	170512_IH_DDA_FFPEhumanliver_Pool_old_rep01	R	D	System.Collections.Generic.List`1[System.String]	False	27	0	3037.575547	1013.1967	2	104	27	EILFSVDSSINQSIGGVILFHETLYQK	-4.126	4.7931	128.94	123010	19.737449	3037.58808
3	0.7109196940014296	0.5867	170512_IH_DDA_FFPEhumanliver_Pool_old_rep03	R	D	System.Collections.Generic.List`1[System.String]	False	27	0	3037.589047	1013.2012	2	104	30	EILFSVDSSINQSIGGVILFHETLYQK	0.3183	4.7935	124.01	118023	23.336461	3037.58808
3	0.7108309906469206	0.5902	170512_IH_DDA_FFPEhumanliver_Pool_old_rep03	R	D	System.Collections.Generic.List`1[System.String]	False	27	0	3038.603647	1013.5394	2	104	27	EILFSVDSSINQSIGGVILFHETLYQK	4.0206	5.1232	121.35	115232	15.569974	3037.58808
5	0.7103062904091064	0.5884	170512_IH_DDA_FFPEhumanliver_Pool_old_rep01	K	K	System.Collections.Generic.List`1[System.String]	False	27	0	2991.507394	599.1073	2	208	35	ALNDHHVYLEGTLLKPNMVTAGHACTK	2.1862	4.7708	54.22	45603	24.302394	2990.497504
3	0.7097276801742791	0.5916	170512_IH_DDA_FFPEhumanliver_Pool_old_rep02	R	D	System.Collections.Generic.List`1[System.String]	False	27	0	3038.603347	1013.5393	2	104	23	EILFSVDSSINQSIGGVILFHETLYQK	3.9219	4.7771	125.73	119828	11.305911	3037.58808
3	0.7096952354080814	0.5829	170512_IH_DDA_FFPEhumanliver_Pool_old_rep03	R	D	System.Collections.Generic.List`1[System.String]	False	27	0	3037.589947	1013.2015	2	104	30	EILFSVDSSINQSIGGVILFHETLYQK	0.6146	5.3303	120.62	114442	23.785138	3037.58808
3	0.7095621001229754	0.5559	170512_IH_DDA_FFPEhumanliver_Pool_old_rep01	K	T	System.Collections.Generic.List`1[System.String]	False	16	0	1787.914147	596.6429	2	60	28	YTPEQVAMATVTALHR	1.8273	3.7459	85.43	77727	17.932101	1787.91088
2	0.7089055924079993	0.6209	170512_IH_DDA_FFPEhumanliver_Pool_old_rep01	K	L	System.Collections.Generic.List`1[System.String]	False	15	0	1490.727123	745.8672	2	28	19	GILAADESVGTMGNR	0.2381	3.4096	47.89	39258	14.650221	1490.726768
3	0.7085224927498204	0.6142	170512_IH_DDA_FFPEhumanliver_Pool_old_rep01	R	D	System.Collections.Generic.List`1[System.String]	False	27	0	3037.583347	1013.1993	2	104	12	EILFSVDSSINQSIGGVILFHETLYQK	-1.5581	2.6804	133.99	128212	19.903486	3037.58808
2	0.7082612474879472	0.6208	170512_IH_DDA_FFPEhumanliver_Pool_old_rep03	K	L	System.Collections.Generic.List`1[System.String]	False	15	0	1490.727123	745.8672	2	28	20	GILAADESVGTMGNR	0.2381	3.4121	47.9	39247	16.088537	1490.726768
2	0.7080042073199135	0.6045	170512_IH_DDA_FFPEhumanliver_Pool_old_rep02	K	G	System.Collections.Generic.List`1[System.String]	False	15	0	1586.881123	793.9442	2	28	24	KELSEIAQSIVANGK	3.977	5.2026	56.93	48523	17.273278	1586.874812
3	0.7076396242148262	0.5911	170512_IH_DDA_FFPEhumanliver_Pool_old_rep01	R	D	System.Collections.Generic.List`1[System.String]	False	27	0	3037.605547	1013.2067	2	104	25	EILFSVDSSINQSIGGVILFHETLYQK	5.7503	5.0286	120.04	113495	31.864628	3037.58808
3	0.7075471549949752	0.5926	170512_IH_DDA_FFPEhumanliver_Pool_old_rep01	R	D	System.Collections.Generic.List`1[System.String]	False	27	0	3038.585047	1013.5332	2	104	24	EILFSVDSSINQSIGGVILFHETLYQK	-2.1006	4.159	126.51	120364	22.058867	3037.58808
3	0.7070894204546843	0.5919	170512_IH_DDA_FFPEhumanliver_Pool_old_rep03	R	D	System.Collections.Generic.List`1[System.String]	False	27	0	3038.610547	1013.5417	2	104	26	EILFSVDSSINQSIGGVILFHETLYQK	6.2914	4.9458	125.26	119355	19.352085	3037.58808
3	0.7067923855956928	0.5758	170512_IH_DDA_FFPEhumanliver_Pool_old_rep03	R	D	System.Collections.Generic.List`1[System.String]	False	27	0	3037.585147	1013.1999	2	104	34	EILFSVDSSINQSIGGVILFHETLYQK	-0.9656	5.6865	127.86	122163	17.08568	3037.58808
2	0.7067338388763623	0.6198	170512_IH_DDA_FFPEhumanliver_Pool_old_rep02	K	L	System.Collections.Generic.List`1[System.String]	False	15	0	1490.725923	745.8666	2	28	17	GILAADESVGTMGNR	-0.5668	3.3268	47.42	38907	14.282319	1490.726768
3	0.706111796859927	0.5865	170512_IH_DDA_FFPEhumanliver_Pool_old_rep01	R	D	System.Collections.Generic.List`1[System.String]	False	27	0	3038.581447	1013.532	2	104	25	EILFSVDSSINQSIGGVILFHETLYQK	-3.2854	4.914	123.23	116865	22.549617	3037.58808
3	0.7060880771178021	0.5879	170512_IH_DDA_FFPEhumanliver_Pool_old_rep01	R	D	System.Collections.Generic.List`1[System.String]	False	27	0	3038.608447	1013.541	2	104	29	EILFSVDSSINQSIGGVILFHETLYQK	5.6003	5.0664	127.56	121505	10.196517	3037.58808
2	0.7054174388984797	0.6169	170512_IH_DDA_FFPEhumanliver_Pool_old_rep01	K	L	System.Collections.Generic.List`1[System.String]	False	15	0	1490.726923	745.8671	2	28	18	GILAADESVGTMGNR	0.104	3.4372	48.14	39499	16.376866	1490.726768
3	0.7053123031258529	0.5572	170512_IH_DDA_FFPEhumanliver_Pool_old_rep01	K	T	System.Collections.Generic.List`1[System.String]	False	17	0	1916.006047	639.3402	2	64	27	KYTPEQVAMATVTALHR	0.1065	4.606	70.26	61959	25.308633	1916.005843
3	0.7047190292196521	0.5864	170512_IH_DDA_FFPEhumanliver_Pool_old_rep01	R	D	System.Collections.Generic.List`1[System.String]	False	27	0	3037.597147	1013.2039	2	104	25	EILFSVDSSINQSIGGVILFHETLYQK	2.9849	4.6704	121.62	115181	16.785575	3037.58808
2	0.7042732149530906	0.6267	170512_IH_DDA_FFPEhumanliver_Pool_old_rep01	K	P	System.Collections.Generic.List`1[System.String]	False	15	0	1722.916923	861.9621	1	28	21	ALNDHHVYLEGTLLK	-0.2455	4.1255	52.55	43934	18.334503	1722.917346
3	0.7038885816868437	0.5878	170512_IH_DDA_FFPEhumanliver_Pool_old_rep02	R	D	System.Collections.Generic.List`1[System.String]	False	27	0	3038.591047	1013.5352	2	104	24	EILFSVDSSINQSIGGVILFHETLYQK	-0.126	4.1378	120.25	114045	22.347817	3037.58808
3	0.7035140733067216	0.5863	170512_IH_DDA_FFPEhumanliver_Pool_old_rep03	R	D	System.Collections.Generic.List`1[System.String]	False	27	0	3037.571947	1013.1955	2	104	29	EILFSVDSSINQSIGGVILFHETLYQK	-5.3111	4.8381	122.4	116325	20.445634	3037.58808
2	0.703497621214326	0.6179	170512_IH_DDA_FFPEhumanliver_Pool_old_rep01	R	Y	System.Collections.Generic.List`1[System.String]	False	20	0	2142.063123	1071.5352	2	38	16	IADQCPSSLAIQENANALAR	1.0901	3.5842	56.68	48096	18.564551	2142.060788
3	0.703305788332381	0.5891	170512_IH_DDA_FFPEhumanliver_Pool_old_rep03	R	D	System.Collections.Generic.List`1[System.String]	False	27	0	3037.587547	1013.2007	2	104	21	EILFSVDSSINQSIGGVILFHETLYQK	-0.1755	3.9535	133.03	127594	16.612392	3037.58808
2	0.7031985459920526	0.6161	170512_IH_DDA_FFPEhumanliver_Pool_old_rep03	K	L	System.Collections.Generic.List`1[System.String]	False	15	0	1490.727523	745.8674	2	28	18	GILAADESVGTMGNR	0.5065	3.3847	47.64	38995	14.961214	1490.726768
2	0.7022951637243243	0.6177	170512_IH_DDA_FFPEhumanliver_Pool_old_rep01	K	T	System.Collections.Generic.List`1[System.String]	False	17	0	1916.014323	958.5108	2	32	15	KYTPEQVAMATVTALHR	4.4259	3.4276	69.12	60799	21.039347	1916.005843
3	0.7020579233411243	0.5898	170512_IH_DDA_FFPEhumanliver_Pool_old_rep02	R	D	System.Collections.Generic.List`1[System.String]	False	27	0	3039.596047	1013.8702	2	104	19	EILFSVDSSINQSIGGVILFHETLYQK	0.4168	3.7665	137.49	131798	19.601588	3037.58808
3	0.7018745589411476	0.5859	170512_IH_DDA_FFPEhumanliver_Pool_old_rep02	R	D	System.Collections.Generic.List`1[System.String]	False	27	0	3038.578147	1013.5309	2	104	27	EILFSVDSSINQSIGGVILFHETLYQK	-4.3715	4.5748	122.8	116736	22.246526	3037.58808
2	0.7014074408515263	0.6143	170512_IH_DDA_FFPEhumanliver_Pool_old_rep02	K	L	System.Collections.Generic.List`1[System.String]	False	15	0	1490.724323	745.8658	2	28	19	GILAADESVGTMGNR	-1.6401	3.4617	48.96	40447	18.500807	1490.726768
3	0.7006365738942687	0.592	170512_IH_DDA_FFPEhumanliver_Pool_old_rep03	R	D	System.Collections.Generic.List`1[System.String]	False	27	0	3037.614247	1013.2096	2	104	25	EILFSVDSSINQSIGGVILFHETLYQK	8.6143	4.8202	124.56	118624	9.636519	3037.58808
2	0.6995289237947562	0.6125	170512_IH_DDA_FFPEhumanliver_Pool_old_rep01	K	L	System.Collections.Generic.List`1[System.String]	False	15	0	1490.727523	745.8674	2	28	18	GILAADESVGTMGNR	0.5065	3.4077	48.83	40169	18.213667	1490.726768
3	0.6991921408762708	0.5777	170512_IH_DDA_FFPEhumanliver_Pool_old_rep02	R	D	System.Collections.Generic.List`1[System.String]	False	27	0	3038.599747	1013.5381	2	104	28	EILFSVDSSINQSIGGVILFHETLYQK	2.7371	5.0625	129.3	123744	18.640081	3037.58808
2	0.6986700755627873	0.6078	170512_IH_DDA_FFPEhumanliver_Pool_old_rep03	R	Y	System.Collections.Generic.List`1[System.String]	False	20	0	2143.071323	1072.0393	2	38	20	IADQCPSSLAIQENANALAR	3.3527	4.2711	58.14	49535	22.167189	2142.060788
3	0.698370428760542	0.5797	170512_IH_DDA_FFPEhumanliver_Pool_old_rep01	R	D	System.Collections.Generic.List`1[System.String]	False	27	0	3037.587547	1013.2007	2	104	26	EILFSVDSSINQSIGGVILFHETLYQK	-0.1755	4.4084	127.7	121658	17.153733	3037.58808
3	0.6978966714743131	0.5944	170512_IH_DDA_FFPEhumanliver_Pool_old_rep03	R	D	System.Collections.Generic.List`1[System.String]	False	27	0	3037.586347	1013.2003	2	104	12	EILFSVDSSINQSIGGVILFHETLYQK	-0.5705	2.9979	133.56	128146	18.44908	3037.58808
3	0.6971299157004364	0.5365	170512_IH_DDA_FFPEhumanliver_Pool_old_rep02	K	T	System.Collections.Generic.List`1[System.String]	False	16	0	1803.908047	601.9742	2	60	29	YTPEQVAM[15.9949]ATVTALHR	1.2567	3.826	72.68	64703	17.969605	1803.90578
3	0.6970886208401956	0.577	170512_IH_DDA_FFPEhumanliver_Pool_old_rep03	R	D	System.Collections.Generic.List`1[System.String]	False	27	0	3037.600147	1013.2049	2	104	29	EILFSVDSSINQSIGGVILFHETLYQK	3.9725	5.0383	128.95	123371	22.47773	3037.58808
3	0.6965186576248655	0.5769	170512_IH_DDA_FFPEhumanliver_Pool_old_rep02	R	D	System.Collections.Generic.List`1[System.String]	False	27	0	3037.593847	1013.2028	2	104	25	EILFSVDSSINQSIGGVILFHETLYQK	1.8985	4.7742	121.29	115155	15.654362	3037.58808
3	0.6959478630903043	0.5911	170512_IH_DDA_FFPEhumanliver_Pool_old_rep02	R	D	System.Collections.Generic.List`1[System.String]	False	27	0	3038.589847	1013.5348	2	104	17	EILFSVDSSINQSIGGVILFHETLYQK	-0.521	3.2767	133.08	127608	18.23006	3037.58808
3	0.6959386874286231	0.5803	170512_IH_DDA_FFPEhumanliver_Pool_old_rep03	R	D	System.Collections.Generic.List`1[System.String]	False	27	0	3038.607847	1013.5408	2	104	27	EILFSVDSSINQSIGGVILFHETLYQK	5.4028	4.8356	129.15	123605	19.248503	3037.58808
3	0.6957564046916742	0.5774	170512_IH_DDA_FFPEhumanliver_Pool_old_rep01	R	D	System.Collections.Generic.List`1[System.String]	False	27	0	3038.592847	1013.5358	2	104	23	EILFSVDSSINQSIGGVILFHETLYQK	0.4663	4.4614	119.39	112821	21.495456	3037.58808
3	0.6953292734465181	0.5859	170512_IH_DDA_FFPEhumanliver_Pool_old_rep02	R	D	System.Collections.Generic.List`1[System.String]	False	27	0	3037.578847	1013.1978	2	104	18	EILFSVDSSINQSIGGVILFHETLYQK	-3.0396	3.7212	132.87	127403	19.123878	3037.58808
3	0.6951134148956825	0.5796	170512_IH_DDA_FFPEhumanliver_Pool_old_rep01	R	D	System.Collections.Generic.List`1[System.String]	False	27	0	3038.610247	1013.5416	2	104	30	EILFSVDSSINQSIGGVILFHETLYQK	6.1926	4.8204	121.84	115410	17.995413	3037.58808
2	0.6949528041830576	0.6112	170512_IH_DDA_FFPEhumanliver_Pool_old_rep03	R	Y	System.Collections.Generic.List`1[System.String]	False	20	0	2143.063523	1072.0354	2	38	17	IADQCPSSLAIQENANALAR	-0.287	3.5639	59.63	51042	17.950677	2142.060788
3	0.6947337229319092	0.5854	170512_IH_DDA_FFPEhumanliver_Pool_old_rep02	R	D	System.Collections.Generic.List`1[System.String]	False	27	0	3037.568047	1013.1942	2	104	25	EILFSVDSSINQSIGGVILFHETLYQK	-6.5951	4.3604	126.08	120194	20.935222	3037.58808
2	0.6944882368239501	0.6076	170512_IH_DDA_FFPEhumanliver_Pool_old_rep01	R	Y	System.Collections.Generic.List`1[System.String]	False	20	0	2143.063723	1072.0355	2	38	18	IADQCPSSLAIQENANALAR	-0.1936	3.828	60.34	51765	13.370825	2142.060788
3	0.6944835775164759	0.5818	170512_IH_DDA_FFPEhumanliver_Pool_old_rep03	R	D	System.Collections.Generic.List`1[System.String]	False	27	0	3037.598047	1013.2042	2	104	20	EILFSVDSSINQSIGGVILFHETLYQK	3.2812	4.0895	118.76	112472	21.86897	3037.58808
4	0.6937540144549912	0.5845	170512_IH_DDA_FFPEhumanliver_Pool_old_rep03	R	L	System.Collections.Generic.List`1[System.String]	False	38	0	4083.07417	1021.524	2	222	20	TVPAAVPGICFLSGGMSEEDATLNLNAINLCPLPKPWK	1.9434	3.5443	119.19	112932	22.794739	4081.059535
3	0.6935143167833493	0.5756	170512_IH_DDA_FFPEhumanliver_Pool_old_rep01	R	D	System.Collections.Generic.List`1[System.String]	False	27	0	3039.593347	1013.8693	2	104	25	EILFSVDSSINQSIGGVILFHETLYQK	-0.4714	4.4021	128.9	122968	17.090957	3037.58808
3	0.6927320765214806	0.5754	170512_IH_DDA_FFPEhumanliver_Pool_old_rep03	R	D	System.Collections.Generic.List`1[System.String]	False	27	0	3039.593647	1013.8694	2	104	21	EILFSVDSSINQSIGGVILFHETLYQK	-0.3727	4.3295	120.61	114426	23.822139	3037.58808
2	0.6914134980555497	0.623	170512_IH_DDA_FFPEhumanliver_Pool_old_rep01	K	S	System.Collections.Generic.List`1[System.String]	False	15	0	1450.659323	725.8333	1	28	21	GQYVHTGSSGAASTQ	2.4899	3.9928	15.26	6679	15.316094	1450.655711
3	0.6914115005051906	0.6015	170512_IH_DDA_FFPEhumanliver_Pool_old_rep02	R	D	System.Collections.Generic.List`1[System.String]	False	27	0	3037.589647	1013.2014	2	104	11	EILFSVDSSINQSIGGVILFHETLYQK	0.5159	2.5076	134.74	129239	13.486207	3037.58808
3	0.6911852707321446	0.5971	170512_IH_DDA_FFPEhumanliver_Pool_old_rep02	R	D	System.Collections.Generic.List`1[System.String]	False	27	0	3038.598847	1013.5378	2	104	11	EILFSVDSSINQSIGGVILFHETLYQK	2.4409	2.672	134.03	128581	17.039399	3037.58808
3	0.6908724475010819	0.5704	170512_IH_DDA_FFPEhumanliver_Pool_old_rep02	R	D	System.Collections.Generic.List`1[System.String]	False	27	0	3037.591747	1013.2021	2	104	26	EILFSVDSSINQSIGGVILFHETLYQK	1.2072	4.8305	129.83	124325	14.57908	3037.58808
3	0.6905475459881498	0.5667	170512_IH_DDA_FFPEhumanliver_Pool_old_rep03	R	D	System.Collections.Generic.List`1[System.String]	False	27	0	3038.595547	1013.5367	2	104	31	EILFSVDSSINQSIGGVILFHETLYQK	1.3549	4.9571	119.68	113457	6.887953	3037.58808
3	0.6888479529062466	0.5735	170512_IH_DDA_FFPEhumanliver_Pool_old_rep03	R	D	System.Collections.Generic.List`1[System.String]	False	27	0	3037.605247	1013.2066	2	104	24	EILFSVDSSINQSIGGVILFHETLYQK	5.6515	5.0883	122.6	116532	27.582231	3037.58808
3	0.6888313920504229	0.5731	170512_IH_DDA_FFPEhumanliver_Pool_old_rep01	R	D	System.Collections.Generic.List`1[System.String]	False	27	0	3038.598847	1013.5378	2	104	25	EILFSVDSSINQSIGGVILFHETLYQK	2.4409	4.3796	122.4	115992	25.089419	3037.58808
3	0.6886207791300876	0.5731	170512_IH_DDA_FFPEhumanliver_Pool_old_rep03	R	D	System.Collections.Generic.List`1[System.String]	False	27	0	3038.587147	1013.5339	2	104	23	EILFSVDSSINQSIGGVILFHETLYQK	-1.4095	4.2616	123.59	117572	15.67341	3037.58808
3	0.6884623141705609	0.5841	170512_IH_DDA_FFPEhumanliver_Pool_old_rep02	R	D	System.Collections.Generic.List`1[System.String]	False	27	0	3038.576347	1013.5303	2	104	19	EILFSVDSSINQSIGGVILFHETLYQK	-4.9638	3.6146	132.74	127272	18.619132	3037.58808
3	0.6879907790844758	0.5709	170512_IH_DDA_FFPEhumanliver_Pool_old_rep01	R	D	System.Collections.Generic.List`1[System.String]	False	27	0	3038.599447	1013.538	2	104	24	EILFSVDSSINQSIGGVILFHETLYQK	2.6384	4.6121	124.06	117754	21.434577	3037.58808
3	0.6877243111109915	0.5765	170512_IH_DDA_FFPEhumanliver_Pool_old_rep01	R	D	System.Collections.Generic.List`1[System.String]	False	27	0	3038.576647	1013.5304	2	104	23	EILFSVDSSINQSIGGVILFHETLYQK	-4.8651	4.2676	123.71	117380	16.669743	3037.58808
2	0.6877175910207254	0.6165	170512_IH_DDA_FFPEhumanliver_Pool_old_rep02	K	P	System.Collections.Generic.List`1[System.String]	False	15	0	1722.918123	861.9627	1	28	22	ALNDHHVYLEGTLLK	0.451	4.165	52.65	44182	20.186772	1722.917346
3	0.6876670965895461	0.5901	170512_IH_DDA_FFPEhumanliver_Pool_old_rep03	R	D	System.Collections.Generic.List`1[System.String]	False	27	0	3037.598347	1013.2043	2	104	13	EILFSVDSSINQSIGGVILFHETLYQK	3.38	2.9193	133.82	128392	20.664997	3037.58808
3	0.6873534113610176	0.5789	170512_IH_DDA_FFPEhumanliver_Pool_old_rep01	R	D	System.Collections.Generic.List`1[System.String]	False	27	0	3038.613547	1013.5427	2	104	25	EILFSVDSSINQSIGGVILFHETLYQK	7.2786	4.4752	128.54	122554	16.45637	3037.58808
4	0.6870547868384688	0.5638	170512_IH_DDA_FFPEhumanliver_Pool_old_rep03	K	K	System.Collections.Generic.List`1[System.String]	False	27	0	2991.50217	748.631	2	156	36	ALNDHHVYLEGTLLKPNMVTAGHACTK	0.4399	5.5576	53.96	45361	10.850237	2990.497504
2	0.6865417698281223	0.6002	170512_IH_DDA_FFPEhumanliver_Pool_old_rep03	R	Y	System.Collections.Generic.List`1[System.String]	False	20	0	2143.064923	1072.0361	2	38	17	IADQCPSSLAIQENANALAR	0.3663	3.885	56.69	48119	14.927208	2142.060788
3	0.6864967317247643	0.5666	170512_IH_DDA_FFPEhumanliver_Pool_old_rep02	K	C	System.Collections.Generic.List`1[System.String]	False	26	0	2641.343047	881.1192	2	100	28	LDQGGAPLAGTNKETTIQGLDGLSER	0.1071	4.3698	60.8	52413	14.678261	2641.342764
3	0.6863663452915544	0.5689	170512_IH_DDA_FFPEhumanliver_Pool_old_rep03	R	D	System.Collections.Generic.List`1[System.String]	False	27	0	3038.588947	1013.5345	2	104	25	EILFSVDSSINQSIGGVILFHETLYQK	-0.8172	4.4209	125.79	119933	25.80486	3037.58808
3	0.6862185588481077	0.5596	170512_IH_DDA_FFPEhumanliver_Pool_old_rep01	K	T	System.Collections.Generic.List`1[System.String]	False	17	0	1916.016247	639.3436	2	64	23	KYTPEQVAMATVTALHR	5.43	4.1611	70.54	62240	23.656963	1916.005843
3	0.6857227656375136	0.5695	170512_IH_DDA_FFPEhumanliver_Pool_old_rep01	R	D	System.Collections.Generic.List`1[System.String]	False	27	0	3038.600947	1013.5385	2	104	23	EILFSVDSSINQSIGGVILFHETLYQK	3.132	4.5972	125.28	119052	23.543366	3037.58808
3	0.6856086472134661	0.5702	170512_IH_DDA_FFPEhumanliver_Pool_old_rep02	R	D	System.Collections.Generic.List`1[System.String]	False	27	0	3038.585647	1013.5334	2	104	19	EILFSVDSSINQSIGGVILFHETLYQK	-1.9032	4.2249	119.23	112970	19.89909	3037.58808
3	0.6853655101745296	0.5662	170512_IH_DDA_FFPEhumanliver_Pool_old_rep02	R	D	System.Collections.Generic.List`1[System.String]	False	27	0	3037.601347	1013.2053	2	104	29	EILFSVDSSINQSIGGVILFHETLYQK	4.3676	5.1218	129.29	123727	7.275925	3037.58808
3	0.6851047314132259	0.569	170512_IH_DDA_FFPEhumanliver_Pool_old_rep01	K	C	System.Collections.Generic.List`1[System.String]	False	26	0	2642.350747	881.4551	2	100	24	LDQGGAPLAGTNKETTIQGLDGLSER	1.7534	4.2871	55.81	47214	17.064846	2641.342764
3	0.6850817710919457	0.5647	170512_IH_DDA_FFPEhumanliver_Pool_old_rep03	R	D	System.Collections.Generic.List`1[System.String]	False	27	0	3038.585347	1013.5333	2	104	28	EILFSVDSSINQSIGGVILFHETLYQK	-2.0019	4.856	123.23	117196	6.413059	3037.58808
2	0.6847373350283177	0.6032	170512_IH_DDA_FFPEhumanliver_Pool_old_rep01	R	Y	System.Collections.Generic.List`1[System.String]	False	20	0	2143.068723	1072.038	2	38	17	IADQCPSSLAIQENANALAR	2.1395	3.531	59.68	51105	23.977769	2142.060788
2	0.6840094695926038	0.594	170512_IH_DDA_FFPEhumanliver_Pool_old_rep03	R	Y	System.Collections.Generic.List`1[System.String]	False	20	0	2143.063123	1072.0352	2	38	20	IADQCPSSLAIQENANALAR	-0.4736	4.3084	59.37	50784	28.308295	2142.060788
3	0.6837879150721202	0.5671	170512_IH_DDA_FFPEhumanliver_Pool_old_rep03	R	D	System.Collections.Generic.List`1[System.String]	False	27	0	3038.608747	1013.5411	2	104	30	EILFSVDSSINQSIGGVILFHETLYQK	5.699	4.9603	127.49	121770	25.171432	3037.58808
3	0.6837753127328124	0.571	170512_IH_DDA_FFPEhumanliver_Pool_old_rep01	R	D	System.Collections.Generic.List`1[System.String]	False	27	0	3037.595047	1013.2032	2	104	21	EILFSVDSSINQSIGGVILFHETLYQK	2.2936	4.0664	124.37	118085	21.249205	3037.58808
3	0.683499247803434	0.5712	170512_IH_DDA_FFPEhumanliver_Pool_old_rep03	R	D	System.Collections.Generic.List`1[System.String]	False	27	0	3037.573447	1013.196	2	104	26	EILFSVDSSINQSIGGVILFHETLYQK	-4.8173	4.3604	125.3	119401	22.167189	3037.58808
2	0.683376826210956	0.6078	170512_IH_DDA_FFPEhumanliver_Pool_old_rep01	K	C	System.Collections.Generic.List`1[System.String]	False	26	0	2642.354523	1321.6809	2	50	20	LDQGGAPLAGTNKETTIQGLDGLSER	3.1824	3.4908	60.91	52333	25.672336	2641.342764
3	0.683321622488155	0.5704	170512_IH_DDA_FFPEhumanliver_Pool_old_rep01	R	D	System.Collections.Generic.List`1[System.String]	False	27	0	3039.593947	1013.8695	2	104	24	EILFSVDSSINQSIGGVILFHETLYQK	-0.274	3.9479	121.54	115097	20.540944	3037.58808
3	0.6830563931599289	0.5702	170512_IH_DDA_FFPEhumanliver_Pool_old_rep01	R	D	System.Collections.Generic.List`1[System.String]	False	27	0	3037.602847	1013.2058	2	104	24	EILFSVDSSINQSIGGVILFHETLYQK	4.8614	4.4876	121.3	114836	22.868847	3037.58808
3	0.6825076780189729	0.5445	170512_IH_DDA_FFPEhumanliver_Pool_old_rep03	K	T	System.Collections.Generic.List`1[System.String]	False	16	0	1787.912047	596.6422	2	60	24	YTPEQVAMATVTALHR	0.6527	3.6755	83.58	75812	15.222008	1787.91088
3	0.6823018728308449	0.5901	170512_IH_DDA_FFPEhumanliver_Pool_old_rep03	R	D	System.Collections.Generic.List`1[System.String]	False	27	0	3037.586647	1013.2004	2	104	12	EILFSVDSSINQSIGGVILFHETLYQK	-0.4718	2.6125	134.86	129350	14.0525	3037.58808
2	0.6815078002173197	0.5962	170512_IH_DDA_FFPEhumanliver_Pool_old_rep02	R	Y	System.Collections.Generic.List`1[System.String]	False	20	0	2143.059923	1072.0336	2	38	18	IADQCPSSLAIQENANALAR	-1.9668	3.8813	60.19	51795	16.654239	2142.060788
3	0.6814612184037137	0.6361	170512_IH_DDA_FFPEhumanliver_Pool_old_rep03	K	P	System.Collections.Generic.List`1[System.String]	False	15	0	1722.922147	574.9789	1	56	33	ALNDHHVYLEGTLLK	2.7865	4.7678	52.14	43520	29.938619	1722.917346
2	0.6813774210639183	0.6148	170512_IH_DDA_FFPEhumanliver_Pool_old_rep03	K	C	System.Collections.Generic.List`1[System.String]	False	26	0	2641.335523	1321.1714	2	50	15	LDQGGAPLAGTNKETTIQGLDGLSER	-2.7414	2.8819	61.05	52466	17.778827	2641.342764
2	0.6810738678583191	0.5958	170512_IH_DDA_FFPEhumanliver_Pool_old_rep03	K	L	System.Collections.Generic.List`1[System.String]	False	15	0	1490.727323	745.8673	2	28	18	GILAADESVGTMGNR	0.3723	3.4327	48.62	39968	12.477881	1490.726768
2	0.680991414301777	0.5964	170512_IH_DDA_FFPEhumanliver_Pool_old_rep03	K	L	System.Collections.Generic.List`1[System.String]	False	15	0	1490.726723	745.867	2	28	19	GILAADESVGTMGNR	-0.0302	3.4009	48.9	40245	14.076875	1490.726768
3	0.6808611926524174	0.5699	170512_IH_DDA_FFPEhumanliver_Pool_old_rep02	R	D	System.Collections.Generic.List`1[System.String]	False	27	0	3038.607547	1013.5407	2	104	22	EILFSVDSSINQSIGGVILFHETLYQK	5.3041	4.3488	121.65	115535	13.785952	3037.58808
3	0.6802720076207538	0.5717	170512_IH_DDA_FFPEhumanliver_Pool_old_rep01	R	D	System.Collections.Generic.List`1[System.String]	False	27	0	3037.610647	1013.2084	2	104	23	EILFSVDSSINQSIGGVILFHETLYQK	7.4292	4.6027	120.3	113764	20.646305	3037.58808
2	0.6797179512047106	0.5922	170512_IH_DDA_FFPEhumanliver_Pool_old_rep03	K	T	System.Collections.Generic.List`1[System.String]	False	17	0	1916.007523	958.5074	2	32	18	KYTPEQVAMATVTALHR	0.8768	3.8037	69.15	60817	17.112348	1916.005843
3	0.6787822702630821	0.5791	170512_IH_DDA_FFPEhumanliver_Pool_old_rep03	R	D	System.Collections.Generic.List`1[System.String]	False	27	0	3038.585347	1013.5333	2	104	13	EILFSVDSSINQSIGGVILFHETLYQK	-2.0019	2.9502	133.93	128497	18.34372	3037.58808
3	0.678470178821904	0.5655	170512_IH_DDA_FFPEhumanliver_Pool_old_rep02	R	D	System.Collections.Generic.List`1[System.String]	False	27	0	3037.599247	1013.2046	2	104	22	EILFSVDSSINQSIGGVILFHETLYQK	3.6763	4.3006	118.98	112717	21.86583	3037.58808
3	0.6783769480481162	0.5638	170512_IH_DDA_FFPEhumanliver_Pool_old_rep01	R	D	System.Collections.Generic.List`1[System.String]	False	27	0	3037.588447	1013.201	2	104	23	EILFSVDSSINQSIGGVILFHETLYQK	0.1208	4.1097	119.38	112811	16.059827	3037.58808
3	0.6783380384857491	0.5609	170512_IH_DDA_FFPEhumanliver_Pool_old_rep03	R	D	System.Collections.Generic.List`1[System.String]	False	27	0	3037.597447	1013.204	2	104	25	EILFSVDSSINQSIGGVILFHETLYQK	3.0837	4.8104	126.16	120319	26.344547	3037.58808
3	0.6771114883108955	0.5633	170512_IH_DDA_FFPEhumanliver_Pool_old_rep03	R	D	System.Collections.Generic.List`1[System.String]	False	27	0	3038.601847	1013.5388	2	104	23	EILFSVDSSINQSIGGVILFHETLYQK	3.4282	4.3743	126.97	121200	18.015216	3037.58808
3	0.6769077896590556	0.5602	170512_IH_DDA_FFPEhumanliver_Pool_old_rep03	R	D	System.Collections.Generic.List`1[System.String]	False	27	0	3037.591747	1013.2021	2	104	26	EILFSVDSSINQSIGGVILFHETLYQK	1.2072	4.3741	121.4	115277	25.171432	3037.58808
3	0.6764874166290559	0.5603	170512_IH_DDA_FFPEhumanliver_Pool_old_rep02	R	D	System.Collections.Generic.List`1[System.String]	False	27	0	3037.591747	1013.2021	2	104	23	EILFSVDSSINQSIGGVILFHETLYQK	1.2072	4.3795	121.9	115795	19.890357	3037.58808
3	0.6764112386270352	0.563	170512_IH_DDA_FFPEhumanliver_Pool_old_rep03	R	D	System.Collections.Generic.List`1[System.String]	False	27	0	3039.605647	1013.8734	2	104	23	EILFSVDSSINQSIGGVILFHETLYQK	3.5751	4.3518	123.51	117485	17.044437	3037.58808
3	0.6761623575521489	0.5545	170512_IH_DDA_FFPEhumanliver_Pool_old_rep01	R	D	System.Collections.Generic.List`1[System.String]	False	27	0	3039.592447	1013.869	2	104	28	EILFSVDSSINQSIGGVILFHETLYQK	-0.7675	4.9668	128.37	122379	25.980441	3037.58808
2	0.6761346575631352	0.5931	170512_IH_DDA_FFPEhumanliver_Pool_old_rep02	K	G	System.Collections.Generic.List`1[System.String]	False	14	0	1458.776323	729.8918	2	26	20	ELSEIAQSIVANGK	-2.4171	3.3897	64.36	56100	16.883814	1458.779849
3	0.6759656899975497	0.5703	170512_IH_DDA_FFPEhumanliver_Pool_old_rep01	R	D	System.Collections.Generic.List`1[System.String]	False	27	0	3037.574047	1013.1962	2	104	21	EILFSVDSSINQSIGGVILFHETLYQK	-4.6198	3.7415	137.18	131073	18.272261	3037.58808
3	0.6756437250546115	0.5618	170512_IH_DDA_FFPEhumanliver_Pool_old_rep02	R	D	System.Collections.Generic.List`1[System.String]	False	27	0	3037.600147	1013.2049	2	104	18	EILFSVDSSINQSIGGVILFHETLYQK	3.9725	4.3268	119.68	113443	14.18368	3037.58808
3	0.6754942126717387	0.5606	170512_IH_DDA_FFPEhumanliver_Pool_old_rep02	R	D	System.Collections.Generic.List`1[System.String]	False	27	0	3037.596247	1013.2036	2	104	24	EILFSVDSSINQSIGGVILFHETLYQK	2.6886	4.3944	123.06	117003	20.430596	3037.58808
3	0.6750446094423911	0.56	170512_IH_DDA_FFPEhumanliver_Pool_old_rep02	R	D	System.Collections.Generic.List`1[System.String]	False	27	0	3038.601847	1013.5388	2	104	24	EILFSVDSSINQSIGGVILFHETLYQK	3.4282	4.5424	128.99	123372	15.686313	3037.58808
2	0.6748296742126488	0.592	170512_IH_DDA_FFPEhumanliver_Pool_old_rep03	K	G	System.Collections.Generic.List`1[System.String]	False	14	0	1458.783123	729.8952	2	26	19	ELSEIAQSIVANGK	2.2443	3.3477	64.27	55776	17.026914	1458.779849
2	0.6747918557394631	0.5992	170512_IH_DDA_FFPEhumanliver_Pool_old_rep03	K	T	System.Collections.Generic.List`1[System.String]	False	16	0	1787.911323	894.4593	2	30	18	YTPEQVAMATVTALHR	0.2478	3.0413	84.68	76957	18.821158	1787.91088
3	0.6747499165352965	0.5621	170512_IH_DDA_FFPEhumanliver_Pool_old_rep02	R	D	System.Collections.Generic.List`1[System.String]	False	27	0	3037.598947	1013.2045	2	104	25	EILFSVDSSINQSIGGVILFHETLYQK	3.5775	4.2426	121.04	114882	21.227447	3037.58808
3	0.6743987135750767	0.5624	170512_IH_DDA_FFPEhumanliver_Pool_old_rep02	R	D	System.Collections.Generic.List`1[System.String]	False	27	0	3039.607147	1013.8739	2	104	23	EILFSVDSSINQSIGGVILFHETLYQK	4.0686	4.273	120.48	114298	27.817351	3037.58808
2	0.6740974603635183	0.596	170512_IH_DDA_FFPEhumanliver_Pool_old_rep03	K	L	System.Collections.Generic.List`1[System.String]	False	15	0	1490.730723	745.869	2	28	15	GILAADESVGTMGNR	2.6531	3.0897	50.82	42190	20.802309	1490.726768
2	0.6733109277917574	0.5939	170512_IH_DDA_FFPEhumanliver_Pool_old_rep02	K	L	System.Collections.Generic.List`1[System.String]	False	15	0	1490.729123	745.8682	2	28	15	GILAADESVGTMGNR	1.5798	3.1311	51.04	42567	18.471974	1490.726768
2	0.6732231672247747	0.6134	170512_IH_DDA_FFPEhumanliver_Pool_old_rep02	K	P	System.Collections.Generic.List`1[System.String]	False	15	0	1722.920523	861.9639	1	28	19	ALNDHHVYLEGTLLK	1.844	4.0151	52.39	43914	21.294195	1722.917346
5	0.6726941491905098	0.5542	170512_IH_DDA_FFPEhumanliver_Pool_old_rep03	K	K	System.Collections.Generic.List`1[System.String]	False	27	0	2990.500894	598.906	2	208	35	ALNDHHVYLEGTLLKPNMVTAGHACTK	1.1336	4.5396	54.09	45486	26.671671	2990.497504
3	0.6726893260748357	0.5659	170512_IH_DDA_FFPEhumanliver_Pool_old_rep02	R	D	System.Collections.Generic.List`1[System.String]	False	27	0	3039.577447	1013.864	2	104	22	EILFSVDSSINQSIGGVILFHETLYQK	-5.7024	4.0084	125.51	119594	15.077819	3037.58808
3	0.6725946771695839	0.5571	170512_IH_DDA_FFPEhumanliver_Pool_old_rep01	K	C	System.Collections.Generic.List`1[System.String]	False	26	0	2641.347547	881.1207	2	100	22	LDQGGAPLAGTNKETTIQGLDGLSER	1.8108	4.3021	61.73	53195	14.749456	2641.342764
2	0.6709682310552842	0.5893	170512_IH_DDA_FFPEhumanliver_Pool_old_rep03	R	Y	System.Collections.Generic.List`1[System.String]	False	20	0	2142.064323	1071.5358	2	38	14	IADQCPSSLAIQENANALAR	1.6503	3.6515	58.25	49647	20.259532	2142.060788
2	0.6705975611686298	0.5939	170512_IH_DDA_FFPEhumanliver_Pool_old_rep03	K	L	System.Collections.Generic.List`1[System.String]	False	15	0	1490.726323	745.8668	2	28	16	GILAADESVGTMGNR	-0.2985	3.0121	51.67	43049	21.214289	1490.726768
3	0.6701569559679197	0.5676	170512_IH_DDA_FFPEhumanliver_Pool_old_rep03	R	D	System.Collections.Generic.List`1[System.String]	False	27	0	3038.619847	1013.5448	2	104	25	EILFSVDSSINQSIGGVILFHETLYQK	9.3519	4.4534	122.2	116110	21.283632	3037.58808
3	0.6699481378226327	0.5549	170512_IH_DDA_FFPEhumanliver_Pool_old_rep03	R	D	System.Collections.Generic.List`1[System.String]	False	27	0	3039.590947	1013.8685	2	104	24	EILFSVDSSINQSIGGVILFHETLYQK	-1.261	4.2579	123.1	117045	18.967134	3037.58808
3	0.6694511415344014	0.5796	170512_IH_DDA_FFPEhumanliver_Pool_old_rep01	R	D	System.Collections.Generic.List`1[System.String]	False	27	0	3037.591747	1013.2021	2	104	10	EILFSVDSSINQSIGGVILFHETLYQK	1.2072	2.4761	133.44	127692	12.574242	3037.58808
2	0.6691352231615461	0.5935	170512_IH_DDA_FFPEhumanliver_Pool_old_rep01	R	Y	System.Collections.Generic.List`1[System.String]	False	20	0	2142.065523	1071.5364	2	38	14	IADQCPSSLAIQENANALAR	2.2105	3.2203	60.22	51638	16.169389	2142.060788
3	0.6689383736166229	0.56	170512_IH_DDA_FFPEhumanliver_Pool_old_rep03	R	D	System.Collections.Generic.List`1[System.String]	False	27	0	3037.576747	1013.1971	2	104	19	EILFSVDSSINQSIGGVILFHETLYQK	-3.7309	3.8552	119.07	112801	20.557751	3037.58808
3	0.6686437377798006	0.5355	170512_IH_DDA_FFPEhumanliver_Pool_old_rep01	K	T	System.Collections.Generic.List`1[System.String]	False	16	0	1803.908347	601.9743	2	60	23	YTPEQVAM[15.9949]ATVTALHR	1.423	3.5609	73.76	65615	15.26368	1803.90578
3	0.6679945094527291	0.557	170512_IH_DDA_FFPEhumanliver_Pool_old_rep01	R	D	System.Collections.Generic.List`1[System.String]	False	27	0	3039.597847	1013.8708	2	104	21	EILFSVDSSINQSIGGVILFHETLYQK	1.009	3.841	125.75	119568	17.352528	3037.58808
3	0.6677967370706572	0.5353	170512_IH_DDA_FFPEhumanliver_Pool_old_rep02	R	A	System.Collections.Generic.List`1[System.String]	False	13	0	1243.681747	415.2321	2	48	19	ALQASALAAWGGK	1.9298	3.0455	59.86	51475	16.866756	1243.679347
3	0.6672669555684706	0.577	170512_IH_DDA_FFPEhumanliver_Pool_old_rep01	R	D	System.Collections.Generic.List`1[System.String]	False	27	0	3037.592347	1013.2023	2	104	11	EILFSVDSSINQSIGGVILFHETLYQK	1.4047	2.5298	136.65	130528	16.436924	3037.58808
2	0.6668616288465339	0.5952	170512_IH_DDA_FFPEhumanliver_Pool_old_rep03	R	Y	System.Collections.Generic.List`1[System.String]	False	20	0	2142.045123	1071.5262	2	38	16	IADQCPSSLAIQENANALAR	-7.3131	3.2849	59.1	50517	18.205569	2142.060788
2	0.6662580675547309	0.6082	170512_IH_DDA_FFPEhumanliver_Pool_old_rep03	K	P	System.Collections.Generic.List`1[System.String]	False	15	0	1722.922123	861.9647	1	28	20	ALNDHHVYLEGTLLK	2.7726	4.0876	52.15	43537	19.575863	1722.917346
3	0.6659057614676263	0.5753	170512_IH_DDA_FFPEhumanliver_Pool_old_rep03	R	D	System.Collections.Generic.List`1[System.String]	False	27	0	3037.598047	1013.2042	2	104	12	EILFSVDSSINQSIGGVILFHETLYQK	3.2812	2.6306	134.07	128632	13.054705	3037.58808
2	0.6652816177508457	0.5925	170512_IH_DDA_FFPEhumanliver_Pool_old_rep01	K	T	System.Collections.Generic.List`1[System.String]	False	16	0	1787.913123	894.4602	2	30	16	YTPEQVAMATVTALHR	1.2545	2.93	84.64	76915	15.767439	1787.91088
2	0.6647811527920487	0.5883	170512_IH_DDA_FFPEhumanliver_Pool_old_rep03	K	T	System.Collections.Generic.List`1[System.String]	False	16	0	1787.912323	894.4598	2	30	16	YTPEQVAMATVTALHR	0.8071	3.0952	84.16	76418	16.628921	1787.91088
3	0.6639394410854784	0.5854	170512_IH_DDA_FFPEhumanliver_Pool_old_rep02	R	D	System.Collections.Generic.List`1[System.String]	False	27	0	3037.593847	1013.2028	2	104	9	EILFSVDSSINQSIGGVILFHETLYQK	1.8985	2.1803	134.48	128998	13.244531	3037.58808
3	0.6626232801423971	0.5454	170512_IH_DDA_FFPEhumanliver_Pool_old_rep01	R	D	System.Collections.Generic.List`1[System.String]	False	27	0	3037.592647	1013.2024	2	104	27	EILFSVDSSINQSIGGVILFHETLYQK	1.5035	4.4524	129.57	123753	15.605272	3037.58808
2	0.6623942595293729	0.5983	170512_IH_DDA_FFPEhumanliver_Pool_old_rep03	K	P	System.Collections.Generic.List`1[System.String]	False	15	0	1722.918723	861.963	1	28	23	ALNDHHVYLEGTLLK	0.7992	4.381	52.41	43799	17.401833	1722.917346
4	0.6621422371724665	0.5384	170512_IH_DDA_FFPEhumanliver_Pool_old_rep01	K	T	System.Collections.Generic.List`1[System.String]	False	17	0	1915.99857	479.7551	2	96	30	KYTPEQVAMATVTALHR	-3.7959	4.5231	69.26	60940	30.810676	1916.005843
3	0.6617322731202093	0.5502	170512_IH_DDA_FFPEhumanliver_Pool_old_rep02	K	C	System.Collections.Generic.List`1[System.String]	False	26	0	2641.351447	881.122	2	100	22	LDQGGAPLAGTNKETTIQGLDGLSER	3.2873	4.0584	61.75	53423	16.153723	2641.342764
3	0.6614341705786219	0.5489	170512_IH_DDA_FFPEhumanliver_Pool_old_rep02	R	D	System.Collections.Generic.List`1[System.String]	False	27	0	3038.585347	1013.5333	2	104	22	EILFSVDSSINQSIGGVILFHETLYQK	-2.0019	4.0766	124.61	118645	17.982426	3037.58808
2	0.6609411913312024	0.6055	170512_IH_DDA_FFPEhumanliver_Pool_old_rep03	K	S	System.Collections.Generic.List`1[System.String]	False	15	0	1450.658923	725.8331	1	28	20	GQYVHTGSSGAASTQ	2.2142	4.0604	15.06	6540	15.746532	1450.655711
3	0.6605021940842795	0.5743	170512_IH_DDA_FFPEhumanliver_Pool_old_rep02	R	L	System.Collections.Generic.List`1[System.String]	False	38	0	4082.045647	1361.3534	2	148	13	TVPAAVPGICFLSGGMSEEDATLNLNAINLCPLPKPWK	-4.2229	2.6491	119.53	113290	11.464135	4081.059535
2	0.6603518659160562	0.5866	170512_IH_DDA_FFPEhumanliver_Pool_old_rep01	K	T	System.Collections.Generic.List`1[System.String]	False	16	0	1787.911323	894.4593	2	30	17	YTPEQVAMATVTALHR	0.2478	2.9961	84.38	76647	18.804874	1787.91088
2	0.6591384174575582	0.5797	170512_IH_DDA_FFPEhumanliver_Pool_old_rep02	K	L	System.Collections.Generic.List`1[System.String]	False	15	0	1490.726523	745.8669	2	28	17	GILAADESVGTMGNR	-0.1643	3.2092	49.22	40717	18.098597	1490.726768
2	0.658673929796229	0.5851	170512_IH_DDA_FFPEhumanliver_Pool_old_rep03	K	T	System.Collections.Generic.List`1[System.String]	False	16	0	1787.912323	894.4598	2	30	16	YTPEQVAMATVTALHR	0.8071	2.9831	84.42	76694	18.73129	1787.91088
3	0.6585576213164898	0.5178	170512_IH_DDA_FFPEhumanliver_Pool_old_rep03	R	A	System.Collections.Generic.List`1[System.String]	False	13	0	1243.679347	415.2313	2	48	20	ALQASALAAWGGK	0	3.0909	60.14	51550	13.693293	1243.679347
3	0.658428523974954	0.5483	170512_IH_DDA_FFPEhumanliver_Pool_old_rep03	R	D	System.Collections.Generic.List`1[System.String]	False	27	0	3038.588947	1013.5345	2	104	19	EILFSVDSSINQSIGGVILFHETLYQK	-0.8172	3.7177	118.27	111955	17.054589	3037.58808
2	0.6581430578075773	0.5947	170512_IH_DDA_FFPEhumanliver_Pool_old_rep03	R	Y	System.Collections.Generic.List`1[System.String]	False	20	0	2142.064723	1071.536	2	38	13	IADQCPSSLAIQENANALAR	1.837	2.6598	55.52	46943	18.353022	2142.060788
3	0.6578158352000119	0.5528	170512_IH_DDA_FFPEhumanliver_Pool_old_rep03	R	D	System.Collections.Generic.List`1[System.String]	False	27	0	3037.563247	1013.1926	2	104	25	EILFSVDSSINQSIGGVILFHETLYQK	-8.1753	4.4092	123.13	117082	20.22857	3037.58808
3	0.6571856633524815	0.542	170512_IH_DDA_FFPEhumanliver_Pool_old_rep03	K	C	System.Collections.Generic.List`1[System.String]	False	26	0	2641.352047	881.1222	2	100	27	LDQGGAPLAGTNKETTIQGLDGLSER	3.5145	4.3309	60.94	52357	25.602873	2641.342764
3	0.656955342486473	0.5407	170512_IH_DDA_FFPEhumanliver_Pool_old_rep01	R	D	System.Collections.Generic.List`1[System.String]	False	27	0	3039.603547	1013.8727	2	104	28	EILFSVDSSINQSIGGVILFHETLYQK	2.8843	4.4459	124.86	118625	15.952581	3037.58808
3	0.6569469270208018	0.5711	170512_IH_DDA_FFPEhumanliver_Pool_old_rep01	R	L	System.Collections.Generic.List`1[System.String]	False	38	0	4083.071347	1361.6953	2	148	15	TVPAAVPGICFLSGGMSEEDATLNLNAINLCPLPKPWK	1.252	2.607	119.55	112990	18.810765	4081.059535
3	0.6567249712508847	0.5394	170512_IH_DDA_FFPEhumanliver_Pool_old_rep01	R	D	System.Collections.Generic.List`1[System.String]	False	27	0	3037.586047	1013.2002	2	104	25	EILFSVDSSINQSIGGVILFHETLYQK	-0.6693	4.4913	123.34	116983	21.290662	3037.58808
3	0.6562380427828849	0.5699	170512_IH_DDA_FFPEhumanliver_Pool_old_rep02	R	D	System.Collections.Generic.List`1[System.String]	False	27	0	3038.592247	1013.5356	2	104	11	EILFSVDSSINQSIGGVILFHETLYQK	0.2689	2.3971	133.73	128286	12.867721	3037.58808
3	0.656232958635125	0.5432	170512_IH_DDA_FFPEhumanliver_Pool_old_rep03	R	D	System.Collections.Generic.List`1[System.String]	False	27	0	3038.573947	1013.5295	2	104	28	EILFSVDSSINQSIGGVILFHETLYQK	-5.7537	4.652	122.59	116522	19.11183	3037.58808
3	0.655511840087163	0.5431	170512_IH_DDA_FFPEhumanliver_Pool_old_rep01	R	D	System.Collections.Generic.List`1[System.String]	False	27	0	3038.601247	1013.5386	2	104	22	EILFSVDSSINQSIGGVILFHETLYQK	3.2308	4.2181	119.06	112471	19.760092	3037.58808
3	0.6553026549730467	0.5494	170512_IH_DDA_FFPEhumanliver_Pool_old_rep03	K	C	System.Collections.Generic.List`1[System.String]	False	26	0	2642.350147	881.4549	2	100	17	LDQGGAPLAGTNKETTIQGLDGLSER	1.5263	3.3712	61.88	53330	13.339276	2641.342764
3	0.6550718139245497	0.5467	170512_IH_DDA_FFPEhumanliver_Pool_old_rep03	R	D	System.Collections.Generic.List`1[System.String]	False	27	0	3038.596447	1013.537	2	104	19	EILFSVDSSINQSIGGVILFHETLYQK	1.6511	3.6304	132.95	127519	17.884187	3037.58808
3	0.6546118644034186	0.5669	170512_IH_DDA_FFPEhumanliver_Pool_old_rep02	R	L	System.Collections.Generic.List`1[System.String]	False	38	0	4083.074647	1361.6964	2	148	15	TVPAAVPGICFLSGGMSEEDATLNLNAINLCPLPKPWK	2.0602	2.6806	119.65	113416	14.948714	4081.059535
2	0.6536154545215761	0.5719	170512_IH_DDA_FFPEhumanliver_Pool_old_rep03	R	Y	System.Collections.Generic.List`1[System.String]	False	20	0	2143.061323	1072.0343	2	38	19	IADQCPSSLAIQENANALAR	-1.3135	3.8577	58.72	50118	21.532947	2142.060788
3	0.6535396074335353	0.539	170512_IH_DDA_FFPEhumanliver_Pool_old_rep01	R	D	System.Collections.Generic.List`1[System.String]	False	27	0	3038.579647	1013.5314	2	104	23	EILFSVDSSINQSIGGVILFHETLYQK	-3.8778	4.6648	128.34	122345	15.285187	3037.58808
3	0.6529485417335712	0.5739	170512_IH_DDA_FFPEhumanliver_Pool_old_rep03	R	L	System.Collections.Generic.List`1[System.String]	False	38	0	4082.048047	1361.3542	2	148	14	TVPAAVPGICFLSGGMSEEDATLNLNAINLCPLPKPWK	-3.6349	2.4429	119.44	113197	14.820633	4081.059535
3	0.652945316681813	0.5416	170512_IH_DDA_FFPEhumanliver_Pool_old_rep02	R	D	System.Collections.Generic.List`1[System.String]	False	27	0	3037.576747	1013.1971	2	104	22	EILFSVDSSINQSIGGVILFHETLYQK	-3.7309	4.1689	129.01	123396	19.907901	3037.58808
3	0.65287328651231	0.5443	170512_IH_DDA_FFPEhumanliver_Pool_old_rep03	K	C	System.Collections.Generic.List`1[System.String]	False	26	0	2641.336447	881.117	2	100	23	LDQGGAPLAGTNKETTIQGLDGLSER	-2.3916	3.6839	55.61	47033	9.17112	2641.342764
3	0.6528246665803306	0.5451	170512_IH_DDA_FFPEhumanliver_Pool_old_rep02	R	D	System.Collections.Generic.List`1[System.String]	False	27	0	3039.580147	1013.8649	2	104	20	EILFSVDSSINQSIGGVILFHETLYQK	-4.8142	3.9251	126.46	120610	15.272227	3037.58808
3	0.6527401423710537	0.5439	170512_IH_DDA_FFPEhumanliver_Pool_old_rep01	R	D	System.Collections.Generic.List`1[System.String]	False	27	0	3037.581547	1013.1987	2	104	23	EILFSVDSSINQSIGGVILFHETLYQK	-2.1507	3.7481	130.14	124356	17.476775	3037.58808
3	0.6523585117518991	0.5416	170512_IH_DDA_FFPEhumanliver_Pool_old_rep02	R	D	System.Collections.Generic.List`1[System.String]	False	27	0	3039.610447	1013.875	2	104	25	EILFSVDSSINQSIGGVILFHETLYQK	5.1543	4.3297	124.52	118558	17.810915	3037.58808
3	0.652165535929395	0.5098	170512_IH_DDA_FFPEhumanliver_Pool_old_rep03	R	A	System.Collections.Generic.List`1[System.String]	False	13	0	1243.680547	415.2317	2	48	20	ALQASALAAWGGK	0.9649	3.2224	59.87	51281	14.885535	1243.679347
2	0.6520367894412463	0.5793	170512_IH_DDA_FFPEhumanliver_Pool_old_rep01	R	Y	System.Collections.Generic.List`1[System.String]	False	20	0	2143.064323	1072.0358	2	38	18	IADQCPSSLAIQENANALAR	0.0863	3.2049	58.52	49911	15.162584	2142.060788
2	0.6514965935938221	0.5794	170512_IH_DDA_FFPEhumanliver_Pool_old_rep01	K	T	System.Collections.Generic.List`1[System.String]	False	16	0	1787.918123	894.4627	2	30	16	YTPEQVAMATVTALHR	4.0511	3.0348	84.12	76382	17.956947	1787.91088
3	0.6512856915574015	0.5403	170512_IH_DDA_FFPEhumanliver_Pool_old_rep03	R	D	System.Collections.Generic.List`1[System.String]	False	27	0	3038.585647	1013.5334	2	104	21	EILFSVDSSINQSIGGVILFHETLYQK	-1.9032	3.9009	124.92	118999	13.902158	3037.58808
3	0.6509841399923446	0.5378	170512_IH_DDA_FFPEhumanliver_Pool_old_rep02	R	D	System.Collections.Generic.List`1[System.String]	False	27	0	3039.595747	1013.8701	2	104	20	EILFSVDSSINQSIGGVILFHETLYQK	0.3181	3.9816	119.31	113061	19.544611	3037.58808
2	0.6505818671785425	0.5763	170512_IH_DDA_FFPEhumanliver_Pool_old_rep01	K	L	System.Collections.Generic.List`1[System.String]	False	15	0	1506.720923	753.8641	2	28	21	GILAADESVGTM[15.9949]GNR	-0.4945	3.0718	37.12	28372	17.778827	1506.721668
3	0.6504614895755787	0.5122	170512_IH_DDA_FFPEhumanliver_Pool_old_rep03	K	T	System.Collections.Generic.List`1[System.String]	False	16	0	1787.909347	596.6413	2	60	24	YTPEQVAMATVTALHR	-0.8574	3.5253	85.42	77718	13.608496	1787.91088
3	0.6500183687985928	0.535	170512_IH_DDA_FFPEhumanliver_Pool_old_rep01	R	D	System.Collections.Generic.List`1[System.String]	False	27	0	3038.582647	1013.5324	2	104	24	EILFSVDSSINQSIGGVILFHETLYQK	-2.8905	4.4997	128.62	122644	14.871063	3037.58808
3	0.6500040721452535	0.5342	170512_IH_DDA_FFPEhumanliver_Pool_old_rep03	R	D	System.Collections.Generic.List`1[System.String]	False	27	0	3039.596047	1013.8702	2	104	25	EILFSVDSSINQSIGGVILFHETLYQK	0.4168	4.2534	127.06	121306	17.855367	3037.58808
3	0.6498336726056518	0.5343	170512_IH_DDA_FFPEhumanliver_Pool_old_rep03	R	D	System.Collections.Generic.List`1[System.String]	False	27	0	3039.600247	1013.8716	2	104	23	EILFSVDSSINQSIGGVILFHETLYQK	1.7986	4.4225	129.09	123530	17.821844	3037.58808
2	0.6498163383829229	0.577	170512_IH_DDA_FFPEhumanliver_Pool_old_rep03	K	L	System.Collections.Generic.List`1[System.String]	False	15	0	1506.722323	753.8648	2	28	19	GILAADESVGTM[15.9949]GNR	0.4347	2.9726	37	28238	18.923208	1506.721668
3	0.6497292667005524	0.5442	170512_IH_DDA_FFPEhumanliver_Pool_old_rep01	R	D	System.Collections.Generic.List`1[System.String]	False	27	0	3039.616147	1013.8769	2	104	22	EILFSVDSSINQSIGGVILFHETLYQK	7.0295	4.1675	122.8	116419	15.124844	3037.58808
3	0.6493795655667867	0.5325	170512_IH_DDA_FFPEhumanliver_Pool_old_rep03	R	D	System.Collections.Generic.List`1[System.String]	False	27	0	3038.594347	1013.5363	2	104	24	EILFSVDSSINQSIGGVILFHETLYQK	0.96	4.4972	132.33	126896	17.276458	3037.58808
2	0.649119071785831	0.5663	170512_IH_DDA_FFPEhumanliver_Pool_old_rep01	K	L	System.Collections.Generic.List`1[System.String]	False	15	0	1490.727923	745.8676	2	28	18	GILAADESVGTMGNR	0.7748	3.4762	49.09	40430	12.272212	1490.726768
2	0.6489546363314722	0.5794	170512_IH_DDA_FFPEhumanliver_Pool_old_rep02	K	L	System.Collections.Generic.List`1[System.String]	False	15	0	1490.734723	745.871	2	28	13	GILAADESVGTMGNR	5.3363	2.8522	51.69	43227	19.237126	1490.726768
3	0.6487981172035062	0.5424	170512_IH_DDA_FFPEhumanliver_Pool_old_rep02	R	D	System.Collections.Generic.List`1[System.String]	False	27	0	3038.580547	1013.5317	2	104	19	EILFSVDSSINQSIGGVILFHETLYQK	-3.5816	3.6295	118.61	112323	14.791021	3037.58808
2	0.6486114569987084	0.6258	170512_IH_DDA_FFPEhumanliver_Pool_old_rep01	K	C	System.Collections.Generic.List`1[System.String]	False	20	0	1969.928123	985.4677	1	38	16	GQYVHTGSSGAASTQSLFTA	1.5803	3.1892	53.18	44556	21.551088	1969.92501
3	0.6484802449358349	0.5703	170512_IH_DDA_FFPEhumanliver_Pool_old_rep02	K	T	System.Collections.Generic.List`1[System.String]	False	16	0	1787.910847	596.6418	2	60	9	YTPEQVAMATVTALHR	-0.0185	2.0266	135.25	129719	16.39781	1787.91088
2	0.6477597204459067	0.5744	170512_IH_DDA_FFPEhumanliver_Pool_old_rep02	K	L	System.Collections.Generic.List`1[System.String]	False	15	0	1506.718523	753.8629	2	28	16	GILAADESVGTM[15.9949]GNR	-2.0873	2.9815	37.88	29286	17.55358	1506.721668
3	0.6477050304976206	0.5037	170512_IH_DDA_FFPEhumanliver_Pool_old_rep01	R	A	System.Collections.Generic.List`1[System.String]	False	13	0	1243.679647	415.2314	2	48	20	ALQASALAAWGGK	0.2412	3.2772	59.88	51308	13.383728	1243.679347
3	0.6476109319103287	0.542	170512_IH_DDA_FFPEhumanliver_Pool_old_rep03	R	D	System.Collections.Generic.List`1[System.String]	False	27	0	3038.609047	1013.5412	2	104	18	EILFSVDSSINQSIGGVILFHETLYQK	5.7977	3.81	119.42	113174	14.936368	3037.58808
2	0.6473522644498292	0.5735	170512_IH_DDA_FFPEhumanliver_Pool_old_rep02	K	L	System.Collections.Generic.List`1[System.String]	False	15	0	1506.723123	753.8652	2	28	18	GILAADESVGTM[15.9949]GNR	0.9657	3.0132	37	28396	17.57053	1506.721668
3	0.6458886214832553	0.4972	170512_IH_DDA_FFPEhumanliver_Pool_old_rep02	K	G	System.Collections.Generic.List`1[System.String]	False	14	0	1458.775147	486.9299	2	52	23	ELSEIAQSIVANGK	-3.2233	3.4444	64.4	56151	16.925532	1458.779849
2	0.645785878944305	0.5724	170512_IH_DDA_FFPEhumanliver_Pool_old_rep02	K	L	System.Collections.Generic.List`1[System.String]	False	15	0	1506.724123	753.8657	2	28	17	GILAADESVGTM[15.9949]GNR	1.6294	2.9951	36.74	28148	18.38146	1506.721668
3	0.64549806066496	0.5314	170512_IH_DDA_FFPEhumanliver_Pool_old_rep03	R	D	System.Collections.Generic.List`1[System.String]	False	27	0	3037.598647	1013.2044	2	104	28	EILFSVDSSINQSIGGVILFHETLYQK	3.4787	4.2281	125.88	120020	15.289544	3037.58808
3	0.6448733618049515	0.5681	170512_IH_DDA_FFPEhumanliver_Pool_old_rep03	R	L	System.Collections.Generic.List`1[System.String]	False	38	0	4081.088047	1361.0342	2	148	16	TVPAAVPGICFLSGGMSEEDATLNLNAINLCPLPKPWK	6.9864	2.5799	119.21	112952	12.311433	4081.059535
3	0.6448548589686544	0.534	170512_IH_DDA_FFPEhumanliver_Pool_old_rep03	R	D	System.Collections.Generic.List`1[System.String]	False	27	0	3037.585747	1013.2001	2	104	14	EILFSVDSSINQSIGGVILFHETLYQK	-0.768	3.5223	137.51	131759	13.351777	3037.58808
3	0.6446396871247425	0.5357	170512_IH_DDA_FFPEhumanliver_Pool_old_rep03	R	D	System.Collections.Generic.List`1[System.String]	False	27	0	3038.612347	1013.5423	2	104	28	EILFSVDSSINQSIGGVILFHETLYQK	6.8837	4.3488	124.29	118328	12.293812	3037.58808
3	0.6443324333385734	0.5402	170512_IH_DDA_FFPEhumanliver_Pool_old_rep02	K	C	System.Collections.Generic.List`1[System.String]	False	26	0	2641.341547	881.1187	2	100	14	LDQGGAPLAGTNKETTIQGLDGLSER	-0.4608	3.1017	62.4	54077	17.727534	2641.342764
2	0.6439025467246772	0.5582	170512_IH_DDA_FFPEhumanliver_Pool_old_rep03	R	A	System.Collections.Generic.List`1[System.String]	False	13	0	1243.679923	622.3436	2	24	20	ALQASALAAWGGK	0.4631	3.4293	59.92	51335	12.380426	1243.679347
3	0.6431261379654305	0.5285	170512_IH_DDA_FFPEhumanliver_Pool_old_rep02	R	D	System.Collections.Generic.List`1[System.String]	False	27	0	3039.594847	1013.8698	2	104	21	EILFSVDSSINQSIGGVILFHETLYQK	0.022	4.1273	123.86	117851	14.704673	3037.58808
3	0.6427393310336901	0.5311	170512_IH_DDA_FFPEhumanliver_Pool_old_rep01	R	D	System.Collections.Generic.List`1[System.String]	False	27	0	3039.589147	1013.8679	2	104	21	EILFSVDSSINQSIGGVILFHETLYQK	-1.8532	3.9414	126.71	120579	16.990369	3037.58808
2	0.6423852087018027	0.6089	170512_IH_DDA_FFPEhumanliver_Pool_old_rep03	K	F	System.Collections.Generic.List`1[System.String]	False	17	0	1650.771923	825.8896	1	32	17	GQYVHTGSSGAASTQSL	0.0721	3.5866	29.24	20690	20.988534	1650.771804
2	0.6423058577902556	0.5703	170512_IH_DDA_FFPEhumanliver_Pool_old_rep01	K	L	System.Collections.Generic.List`1[System.String]	False	15	0	1490.724923	745.8661	2	28	17	GILAADESVGTMGNR	-1.2377	2.9339	50.73	42099	16.477632	1490.726768
2	0.6421665143308705	0.6172	170512_IH_DDA_FFPEhumanliver_Pool_old_rep03	K	M	System.Collections.Generic.List`1[System.String]	False	17	0	1934.008323	967.5078	1	32	17	ALNDHHVYLEGTLLKPN	-2.4374	3.2352	53.55	44950	18.812243	1934.013037
3	0.6416647855918229	0.5278	170512_IH_DDA_FFPEhumanliver_Pool_old_rep02	R	D	System.Collections.Generic.List`1[System.String]	False	27	0	3038.595247	1013.5366	2	104	24	EILFSVDSSINQSIGGVILFHETLYQK	1.2562	4.1022	123.68	117671	19.741187	3037.58808
3	0.6413114620137845	0.5566	170512_IH_DDA_FFPEhumanliver_Pool_old_rep03	R	D	System.Collections.Generic.List`1[System.String]	False	27	0	3037.586647	1013.2004	2	104	11	EILFSVDSSINQSIGGVILFHETLYQK	-0.4718	2.3367	135.93	130278	10.397784	3037.58808
3	0.6412802891425126	0.4919	170512_IH_DDA_FFPEhumanliver_Pool_old_rep02	K	T	System.Collections.Generic.List`1[System.String]	False	16	0	1787.911147	596.6419	2	60	26	YTPEQVAMATVTALHR	0.1493	3.5803	83.58	76001	15.660671	1787.91088
2	0.6410887048390892	0.5641	170512_IH_DDA_FFPEhumanliver_Pool_old_rep01	R	Y	System.Collections.Generic.List`1[System.String]	False	20	0	2143.066523	1072.0369	2	38	15	IADQCPSSLAIQENANALAR	1.1129	3.5604	58.18	49575	13.097671	2142.060788
3	0.6405928209742247	0.5301	170512_IH_DDA_FFPEhumanliver_Pool_old_rep01	R	D	System.Collections.Generic.List`1[System.String]	False	27	0	3038.579647	1013.5314	2	104	24	EILFSVDSSINQSIGGVILFHETLYQK	-3.8778	4.0492	122.95	116580	17.039399	3037.58808
3	0.6404967957014728	0.5385	170512_IH_DDA_FFPEhumanliver_Pool_old_rep02	R	D	System.Collections.Generic.List`1[System.String]	False	27	0	3037.559947	1013.1915	2	104	23	EILFSVDSSINQSIGGVILFHETLYQK	-9.2617	4.4093	122.16	116063	21.982047	3037.58808
3	0.6404928487583162	0.5212	170512_IH_DDA_FFPEhumanliver_Pool_old_rep02	R	D	System.Collections.Generic.List`1[System.String]	False	27	0	3038.593147	1013.5359	2	104	27	EILFSVDSSINQSIGGVILFHETLYQK	0.5651	4.6423	122.13	116037	17.988898	3037.58808
3	0.639856623506848	0.5261	170512_IH_DDA_FFPEhumanliver_Pool_old_rep01	K	C	System.Collections.Generic.List`1[System.String]	False	26	0	2641.353547	881.1227	2	100	26	LDQGGAPLAGTNKETTIQGLDGLSER	4.0824	4.2762	60.82	52233	22.025219	2641.342764
2	0.6394773315160488	0.5618	170512_IH_DDA_FFPEhumanliver_Pool_old_rep01	R	Y	System.Collections.Generic.List`1[System.String]	False	20	0	2143.063323	1072.0353	2	38	17	IADQCPSSLAIQENANALAR	-0.3803	3.6241	59.36	50780	17.492461	2142.060788
3	0.6389462832093277	0.5349	170512_IH_DDA_FFPEhumanliver_Pool_old_rep03	R	D	System.Collections.Generic.List`1[System.String]	False	27	0	3038.613547	1013.5427	2	104	20	EILFSVDSSINQSIGGVILFHETLYQK	7.2786	4.0041	118.8	112516	15.552782	3037.58808
3	0.6387579552255972	0.4984	170512_IH_DDA_FFPEhumanliver_Pool_old_rep01	K	G	System.Collections.Generic.List`1[System.String]	False	14	0	1458.781747	486.9321	2	52	21	ELSEIAQSIVANGK	1.3011	3.3468	64.29	55825	16.374279	1458.779849
3	0.6386300061219625	0.5225	170512_IH_DDA_FFPEhumanliver_Pool_old_rep02	R	D	System.Collections.Generic.List`1[System.String]	False	27	0	3038.584147	1013.5329	2	104	25	EILFSVDSSINQSIGGVILFHETLYQK	-2.3968	4.5199	128.66	122986	10.80489	3037.58808
2	0.6385497682703049	0.6224	170512_IH_DDA_FFPEhumanliver_Pool_old_rep03	K	A	System.Collections.Generic.List`1[System.String]	False	19	0	1899.892323	950.4498	1	36	15	GQYVHTGSSGAASTQSLFT	0.5669	3.0132	48.81	40158	19.04804	1898.887896
2	0.6383865084662005	0.5637	170512_IH_DDA_FFPEhumanliver_Pool_old_rep01	K	L	System.Collections.Generic.List`1[System.String]	False	15	0	1490.724723	745.866	2	28	14	GILAADESVGTMGNR	-1.3718	3.0302	52.02	43385	17.789409	1490.726768
3	0.6377630218257803	0.5233	170512_IH_DDA_FFPEhumanliver_Pool_old_rep02	R	D	System.Collections.Generic.List`1[System.String]	False	27	0	3039.601747	1013.8721	2	104	26	EILFSVDSSINQSIGGVILFHETLYQK	2.2921	4.1906	127.29	121506	14.252466	3037.58808
2	0.6375392313683267	0.5632	170512_IH_DDA_FFPEhumanliver_Pool_old_rep03	R	Y	System.Collections.Generic.List`1[System.String]	False	20	0	2143.069723	1072.0385	2	38	14	IADQCPSSLAIQENANALAR	2.6061	3.3758	59.1	50509	11.844211	2142.060788
3	0.6372256172100884	0.5331	170512_IH_DDA_FFPEhumanliver_Pool_old_rep01	K	L	System.Collections.Generic.List`1[System.String]	False	29	0	2932.482847	978.1658	2	112	20	ELSEIAQSIVANGKGILAADESVGTMGNR	-4.3066	3.5924	89.65	82157	16.745455	2930.488776
2	0.6370344605382013	0.5573	170512_IH_DDA_FFPEhumanliver_Pool_old_rep02	K	L	System.Collections.Generic.List`1[System.String]	False	15	0	1490.728723	745.868	2	28	17	GILAADESVGTMGNR	1.3114	3.3433	50.03	41525	12.710254	1490.726768
3	0.6367905669686551	0.5233	170512_IH_DDA_FFPEhumanliver_Pool_old_rep02	R	D	System.Collections.Generic.List`1[System.String]	False	27	0	3037.594147	1013.2029	2	104	20	EILFSVDSSINQSIGGVILFHETLYQK	1.9973	4.1257	123.66	117644	14.685395	3037.58808
3	0.6366648790753912	0.5258	170512_IH_DDA_FFPEhumanliver_Pool_old_rep02	R	D	System.Collections.Generic.List`1[System.String]	False	27	0	3039.587647	1013.8674	2	104	19	EILFSVDSSINQSIGGVILFHETLYQK	-2.3467	3.8508	122.71	116644	16.041135	3037.58808
3	0.6362334387985594	0.5221	170512_IH_DDA_FFPEhumanliver_Pool_old_rep03	R	D	System.Collections.Generic.List`1[System.String]	False	27	0	3039.590647	1013.8684	2	104	24	EILFSVDSSINQSIGGVILFHETLYQK	-1.3597	4.1203	122.77	116715	16.050437	3037.58808
3	0.6354858339788856	0.6129	170512_IH_DDA_FFPEhumanliver_Pool_old_rep02	K	P	System.Collections.Generic.List`1[System.String]	False	15	0	1722.918847	574.9778	1	56	32	ALNDHHVYLEGTLLK	0.8712	4.6922	52.36	43889	30.49924	1722.917346
2	0.6353092079502388	0.5601	170512_IH_DDA_FFPEhumanliver_Pool_old_rep03	R	Y	System.Collections.Generic.List`1[System.String]	False	20	0	2143.068923	1072.0381	2	38	15	IADQCPSSLAIQENANALAR	2.2328	3.4598	59.9	51315	16.069305	2142.060788
2	0.63489793390795	0.5808	170512_IH_DDA_FFPEhumanliver_Pool_old_rep01	R	A	System.Collections.Generic.List`1[System.String]	False	13	0	1243.679123	622.3432	2	24	10	ALQASALAAWGGK	-0.1801	2.1533	138.44	132129	13.178934	1243.679347
5	0.6348846768903477	0.5191	170512_IH_DDA_FFPEhumanliver_Pool_old_rep02	K	K	System.Collections.Generic.List`1[System.String]	False	27	0	3006.493394	602.1045	2	208	34	ALNDHHVYLEGTLLKPNM[15.9949]VTAGHACTK	0.3293	4.1282	47.19	38665	13.576494	3006.492404
3	0.6343097334401858	0.5247	170512_IH_DDA_FFPEhumanliver_Pool_old_rep02	K	C	System.Collections.Generic.List`1[System.String]	False	26	0	2641.344547	881.1197	2	100	19	LDQGGAPLAGTNKETTIQGLDGLSER	0.675	3.5826	55.76	47357	12.931743	2641.342764
2	0.6338382125310321	0.5557	170512_IH_DDA_FFPEhumanliver_Pool_old_rep01	K	L	System.Collections.Generic.List`1[System.String]	False	15	0	1491.730723	746.369	2	28	17	GILAADESVGTMGNR	0.4056	3.2349	49.22	40562	11.169336	1490.726768
3	0.6330922184059877	0.5315	170512_IH_DDA_FFPEhumanliver_Pool_old_rep01	R	D	System.Collections.Generic.List`1[System.String]	False	27	0	3038.599447	1013.538	2	104	14	EILFSVDSSINQSIGGVILFHETLYQK	2.6384	3.045	137.76	131555	13.290782	3037.58808
2	0.6328777723246897	0.5571	170512_IH_DDA_FFPEhumanliver_Pool_old_rep03	K	L	System.Collections.Generic.List`1[System.String]	False	15	0	1490.727123	745.8672	2	28	15	GILAADESVGTMGNR	0.2381	3.1016	52.02	43393	16.128146	1490.726768
3	0.6325306315614783	0.5201	170512_IH_DDA_FFPEhumanliver_Pool_old_rep03	R	D	System.Collections.Generic.List`1[System.String]	False	27	0	3037.576147	1013.1969	2	104	25	EILFSVDSSINQSIGGVILFHETLYQK	-3.9285	4.2175	127.29	121554	19.046169	3037.58808
2	0.6324002222979966	0.5542	170512_IH_DDA_FFPEhumanliver_Pool_old_rep02	R	Y	System.Collections.Generic.List`1[System.String]	False	20	0	2142.068923	1071.5381	2	38	15	IADQCPSSLAIQENANALAR	3.7977	3.8237	58.52	50124	10.384754	2142.060788
3	0.6323599603322221	0.5224	170512_IH_DDA_FFPEhumanliver_Pool_old_rep01	R	D	System.Collections.Generic.List`1[System.String]	False	27	0	3037.586647	1013.2004	2	104	18	EILFSVDSSINQSIGGVILFHETLYQK	-0.4718	3.6013	125.32	119097	13.050043	3037.58808
2	0.6320563131995821	0.5583	170512_IH_DDA_FFPEhumanliver_Pool_old_rep02	K	L	System.Collections.Generic.List`1[System.String]	False	15	0	1506.724323	753.8658	2	28	18	GILAADESVGTM[15.9949]GNR	1.7621	3.0595	37.26	28647	18.568021	1506.721668
3	0.631973990217378	0.5579	170512_IH_DDA_FFPEhumanliver_Pool_old_rep03	R	D	System.Collections.Generic.List`1[System.String]	False	27	0	3037.589047	1013.2012	2	104	8	EILFSVDSSINQSIGGVILFHETLYQK	0.3183	2.0022	136.44	130699	11.971791	3037.58808
3	0.6314266473565731	0.5226	170512_IH_DDA_FFPEhumanliver_Pool_old_rep03	R	D	System.Collections.Generic.List`1[System.String]	False	27	0	3038.603647	1013.5394	2	104	20	EILFSVDSSINQSIGGVILFHETLYQK	4.0206	3.8558	132.64	127197	12.380426	3037.58808
2	0.6303748146896939	0.5568	170512_IH_DDA_FFPEhumanliver_Pool_old_rep03	K	C	System.Collections.Generic.List`1[System.String]	False	13	0	1418.712123	709.8597	2	24	19	ETTIQGLDGLSER	-0.0289	2.8867	50.27	41639	15.961092	1418.712164
3	0.6294744408101304	0.5126	170512_IH_DDA_FFPEhumanliver_Pool_old_rep03	R	D	System.Collections.Generic.List`1[System.String]	False	27	0	3038.596747	1013.5371	2	104	27	EILFSVDSSINQSIGGVILFHETLYQK	1.7498	4.3165	128.67	123038	13.757242	3037.58808
2	0.6289152157986169	0.5547	170512_IH_DDA_FFPEhumanliver_Pool_old_rep02	R	Y	System.Collections.Generic.List`1[System.String]	False	20	0	2143.056923	1072.0321	2	38	18	IADQCPSSLAIQENANALAR	-3.3667	3.4728	59.85	51464	13.600399	2142.060788
3	0.6286642397869524	0.5551	170512_IH_DDA_FFPEhumanliver_Pool_old_rep01	R	D	System.Collections.Generic.List`1[System.String]	False	27	0	3038.597047	1013.5372	2	104	9	EILFSVDSSINQSIGGVILFHETLYQK	1.8486	2.0331	134.3	128512	12.424229	3037.58808
2	0.6282422708817332	0.5565	170512_IH_DDA_FFPEhumanliver_Pool_old_rep03	K	L	System.Collections.Generic.List`1[System.String]	False	15	0	1506.723123	753.8652	2	28	19	GILAADESVGTM[15.9949]GNR	0.9657	2.9678	37.26	28497	17.391061	1506.721668
3	0.6281894040093583	0.4834	170512_IH_DDA_FFPEhumanliver_Pool_old_rep01	R	A	System.Collections.Generic.List`1[System.String]	False	13	0	1243.679947	415.2315	2	48	20	ALQASALAAWGGK	0.4824	3.1151	60.14	51560	15.230204	1243.679347
2	0.6280665246704091	0.5542	170512_IH_DDA_FFPEhumanliver_Pool_old_rep03	K	C	System.Collections.Generic.List`1[System.String]	False	13	0	1418.711523	709.8594	2	24	15	ETTIQGLDGLSER	-0.4518	2.8565	50.01	41371	15.623399	1418.712164
3	0.6273370423226322	0.513	170512_IH_DDA_FFPEhumanliver_Pool_old_rep03	R	D	System.Collections.Generic.List`1[System.String]	False	27	0	3037.593847	1013.2028	2	104	23	EILFSVDSSINQSIGGVILFHETLYQK	1.8985	4.1809	116.69	110315	14.486896	3037.58808
3	0.6268999634544343	0.4666	170512_IH_DDA_FFPEhumanliver_Pool_old_rep03	K	G	System.Collections.Generic.List`1[System.String]	False	14	0	1458.782947	486.9325	2	52	24	ELSEIAQSIVANGK	2.1237	3.5482	64.3	55802	15.569974	1458.779849
5	0.6266161276026938	0.5114	170512_IH_DDA_FFPEhumanliver_Pool_old_rep02	K	K	System.Collections.Generic.List`1[System.String]	False	27	0	2990.496894	598.9052	2	208	32	ALNDHHVYLEGTLLKPNMVTAGHACTK	-0.204	3.9565	54.37	45931	23.328308	2990.497504
2	0.6261330292970199	0.5416	170512_IH_DDA_FFPEhumanliver_Pool_old_rep01	K	G	System.Collections.Generic.List`1[System.String]	False	14	0	1458.782723	729.895	2	26	21	ELSEIAQSIVANGK	1.9701	3.5978	64.28	55818	17.55358	1458.779849
2	0.6253555493460365	0.5467	170512_IH_DDA_FFPEhumanliver_Pool_old_rep02	K	L	System.Collections.Generic.List`1[System.String]	False	15	0	1490.727123	745.8672	2	28	17	GILAADESVGTMGNR	0.2381	3.2863	49.48	40984	12.059378	1490.726768
3	0.6253287997525064	0.4564	170512_IH_DDA_FFPEhumanliver_Pool_old_rep02	K	R	System.Collections.Generic.List`1[System.String]	False	13	0	1438.698247	480.2376	2	48	23	AANKEATQEAFMK	-0.864	3.8259	22.32	14167	16.819275	1438.69949
3	0.62514345228853	0.5187	170512_IH_DDA_FFPEhumanliver_Pool_old_rep03	K	C	System.Collections.Generic.List`1[System.String]	False	26	0	2642.344747	881.4531	2	100	21	LDQGGAPLAGTNKETTIQGLDGLSER	-0.5173	3.3365	55.58	47007	6.907755	2641.342764
3	0.6249979424630869	0.52	170512_IH_DDA_FFPEhumanliver_Pool_old_rep03	R	D	System.Collections.Generic.List`1[System.String]	False	27	0	3037.590547	1013.2017	2	104	16	EILFSVDSSINQSIGGVILFHETLYQK	0.8122	3.1936	116.37	109988	12.089179	3037.58808
2	0.6248315766341697	0.5532	170512_IH_DDA_FFPEhumanliver_Pool_old_rep02	K	C	System.Collections.Generic.List`1[System.String]	False	13	0	1418.710523	709.8589	2	24	19	ETTIQGLDGLSER	-1.1567	2.8539	46.31	37789	15.492157	1418.712164
3	0.6247238901887893	0.5209	170512_IH_DDA_FFPEhumanliver_Pool_old_rep02	K	C	System.Collections.Generic.List`1[System.String]	False	26	0	2642.337247	881.4506	2	100	17	LDQGGAPLAGTNKETTIQGLDGLSER	-3.3557	3.2694	62.39	54069	11.281814	2641.342764
3	0.6246385513363455	0.5351	170512_IH_DDA_FFPEhumanliver_Pool_old_rep03	R	L	System.Collections.Generic.List`1[System.String]	False	38	0	4083.062647	1361.6924	2	148	14	TVPAAVPGICFLSGGMSEEDATLNLNAINLCPLPKPWK	-0.8788	2.606	119.52	113275	14.492784	4081.059535
2	0.6242466836969004	0.5476	170512_IH_DDA_FFPEhumanliver_Pool_old_rep01	K	C	System.Collections.Generic.List`1[System.String]	False	13	0	1418.711923	709.8596	2	24	18	ETTIQGLDGLSER	-0.1699	2.9923	46.25	37607	15.088476	1418.712164
3	0.6238743968460371	0.4674	170512_IH_DDA_FFPEhumanliver_Pool_old_rep02	K	G	System.Collections.Generic.List`1[System.String]	False	15	0	1586.872147	529.6289	2	56	25	KELSEIAQSIVANGK	-1.6794	4.2242	56.89	48489	13.757242	1586.874812
3	0.6237097223288753	0.5495	170512_IH_DDA_FFPEhumanliver_Pool_old_rep02	R	L	System.Collections.Generic.List`1[System.String]	False	38	0	4083.033547	1361.6827	2	148	12	TVPAAVPGICFLSGGMSEEDATLNLNAINLCPLPKPWK	-8.0058	2.3933	119.7	113468	15.26368	4081.059535
2	0.6232670300683071	0.5899	170512_IH_DDA_FFPEhumanliver_Pool_old_rep03	K	P	System.Collections.Generic.List`1[System.String]	False	15	0	1722.926723	861.967	1	28	20	ALNDHHVYLEGTLLK	5.4425	3.8223	52.67	44062	15.978334	1722.917346
2	0.6227160043649073	0.5501	170512_IH_DDA_FFPEhumanliver_Pool_old_rep03	K	L	System.Collections.Generic.List`1[System.String]	False	15	0	1506.722123	753.8647	2	28	20	GILAADESVGTM[15.9949]GNR	0.302	3.0002	37.53	28761	21.609998	1506.721668
3	0.6223826655713292	0.5378	170512_IH_DDA_FFPEhumanliver_Pool_old_rep01	R	D	System.Collections.Generic.List`1[System.String]	False	27	0	3038.605447	1013.54	2	104	9	EILFSVDSSINQSIGGVILFHETLYQK	4.613	2.3118	134.04	128264	13.923096	3037.58808
4	0.6222804533038766	0.5219	170512_IH_DDA_FFPEhumanliver_Pool_old_rep02	R	L	System.Collections.Generic.List`1[System.String]	False	38	0	4083.08857	1021.5276	2	222	17	TVPAAVPGICFLSGGMSEEDATLNLNAINLCPLPKPWK	5.4701	3.0941	119.51	113266	17.488517	4081.059535
2	0.6215186026411673	0.5466	170512_IH_DDA_FFPEhumanliver_Pool_old_rep01	K	C	System.Collections.Generic.List`1[System.String]	False	13	0	1418.712123	709.8597	2	24	19	ETTIQGLDGLSER	-0.0289	2.9301	50.36	41725	16.078875	1418.712164
3	0.6212353939154502	0.4442	170512_IH_DDA_FFPEhumanliver_Pool_old_rep01	K	R	System.Collections.Generic.List`1[System.String]	False	13	0	1438.702447	480.239	2	48	24	AANKEATQEAFMK	2.0553	3.7758	22.76	14578	13.078346	1438.69949
3	0.6208535336509774	0.515	170512_IH_DDA_FFPEhumanliver_Pool_old_rep01	R	D	System.Collections.Generic.List`1[System.String]	False	27	0	3039.616447	1013.877	2	104	24	EILFSVDSSINQSIGGVILFHETLYQK	7.1282	4.0861	124.01	117701	16.230145	3037.58808
3	0.6207908942970103	0.5078	170512_IH_DDA_FFPEhumanliver_Pool_old_rep02	R	D	System.Collections.Generic.List`1[System.String]	False	27	0	3038.594647	1013.5364	2	104	19	EILFSVDSSINQSIGGVILFHETLYQK	1.0587	3.8736	116.14	109798	17.988898	3037.58808
2	0.6206076535355388	0.5338	170512_IH_DDA_FFPEhumanliver_Pool_old_rep01	K	R	System.Collections.Generic.List`1[System.String]	False	13	0	1438.700523	719.8539	2	24	18	AANKEATQEAFMK	0.718	3.5807	22.72	14539	13.339276	1438.69949
2	0.6205046407280387	0.6198	170512_IH_DDA_FFPEhumanliver_Pool_old_rep03	K	L	System.Collections.Generic.List`1[System.String]	False	16	0	1538.689523	769.8484	1	30	11	GQYVHTGSSGAASTQS	-1.0184	2.5486	15.94	7473	19.12186	1537.68774
2	0.6200254753068196	0.5626	170512_IH_DDA_FFPEhumanliver_Pool_old_rep03	K	T	System.Collections.Generic.List`1[System.String]	False	17	0	1932.004723	966.506	2	32	13	KYTPEQVAM[15.9949]ATVTALHR	2.06	2.4487	58.55	49955	16.238006	1932.000743
3	0.6196879350481952	0.5306	170512_IH_DDA_FFPEhumanliver_Pool_old_rep01	R	D	System.Collections.Generic.List`1[System.String]	False	27	0	3038.603047	1013.5392	2	104	7	EILFSVDSSINQSIGGVILFHETLYQK	3.8231	2.3017	133.75	127993	13.027053	3037.58808
2	0.6196087539293054	0.5456	170512_IH_DDA_FFPEhumanliver_Pool_old_rep02	K	C	System.Collections.Generic.List`1[System.String]	False	13	0	1418.711923	709.8596	2	24	19	ETTIQGLDGLSER	-0.1699	2.8997	53.61	45164	15.927475	1418.712164
3	0.6194727042164546	0.5129	170512_IH_DDA_FFPEhumanliver_Pool_old_rep03	R	D	System.Collections.Generic.List`1[System.String]	False	27	0	3038.587747	1013.5341	2	104	17	EILFSVDSSINQSIGGVILFHETLYQK	-1.2121	3.3067	115.68	109248	13.907626	3037.58808
2	0.6193317263104152	0.5469	170512_IH_DDA_FFPEhumanliver_Pool_old_rep02	K	C	System.Collections.Generic.List`1[System.String]	False	13	0	1418.709723	709.8585	2	24	20	ETTIQGLDGLSER	-1.7206	2.9191	50.44	41952	15.803285	1418.712164
2	0.6191918586666729	0.5395	170512_IH_DDA_FFPEhumanliver_Pool_old_rep03	K	E	System.Collections.Generic.List`1[System.String]	False	13	0	1241.648523	621.3279	2	24	16	LDQGGAPLAGTNK	0.066	3.1364	22.94	14758	10.119159	1241.648441
3	0.6187389832077571	0.536	170512_IH_DDA_FFPEhumanliver_Pool_old_rep02	R	D	System.Collections.Generic.List`1[System.String]	False	27	0	3037.584847	1013.1998	2	104	11	EILFSVDSSINQSIGGVILFHETLYQK	-1.0643	2.2448	135.29	129754	11.580134	3037.58808
4	0.6186122176358183	0.4943	170512_IH_DDA_FFPEhumanliver_Pool_old_rep02	K	T	System.Collections.Generic.List`1[System.String]	False	17	0	1932.00217	483.756	2	96	28	KYTPEQVAM[15.9949]ATVTALHR	0.7386	4.0564	58.72	50321	18.334503	1932.000743
2	0.618550099517232	0.5463	170512_IH_DDA_FFPEhumanliver_Pool_old_rep02	R	Y	System.Collections.Generic.List`1[System.String]	False	20	0	2143.051523	1072.0294	2	38	19	IADQCPSSLAIQENANALAR	-5.8865	3.555	58.56	50161	14.128852	2142.060788
2	0.6183272650180339	0.544	170512_IH_DDA_FFPEhumanliver_Pool_old_rep02	R	Y	System.Collections.Generic.List`1[System.String]	False	20	0	2143.064723	1072.036	2	38	17	IADQCPSSLAIQENANALAR	0.273	3.4749	59.27	50874	17.266949	2142.060788
2	0.6182400478214991	0.5483	170512_IH_DDA_FFPEhumanliver_Pool_old_rep01	K	L	System.Collections.Generic.List`1[System.String]	False	15	0	1506.722523	753.8649	2	28	17	GILAADESVGTM[15.9949]GNR	0.5675	2.8629	37.64	28881	18.596225	1506.721668
3	0.6179530426270159	0.5023	170512_IH_DDA_FFPEhumanliver_Pool_old_rep02	R	D	System.Collections.Generic.List`1[System.String]	False	27	0	3037.588747	1013.2011	2	104	25	EILFSVDSSINQSIGGVILFHETLYQK	0.2196	4.0359	120.23	114021	22.47773	3037.58808
2	0.6178493841699112	0.5396	170512_IH_DDA_FFPEhumanliver_Pool_old_rep02	K	E	System.Collections.Generic.List`1[System.String]	False	13	0	1241.650323	621.3288	2	24	17	LDQGGAPLAGTNK	1.5157	3.1034	22.77	14589	13.345507	1241.648441
3	0.6176307652082357	0.5091	170512_IH_DDA_FFPEhumanliver_Pool_old_rep02	R	D	System.Collections.Generic.List`1[System.String]	False	27	0	3037.588147	1013.2009	2	104	17	EILFSVDSSINQSIGGVILFHETLYQK	0.0221	3.3795	118.72	112441	16.302018	3037.58808
3	0.6169879175804833	0.5312	170512_IH_DDA_FFPEhumanliver_Pool_old_rep02	R	D	System.Collections.Generic.List`1[System.String]	False	27	0	3037.604647	1013.2064	2	104	10	EILFSVDSSINQSIGGVILFHETLYQK	5.454	2.3999	137.95	132185	14.865333	3037.58808
2	0.6169809754302937	0.5522	170512_IH_DDA_FFPEhumanliver_Pool_old_rep01	K	T	System.Collections.Generic.List`1[System.String]	False	17	0	1932.996323	967.0018	2	32	16	KYTPEQVAM[15.9949]ATVTALHR	-4.0197	2.8261	58.14	49537	16.153723	1932.000743
3	0.6168263443292723	0.5011	170512_IH_DDA_FFPEhumanliver_Pool_old_rep02	R	D	System.Collections.Generic.List`1[System.String]	False	27	0	3039.593647	1013.8694	2	104	21	EILFSVDSSINQSIGGVILFHETLYQK	-0.3727	4.1562	123.15	117101	19.188551	3037.58808
3	0.6167815383337056	0.5069	170512_IH_DDA_FFPEhumanliver_Pool_old_rep01	R	D	System.Collections.Generic.List`1[System.String]	False	27	0	3037.595347	1013.2033	2	104	15	EILFSVDSSINQSIGGVILFHETLYQK	2.3924	3.4941	118.97	112375	17.338876	3037.58808
2	0.6166229479165011	0.5427	170512_IH_DDA_FFPEhumanliver_Pool_old_rep01	K	C	System.Collections.Generic.List`1[System.String]	False	13	0	1418.712923	709.8601	2	24	20	ETTIQGLDGLSER	0.535	2.919	45.99	37349	15.158745	1418.712164
2	0.6165680811297323	0.6015	170512_IH_DDA_FFPEhumanliver_Pool_old_rep01	K	A	System.Collections.Generic.List`1[System.String]	False	19	0	1898.889323	949.9483	1	36	15	GQYVHTGSSGAASTQSLFT	0.7515	3.3886	48.8	40139	25.750031	1898.887896
2	0.6163935386553019	0.5433	170512_IH_DDA_FFPEhumanliver_Pool_old_rep03	K	C	System.Collections.Generic.List`1[System.String]	False	13	0	1418.712723	709.86	2	24	20	ETTIQGLDGLSER	0.394	2.8856	45.81	37163	15.070777	1418.712164
2	0.616306339371251	0.5461	170512_IH_DDA_FFPEhumanliver_Pool_old_rep01	K	T	System.Collections.Generic.List`1[System.String]	False	16	0	1787.915723	894.4615	2	30	14	YTPEQVAMATVTALHR	2.7087	2.951	84.9	77166	13.729333	1787.91088
3	0.6161730772828463	0.4661	170512_IH_DDA_FFPEhumanliver_Pool_old_rep03	K	G	System.Collections.Generic.List`1[System.String]	False	14	0	1458.781447	486.932	2	52	22	ELSEIAQSIVANGK	1.0954	3.4396	64.04	55530	14.272795	1458.779849
2	0.616006167700977	0.6098	170512_IH_DDA_FFPEhumanliver_Pool_old_rep01	K	M	System.Collections.Generic.List`1[System.String]	False	17	0	1934.015923	967.5116	1	32	15	ALNDHHVYLEGTLLKPN	1.4922	2.9052	53.68	45070	21.027077	1934.013037
2	0.6158093079045193	0.5432	170512_IH_DDA_FFPEhumanliver_Pool_old_rep01	K	C	System.Collections.Generic.List`1[System.String]	False	13	0	1418.713323	709.8603	2	24	18	ETTIQGLDGLSER	0.8169	2.8524	52.99	44375	15.434999	1418.712164
2	0.6157580971686495	0.5389	170512_IH_DDA_FFPEhumanliver_Pool_old_rep01	K	L	System.Collections.Generic.List`1[System.String]	False	15	0	1490.726523	745.8669	2	28	16	GILAADESVGTMGNR	-0.1643	3.2046	51	42383	22.471966	1490.726768
2	0.6156036297052346	0.5508	170512_IH_DDA_FFPEhumanliver_Pool_old_rep03	R	Y	System.Collections.Generic.List`1[System.String]	False	20	0	2142.047923	1071.5276	2	38	19	IADQCPSSLAIQENANALAR	-6.0059	3.1118	58.82	50221	14.600773	2142.060788
2	0.6155889241017618	0.5457	170512_IH_DDA_FFPEhumanliver_Pool_old_rep02	R	Y	System.Collections.Generic.List`1[System.String]	False	20	0	2142.058323	1071.5328	2	38	14	IADQCPSSLAIQENANALAR	-1.1508	3.1674	59.26	50866	11.888346	2142.060788
2	0.6149823253671451	0.541	170512_IH_DDA_FFPEhumanliver_Pool_old_rep03	K	C	System.Collections.Generic.List`1[System.String]	False	13	0	1418.712723	709.86	2	24	19	ETTIQGLDGLSER	0.394	2.9006	46.06	37414	15.796012	1418.712164
2	0.6148585659315758	0.5477	170512_IH_DDA_FFPEhumanliver_Pool_old_rep03	K	L	System.Collections.Generic.List`1[System.String]	False	15	0	1490.734123	745.8707	2	28	15	GILAADESVGTMGNR	4.9338	2.86	46.09	37442	15.497519	1490.726768
2	0.614584182779474	0.6076	170512_IH_DDA_FFPEhumanliver_Pool_old_rep02	K	M	System.Collections.Generic.List`1[System.String]	False	17	0	1934.011723	967.5095	1	32	16	ALNDHHVYLEGTLLKPN	-0.6794	2.9503	53.8	45353	19.341984	1934.013037
3	0.6142962938714154	0.5023	170512_IH_DDA_FFPEhumanliver_Pool_old_rep02	R	D	System.Collections.Generic.List`1[System.String]	False	27	0	3039.574747	1013.8631	2	104	28	EILFSVDSSINQSIGGVILFHETLYQK	-6.5907	4.4777	125.82	119925	19.860376	3037.58808
3	0.6139615710744989	0.4636	170512_IH_DDA_FFPEhumanliver_Pool_old_rep01	K	G	System.Collections.Generic.List`1[System.String]	False	14	0	1458.777547	486.9307	2	52	22	ELSEIAQSIVANGK	-1.578	3.5178	64.03	55549	13.905435	1458.779849
3	0.6136010654357739	0.5021	170512_IH_DDA_FFPEhumanliver_Pool_old_rep02	R	D	System.Collections.Generic.List`1[System.String]	False	27	0	3037.594147	1013.2029	2	104	18	EILFSVDSSINQSIGGVILFHETLYQK	1.9973	3.7165	124.48	118512	11.814031	3037.58808
2	0.6135054279633726	0.5416	170512_IH_DDA_FFPEhumanliver_Pool_old_rep01	K	L	System.Collections.Generic.List`1[System.String]	False	15	0	1490.725723	745.8665	2	28	14	GILAADESVGTMGNR	-0.701	2.9423	51.75	43122	16.728742	1490.726768
3	0.6134083130553607	0.5044	170512_IH_DDA_FFPEhumanliver_Pool_old_rep01	R	D	System.Collections.Generic.List`1[System.String]	False	27	0	3037.590547	1013.2017	2	104	18	EILFSVDSSINQSIGGVILFHETLYQK	0.8122	3.4429	128.6	122627	12.565609	3037.58808
2	0.6133917236143059	0.5384	170512_IH_DDA_FFPEhumanliver_Pool_old_rep02	K	C	System.Collections.Generic.List`1[System.String]	False	13	0	1418.712123	709.8597	2	24	19	ETTIQGLDGLSER	-0.0289	2.9244	46.05	37525	15.648092	1418.712164
2	0.6126605396254318	0.5396	170512_IH_DDA_FFPEhumanliver_Pool_old_rep03	K	C	System.Collections.Generic.List`1[System.String]	False	13	0	1418.711923	709.8596	2	24	19	ETTIQGLDGLSER	-0.1699	2.8584	51.79	43167	14.134339	1418.712164
2	0.6124053520114643	0.5435	170512_IH_DDA_FFPEhumanliver_Pool_old_rep02	K	T	System.Collections.Generic.List`1[System.String]	False	16	0	1787.915723	894.4615	2	30	14	YTPEQVAMATVTALHR	2.7087	2.8917	84.1	76555	16.088537	1787.91088
2	0.6123140935425748	0.5357	170512_IH_DDA_FFPEhumanliver_Pool_old_rep02	K	C	System.Collections.Generic.List`1[System.String]	False	13	0	1418.713323	709.8603	2	24	19	ETTIQGLDGLSER	0.8169	3.0119	45.79	37270	13.222184	1418.712164
2	0.6122069959013902	0.5424	170512_IH_DDA_FFPEhumanliver_Pool_old_rep02	K	L	System.Collections.Generic.List`1[System.String]	False	15	0	1490.724723	745.866	2	28	13	GILAADESVGTMGNR	-1.3718	2.842	3.34	968	13.684482	1490.726768
2	0.6121499235970497	0.5413	170512_IH_DDA_FFPEhumanliver_Pool_old_rep03	K	L	System.Collections.Generic.List`1[System.String]	False	15	0	1506.724323	753.8658	2	28	18	GILAADESVGTM[15.9949]GNR	1.7621	2.9416	36.75	27992	12.740508	1506.721668
3	0.6120561434830154	0.498	170512_IH_DDA_FFPEhumanliver_Pool_old_rep03	R	D	System.Collections.Generic.List`1[System.String]	False	27	0	3038.601247	1013.5386	2	104	24	EILFSVDSSINQSIGGVILFHETLYQK	3.2308	4.1702	123.86	117863	7.260154	3037.58808
2	0.6117427919880551	0.5439	170512_IH_DDA_FFPEhumanliver_Pool_old_rep03	K	L	System.Collections.Generic.List`1[System.String]	False	15	0	1506.725723	753.8665	2	28	15	GILAADESVGTM[15.9949]GNR	2.6913	2.801	38.13	29373	18.371891	1506.721668
2	0.6117136258741865	0.5889	170512_IH_DDA_FFPEhumanliver_Pool_old_rep03	K	F	System.Collections.Generic.List`1[System.String]	False	17	0	1650.774323	825.8908	1	32	17	GQYVHTGSSGAASTQSL	1.526	3.7452	28.73	20227	28.048053	1650.771804
2	0.6114389044938752	0.5374	170512_IH_DDA_FFPEhumanliver_Pool_old_rep02	K	L	System.Collections.Generic.List`1[System.String]	False	15	0	1490.728523	745.8679	2	28	16	GILAADESVGTMGNR	1.1773	3.0627	50.78	42297	13.73855	1490.726768
3	0.6111378111335265	0.4996	170512_IH_DDA_FFPEhumanliver_Pool_old_rep01	K	C	System.Collections.Generic.List`1[System.String]	False	26	0	2641.343647	881.1194	2	100	21	LDQGGAPLAGTNKETTIQGLDGLSER	0.3343	3.5941	55.66	47065	19.700815	2641.342764
2	0.6110171581602534	0.5291	170512_IH_DDA_FFPEhumanliver_Pool_old_rep03	R	A	System.Collections.Generic.List`1[System.String]	False	13	0	1243.679323	622.3433	2	24	19	ALQASALAAWGGK	-0.0193	3.2215	60.42	51828	17.25753	1243.679347
2	0.6109284592095527	0.5397	170512_IH_DDA_FFPEhumanliver_Pool_old_rep01	K	C	System.Collections.Generic.List`1[System.String]	False	13	0	1418.714323	709.8608	2	24	19	ETTIQGLDGLSER	1.5218	2.8393	53.25	44633	14.54948	1418.712164
2	0.6107308340491329	0.5385	170512_IH_DDA_FFPEhumanliver_Pool_old_rep02	K	L	System.Collections.Generic.List`1[System.String]	False	15	0	1490.727923	745.8676	2	28	15	GILAADESVGTMGNR	0.7748	2.9625	50.45	41962	19.314721	1490.726768
3	0.6103862788447766	0.5313	170512_IH_DDA_FFPEhumanliver_Pool_old_rep01	R	D	System.Collections.Generic.List`1[System.String]	False	27	0	3037.596247	1013.2036	2	104	10	EILFSVDSSINQSIGGVILFHETLYQK	2.6886	2.1376	133.71	127950	11.212821	3037.58808
3	0.6101109537054981	0.4976	170512_IH_DDA_FFPEhumanliver_Pool_old_rep02	R	D	System.Collections.Generic.List`1[System.String]	False	27	0	3037.582447	1013.199	2	104	18	EILFSVDSSINQSIGGVILFHETLYQK	-1.8544	3.7729	120.51	114324	15.285187	3037.58808
3	0.6098768914579731	0.5021	170512_IH_DDA_FFPEhumanliver_Pool_old_rep01	R	D	System.Collections.Generic.List`1[System.String]	False	27	0	3038.609047	1013.5412	2	104	20	EILFSVDSSINQSIGGVILFHETLYQK	5.7977	3.9022	123.5	117159	10.207299	3037.58808
2	0.6092565430767133	0.5431	170512_IH_DDA_FFPEhumanliver_Pool_old_rep01	R	Y	System.Collections.Generic.List`1[System.String]	False	20	0	2144.049323	1072.5283	2	38	15	IADQCPSSLAIQENANALAR	-8.4723	3.3026	59.35	50764	17.579114	2142.060788
2	0.6086705454255084	0.5227	170512_IH_DDA_FFPEhumanliver_Pool_old_rep02	K	G	System.Collections.Generic.List`1[System.String]	False	14	0	1458.780923	729.8941	2	26	21	ELSEIAQSIVANGK	0.7362	3.6087	64.61	56365	17.193968	1458.779849
2	0.6084355974600001	0.5267	170512_IH_DDA_FFPEhumanliver_Pool_old_rep01	R	A	System.Collections.Generic.List`1[System.String]	False	13	0	1243.679323	622.3433	2	24	20	ALQASALAAWGGK	-0.0193	3.2009	60.12	51548	16.520067	1243.679347
2	0.608284474671539	0.538	170512_IH_DDA_FFPEhumanliver_Pool_old_rep02	K	L	System.Collections.Generic.List`1[System.String]	False	15	0	1506.723123	753.8652	2	28	17	GILAADESVGTM[15.9949]GNR	0.9657	2.8845	37.55	28947	13.815511	1506.721668
2	0.6081631475966681	0.5336	170512_IH_DDA_FFPEhumanliver_Pool_old_rep02	K	C	System.Collections.Generic.List`1[System.String]	False	13	0	1418.706923	709.8571	2	24	16	ETTIQGLDGLSER	-3.6942	3.0235	54.13	45688	19.205943	1418.712164
3	0.6074726365872973	0.496	170512_IH_DDA_FFPEhumanliver_Pool_old_rep01	K	C	System.Collections.Generic.List`1[System.String]	False	26	0	2642.351047	881.4552	2	100	17	LDQGGAPLAGTNKETTIQGLDGLSER	1.8669	3.588	62.32	53810	24.104661	2641.342764
2	0.6074395409004615	0.5375	170512_IH_DDA_FFPEhumanliver_Pool_old_rep03	K	C	System.Collections.Generic.List`1[System.String]	False	13	0	1418.715523	709.8614	2	24	19	ETTIQGLDGLSER	2.3676	2.8264	53.14	44536	14.961214	1418.712164
3	0.6072999416362861	0.4957	170512_IH_DDA_FFPEhumanliver_Pool_old_rep01	K	L	System.Collections.Generic.List`1[System.String]	False	29	0	2946.491347	982.8353	2	112	23	ELSEIAQSIVANGKGILAADESVGTM[15.9949]GNR	2.6034	3.8971	110.88	104007	18.498642	2946.483676
2	0.6066428302900911	0.5262	170512_IH_DDA_FFPEhumanliver_Pool_old_rep02	R	A	System.Collections.Generic.List`1[System.String]	False	13	0	1243.680923	622.3441	2	24	19	ALQASALAAWGGK	1.2672	3.1941	60.4	52005	17.159383	1243.679347
2	0.6064587837600685	0.5356	170512_IH_DDA_FFPEhumanliver_Pool_old_rep03	K	C	System.Collections.Generic.List`1[System.String]	False	13	0	1418.710723	709.859	2	24	16	ETTIQGLDGLSER	-1.0157	2.7622	50.53	41899	12.852336	1418.712164
2	0.6063703257383064	0.5585	170512_IH_DDA_FFPEhumanliver_Pool_old_rep01	K	T	System.Collections.Generic.List`1[System.String]	False	16	0	1803.890123	902.4487	2	30	13	YTPEQVAM[15.9949]ATVTALHR	-8.6796	2.3658	73.49	65341	13.56865	1803.90578
3	0.6059775018401544	0.4709	170512_IH_DDA_FFPEhumanliver_Pool_old_rep02	K	T	System.Collections.Generic.List`1[System.String]	False	16	0	1788.908047	596.9742	2	60	23	YTPEQVAMATVTALHR	-3.4563	3.2755	85.62	78134	9.338174	1787.91088
2	0.6058082968510499	0.5779	170512_IH_DDA_FFPEhumanliver_Pool_old_rep02	K	F	System.Collections.Generic.List`1[System.String]	False	17	0	1650.773523	825.8904	1	32	21	GQYVHTGSSGAASTQSL	1.0413	4.1153	28.6	20134	25.154483	1650.771804
2	0.605768231171351	0.5342	170512_IH_DDA_FFPEhumanliver_Pool_old_rep03	K	C	System.Collections.Generic.List`1[System.String]	False	13	0	1418.716923	709.8621	2	24	17	ETTIQGLDGLSER	3.3544	2.8901	52.62	44016	14.290326	1418.712164
2	0.6055836351482272	0.5244	170512_IH_DDA_FFPEhumanliver_Pool_old_rep03	R	A	System.Collections.Generic.List`1[System.String]	False	13	0	1243.679523	622.3434	2	24	18	ALQASALAAWGGK	0.1415	3.1926	60.17	51584	17.712645	1243.679347
3	0.604834957771256	0.5233	170512_IH_DDA_FFPEhumanliver_Pool_old_rep03	R	D	System.Collections.Generic.List`1[System.String]	False	27	0	3038.610547	1013.5417	2	104	11	EILFSVDSSINQSIGGVILFHETLYQK	6.2914	2.3248	136.61	130856	13.290782	3037.58808
3	0.6048163448155907	0.4856	170512_IH_DDA_FFPEhumanliver_Pool_old_rep02	R	D	System.Collections.Generic.List`1[System.String]	False	27	0	3038.591347	1013.5353	2	104	25	EILFSVDSSINQSIGGVILFHETLYQK	-0.0273	4.3928	123.13	117074	18.656403	3037.58808
2	0.6046620256076951	0.5342	170512_IH_DDA_FFPEhumanliver_Pool_old_rep03	K	C	System.Collections.Generic.List`1[System.String]	False	13	0	1418.715123	709.8612	2	24	19	ETTIQGLDGLSER	2.0857	2.8262	52.88	44280	13.592367	1418.712164
2	0.6044844773719364	0.524	170512_IH_DDA_FFPEhumanliver_Pool_old_rep01	R	A	System.Collections.Generic.List`1[System.String]	False	13	0	1243.679123	622.3432	2	24	19	ALQASALAAWGGK	-0.1801	3.1459	61.16	52599	15.026172	1243.679347
2	0.6040504237179017	0.5316	170512_IH_DDA_FFPEhumanliver_Pool_old_rep02	K	C	System.Collections.Generic.List`1[System.String]	False	13	0	1418.711723	709.8595	2	24	19	ETTIQGLDGLSER	-0.3108	2.827	53.09	44625	14.600773	1418.712164
2	0.6037932750321982	0.5288	170512_IH_DDA_FFPEhumanliver_Pool_old_rep01	K	C	System.Collections.Generic.List`1[System.String]	False	13	0	1418.711923	709.8596	2	24	17	ETTIQGLDGLSER	-0.1699	2.9057	51.9	43279	16.496432	1418.712164
2	0.6036422390128937	0.528	170512_IH_DDA_FFPEhumanliver_Pool_old_rep03	K	L	System.Collections.Generic.List`1[System.String]	False	15	0	1490.725923	745.8666	2	28	17	GILAADESVGTMGNR	-0.5668	3.1372	49.16	40506	9.369336	1490.726768
2	0.6031915286596957	0.5783	170512_IH_DDA_FFPEhumanliver_Pool_old_rep01	K	S	System.Collections.Generic.List`1[System.String]	False	15	0	1450.657123	725.8322	1	28	18	GQYVHTGSSGAASTQ	0.9734	3.7706	15.52	6970	11.493123	1450.655711
3	0.6030064239752437	0.4934	170512_IH_DDA_FFPEhumanliver_Pool_old_rep03	K	L	System.Collections.Generic.List`1[System.String]	False	29	0	2946.491947	982.8355	2	112	20	ELSEIAQSIVANGKGILAADESVGTM[15.9949]GNR	2.8071	3.6468	110.79	104142	15.429961	2946.483676
2	0.6029453028497727	0.5327	170512_IH_DDA_FFPEhumanliver_Pool_old_rep01	K	L	System.Collections.Generic.List`1[System.String]	False	15	0	1490.727123	745.8672	2	28	20	GILAADESVGTMGNR	0.2381	2.8871	49.92	41265	13.302687	1490.726768
2	0.6028029885738158	0.5867	170512_IH_DDA_FFPEhumanliver_Pool_old_rep01	K	F	System.Collections.Generic.List`1[System.String]	False	17	0	1650.771723	825.8895	1	32	15	GQYVHTGSSGAASTQSL	-0.0491	3.5555	29.7	21125	19.756282	1650.771804
2	0.6024761069078789	0.5317	170512_IH_DDA_FFPEhumanliver_Pool_old_rep02	R	Y	System.Collections.Generic.List`1[System.String]	False	20	0	2142.060923	1071.5341	2	38	18	IADQCPSSLAIQENANALAR	0.063	3.2476	57.47	49047	13.80556	2142.060788
3	0.6024267689906572	0.5808	170512_IH_DDA_FFPEhumanliver_Pool_old_rep01	T	T	System.Collections.Generic.List`1[System.String]	False	14	0	1523.803147	508.6059	1	52	32	PEQVAMATVTALHR	2.1486	5.0347	84.15	76416	29.548344	1523.799873
3	0.6023116330229384	0.5808	170512_IH_DDA_FFPEhumanliver_Pool_old_rep02	T	T	System.Collections.Generic.List`1[System.String]	False	14	0	1523.796547	508.6037	1	52	32	PEQVAMATVTALHR	-2.1827	5.0289	84.17	76630	25.565425	1523.799873
2	0.6022756385880103	0.6274	170512_IH_DDA_FFPEhumanliver_Pool_old_rep02	K	F	System.Collections.Generic.List`1[System.String]	False	17	0	1650.761923	825.8846	1	32	9	GQYVHTGSSGAASTQSL	-5.9857	2.0738	3.32	949	17.251299	1650.771804
3	0.6022746664510207	0.4296	170512_IH_DDA_FFPEhumanliver_Pool_old_rep03	K	R	System.Collections.Generic.List`1[System.String]	False	13	0	1438.701847	480.2388	2	48	23	AANKEATQEAFMK	1.6383	3.8579	22.53	14367	12.706948	1438.69949
3	0.6012366799384322	0.4868	170512_IH_DDA_FFPEhumanliver_Pool_old_rep03	R	D	System.Collections.Generic.List`1[System.String]	False	27	0	3037.573147	1013.1959	2	104	23	EILFSVDSSINQSIGGVILFHETLYQK	-4.9161	4.6395	127.03	121270	16.795369	3037.58808
2	0.601172173481077	0.5286	170512_IH_DDA_FFPEhumanliver_Pool_old_rep01	K	C	System.Collections.Generic.List`1[System.String]	False	13	0	1418.714923	709.8611	2	24	18	ETTIQGLDGLSER	1.9447	2.8716	45.74	37103	14.775231	1418.712164
2	0.6008610715563913	0.5287	170512_IH_DDA_FFPEhumanliver_Pool_old_rep02	K	C	System.Collections.Generic.List`1[System.String]	False	13	0	1418.713523	709.8604	2	24	19	ETTIQGLDGLSER	0.9579	2.8313	51.97	43484	12.80391	1418.712164
2	0.6007284552414376	0.5296	170512_IH_DDA_FFPEhumanliver_Pool_old_rep02	R	Y	System.Collections.Generic.List`1[System.String]	False	20	0	2143.057923	1072.0326	2	38	13	IADQCPSSLAIQENANALAR	-2.9001	3.3345	59.57	51188	9.950579	2142.060788
3	0.600706131851741	0.499	170512_IH_DDA_FFPEhumanliver_Pool_old_rep03	K	C	System.Collections.Generic.List`1[System.String]	False	26	0	2642.330047	881.4482	2	100	18	LDQGGAPLAGTNKETTIQGLDGLSER	-6.0806	3.2793	61.32	52749	13.163185	2641.342764
3	0.6002173316151022	0.5764	170512_IH_DDA_FFPEhumanliver_Pool_old_rep02	T	T	System.Collections.Generic.List`1[System.String]	False	14	0	1523.794447	508.603	1	52	33	PEQVAMATVTALHR	-3.5608	4.9782	84.74	77208	28.51291	1523.799873
2	0.5994379616002999	0.518	170512_IH_DDA_FFPEhumanliver_Pool_old_rep01	R	A	System.Collections.Generic.List`1[System.String]	False	13	0	1243.679323	622.3433	2	24	18	ALQASALAAWGGK	-0.0193	3.193	60.38	51794	17.925985	1243.679347
3	0.599338549118556	0.4615	170512_IH_DDA_FFPEhumanliver_Pool_old_rep01	K	L	System.Collections.Generic.List`1[System.String]	False	15	0	1490.727847	497.5808	2	56	21	GILAADESVGTMGNR	0.7238	3.2173	47.72	39084	12.534577	1490.726768
2	0.5993309145401515	0.5188	170512_IH_DDA_FFPEhumanliver_Pool_old_rep02	R	A	System.Collections.Generic.List`1[System.String]	False	13	0	1243.681523	622.3444	2	24	19	ALQASALAAWGGK	1.7496	3.2096	60.66	52265	17.266949	1243.679347
3	0.5990962797505307	0.4946	170512_IH_DDA_FFPEhumanliver_Pool_old_rep03	R	D	System.Collections.Generic.List`1[System.String]	False	27	0	3039.595747	1013.8701	2	104	14	EILFSVDSSINQSIGGVILFHETLYQK	0.3181	2.9364	137.54	131777	11.661425	3037.58808
3	0.5989226378419197	0.49	170512_IH_DDA_FFPEhumanliver_Pool_old_rep03	K	C	System.Collections.Generic.List`1[System.String]	False	26	0	2642.343247	881.4526	2	100	17	LDQGGAPLAGTNKETTIQGLDGLSER	-1.085	3.2812	60.91	52325	9.991226	2641.342764
2	0.598338377592434	0.5957	170512_IH_DDA_FFPEhumanliver_Pool_old_rep03	K	C	System.Collections.Generic.List`1[System.String]	False	20	0	1969.921723	985.4645	1	38	15	GQYVHTGSSGAASTQSLFTA	-1.6686	3.2408	52.95	44345	21.108928	1969.92501
2	0.598324021070722	0.5203	170512_IH_DDA_FFPEhumanliver_Pool_old_rep01	K	E	System.Collections.Generic.List`1[System.String]	False	13	0	1241.647323	621.3273	2	24	20	LDQGGAPLAGTNK	-0.9004	3.0496	22.46	14280	11.766528	1241.648441
2	0.5981258546097733	0.5967	170512_IH_DDA_FFPEhumanliver_Pool_old_rep03	K	A	System.Collections.Generic.List`1[System.String]	False	19	0	1898.885523	949.9464	1	36	14	GQYVHTGSSGAASTQSLFT	-1.2497	3.1168	48.8	40150	22.427014	1898.887896
2	0.5977089642919962	0.5871	170512_IH_DDA_FFPEhumanliver_Pool_old_rep02	K	F	System.Collections.Generic.List`1[System.String]	False	17	0	1650.773723	825.8905	1	32	17	GQYVHTGSSGAASTQSL	1.1625	3.4196	29.12	20609	18.906814	1650.771804
3	0.5975883467507799	0.481	170512_IH_DDA_FFPEhumanliver_Pool_old_rep02	R	D	System.Collections.Generic.List`1[System.String]	False	27	0	3038.582347	1013.5323	2	104	23	EILFSVDSSINQSIGGVILFHETLYQK	-2.9892	4.3838	126.68	120839	27.338352	3037.58808
3	0.5971061860058332	0.4841	170512_IH_DDA_FFPEhumanliver_Pool_old_rep01	R	D	System.Collections.Generic.List`1[System.String]	False	27	0	3037.599847	1013.2048	2	104	22	EILFSVDSSINQSIGGVILFHETLYQK	3.8738	3.9982	120.58	114067	9.487412	3037.58808
2	0.5969904369852498	0.5308	170512_IH_DDA_FFPEhumanliver_Pool_old_rep02	K	C	System.Collections.Generic.List`1[System.String]	False	13	0	1418.712723	709.86	2	24	12	ETTIQGLDGLSER	0.394	2.5494	3.35	979	15.871236	1418.712164
2	0.596969100962456	0.5381	170512_IH_DDA_FFPEhumanliver_Pool_old_rep02	K	T	System.Collections.Generic.List`1[System.String]	False	17	0	1931.999723	966.5035	2	32	15	KYTPEQVAM[15.9949]ATVTALHR	-0.528	2.5219	58.62	50221	15.455408	1932.000743
2	0.5969594986917934	0.5195	170512_IH_DDA_FFPEhumanliver_Pool_old_rep03	K	L	System.Collections.Generic.List`1[System.String]	False	15	0	1490.728323	745.8678	2	28	16	GILAADESVGTMGNR	1.0431	3.2807	49.96	41321	7.405336	1490.726768
2	0.5967826532737572	0.5223	170512_IH_DDA_FFPEhumanliver_Pool_old_rep03	K	C	System.Collections.Generic.List`1[System.String]	False	13	0	1418.711523	709.8594	2	24	18	ETTIQGLDGLSER	-0.4518	2.8819	45.56	36913	13.978029	1418.712164
2	0.5967179461164874	0.5242	170512_IH_DDA_FFPEhumanliver_Pool_old_rep01	K	L	System.Collections.Generic.List`1[System.String]	False	15	0	1490.728123	745.8677	2	28	17	GILAADESVGTMGNR	0.909	2.9759	49.36	40699	13.178934	1490.726768
2	0.5953650050717748	0.5301	170512_IH_DDA_FFPEhumanliver_Pool_old_rep02	K	T	System.Collections.Generic.List`1[System.String]	False	16	0	1787.906723	894.457	2	30	12	YTPEQVAMATVTALHR	-2.3251	2.7082	83.84	76273	15.289544	1787.91088
2	0.5951127995077917	0.5249	170512_IH_DDA_FFPEhumanliver_Pool_old_rep02	K	C	System.Collections.Generic.List`1[System.String]	False	13	0	1418.711923	709.8596	2	24	18	ETTIQGLDGLSER	-0.1699	2.7201	53.36	44893	14.296777	1418.712164
3	0.5950536703006545	0.485	170512_IH_DDA_FFPEhumanliver_Pool_old_rep02	R	D	System.Collections.Generic.List`1[System.String]	False	27	0	3040.603147	1014.2059	2	104	17	EILFSVDSSINQSIGGVILFHETLYQK	1.65	3.3752	132.36	126890	14.283915	3037.58808
2	0.5950511131585077	0.5228	170512_IH_DDA_FFPEhumanliver_Pool_old_rep01	K	C	System.Collections.Generic.List`1[System.String]	False	13	0	1418.712923	709.8601	2	24	18	ETTIQGLDGLSER	0.535	2.7981	53.51	44896	14.999681	1418.712164
2	0.5949420194680896	0.5235	170512_IH_DDA_FFPEhumanliver_Pool_old_rep03	R	A	System.Collections.Generic.List`1[System.String]	False	13	0	1243.681123	622.3442	2	24	14	ALQASALAAWGGK	1.428	2.7719	133.39	127970	9.854697	1243.679347
2	0.5945722327977554	0.5095	170512_IH_DDA_FFPEhumanliver_Pool_old_rep03	K	G	System.Collections.Generic.List`1[System.String]	False	14	0	1458.782523	729.8949	2	26	19	ELSEIAQSIVANGK	1.833	3.6665	64.53	56043	14.933306	1458.779849
3	0.5944592635298115	0.5143	170512_IH_DDA_FFPEhumanliver_Pool_old_rep03	R	D	System.Collections.Generic.List`1[System.String]	False	27	0	3037.587547	1013.2007	2	104	7	EILFSVDSSINQSIGGVILFHETLYQK	-0.1755	1.9794	135.4	129815	12.597635	3037.58808
2	0.5942454030314827	0.5754	170512_IH_DDA_FFPEhumanliver_Pool_old_rep01	K	F	System.Collections.Generic.List`1[System.String]	False	17	0	1650.771123	825.8892	1	32	16	GQYVHTGSSGAASTQSL	-0.4125	3.8969	28.93	20427	21.775949	1650.771804
2	0.593769915033278	0.5418	170512_IH_DDA_FFPEhumanliver_Pool_old_rep01	R	A	System.Collections.Generic.List`1[System.String]	False	13	0	1243.682123	622.3447	2	24	12	ALQASALAAWGGK	2.2321	2.166	134.24	128451	13.464854	1243.679347
3	0.5937136627417633	0.5199	170512_IH_DDA_FFPEhumanliver_Pool_old_rep03	R	L	System.Collections.Generic.List`1[System.String]	False	38	0	4083.057547	1361.6907	2	148	12	TVPAAVPGICFLSGGMSEEDATLNLNAINLCPLPKPWK	-2.1278	2.0682	118.2	111881	13.068823	4081.059535
2	0.5932329888398217	0.5259	170512_IH_DDA_FFPEhumanliver_Pool_old_rep02	K	T	System.Collections.Generic.List`1[System.String]	False	16	0	1787.915723	894.4615	2	30	15	YTPEQVAMATVTALHR	2.7087	2.833	84.62	77093	17.707731	1787.91088
2	0.5931429260363318	0.5172	170512_IH_DDA_FFPEhumanliver_Pool_old_rep03	K	C	System.Collections.Generic.List`1[System.String]	False	13	0	1418.714723	709.861	2	24	16	ETTIQGLDGLSER	1.8037	2.9829	46.32	37683	13.968662	1418.712164
2	0.5931077034119883	0.524	170512_IH_DDA_FFPEhumanliver_Pool_old_rep01	K	L	System.Collections.Generic.List`1[System.String]	False	15	0	1506.722923	753.8651	2	28	16	GILAADESVGTM[15.9949]GNR	0.8329	2.8144	38.21	29442	14.229512	1506.721668
2	0.5928459761131583	0.5286	170512_IH_DDA_FFPEhumanliver_Pool_old_rep02	K	T	System.Collections.Generic.List`1[System.String]	False	16	0	1787.923323	894.4653	2	30	15	YTPEQVAMATVTALHR	6.9595	2.9031	84.88	77357	17.427429	1787.91088
3	0.5925556570410424	0.5136	170512_IH_DDA_FFPEhumanliver_Pool_old_rep02	K	T	System.Collections.Generic.List`1[System.String]	False	16	0	1787.915647	596.6434	2	60	9	YTPEQVAMATVTALHR	2.6662	1.9494	134.64	129151	11.973375	1787.91088
2	0.5922166947505253	0.5224	170512_IH_DDA_FFPEhumanliver_Pool_old_rep02	K	C	System.Collections.Generic.List`1[System.String]	False	13	0	1418.711723	709.8595	2	24	16	ETTIQGLDGLSER	-0.3108	2.6896	50.7	42203	10.925139	1418.712164
2	0.5919843169901001	0.5371	170512_IH_DDA_FFPEhumanliver_Pool_old_rep01	K	T	System.Collections.Generic.List`1[System.String]	False	16	0	1803.910123	902.4587	2	30	14	YTPEQVAM[15.9949]ATVTALHR	2.4075	2.3654	73.5	65349	15.092054	1803.90578
3	0.5919076657763348	0.4374	170512_IH_DDA_FFPEhumanliver_Pool_old_rep02	K	G	System.Collections.Generic.List`1[System.String]	False	14	0	1458.776947	486.9305	2	52	22	ELSEIAQSIVANGK	-1.9893	3.4693	64.14	55872	17.401833	1458.779849
[truncated: 151,380 more rows]
