# Supplementary material for: SpliceProt 2.0: A Sequence Repository of Human, Mouse, and Rat Proteoforms
Source: Int J Mol Sci. 2024 Jan 18;25(2):1183. doi: 10.3390/ijms25021183 (PMC10816255; doi:10.3390/ijms25021183)
Supplement: Supplementary file 1 [file ijms-25-01183-s001.zip › Supplementary File S4.xlsx]

## Sheet: Proteins
Locus	GroupNo	GroupSpecCount	Length	MolWt	SequenceCount	SpectrumCount	SpectrumCountUnique	Coverage	NSAF	Description	MyGroupType	ProteinScore	ProteinScoreUnnormalized	ContainsUniquePeptide
49807	1	4178	375	39727.5	43	1168	1165	0.7413	0.0023147		3	122.118	122.118	42
6955	1	4178	1281	141570.1	4	8	0	0.0461	4.6E-06		3	8.786	8.786	0
30993	1	4178	310	34425.4	5	19	0	0.2258	4.55E-05		3	11.166	11.166	0
30996	1	4178	126	13202.5	3	10	0	0.3413	5.9E-05		3	6.307	6.307	0
49856	1	4178	1239	136745.4	4	8	0	0.0476	4.8E-06		3	8.786	8.786	0
49858	1	4178	967	107629.2	2	3	0	0.0259	2.3E-06		3	3.855	3.855	0
2162	1	4178	6909	800047.8	6	8	0	0.0294	9E-07		3	15.621	15.621	0
12059	1	4178	225	25289	2	2	1	0.0711	6.6E-06		3	3.657	3.657	1
Reverse_41850	1	4178	1905	213268.9	1	1	1	0.0126	4E-07		3	2.331	2.331	1
21211	1	4178	238	23672.4	1	3	3	0.0756	9.4E-06		3	3.985	3.985	1
30994	1	4178	295	32004.2	4	11	0	0.2068	2.77E-05		3	8.822	8.822	0
46369	1	4178	1883	211443.1	2	2	0	0.0159	8E-07		3	4.31	4.31	0
9939	1	4178	475	54246.6	1	5	5	0.0589	7.8E-06		3	3.205	3.205	1
2074	1	4178	190	21965.3	8	33	0	0.2211	0.0001291		3	25.163	25.163	0
28815	1	4178	641	72306.6	31	431	431	0.532	0.0004997		3	90.813	90.813	31
46799	1	4178	260	29535.9	2	4	4	0.1038	1.14E-05		3	5.574	5.574	2
14441	1	4178	742	82588.5	12	77	0	0.2871	7.71E-05		3	36.767	36.767	0
42805	1	4178	3083	337912.5	1	1	1	0.0042	2E-07		3	2.187	2.187	1
28203	1	4178	902	98628.5	94	1173	583	0.908	0.0009664		3	269.556	269.556	49
42074	1	4178	190	21965.3	4	17	0	0.2211	6.65E-05		3	8.135	8.135	0
23507	1	4178	4024	452810.2	35	181	0	0.1215	3.34E-05		3	87.166	87.166	0
23508	1	4178	4505	509095	35	181	0	0.1085	2.99E-05		3	87.167	87.167	0
46789	1	4178	362	42101.3	1	6	0	0.0304	1.23E-05		3	2.279	2.279	0
39937	1	4178	507	57810.3	3	12	0	0.0552	1.76E-05		3	7.345	7.345	0
4440	1	4178	712	79464.9	4	9	0	0.2992	9.4E-06		3	7.118	7.118	0
14440	1	4178	712	79464.9	12	77	0	0.2992	8.04E-05		3	36.767	36.767	0
Reverse_49708	1	4178	2388	270737.8	1	2	2	0.0046	6E-07		3	2.013	2.013	1
49857	1	4178	947	105356.8	2	3	0	0.0264	2.4E-06		3	3.855	3.855	0
40531	1	4178	216	24241.8	19	281	0	0.8056	0.0009668		3	60.757	60.757	0
8815	1	4178	641	72306.6	5	30	0	0.532	3.48E-05		3	12.042	12.042	0
2164	1	4178	7488	866530.9	6	8	0	0.0271	8E-07		3	15.621	15.621	0
52980	1	4178	3044	352927.6	1	1	0	0.0062	2E-07		3	3.872	3.872	0
39938	1	4178	506	57682.2	3	12	0	0.0553	1.76E-05		3	7.345	7.345	0
3044	1	4178	311	33754.7	6	20	20	0.2701	4.78E-05		3	11.629	11.629	6
4534	1	4178	251	27991.3	5	34	34	0.3147	0.0001007		3	13.243	13.243	5
48215	1	4178	166	19149.8	5	29	0	0.4337	0.0001298		3	14.77	14.77	0
46370	1	4178	1816	203935.3	2	2	0	0.0165	8E-07		3	4.31	4.31	0
53227	1	4178	327	35733.9	7	73	73	0.3884	0.0001659		3	25.75	25.75	7
24698	1	4178	377	40166.5	2	13	0	0.1008	2.56E-05		3	7.502	7.502	0
55458	1	4178	540	64278.1	1	1	0	0.0259	1.4E-06		3	2.94	2.94	0
24697	1	4178	389	41454.2	2	13	0	0.0977	2.48E-05		3	7.502	7.502	0
39939	1	4178	475	54246.6	3	12	0	0.0589	1.88E-05		3	7.345	7.345	0
32175	1	4178	357	39121.1	6	100	57	0	0.0002082		3	13.718	13.718	5
23506	1	4178	4472	505362.1	35	181	0	0.1093	3.01E-05		3	87.166	87.166	0
46788	1	4178	379	44049.3	1	6	0	0.029	1.18E-05		3	2.279	2.279	0
18536	1	4178	1001	114137.6	1	1	1	0.027	7E-07		3	2.086	2.086	1
3217	1	4178	357	39121.1	6	14	0	0	2.91E-05		3	14.78	14.78	0
2175	1	4178	357	39121.1	6	12	3	0	2.5E-05		3	13.241	13.241	3
35265	1	4178	2902	336599	1	1	0	0.0065	3E-07		3	3.872	3.872	0
23509	1	4178	4504	508965.9	35	181	0	0.1086	2.99E-05		3	87.166	87.166	0
30995	1	4178	312	34284.3	5	19	0	0.2244	4.53E-05		3	11.166	11.166	0
4	1	4178	375	39727.5	2	2	0	0.7413	4E-06		3	2.727	2.727	0
4207	1	4178	190	21965.3	3	40	0	0.2211	0.0001565		3	12.332	12.332	0
6005	1	4178	374	39504.1	28	383	380	0.7727	0.000761		3	82.504	82.504	27
2310	1	4178	215	24171.7	19	281	0	0.8093	0.0009713		3	60.757	60.757	0
34268	1	4178	300	33133.1	3	4	0	0.08	9.9E-06		3	4.874	4.874	0
21997	2	4049	140	15582.9	3	53	1	0.15	0.0002813		3	7.714	7.714	1
15957	2	4049	243	27032.8	1	1	1	0.07	3.1E-06		3	2.56	2.56	1
Reverse_22661	2	4049	3349	374049	2	3	0	0.0084	7E-07		3	3.001	3.001	0
Reverse_22659	2	4049	3350	374185.1	2	3	0	0.0084	7E-07		3	3.001	3.001	0
43502	2	4049	384	41475	9	79	79	0.3802	0.0001529		3	28.329	28.329	9
2268	2	4049	501	54936.8	5	61	0	0	9.05E-05		3	18.966	18.966	0
33572	2	4049	155	16604.6	28	442	0	0.7806	0.0021192		3	85.766	85.766	0
12266	2	4049	548	60386.7	3	9	0	0	1.22E-05		3	6.877	6.877	0
12268	2	4049	501	54936.8	3	9	0	0	1.33E-05		3	6.877	6.877	0
Reverse_49602	2	4049	7355	831342.6	4	9	0	0.0063	9E-07		3	6.762	6.762	0
Reverse_49604	2	4049	5328	607497.5	3	7	0	0.0066	1E-06		3	4.734	4.734	0
1239	2	4049	579	62550.3	1	1	0	0	1.3E-06		3	2.251	2.251	0
Reverse_56583	2	4049	5309	605632.3	3	7	0	0.0066	1E-06		3	4.734	4.734	0
Reverse_22660	2	4049	3321	370845.4	2	3	0	0.0084	7E-07		3	3.001	3.001	0
Reverse_56584	2	4049	5376	613223.2	3	7	0	0.0065	1E-06		3	4.734	4.734	0
400	2	4049	547	59069.7	4	32	0	0.66	4.35E-05		3	10.42	10.42	0
42391	2	4049	1088	123862	1	1	0	0.0202	7E-07		3	2.34	2.34	0
16246	2	4049	5656	603847.9	13	61	61	0.1894	8E-06		3	30.288	30.288	13
2333	2	4049	5448	618511.7	2	11	0	0	1.5E-06		3	7.656	7.656	0
21492	2	4049	1867	198837.2	2	3	0	0.015	1.2E-06		3	5.396	5.396	0
1997	2	4049	140	15582.9	2	3	0	0.15	1.59E-05		3	4.731	4.731	0
Reverse_23337	2	4049	5448	618511.7	3	7	0	0	1E-06		3	4.734	4.734	0
13558	2	4049	5588	599909.5	1	1	0	0.0047	1E-07		3	2.167	2.167	0
52621	2	4049	1844	197052.4	2	3	0	0.0152	1.2E-06		3	5.396	5.396	0
8807	2	4049	316	36079.6	4	18	9	0.1519	4.23E-05		3	9.452	9.452	2
18224	2	4049	430	49851.5	2	32	0	0.0209	5.53E-05		3	3.955	3.955	0
29202	2	4049	526	56712.3	68	961	0	0.6179	0.0013577		3	201.057	201.057	0
40008	2	4049	466	50691.3	47	431	0	0.53	0.0006873		3	141.482	141.482	0
310	2	4049	534	57690.8	19	83	83	0.6086	0.0001155		3	43.887	43.887	19
1016	2	4049	2225	243065.6	5	55	0	0.0148	1.84E-05		3	7.638	7.638	0
53057	2	4049	456	50915.5	9	40	0	0.2325	6.52E-05		3	20.598	20.598	0
47043	2	4049	223	24088.5	34	586	0	0.7713	0.0019528		3	109.137	109.137	0
47042	2	4049	223	23958.5	37	649	0	0.861	0.0021628		3	115.536	115.536	0
39909	2	4049	626	71376.5	1	1	0	0.0192	1.2E-06		3	2.515	2.515	0
4960	2	4049	7355	831342.6	5	7	0	0.0063	7E-07		3	10.897	10.897	0
39907	2	4049	616	70340	1	1	0	0.0195	1.2E-06		3	2.515	2.515	0
12265	2	4049	542	59397.3	3	9	0	0.107	1.23E-05		3	6.877	6.877	0
Reverse_28970	2	4049	2711	305187.7	2	5	5	0.0111	1.4E-06		3	3.65	3.65	2
21493	2	4049	1888	201239.4	2	3	0	0.0148	1.2E-06		3	5.396	5.396	0
Reverse_4977	2	4049	6590	746836.1	2	4	4	0.0047	5E-07		3	3.941	3.941	2
11568	2	4049	491	55016.9	1	2	0	0.0346	3E-06		3	3.186	3.186	0
1015	2	4049	2164	236826.5	5	55	0	0.0152	1.89E-05		3	7.638	7.638	0
18419	2	4049	650	72352.1	4	7	0	0.0769	8E-06		3	8.101	8.101	0
54288	2	4049	658	75063.2	7	34	0	0.1383	3.84E-05		3	19.652	19.652	0
39832	2	4049	549	62241.8	2	9	0	0.0638	1.22E-05		3	5.915	5.915	0
49313	2	4049	950	106276.6	5	8	1	0.0811	6.3E-06		3	11.386	11.386	1
13557	2	4049	5588	599851.5	1	1	0	0.0047	1E-07		3	2.167	2.167	0
56014	2	4049	303	34505.4	5	18	0	0.1815	4.41E-05		3	9.819	9.819	0
14901	2	4049	435	49121.6	1	2	0	0.0391	3.4E-06		3	3.186	3.186	0
49312	2	4049	470	52727.8	4	7	0	0.1468	1.11E-05		3	9.145	9.145	0
752	2	4049	478	53991.5	2	19	19	0.1485	2.95E-05		3	4.679	4.679	2
49602	2	4049	7355	831342.6	6	14	0	0.0063	1.4E-06		3	10.954	10.954	0
21117	2	4049	210	23118.3	3	15	15	0.3333	5.31E-05		3	10.015	10.015	3
6455	2	4049	725	81400.2	8	40	0	0.1779	4.1E-05		3	22.565	22.565	0
Reverse_38843	2	4049	5323	606947.4	3	7	0	0.0066	1E-06		3	4.734	4.734	0
Reverse_49603	2	4049	7351	831403.7	4	9	0	0.0063	9E-07		3	6.762	6.762	0
19947	2	4049	432	46569.6	19	336	0	0.5556	0.000578		3	56.397	56.397	0
109	2	4049	534	57690.8	1	10	0	0.6086	1.39E-05		3	2.433	2.433	0
53448	2	4049	1823	194560	2	3	0	0	1.2E-06		3	5.396	5.396	0
42392	2	4049	629	71194.6	1	1	0	0.035	1.2E-06		3	2.34	2.34	0
2266	2	4049	548	60386.7	1	1	0	0	1.4E-06		3	2.34	2.34	0
20600	2	4049	1453	137930	2	2	2	0.0124	1E-06		3	3.67	3.67	2
22661	2	4049	3349	374049	2	5	0	0.0084	1.1E-06		3	3.836	3.836	0
12391	2	4049	579	62550.3	1	2	0	0	2.6E-06		3	3.524	3.524	0
38843	2	4049	5323	606947.4	6	14	0	0.0066	2E-06		3	10.954	10.954	0
42141	2	4049	473	53565.7	1	1	0	0.0233	1.6E-06		3	2.261	2.261	0
33571	2	4049	273	29593.1	33	634	0	0.7106	0.0017258		3	107.682	107.682	0
21680	2	4049	875	100372.3	6	23	1	0.1234	1.95E-05		3	17.194	17.194	1
49603	2	4049	7351	831403.7	6	14	0	0.0063	1.4E-06		3	10.954	10.954	0
18420	2	4049	611	67940.9	4	7	0	0.0818	8.5E-06		3	8.101	8.101	0
Reverse_23336	2	4049	5478	621863.6	3	7	0	0	9E-07		3	4.734	4.734	0
305	2	4049	456	50915.5	1	13	13	0.2325	2.12E-05		3	2.715	2.715	1
53565	2	4049	4691	533843.1	38	158	41	0.119	2.5E-05		3	91.897	91.897	10
56584	2	4049	5376	613223.2	6	14	0	0.0065	1.9E-06		3	10.954	10.954	0
11567	2	4049	580	65108.5	1	2	0	0.0293	2.6E-06		3	3.186	3.186	0
3	2	4049	534	57690.8	2	2	0	0.6086	2.8E-06		3	2.727	2.727	0
23399	2	4049	1723	183829.9	2	3	0	0.0163	1.3E-06		3	5.396	5.396	0
30844	2	4049	624	65310.6	2	3	0	0.0449	3.6E-06		3	5.396	5.396	0
Reverse_42944	2	4049	3320	370696.6	2	3	0	0.0084	7E-07		3	3.001	3.001	0
55037	2	4049	562	58983.7	2	3	0	0.0498	4E-06		3	5.396	5.396	0
12267	2	4049	459	50368.6	3	9	0	0.1264	1.46E-05		3	6.877	6.877	0
23336	2	4049	5478	621863.6	6	14	0	0	1.9E-06		3	10.954	10.954	0
36234	2	4049	451	49495.8	1	2	0	0.031	3.3E-06		3	3.524	3.524	0
21548	2	4049	5061	567684.3	1	1	0	0.0038	1E-07		3	2.095	2.095	0
36233	2	4049	429	47169.5	1	2	0	0.0326	3.5E-06		3	3.524	3.524	0
14932	2	4049	1440	155473.1	1	2	0	0.0097	1E-06		3	2.962	2.962	0
1994	2	4049	432	46569.6	1	1	0	0.5556	1.7E-06		3	2.025	2.025	0
2375	2	4049	478	53991.5	19	158	36	0.1485	0.0002456		3	51.915	51.915	6
39833	2	4049	930	106512.6	9	22	1	0.1624	1.76E-05		3	24.063	24.063	1
47041	2	4049	434	47093.2	52	1174	330	0.8802	0.0020103		3	166.457	166.457	8
35991	2	4049	247	27574.8	7	66	66	0.4291	0.0001986		3	22.02	22.02	7
3448	2	4049	1823	194560	42	346	346	0	0.000141		3	109.142	109.142	42
Reverse_49601	2	4049	7353	831115.5	4	9	0	0.0063	9E-07		3	6.762	6.762	0
48448	2	4049	3433	388349.3	28	117	0	0.1299	2.53E-05		3	68.693	68.693	0
50716	2	4049	848	95865.6	1	6	0	0.0165	5.3E-06		3	2.741	2.741	0
23752	2	4049	478	53991.5	6	42	41	0.1485	6.53E-05		3	16.036	16.036	5
22028	2	4049	52	5699.6	10	33	0	0.5192	0.0004716		3	30.518	30.518	0
6453	2	4049	741	82973	8	40	0	0.1741	4.01E-05		3	22.565	22.565	0
21491	2	4049	1880	200305.8	2	3	0	0.0149	1.2E-06		3	5.396	5.396	0
41755	2	4049	634	68489.5	26	419	83	0.5473	0.0004911		3	77.003	77.003	7
23337	2	4049	5448	618511.7	6	14	0	0	1.9E-06		3	10.954	10.954	0
40009	2	4049	547	59069.7	73	981	11	0.66	0.0013328		3	212.224	212.224	3
13109	2	4049	534	57690.8	68	961	0	0.6086	0.0013374		3	201.057	201.057	0
31908	2	4049	561	65248.9	7	12	0	0.2068	1.59E-05		3	18.149	18.149	0
23235	2	4049	250	27133.4	1	1	0	0.056	3E-06		3	2	2	0
43550	2	4049	450	50642.2	4	17	0	0.1533	2.81E-05		3	11.212	11.212	0
39908	2	4049	413	46686.8	1	1	0	0.0291	1.8E-06		3	2.515	2.515	0
3014	3	2963	529	60015.8	1	2	0	0.327	2.8E-06		3	3.04	3.04	0
30686	3	2963	1243	142591.7	3	7	0	0.037	4.2E-06		3	9.471	9.471	0
6135	3	2963	530	60058.6	16	273	0	0.2679	0.0003828		3	59.082	59.082	0
6088	3	2963	306	33962.6	15	269	0	0.4444	0.0006533		3	57.613	57.613	0
4028	3	2963	532	60819.4	7	82	29	0.5038	0.0001145		3	23.858	23.858	5
49352	3	2963	1251	143761.6	3	7	0	0.0368	4.2E-06		3	9.471	9.471	0
13778	3	2963	533	60228.1	15	269	0	0.2552	0.0003751		3	57.613	57.613	0
39085	3	2963	167	18387.4	12	223	0	0.6228	0.0009923		3	44.186	44.186	0
54990	3	2963	331	36810	15	269	0	0.4109	0.0006039		3	57.613	57.613	0
38216	3	2963	530	60816	28	496	19	0.3717	0.0006955		3	81.978	81.978	3
34211	3	2963	404	46590.1	22	466	0	0.4827	0.0008572		3	65.037	65.037	0
54252	3	2963	732	79171.5	5	15	0	0.0915	1.52E-05		3	13.004	13.004	0
55501	3	2963	534	61061.3	14	172	116	0.3333	0.0002394		3	44.921	44.921	9
841	3	2963	124	14065.2	5	33	5	0.5645	0.0001978		3	12.813	12.813	2
8261	3	2963	129	13819.9	8	196	155	0.5581	0.0011291		3	24.4	24.4	6
4241	3	2963	147	16465.7	4	13	0	0	6.57E-05		3	10.949	10.949	0
37817	3	2963	1110	124411.1	8	8	7	0.1198	5.4E-06		3	19.726	19.726	7
18	3	2963	694	79244	3	15	0	0.0591	1.61E-05		3	8.871	8.871	0
47882	3	2963	529	60100	28	334	267	0.6578	0.0004692		3	90.975	90.975	23
18715	3	2963	753	83990.1	19	115	115	0.3546	0.0001135		3	45.737	45.737	19
199	3	2963	531	60433.2	5	46	0	0.3371	6.44E-05		3	14.676	14.676	0
53424	3	2963	535	59990	32	424	155	0.5664	0.000589		3	114.576	114.576	17
54991	3	2963	530	60237.7	17	279	0	0.283	0.0003912		3	60.661	60.661	0
54250	3	2963	1001	107887.6	6	16	0	0.0929	1.19E-05		3	15.568	15.568	0
44412	3	2963	1286	136357.1	6	16	0	0.0723	9.2E-06		3	15.568	15.568	0
1842	3	2963	98	10883.7	4	50	0	0.5918	0.0003792		3	11.934	11.934	0
34210	3	2963	331	38027.7	15	315	0	0.4079	0.0007072		3	44.425	44.425	0
Reverse_11034	3	2963	2005	226597.1	2	2	0	0.015	7E-07		3	2.482	2.482	0
863	3	2963	694	79244	4	33	0	0.0591	3.53E-05		3	10.086	10.086	0
Reverse_11033	3	2963	2101	237308.3	2	2	0	0.0143	7E-07		3	2.482	2.482	0
40281	3	2963	440	50092.7	19	173	0	0.5227	0.0002922		3	49.282	49.282	0
54989	3	2963	306	34081.6	15	269	0	0.4444	0.0006533		3	57.613	57.613	0
4250	3	2963	1001	107887.6	2	2	1	0.0929	1.5E-06		3	5.358	5.358	1
54241	3	2963	147	16465.7	1	1	0	0	5.1E-06		3	2.034	2.034	0
53167	3	2963	438	50347.4	2	2	0	0.0479	3.4E-06		3	3.744	3.744	0
31490	3	2963	337	38343.3	2	2	0	0.0623	4.4E-06		3	3.744	3.744	0
21	3	2963	331	38027.7	2	3	0	0.4079	6.7E-06		3	3.722	3.722	0
31864	3	2963	528	59908.1	6	64	0	0.0947	9.01E-05		3	14.171	14.171	0
38217	3	2963	530	60871.3	18	305	0	0.283	0.0004277		3	46.189	46.189	0
12488	3	2963	1925	221689.9	4	14	0	0.014	5.4E-06		3	8.19	8.19	0
1841	3	2963	124	14065.2	5	60	10	0.5645	0.0003596		3	14.986	14.986	1
54251	3	2963	1029	110894.9	5	15	0	0.0651	1.08E-05		3	13.004	13.004	0
12204	3	2963	1218	139723.4	3	7	0	0.0378	4.3E-06		3	9.471	9.471	0
5008	3	2963	3430	392443.5	8	14	3	0.0327	3E-06		3	18.384	18.384	2
7817	3	2963	1110	124411.1	4	35	35	0.1198	2.34E-05		3	12.53	12.53	4
18230	3	2963	129	14533.2	7	89	89	0.6357	0.0005127		3	19.424	19.424	7
53168	3	2963	362	41561.1	2	2	0	0.058	4.1E-06		3	3.744	3.744	0
1871	3	2963	753	83990.1	3	61	0	0.3546	6.02E-05		3	10.823	10.823	0
4631	3	2963	268	30011.7	6	32	32	0.4328	8.87E-05		3	20.385	20.385	6
1564	3	2963	334	37506.7	4	15	4	0.1617	3.34E-05		3	9.723	9.723	1
210	3	2963	331	38027.7	4	9	9	0.4079	2.02E-05		3	10.977	10.977	4
38218	3	2963	530	60758.2	21	364	0	0.3094	0.0005104		3	58.907	58.907	0
8262	3	2963	85	8990.8	4	41	0	0.3176	0.0003585		3	14.965	14.965	0
23014	3	2963	529	60015.8	18	290	21	0.327	0.0004074		3	63.838	63.838	3
48325	3	2963	1335	146789.4	32	263	214	0.3288	0.0001464		3	93.175	93.175	22
40292	3	2963	529	60395.9	12	175	32	0.2268	0.0002458		3	30.062	30.062	6
40282	3	2963	532	60819.4	23	191	13	0.5038	0.0002668		3	57.888	57.888	1
34212	3	2963	530	60983.3	23	489	23	0.417	0.0006857		3	70.09	70.09	1
4211	3	2963	404	46590.1	4	24	0	0.4827	4.41E-05		3	10.812	10.812	0
26517	3	2963	528	59910.1	6	64	0	0.0947	9.01E-05		3	14.171	14.171	0
1991	3	2963	531	60433.2	18	296	7	0.3371	0.0004143		3	67.042	67.042	1
6089	3	2963	531	59700.7	16	273	0	0.2674	0.0003821		3	59.082	59.082	0
31863	3	2963	694	79244	4	51	0	0.0591	5.46E-05		3	10.26	10.26	0
8216	3	2963	530	60816	3	9	9	0.3717	1.26E-05		3	8.026	8.026	3
48487	4	9085	1029	116507.8	1	1	0	0.0126	7E-07		3	2.434	2.434	0
Reverse_24000	4	9085	870	100208.1	2	2	0	0.0184	1.7E-06		3	3.043	3.043	0
9915	4	9085	30604	3391416.9	4	31	0	0.0092	8E-07		3	13.981	13.981	0
5461	4	9085	191	21592.5	1	1	0	0.3508	3.9E-06		3	2.154	2.154	0
34480	4	9085	314	34859.9	1	1	0	0.0637	2.4E-06		3	2.422	2.422	0
14810	4	9085	1294	149117.2	3	10	0	0.0317	5.7E-06		3	7.606	7.606	0
Reverse_54943	4	9085	5089	573592.6	3	3	0	0.01	4E-07		3	4.421	4.421	0
32334	4	9085	1256	141928.2	2	2	0	0.0143	1.2E-06		3	2.622	2.622	0
32344	4	9085	29616	3279372.5	17	19	0	0.0101	5E-07		3	39.742	39.742	0
457	4	9085	1368	146584.2	1	1	1	0.3077	5E-07		3	2.88	2.88	1
14809	4	9085	1284	148033.7	3	10	0	0.0319	5.8E-06		3	7.606	7.606	0
33191	4	9085	230	25996.6	2	9	1	0.1	2.91E-05		3	4.507	4.507	1
35914	4	9085	551	63987.9	4	4	0	0.1034	5.4E-06		3	7.784	7.784	0
52716	4	9085	1490	170923.9	15	36	0	0.1376	1.8E-05		3	40.374	40.374	0
44093	4	9085	1053	114157.3	3	5	0	0.0522	3.5E-06		3	7.91	7.91	0
Reverse_27555	4	9085	1642	184808	2	2	2	0.011	9E-07		3	2.398	2.398	2
50908	4	9085	279	31044.2	16	217	0	0.5341	0.000578		3	45.025	45.025	0
3615	4	9085	2439	259104.6	14	91	91	0.2612	2.77E-05		3	46.262	46.262	14
53615	4	9085	2439	259104.6	45	273	1	0.2612	8.32E-05		3	117.012	117.012	1
11495	4	9085	2345	265069.9	36	148	108	0.2422	4.69E-05		3	101.032	101.032	26
14362	4	9085	219	23324.1	6	34	0	0.3562	0.0001154		3	14.843	14.843	0
45098	4	9085	469	52955.2	2	5	0	0.0533	7.9E-06		3	5.401	5.401	0
34608	4	9085	324	36478.5	7	75	0	0.3549	0.000172		3	24.242	24.242	0
56494	4	9085	317	35702.6	7	75	7	0.3123	0.0001758		3	19.527	19.527	1
39665	4	9085	339	38984.1	3	7	6	0.1504	1.53E-05		3	8.425	8.425	2
32339	4	9085	29235	3235353.9	17	19	0	0.0065	5E-07		3	39.742	39.742	0
985	4	9085	1820	206352.6	3	11	0	0.0264	4.5E-06		3	7.494	7.494	0
56692	4	9085	393	42716.7	10	142	0	0.313	0.0002685		3	23.502	23.502	0
12740	4	9085	619	70373.2	1	1	0	0.0275	1.2E-06		3	2.019	2.019	0
56688	4	9085	375	40690.6	10	142	0	0.328	0.0002814		3	23.502	23.502	0
48117	4	9085	482	52345.5	3	14	0	0.1037	2.16E-05		3	10.677	10.677	0
31538	4	9085	960	101771.8	5	7	0	0.0656	5.4E-06		3	8.73	8.73	0
48115	4	9085	614	66036.6	3	14	0	0.0814	1.69E-05		3	10.677	10.677	0
53971	4	9085	986	104716.3	5	7	0	0.0639	5.3E-06		3	8.73	8.73	0
53972	4	9085	1023	108470.2	5	7	0	0.0616	5.1E-06		3	8.73	8.73	0
44644	4	9085	264	29528.4	6	68	0	0.2689	0.0001914		3	14.481	14.481	0
18496	4	9085	318	33616.5	3	7	0	0.1887	1.64E-05		3	8.674	8.674	0
53220	4	9085	33467	3713681.5	16	17	0	0.0059	4E-07		3	37.961	37.961	0
Reverse_29018	4	9085	1126	122564.3	1	1	0	0.0258	7E-07		3	2.359	2.359	0
44473	4	9085	2490	278745.5	1	1	0	0.0072	3E-07		3	2.64	2.64	0
1673	4	9085	1104	122795.1	1	2	0	0.0082	1.3E-06		3	2.047	2.047	0
398	4	9085	208	22431.9	1	1	0	0.5144	3.6E-06		3	2.013	2.013	0
50230	4	9085	2113	240687.3	2	13	0	0.0057	4.6E-06		3	4.33	4.33	0
1263	4	9085	533	56972	5	16	0	0.1839	2.23E-05		3	13.338	13.338	0
Reverse_16508	4	9085	5756	647996.8	3	3	0	0.0089	4E-07		3	4.421	4.421	0
44984	4	9085	1827	207166	4	11	0	0.0263	4.5E-06		3	9.24	9.24	0
Reverse_20324	4	9085	2093	238947.1	2	2	0	0.0119	7E-07		3	2.383	2.383	0
51115	4	9085	943	103850.9	16	108	0	0.2375	8.51E-05		3	47.27	47.27	0
3335	4	9085	937	105021.7	6	12	0	0.079	9.5E-06		3	12.404	12.404	0
15450	4	9085	670	74329	8	41	10	0	4.55E-05		3	16.866	16.866	1
53334	4	9085	910	99983.6	13	94	0	0.2187	7.68E-05		3	41.166	41.166	0
53616	4	9085	2342	249070.6	46	274	0	0.2728	8.69E-05		3	119.697	119.697	0
4809	4	9085	556	62233.5	24	313	0	0.6079	0.0004184		3	78.55	78.55	0
15451	4	9085	616	68331.9	6	28	0	0.0844	3.38E-05		3	12.19	12.19	0
55461	4	9085	191	21592.5	5	56	0	0.3508	0.0002179		3	13.425	13.425	0
1235	4	9085	1452	153235.2	1	3	0	0	1.5E-06		3	3.894	3.894	0
31875	4	9085	1049	110562.3	5	7	0	0.0601	5E-06		3	8.73	8.73	0
18497	4	9085	226	24083.5	2	6	0	0.208	1.97E-05		3	5.991	5.991	0
3297	4	9085	964	103796.2	4	22	22	0.0508	1.7E-05		3	9.888	9.888	4
35912	4	9085	523	60654	4	4	0	0.109	5.7E-06		3	7.784	7.784	0
52673	4	9085	755	86129.8	3	7	0	0.053	6.9E-06		3	7.452	7.452	0
Reverse_53220	4	9085	33467	3713681.5	14	47	0	0.0059	1E-06		3	20.415	20.415	0
48111	4	9085	214	23760.4	4	15	0	0.2757	5.21E-05		3	12.732	12.732	0
28121	4	9085	1720	181696.4	3	7	0	0.0227	3E-06		3	4.808	4.808	0
Reverse_53087	4	9085	1537	167534.3	1	1	0	0.0072	5E-07		3	3.206	3.206	0
19915	4	9085	30604	3391416.9	16	17	0	0.0092	4E-07		3	37.961	37.961	0
32342	4	9085	29185	3229604.7	17	19	0	0.0103	5E-07		3	39.742	39.742	0
53219	4	9085	33467	3713722.6	16	17	0	0.0085	4E-07		3	37.961	37.961	0
1782	4	9085	504	55366	2	7	0	0.1091	1.03E-05		3	5.135	5.135	0
9187	4	9085	8799	1009273.4	5	10	4	0.0097	8E-07		3	7.052	7.052	3
56914	4	9085	1450	161650.4	1	1	0	0.0186	5E-07		3	2.126	2.126	0
23463	4	9085	1038	112324.2	3	5	0	0.053	3.6E-06		3	7.91	7.91	0
48512	4	9085	788	84852.6	18	99	0	0.4378	9.34E-05		3	52.221	52.221	0
23217	4	9085	1237	137012	24	109	0	0.266	6.55E-05		3	64.597	64.597	0
37455	4	9085	960	101586.6	6	32	0	0.0719	2.48E-05		3	14.06	14.06	0
48599	4	9085	658	73364.2	10	87	1	0.2508	9.83E-05		3	31.68	31.68	1
50906	4	9085	325	36545.9	22	312	59	0.6492	0.0007134		3	65.116	65.116	2
4782	4	9085	966	109563.9	18	112	112	0.3033	8.62E-05		3	56.226	56.226	18
18205	4	9085	484	53918.3	30	439	0	0.6715	0.0006741		3	91.162	91.162	0
39140	4	9085	2599	291351.3	1	1	0	0.0046	3E-07		3	2.1	2.1	0
47800	4	9085	1463	164616	2	2	0	0.0212	1E-06		3	7.065	7.065	0
33125	4	9085	250	28366.5	3	21	0	0.112	6.24E-05		3	4.32	4.32	0
38584	4	9085	2664	298375.8	1	1	0	0.0045	3E-07		3	2.1	2.1	0
45291	4	9085	559	60823	1	1	0	0.0215	1.3E-06		3	2.262	2.262	0
Reverse_16507	4	9085	5808	653779.8	3	3	0	0.0088	4E-07		3	4.421	4.421	0
40138	4	9085	368	39979.9	2	7	0	0.1495	1.41E-05		3	5.135	5.135	0
40139	4	9085	257	27925.5	2	7	0	0.214	2.02E-05		3	5.135	5.135	0
Reverse_23999	4	9085	919	105921	2	2	0	0.0174	1.6E-06		3	3.043	3.043	0
8324	4	9085	1014	117467.5	2	2	2	0	1.5E-06		3	4.298	4.298	2
45290	4	9085	586	63842.5	1	1	0	0.0205	1.3E-06		3	2.262	2.262	0
32346	4	9085	31762	3517814.2	18	20	0	0.0099	5E-07		3	41.304	41.304	0
32345	4	9085	30654	3397106.8	18	20	0	0.0064	5E-07		3	41.304	41.304	0
32340	4	9085	29185	3229612.7	17	19	0	0.0103	5E-07		3	39.742	39.742	0
49455	4	9085	1341	143675.7	26	139	0	0.3139	7.7E-05		3	74.217	74.217	0
555	4	9085	1642	184808	6	22	9	0.011	1E-05		3	17.465	17.465	2
49458	4	9085	1369	146683.2	26	139	0	0	7.55E-05		3	74.217	74.217	0
5	4	9085	1368	146584.2	11	90	90	0.3077	4.89E-05		3	31.102	31.102	11
9111	4	9085	319	35712.2	22	192	70	0.5517	0.0004473		3	63.101	63.101	5
46858	4	9085	260	28996.5	10	166	138	0.5538	0.0004745		3	35.304	35.304	8
14363	4	9085	262	27892.4	7	45	0	0.355	0.0001276		3	18.166	18.166	0
4388	4	9085	2335	273424.5	11	27	0	0.0801	8.6E-06		3	28.255	28.255	0
Reverse_32339	4	9085	29235	3235353.9	13	46	0	0.0065	1.2E-06		3	18.932	18.932	0
Reverse_32343	4	9085	29266	3239634.7	13	46	0	0.0065	1.2E-06		3	18.932	18.932	0
48118	4	9085	574	61764.3	3	14	0	0.0871	1.81E-05		3	10.677	10.677	0
53838	4	9085	637	70388.9	2	6	0	0.0549	7E-06		3	5.744	5.744	0
9003	4	9085	475	53946.6	5	36	0	0.1747	5.63E-05		3	16.109	16.109	0
50092	4	9085	788	85837.9	15	86	0	0.3845	8.11E-05		3	45.387	45.387	0
53564	4	9085	1177	135753.1	5	21	0	0.0518	1.33E-05		3	11.259	11.259	0
3087	4	9085	1537	167534.3	3	6	0	0.0072	2.9E-06		3	8.585	8.585	0
4464	4	9085	264	29528.4	1	1	0	0.2689	2.8E-06		3	2.687	2.687	0
31065	4	9085	558	65414.6	6	16	0	0.1165	2.13E-05		3	11.533	11.533	0
Reverse_32346	4	9085	31762	3517814.2	16	49	0	0.0071	1.1E-06		3	22.92	22.92	0
57430	4	9085	356	38731.4	6	47	47	0.1685	9.81E-05		3	16.471	16.471	6
4080	4	9085	1792	202092.3	9	83	0	0.0162	3.44E-05		3	24.441	24.441	0
137	4	9085	971	109273.3	7	16	0	0.0566	1.22E-05		3	17.298	17.298	0
4985	4	9085	1820	206352.6	12	135	105	0.0264	5.51E-05		3	31.506	31.506	11
42148	4	9085	1214	133318.1	9	47	47	0.0939	2.88E-05		3	21.363	21.363	9
13407	4	9085	1741	193627.4	1	3	0	0.0103	1.3E-06		3	2.137	2.137	0
28066	4	9085	794	93248.9	7	17	0	0.0907	1.59E-05		3	12.94	12.94	0
37683	4	9085	865	101012.6	9	26	2	0.1168	2.23E-05		3	17.38	17.38	1
12358	4	9085	1452	153235.2	10	51	0	0	2.61E-05		3	22.029	22.029	0
29017	4	9085	2559	273334.3	11	51	0	0.0531	1.48E-05		3	24.191	24.191	0
Reverse_32341	4	9085	29100	3220550.4	13	46	0	0.0065	1.2E-06		3	18.932	18.932	0
32341	4	9085	29100	3220550.4	17	19	0	0.0103	5E-07		3	39.742	39.742	0
28282	4	9085	2403	269765.3	1	1	0	0.005	3E-07		3	2.1	2.1	0
42078	4	9085	273	31561.7	6	25	25	0.2161	6.81E-05		3	16.636	16.636	6
34960	4	9085	265	28725.3	4	21	0	0.1849	5.89E-05		3	9.965	9.965	0
35034	4	9085	2726	290919.5	3	18	0	0.0125	4.9E-06		3	6.729	6.729	0
52715	4	9085	2202	253266.4	18	39	0	0.1199	1.32E-05		3	46.334	46.334	0
52294	4	9085	473	53382.4	1	4	0	0.0233	6.3E-06		3	2.674	2.674	0
56496	4	9085	318	35883.6	4	6	3	0.1258	1.4E-05		3	6.87	6.87	2
9000	4	9085	252	27892.5	3	21	0	0.2381	6.19E-05		3	10.746	10.746	0
26	4	9085	1190	127977.6	4	9	0	0.3454	5.6E-06		3	9.096	9.096	0
981	4	9085	208	22431.9	8	60	60	0.5144	0.0002144		3	17.668	17.668	8
6784	4	9085	1945	223951.5	17	107	0	0.1111	4.09E-05		3	45.982	45.982	0
35915	4	9085	727	84938.8	3	3	0	0.0619	3.1E-06		3	6.846	6.846	0
35916	4	9085	752	88312.7	3	3	0	0.0598	3E-06		3	6.846	6.846	0
12741	4	9085	605	68860.4	1	1	0	0.0281	1.2E-06		3	2.019	2.019	0
7874	4	9085	323	36343.6	1	4	0	0.0495	9.2E-06		3	3.482	3.482	0
31876	4	9085	1096	115176.6	5	7	0	0.0575	4.7E-06		3	8.73	8.73	0
14393	4	9085	203	23554.6	2	2	0	0.0837	7.3E-06		3	3.045	3.045	0
14394	4	9085	217	25204.4	2	2	0	0.0783	6.8E-06		3	3.045	3.045	0
4462	4	9085	536	58831.4	1	1	0	0.0299	1.4E-06		3	2.687	2.687	0
43739	4	9085	1653	185351.2	2	2	2	0.0151	9E-07		3	2.251	2.251	2
Reverse_2039	4	9085	1387	154524.1	1	1	0	0.005	5E-07		3	2.023	2.023	0
Reverse_54290	4	9085	919	101834.4	1	1	0	0.0076	8E-07		3	2.023	2.023	0
7743	4	9085	806	89247.7	40	642	642	0.6452	0.0005919		3	145.294	145.294	40
261	4	9085	1190	127977.6	25	285	187	0.3454	0.000178		3	75.87	75.87	11
1545	4	9085	670	74329	14	182	0	0	0.0002019		3	41.799	41.799	0
4389	4	9085	2280	267012.2	11	27	0	0.082	8.8E-06		3	28.255	28.255	0
28324	4	9085	1014	117467.5	5	21	0	0	1.54E-05		3	11.259	11.259	0
5848	4	9085	184	21563	2	23	0	0.1522	9.29E-05		3	6.699	6.699	0
6692	4	9085	393	42716.7	1	6	6	0.313	1.13E-05		3	4.274	4.274	1
56691	4	9085	475	51633.6	21	280	0	0.5474	0.0004381		3	61.862	61.862	0
18448	4	9085	124	13689.6	1	5	0	0.1855	3E-05		3	3.317	3.317	0
21781	4	9085	371	39251.2	3	7	0	0.1617	1.4E-05		3	8.674	8.674	0
Reverse_2038	4	9085	1367	152428	1	1	0	0.0051	5E-07		3	2.023	2.023	0
17861	4	9085	107	12230.2	1	7	0	0.1402	4.86E-05		3	3.893	3.893	0
25576	4	9085	209	23315.1	4	23	0	0.2679	8.18E-05		3	8.626	8.626	0
25122	4	9085	432	47441.6	7	36	28	0.2824	6.19E-05		3	18.173	18.173	2
34961	4	9085	436	47871.8	3	19	0	0.1055	3.24E-05		3	8.867	8.867	0
44289	4	9085	382	41936.3	4	20	0	0.178	3.89E-05		3	12.126	12.126	0
49789	4	9085	390	44490.7	6	29	0	0.2103	5.53E-05		3	13.588	13.588	0
40194	4	9085	504	56731.8	7	24	6	0.2063	3.54E-05		3	17.581	17.581	2
21785	4	9085	437	46218.8	3	7	0	0.1373	1.19E-05		3	8.674	8.674	0
Reverse_32340	4	9085	29185	3229612.7	13	46	0	0.0065	1.2E-06		3	18.932	18.932	0
Reverse_32344	4	9085	29616	3279372.5	13	46	0	0.0064	1.2E-06		3	18.932	18.932	0
Reverse_53223	4	9085	26938	2989983.6	9	41	0	0.0048	1.1E-06		3	14.415	14.415	0
33190	4	9085	176	19989.3	1	8	0	0.0625	3.38E-05		3	3.156	3.156	0
1848	4	9085	1416	158248.2	2	3	3	0.029	1.6E-06		3	3.651	3.651	2
4176	4	9085	1624	181270.2	2	2	2	0.0203	9E-07		3	2.454	2.454	2
35913	4	9085	764	89405.2	4	4	0	0.0746	3.9E-06		3	7.784	7.784	0
56913	4	9085	1441	160698	1	1	0	0.0187	5E-07		3	2.126	2.126	0
48486	4	9085	1010	114469.8	1	1	0	0.0129	7E-07		3	2.434	2.434	0
56980	4	9085	1846	208349.5	1	1	0	0.0092	4E-07		3	2.024	2.024	0
39091	4	9085	420	46842.6	1	1	0	0.031	1.8E-06		3	2.952	2.952	0
42327	4	9085	3203	358661	2	2	0	0.0131	5E-07		3	2.748	2.748	0
52717	4	9085	2329	267907.1	20	43	4	0.1202	1.37E-05		3	49.498	49.498	2
54653	4	9085	2448	275556	11	25	19	0.0731	7.6E-06		3	31.642	31.642	8
50907	4	9085	317	35677.4	20	253	0	0.5678	0.0005931		3	58.214	58.214	0
42569	4	9085	935	108009.4	5	21	0	0.0652	1.67E-05		3	11.259	11.259	0
Reverse_52688	4	9085	1865	214930.7	2	2	2	0.0145	8E-07		3	2.193	2.193	2
40141	4	9085	512	56163.4	2	7	0	0.1074	1.02E-05		3	5.135	5.135	0
Reverse_16001	4	9085	5582	629169.2	2	2	0	0.0029	3E-07		3	2.733	2.733	0
Reverse_53613	4	9085	2542	271479.3	1	1	0	0.0114	3E-07		3	2.359	2.359	0
20046	4	9085	922	104492.7	1	2	0	0.0217	1.6E-06		3	2.547	2.547	0
41928	4	9085	3353	376493.3	1	1	0	0.0057	2E-07		3	2.095	2.095	0
Reverse_47629	4	9085	1324	152195.9	1	1	1	0.0106	6E-07		3	2.104	2.104	1
48845	4	9085	3658	409492.7	2	2	0	0.0115	4E-07		3	2.748	2.748	0
50091	4	9085	787	85709.9	14	75	0	0.3482	7.08E-05		3	39.951	39.951	0
18939	4	9085	532	58340.5	2	6	0	0.0658	8.4E-06		3	5.744	5.744	0
43038	4	9085	3284	353697.3	18	130	0	0.0843	2.94E-05		3	54.593	54.593	0
56689	4	9085	378	41871.5	22	279	0	0.5582	0.0005485		3	64.117	64.117	0
56690	4	9085	539	58806.3	25	335	0	0.5288	0.0004619		3	71.957	71.957	0
51113	4	9085	916	101110.5	15	98	0	0.2009	7.95E-05		3	40.543	40.543	0
53221	4	9085	35390	3923074.1	18	20	0	0	4E-07		3	41.304	41.304	0
48114	4	9085	239	26321.6	4	15	0	0.2469	4.66E-05		3	12.732	12.732	0
34607	4	9085	428	48102.7	8	77	0	0.3154	0.0001337		3	28.562	28.562	0
54196	4	9085	292	32676.1	10	89	0	0.4966	0.0002265		3	29.806	29.806	0
12963	4	9085	491	55687.1	13	88	53	0.3585	0.0001332		3	34.517	34.517	8
56397	4	9085	317	35722.6	6	68	0	0.224	0.0001594		3	14.481	14.481	0
40167	4	9085	459	53357.9	9	75	0	0.3159	0.0001214		3	30.266	30.266	0
38208	4	9085	851	93475.2	8	15	12	0.1269	1.31E-05		3	18.2	18.2	7
13408	4	9085	1585	176270.7	1	3	0	0.0114	1.4E-06		3	2.137	2.137	0
8265	4	9085	426	46605.8	4	10	0	0.108	1.74E-05		3	8.687	8.687	0
48030	4	9085	978	113107.6	11	53	15	0.1585	4.03E-05		3	30.218	30.218	4
5390	4	9085	348	38902.1	5	36	0	0.227	7.69E-05		3	13.282	13.282	0
14012	4	9085	242	27021.1	4	21	0	0.1281	6.45E-05		3	9.128	9.128	0
41904	4	9085	893	98207.8	13	94	0	0.2228	7.82E-05		3	41.166	41.166	0
16395	4	9085	342	40142.9	8	64	0	0.3801	0.0001391		3	27.06	27.06	0
40168	4	9085	455	52946.6	8	67	0	0.2879	0.0001094		3	26.343	26.343	0
49787	4	9085	71	8082.1	1	10	0	0.1127	0.0001047		3	2.165	2.165	0
23592	4	9085	1274	136664	27	142	0	0.3509	8.28E-05		3	77.236	77.236	0
23631	4	9085	1231	132156.6	27	142	0	0.3631	8.57E-05		3	77.236	77.236	0
49456	4	9085	1414	151934	27	142	0	0.3161	7.46E-05		3	77.236	77.236	0
14811	4	9085	1185	135983.7	3	10	0	0.0346	6.3E-06		3	7.606	7.606	0
Reverse_19915	4	9085	30604	3391416.9	14	47	0	0.0064	1.1E-06		3	20.415	20.415	0
Reverse_9187	4	9085	8799	1009273.4	6	15	2	0.0092	1.3E-06		3	8.494	8.494	2
809	4	9085	556	62233.5	2	9	0	0.6079	1.2E-05		3	4.778	4.778	0
34479	4	9085	265	29292.8	1	1	0	0.0755	2.8E-06		3	2.422	2.422	0
40140	4	9085	389	42809	2	7	0	0.1414	1.34E-05		3	5.135	5.135	0
Reverse_32345	4	9085	30654	3397106.8	14	47	0	0.0064	1.1E-06		3	20.415	20.415	0
Reverse_53083	4	9085	1557	169840.4	1	1	0	0.0071	5E-07		3	3.206	3.206	0
23462	4	9085	1216	131380.1	3	5	0	0.0452	3.1E-06		3	7.91	7.91	0
48116	4	9085	526	56913.9	3	14	0	0.0951	1.98E-05		3	10.677	10.677	0
8264	4	9085	504	55531.1	4	10	0	0.0913	1.47E-05		3	8.687	8.687	0
4808	4	9085	673	75819.4	30	382	0	0.5854	0.0004218		3	93.174	93.174	0
48922	4	9085	237	26234.6	15	170	33	0.7764	0.0005331		3	42.884	42.884	3
Reverse_53219	4	9085	33467	3713722.6	14	47	0	0.0059	1E-06		3	20.415	20.415	0
Reverse_53221	4	9085	35390	3923074.1	16	49	0	0	1E-06		3	22.92	22.92	0
61	4	9085	1190	127977.6	2	9	0	0.3454	5.6E-06		3	5.185	5.185	0
43	4	9085	208	22431.9	4	7	7	0.5144	2.5E-05		3	7.928	7.928	4
21782	4	9085	394	41626.6	3	7	0	0.1523	1.32E-05		3	8.674	8.674	0
35007	4	9085	3926	428826	1	5	0	0.002	9E-07		3	2.126	2.126	0
28907	4	9085	198	22282.3	4	4	4	0.2121	1.5E-05		3	8.861	8.861	4
7285	4	9085	1045	111215.6	3	7	0	0.0373	5E-06		3	4.808	4.808	0
13406	4	9085	1741	193653.5	1	3	0	0.0103	1.3E-06		3	2.137	2.137	0
Reverse_16002	4	9085	5589	629926.6	2	2	0	0.0029	3E-07		3	2.733	2.733	0
3292	4	9085	669	74705	4	7	2	0.0658	7.8E-06		3	8.11	8.11	2
Reverse_29017	4	9085	2559	273334.3	1	1	0	0.0113	3E-07		3	2.359	2.359	0
54567	4	9085	3748	419806.1	2	5	4	0.0093	1E-06		3	6.154	6.154	1
26201	4	9085	776	82221.5	1	2	0	0.0116	1.9E-06		3	2.047	2.047	0
7658	4	9085	1755	199008.2	2	2	0	0.0103	8E-07		3	2.622	2.622	0
34896	4	9085	1179	129731.5	74	846	846	0.5301	0.0005332		3	234.402	234.402	74
18208	4	9085	507	56614.9	30	439	0	0.641	0.0006435		3	91.162	91.162	0
9457	4	9085	1368	146584.2	2	20	0	0.3077	1.09E-05		3	5.748	5.748	0
9458	4	9085	1369	146683.2	4	30	6	0	1.63E-05		3	10.143	10.143	2
18209	4	9085	340	38346.9	18	181	0	0.5559	0.0003956		3	46.974	46.974	0
Reverse_26377	4	9085	606	67834.8	2	16	16	0.0545	1.96E-05		3	3.738	3.738	2
50362	4	9085	439	51904.7	1	1	1	0.0387	1.7E-06		3	2.369	2.369	1
33808	4	9085	994	105362.5	5	7	0	0.0634	5.2E-06		3	8.73	8.73	0
54731	4	9085	2033	228784.6	1	2	0	0.0054	7E-07		3	2.483	2.483	0
4197	4	9085	289	32198.7	12	200	34	0.5017	0.0005143		3	36.705	36.705	2
14361	4	9085	126	12994.9	2	4	0	0.2619	2.36E-05		3	5.298	5.298	0
12955	4	9085	1024	118592	5	21	0	0.0596	1.52E-05		3	11.259	11.259	0
17698	4	9085	1034	119555.5	5	21	0	0.059	1.51E-05		3	11.259	11.259	0
46410	4	9085	1075	123486.4	5	21	0	0.0567	1.45E-05		3	11.259	11.259	0
44290	4	9085	470	51762.4	5	24	4	0.166	3.79E-05		3	14.351	14.351	1
50090	4	9085	704	76415.4	14	75	0	0.3892	7.92E-05		3	39.951	39.951	0
207	4	9085	532	59220.9	3	22	0	0.6109	3.07E-05		3	5.547	5.547	0
Reverse_32342	4	9085	29185	3229604.7	13	46	0	0.0065	1.2E-06		3	18.932	18.932	0
49425	4	9085	437	47215	6	45	45	0.27	7.65E-05		3	18.837	18.837	6
50330	4	9085	174	20061.1	3	12	0	0.2816	5.13E-05		3	8.551	8.551	0
25733	4	9085	546	60091.3	2	7	0	0.1007	9.5E-06		3	5.135	5.135	0
9456	4	9085	1414	151934	2	20	0	0.3161	1.05E-05		3	5.748	5.748	0
22780	4	9085	2526	267836.6	2	15	0	0.0107	4.4E-06		3	5.452	5.452	0
48112	4	9085	234	25853.3	4	15	0	0.2521	4.76E-05		3	12.732	12.732	0
48113	4	9085	239	26357.5	4	15	0	0.2469	4.66E-05		3	12.732	12.732	0
7455	4	9085	960	101586.6	1	1	0	0.0719	8E-07		3	2.624	2.624	0
13742	4	9085	972	109404.3	4	13	0	0.0566	9.9E-06		3	10.672	10.672	0
54197	4	9085	289	32198.7	10	89	0	0.5017	0.0002289		3	29.806	29.806	0
9156	4	9085	5180	571908.6	2	5	0	0.0044	7E-07		3	4.924	4.924	0
18206	4	9085	487	54277.5	30	439	0	0.6674	0.0006699		3	91.162	91.162	0
613	4	9085	2542	271479.3	5	15	0	0.0574	4.4E-06		3	11.21	11.21	0
38585	4	9085	2643	295986.7	1	1	0	0.0045	3E-07		3	2.1	2.1	0
Reverse_54289	4	9085	992	110713.8	1	1	0	0.0071	7E-07		3	2.023	2.023	0
54289	4	9085	992	110713.8	1	1	0	0.0071	7E-07		3	2.532	2.532	0
Reverse_11035	4	9085	1286	146035.7	2	2	0	0.0233	1.2E-06		3	2.482	2.482	0
50329	4	9085	174	19929.2	11	100	0	0.7414	0.0004271		3	30.098	30.098	0
52885	4	9085	189	21574	11	100	0	0.6825	0.0003932		3	30.098	30.098	0
111	4	9085	923	101815.7	7	38	28	0	3.06E-05		3	18.915	18.915	6
34606	4	9085	465	52405	10	92	15	0.3699	0.000147		3	35.775	35.775	2
53614	4	9085	2541	269635.1	48	296	0	0.266	8.66E-05		3	127.219	127.219	0
32343	4	9085	29266	3239634.7	17	19	0	0.0065	5E-07		3	39.742	39.742	0
6703	4	9085	563	59690.2	3	4	2	0.071	5.3E-06		3	7.294	7.294	2
9004	4	9085	775	87602.9	7	45	0	0.151	4.32E-05		3	22.165	22.165	0
9005	4	9085	720	81455.7	7	45	0	0.1625	4.64E-05		3	22.165	22.165	0
4807	4	9085	667	75223	30	382	0	0.5907	0.0004256		3	93.174	93.174	0
3334	4	9085	910	99983.6	6	12	0	0.2187	9.8E-06		3	12.404	12.404	0
43040	4	9085	2677	288499	18	130	0	0.1035	3.61E-05		3	54.593	54.593	0
49788	4	9085	615	69204.8	10	83	40	0.2407	0.0001003		3	27.788	27.788	3
50666	4	9085	503	54026.8	8	47	6	0.167	6.94E-05		3	20.723	20.723	2
21808	4	9085	317	35963.6	7	50	0	0.3691	0.0001172		3	23.769	23.769	0
48110	4	9085	591	63241.1	7	35	21	0.1489	4.4E-05		3	20.262	20.262	4
9002	4	9085	407	46149.7	5	36	0	0.2039	6.57E-05		3	16.109	16.109	0
18498	4	9085	244	25925.7	2	6	0	0.1926	1.83E-05		3	5.991	5.991	0
5301	4	9085	346	37978.4	29	564	564	0.6908	0.0012114		3	90.132	90.132	29
5247	4	9085	1199	134978	5	24	24	0.055	1.49E-05		3	11.357	11.357	5
51116	4	9085	950	104556.1	16	108	0	0.2358	8.45E-05		3	47.27	47.27	0
44985	4	9085	1820	206352.6	4	11	0	0.0264	4.5E-06		3	9.24	9.24	0
56685	4	9085	384	40594.2	9	122	122	0.3958	0.0002361		3	31.148	31.148	9
3705	4	9085	152	16392.7	16	240	240	0.7171	0.0011734		3	63.853	63.853	16
43981	4	9085	208	22431.9	9	98	0	0.5144	0.0003501		3	27.852	27.852	0
18207	4	9085	532	59220.9	30	439	0	0.6109	0.0006132		3	91.162	91.162	0
13844	4	9085	642	71672.9	2	9	0	0.0483	1.04E-05		3	5.538	5.538	0
13743	4	9085	962	108252.8	4	13	0	0.0572	1E-05		3	10.672	10.672	0
40802	4	9085	1792	202092.3	2	9	9	0.0162	3.7E-06		3	4.504	4.504	2
Reverse_53086	4	9085	1556	169769.4	1	1	0	0.0071	5E-07		3	3.206	3.206	0
51114	4	9085	923	101815.7	15	98	0	0	7.89E-05		3	40.543	40.543	0
53613	4	9085	2542	271479.3	12	55	0	0.0574	1.61E-05		3	25.667	25.667	0
49457	4	9085	1368	146584.2	26	139	0	0.3077	7.55E-05		3	74.217	74.217	0
26169	4	9085	1190	127977.6	25	138	0	0.3454	8.62E-05		3	71.52	71.52	0
13741	4	9085	971	109273.3	4	13	0	0.0566	9.9E-06		3	10.672	10.672	0
4945	4	9085	1368	146584.2	5	29	1	0.3077	1.58E-05		3	8.764	8.764	1
169	4	9085	1190	127977.6	19	118	27	0.3454	7.37E-05		3	50.62	50.62	4
45386	5	4496	2883	332687.7	21	48	0	0.0964	1.24E-05		3	46.593	46.593	0
50465	5	4496	838	94304.5	8	23	0	0.1241	2.04E-05		3	17.269	17.269	0
2189	5	4496	832	91479.9	2	2	0	0.0204	1.8E-06		3	3.809	3.809	0
22263	5	4496	175	20345.4	12	116	0	0.6057	0.0004926		3	28.42	28.42	0
36804	5	4496	209	23514.2	2	12	0	0.0574	4.27E-05		3	4.848	4.848	0
44668	5	4496	439	50161.2	28	411	0	0.5854	0.0006957		3	76.424	76.424	0
Reverse_4299	5	4496	4306	492011.4	2	2	2	0.0067	3E-07		3	2.564	2.564	2
14986	5	4496	424	47346.9	4	13	0	0.1509	2.28E-05		3	10.885	10.885	0
5329	5	4496	393	45007.9	13	104	104	0	0.0001967		3	43.236	43.236	13
2553	5	4496	108	11915	1	2	0	0.1204	1.38E-05		3	2.027	2.027	0
26934	5	4496	594	67293.7	1	4	0	0.0522	5E-06		3	2.84	2.84	0
49028	5	4496	467	54660.5	1	1	0	0.0236	1.6E-06		3	2.445	2.445	0
1578	5	4496	319	35892	1	10	0	0.0282	2.33E-05		3	2.097	2.097	0
2798	5	4496	1325	148775.6	20	249	5	0	0.0001397		3	55.555	55.555	3
34243	5	4496	923	101507.7	3	17	0	0.0314	1.37E-05		3	6.638	6.638	0
13993	5	4496	789	86717	3	17	0	0.0368	1.6E-05		3	6.638	6.638	0
51906	5	4496	1823	205508.1	4	7	0	0.0307	2.9E-06		3	9.101	9.101	0
17742	5	4496	967	108426.9	3	18	0	0.0414	1.38E-05		3	7.182	7.182	0
56236	5	4496	1326	149378.2	7	26	0	0.0701	1.46E-05		3	16.395	16.395	0
53290	5	4496	393	45007.9	31	413	413	0	0.000781		3	100.217	100.217	31
7697	5	4496	231	25886.3	1	4	0	0.5065	1.29E-05		3	2.313	2.313	0
2572	5	4496	702	73636.3	7	40	0	0.1068	4.23E-05		3	15.108	15.108	0
2658	5	4496	1089	120699.9	2	3	0	0.034	2E-06		3	5.103	5.103	0
41046	5	4496	1026	117369.5	3	4	0	0.0478	2.9E-06		3	5.949	5.949	0
16078	5	4496	893	98500.6	2	3	0	0.0414	2.5E-06		3	5.103	5.103	0
5735	5	4496	1514	166733.5	2	5	0	0.0092	2.5E-06		3	4.623	4.623	0
29673	5	4496	527	57406.4	1	1	0	0.0342	1.4E-06		3	2.157	2.157	0
53223	5	4496	26938	2989983.6	13	15	0	0.0084	4E-07		3	31.164	31.164	0
7696	5	4496	241	26248.2	1	4	0	0.4855	1.23E-05		3	2.313	2.313	0
Reverse_47659	5	4496	2544	280519.1	2	7	1	0.0071	2E-06		3	2.674	2.674	1
38410	5	4496	1575	180397.5	58	516	168	0.506	0.0002435		3	171.671	171.671	20
2554	5	4496	302	32744.2	2	11	0	0.0795	2.71E-05		3	4.356	4.356	0
Reverse_53596	5	4496	4300	493553.9	2	11	0	0.0044	1.9E-06		3	3.022	3.022	0
33253	5	4496	1161	132789.7	2	2	0	0.031	1.3E-06		3	5.588	5.588	0
44665	5	4496	750	85900.8	49	612	0	0.572	0.0006064		3	136.122	136.122	0
1904	5	4496	1796	202154.5	15	179	46	0.0312	7.41E-05		3	52.408	52.408	3
7618	5	4496	589	63473.4	3	3	3	0.0645	3.8E-06		3	7.687	7.687	3
31031	5	4496	776	86318.6	3	9	0	0.0619	8.6E-06		3	7.188	7.188	0
28911	5	4496	972	108956	1	9	0	0.0226	6.9E-06		3	3.952	3.952	0
27698	5	4496	376	42764.1	12	63	0	0.4601	0.0001245		3	34.153	34.153	0
45987	5	4496	4644	531691.8	25	104	6	0.078	1.66E-05		3	64.526	64.526	2
43825	5	4496	143	16115.5	1	1	0	0	5.2E-06		3	3.314	3.314	0
44667	5	4496	802	92400.2	53	662	10	0.586	0.0006134		3	145.62	145.62	1
2302	5	4496	547	61168.9	7	45	0	0.1828	6.11E-05		3	19.794	19.794	0
3216	5	4496	720	78029.2	1	5	0	0.0306	5.2E-06		3	3.745	3.745	0
3215	5	4496	684	73736	1	5	0	0.0322	5.4E-06		3	3.745	3.745	0
18833	5	4496	779	87274.7	18	96	0	0.2798	9.16E-05		3	43.23	43.23	0
33254	5	4496	1117	127675.1	2	2	0	0.0322	1.3E-06		3	5.588	5.588	0
29890	5	4496	476	51657.7	16	141	0	0.3929	0.0002201		3	36.702	36.702	0
50741	5	4496	953	106979.7	13	99	18	0.2141	7.72E-05		3	39.257	39.257	2
39530	5	4496	802	92114.5	4	8	2	0.0885	7.4E-06		3	9.988	9.988	2
Reverse_14763	5	4496	3779	433854.2	2	2	2	0.0079	4E-07		3	2.803	2.803	2
45542	5	4496	580	63689.3	28	378	0	0.5328	0.0004843		3	86.47	86.47	0
50697	5	4496	1818	210396.3	1	10	0	0.005	4.1E-06		3	2.097	2.097	0
54415	5	4496	562	61361.6	30	390	12	0.5783	0.0005157		3	91.131	91.131	2
36805	5	4496	152	16931.1	2	12	0	0.0789	5.87E-05		3	4.848	4.848	0
27696	5	4496	241	26248.2	6	31	0	0.4855	9.56E-05		3	21.203	21.203	0
6587	5	4496	543	60950.9	4	8	0	0.1215	1.09E-05		3	9.538	9.538	0
20997	5	4496	580	65333.1	4	8	0	0.1138	1.03E-05		3	9.538	9.538	0
26368	5	4496	956	109437.4	3	4	0	0.0513	3.1E-06		3	5.949	5.949	0
50466	5	4496	791	88933.6	8	23	0	0.1315	2.16E-05		3	17.269	17.269	0
37725	5	4496	1345	147800.3	6	36	28	0.0535	1.99E-05		3	11.597	11.597	5
38651	5	4496	604	70965.5	29	286	0	0.4652	0.0003519		3	75.018	75.018	0
9319	5	4496	1742	202556.2	2	11	1	0.0115	4.7E-06		3	3.538	3.538	1
1526	5	4496	1855	215370.4	2	11	0	0.0135	4.4E-06		3	3.444	3.444	0
34244	5	4496	890	97899.9	3	17	0	0.0326	1.42E-05		3	6.638	6.638	0
38888	5	4496	1201	134825.5	1	3	0	0.0117	1.9E-06		3	2.925	2.925	0
7973	5	4496	1142	130450.4	37	345	0	0.4597	0.0002245		3	112.874	112.874	0
11520	5	4496	1151	131788.1	37	345	0	0.4561	0.0002228		3	112.874	112.874	0
53563	5	4496	484	52257.5	4	11	2	0.126	1.69E-05		3	8.818	8.818	2
2990	5	4496	503	55609.9	6	32	19	0.1948	4.73E-05		3	17.528	17.528	2
32798	5	4496	1325	148775.6	1	1	0	0	6E-07		3	2.342	2.342	0
37754	5	4496	737	83056	1	1	1	0.0231	1E-06		3	2.247	2.247	1
50698	5	4496	1844	213261.7	1	10	0	0.0049	4E-06		3	2.097	2.097	0
45385	5	4496	2284	261238.9	14	39	0	0.0836	1.27E-05		3	33.34	33.34	0
19141	5	4496	487	55487.8	1	1	0	0.0329	1.5E-06		3	2.608	2.608	0
Reverse_46408	5	4496	783	84686.9	1	1	0	0.0294	9E-07		3	2.053	2.053	0
Reverse_46409	5	4496	782	84615.9	1	1	0	0.0294	1E-06		3	2.053	2.053	0
1525	5	4496	1853	215383.6	2	11	0	0.0135	4.4E-06		3	3.444	3.444	0
6059	5	4496	305	34309.8	10	70	36	0	0.0001706		3	26.202	26.202	4
44666	5	4496	789	90760.2	52	652	0	0.5792	0.0006141		3	142.406	142.406	0
37686	5	4496	1344	161820.2	26	156	17	0.2537	8.63E-05		3	62.957	62.957	4
42227	5	4496	614	69315.7	1	4	0	0.0505	4.8E-06		3	2.84	2.84	0
7972	5	4496	1044	119333.8	35	326	0	0.4741	0.0002321		3	106.672	106.672	0
37	5	4496	690	74390.8	3	12	12	0.0652	1.29E-05		3	7.099	7.099	3
46380	5	4496	270	30942.1	4	13	0	0.237	3.58E-05		3	13.006	13.006	0
46379	5	4496	269	30855.1	4	13	0	0.2379	3.59E-05		3	13.006	13.006	0
16679	5	4496	758	85741.8	8	36	0	0.1544	3.53E-05		3	19.699	19.699	0
8632	5	4496	1262	139772.5	9	38	2	0.103	2.24E-05		3	21.634	21.634	1
12881	5	4496	450	52439.1	1	6	0	0.0356	9.9E-06		3	3.822	3.822	0
18835	5	4496	433	49027.2	12	48	0	0.2956	8.24E-05		3	27.831	27.831	0
25735	5	4496	1514	166733.5	1	3	0	0.0092	1.5E-06		3	2.096	2.096	0
18834	5	4496	541	60942.9	13	49	0	0.2921	6.73E-05		3	29.835	29.835	0
23193	5	4496	428	47068.6	3	7	0	0.1192	1.22E-05		3	10.07	10.07	0
23191	5	4496	428	46990.6	3	7	0	0.1192	1.22E-05		3	10.07	10.07	0
17238	5	4496	746	82229.9	2	9	0	0.0295	9E-06		3	5.088	5.088	0
17369	5	4496	635	69909.7	1	1	0	0.0283	1.2E-06		3	2.157	2.157	0
23728	5	4496	690	74390.8	4	16	0	0.0652	1.72E-05		3	10.136	10.136	0
45292	5	4496	585	63903.8	1	1	0	0.0205	1.3E-06		3	2.262	2.262	0
17741	5	4496	764	83170.9	3	18	0	0.0524	1.75E-05		3	7.182	7.182	0
9364	5	4496	997	111474.2	3	12	0	0.0451	8.9E-06		3	9.798	9.798	0
56059	5	4496	305	34309.8	4	11	0	0	2.68E-05		3	10.117	10.117	0
51905	5	4496	1809	203765.2	4	7	0	0.031	2.9E-06		3	9.101	9.101	0
28440	5	4496	208	23589.6	2	5	0	0.101	1.79E-05		3	4.591	4.591	0
22264	5	4496	227	26300.2	13	119	0	0.5286	0.0003896		3	31.306	31.306	0
2303	5	4496	599	67253	9	48	3	0.2087	5.96E-05		3	24.116	24.116	2
45607	5	4496	443	51546	2	2	0	0.0474	3.4E-06		3	3.511	3.511	0
38650	5	4496	583	68482.3	29	286	0	0.482	0.0003646		3	75.018	75.018	0
8808	5	4496	316	35947.7	2	8	3	0.057	1.88E-05		3	3.754	3.754	1
3728	5	4496	690	74390.8	2	3	0	0.0652	3.2E-06		3	4.981	4.981	0
48107	5	4496	385	44702.1	6	8	0	0.2442	1.54E-05		3	14.566	14.566	0
54019	5	4496	927	107018.1	1	1	0	0.0183	8E-07		3	2.013	2.013	0
49027	5	4496	433	50779.7	1	1	0	0.0254	1.7E-06		3	2.445	2.445	0
38887	5	4496	1186	133309	1	3	0	0.0118	1.9E-06		3	2.925	2.925	0
27697	5	4496	231	25886.3	6	31	0	0.5065	9.97E-05		3	21.203	21.203	0
12880	5	4496	1038	119391.8	2	9	3	0.0337	6.4E-06		3	5.728	5.728	1
20998	5	4496	587	66019.5	4	8	0	0.1124	1.01E-05		3	9.538	9.538	0
23087	5	4496	1680	188740.7	1	3	0	0.0083	1.3E-06		3	2.925	2.925	0
26371	5	4496	249	28370.8	1	2	0	0.0643	6E-06		3	3.037	3.037	0
45258	5	4496	298	33189.5	4	11	0	0.1913	2.74E-05		3	10.117	10.117	0
1524	5	4496	1828	212183	2	11	0	0.0137	4.5E-06		3	3.444	3.444	0
6673	5	4496	218	23289.2	1	11	0	0	3.75E-05	immunoglobulin enhancer-binding protein 1 - mouse (fragment)	3	2.892	2.892	0
28913	5	4496	835	91854.6	1	9	0	0.0263	8E-06		3	3.952	3.952	0
28912	5	4496	1029	114909	1	9	0	0.0214	6.5E-06		3	3.952	3.952	0
22265	5	4496	231	26881.4	12	100	0	0.4805	0.0003217		3	28.722	28.722	0
51904	5	4496	1796	202154.5	4	7	0	0.0312	2.9E-06		3	9.101	9.101	0
38701	5	4496	577	67706.9	19	161	106	0.3588	0.0002074		3	43.887	43.887	14
14985	5	4496	392	43909	4	13	0	0.1633	2.46E-05		3	10.885	10.885	0
45986	5	4496	3882	445350.5	22	93	0	0.085	1.78E-05		3	57.877	57.877	0
27699	5	4496	337	38153.5	6	31	0	0.3472	6.84E-05		3	21.203	21.203	0
27700	5	4496	349	39651.4	12	63	0	0.4957	0.0001341		3	34.153	34.153	0
56237	5	4496	1338	150610.9	7	26	0	0.0695	1.44E-05		3	16.395	16.395	0
8086	5	4496	354	38982	5	20	0	0.1949	4.2E-05		3	11.727	11.727	0
50315	5	4496	601	61547	3	29	0	0.0416	3.59E-05		3	8.073	8.073	0
33252	5	4496	1229	140513.6	2	2	0	0.0293	1.2E-06		3	5.588	5.588	0
30356	5	4496	455	49863.2	18	147	5	0.4791	0.0002401		3	41.966	41.966	1
45608	5	4496	402	46866.3	2	2	0	0.0522	3.7E-06		3	3.511	3.511	0
4382	5	4496	143	16115.5	7	27	0	0	0.0001403		3	18.998	18.998	0
2555	5	4496	342	37286.9	2	11	0	0.0702	2.39E-05		3	4.356	4.356	0
1212	5	4496	907	99229.5	7	22	22	0.1389	1.8E-05		3	16.976	16.976	7
47090	5	4496	2525	291797.2	21	48	0	0.1101	1.41E-05		3	46.593	46.593	0
44269	5	4496	648	70751.4	2	3	0	0.034	3.4E-06		3	3.417	3.417	0
50665	5	4496	447	47557.4	5	33	0	0.1253	5.49E-05		3	12.528	12.528	0
8085	5	4496	319	35168	5	20	0	0.2163	4.66E-05		3	11.727	11.727	0
45988	5	4496	4047	464491.1	23	98	0	0.0848	1.8E-05		3	61.107	61.107	0
28914	5	4496	779	86357	1	9	0	0.0282	8.6E-06		3	3.952	3.952	0
44270	5	4496	672	73639.9	2	3	0	0.0327	3.3E-06		3	3.417	3.417	0
46633	5	4496	1950	213457.4	5	17	1	0.0282	6.5E-06		3	12.4	12.4	1
38010	6	682	106	12621.3	8	36	36	0.7547	0.0002524		3	18.355	18.355	8
9989	6	682	454	50962.7	10	50	0	0.3656	8.18E-05		3	29.002	29.002	0
38735	6	682	733	82492.7	2	4	0	0.0314	4.1E-06		3	4.493	4.493	0
33676	6	682	3238	369909.5	8	14	0	0.0244	3.2E-06		3	14.699	14.699	0
33675	6	682	3197	365055.1	8	14	0	0.0247	3.3E-06		3	14.699	14.699	0
40226	6	682	1516	175443.5	15	82	0	0.1418	4.02E-05		3	38.556	38.556	0
2944	6	682	444	51170.1	1	7	0	0.0203	1.17E-05		3	2.242	2.242	0
34354	6	682	1192	136446.1	19	96	0	0.25	5.99E-05		3	51.726	51.726	0
37766	6	682	447	49265.8	2	4	0	0.0537	6.7E-06		3	5.066	5.066	0
40227	6	682	1719	199641.4	16	84	0	0.1408	3.63E-05		3	42.146	42.146	0
17029	6	682	1226	139788.1	2	2	0	0.0196	1.2E-06		3	4.732	4.732	0
34760	6	682	271	31215.6	1	2	2	0.0738	5.5E-06		3	2.342	2.342	1
31644	6	682	706	79581.3	2	4	0	0	4.2E-06		3	4.493	4.493	0
17796	6	682	741	83606.6	2	4	0	0.031	4E-06		3	4.493	4.493	0
6928	6	682	2007	232310.7	18	108	0	0.137	4E-05		3	49.45	49.45	0
38291	6	682	397	44684.2	3	22	4	0.1184	4.12E-05		3	12.008	12.008	1
23146	6	682	512	57036.3	3	32	32	0.1074	4.64E-05		3	9.863	9.863	3
1644	6	682	706	79581.3	1	2	0	0	2.1E-06		3	3.142	3.142	0
21363	6	682	338	36087	7	66	53	0.3728	0.0001451		3	20.439	20.439	5
435	6	682	1229	140302.3	6	19	0	0.2425	1.15E-05		3	14.804	14.804	0
54592	6	682	492	57143.6	4	14	0	0.1098	2.11E-05		3	10.427	10.427	0
41941	6	682	719	81243.1	2	4	0	0.032	4.1E-06		3	4.493	4.493	0
17028	6	682	1297	148060.4	3	3	0	0.027	1.7E-06		3	6.818	6.818	0
8570	6	682	3200	365829.6	1	2	0	0	5E-07		3	2.314	2.314	0
18570	6	682	3200	365829.6	8	14	0	0	3.3E-06		3	14.699	14.699	0
578	6	682	458	50452.5	2	4	0	0.0524	6.5E-06		3	5.066	5.066	0
28930	6	682	441	48979	5	36	36	0.22	6.07E-05		3	16.728	16.728	5
2945	6	682	430	49761.4	1	7	0	0.0209	1.21E-05		3	2.242	2.242	0
38785	6	682	523	57400.5	1	1	1	0.0249	1.4E-06		3	2.08	2.08	1
34353	6	682	1184	135644.7	19	96	0	0.2517	6.03E-05		3	51.726	51.726	0
35797	6	682	945	107870	12	74	13	0.1672	5.82E-05		3	32.202	32.202	3
38769	6	682	462	51094.2	1	1	0	0.0303	1.6E-06		3	2.893	2.893	0
38733	6	682	735	82775.9	2	4	0	0.0313	4E-06		3	4.493	4.493	0
4194	6	682	719	81243.1	2	23	0	0.032	2.38E-05		3	4.27	4.27	0
49387	6	682	710	78413.4	13	76	0	0.1746	7.95E-05		3	34.309	34.309	0
53258	6	682	437	48858	2	4	4	0.0366	6.8E-06		3	3.063	3.063	2
49386	6	682	676	74524.5	13	76	0	0.1834	8.35E-05		3	34.309	34.309	0
38770	6	682	548	59715.5	1	1	0	0.0255	1.4E-06		3	2.893	2.893	0
38734	6	682	724	81525.3	2	4	0	0.0318	4.1E-06		3	4.493	4.493	0
34355	6	682	1229	140302.3	19	96	0	0.2425	5.8E-05		3	51.726	51.726	0
53	7	497	108	11847.9	1	50	0	0.537	0.000344		3	3.972	3.972	0
531	7	497	108	11847.9	12	129	0	0.537	0.0008876		3	31.698	31.698	0
21330	7	497	189	20134.8	5	30	0	0.3386	0.000118		3	13.896	13.896	0
34592	7	497	3859	427553.9	2	2	0	0.0049	4E-07		3	2.315	2.315	0
27549	7	497	350	40128.2	9	102	0	0.3629	0.0002166		3	35.398	35.398	0
54745	7	497	745	80632.1	6	64	0	0.1356	6.38E-05		3	19.954	19.954	0
3122	7	497	108	11847.9	1	3	0	0.537	2.06E-05		3	2.702	2.702	0
54744	7	497	579	63162.2	6	64	0	0.1744	8.21E-05		3	19.954	19.954	0
36855	7	497	220	24813.7	2	2	0	0	6.8E-06		3	3.53	3.53	0
41874	7	497	5175	590055.7	2	2	0	0.0037	3E-07		3	2.315	2.315	0
17035	7	497	6995	784348.3	3	6	4	0.0036	6E-07		3	4.1	4.1	2
6855	7	497	220	24813.7	1	1	0	0	3.4E-06		3	2.029	2.029	0
13969	7	497	118	13143.6	6	22	0	0.4915	0.0001386		3	11.667	11.667	0
54743	7	497	439	47344.3	5	45	0	0.2027	7.62E-05		3	17.351	17.351	0
2245	7	497	178	18933.4	6	38	1	0.4494	0.0001586		3	18.593	18.593	1
122	7	497	108	11847.9	3	9	0	0.537	6.19E-05		3	8.217	8.217	0
26050	7	497	7717	869975.9	2	2	0	0.0025	2E-07		3	2.315	2.315	0
15749	7	497	104	11471.8	2	2	0	0.2212	1.43E-05		3	3.53	3.53	0
312	7	497	108	11847.9	10	69	0	0.537	0.0004748		3	22.863	22.863	0
54746	7	497	392	41914.3	5	45	0	0.227	8.53E-05		3	17.351	17.351	0
2244	7	497	147	15533.9	4	18	0	0.3741	9.1E-05		3	12.051	12.051	0
53122	7	497	108	11847.9	6	22	0	0.537	0.0001514		3	11.667	11.667	0
41873	7	497	4962	554705.2	2	2	0	0.0038	3E-07		3	2.315	2.315	0
43039	8	3411	2207	239249	17	116	0	0.1178	3.91E-05		3	50.315	50.315	0
7784	8	3411	1915	217595.8	2	7	0	0.0146	2.7E-06		3	6.059	6.059	0
42690	8	3411	418	47337.1	2	5	0	0.0478	8.9E-06		3	3.14	3.14	0
44986	8	3411	1666	189232.2	3	8	0	0.0156	3.6E-06		3	5.501	5.501	0
3026	8	3411	213	23460.5	12	174	0	0.6714	0.0006071		3	38.654	38.654	0
50659	8	3411	451	50530.4	6	52	0	0	8.57E-05		3	17.026	17.026	0
17868	8	3411	260	28986.8	11	82	0	0.5846	0.0002344		3	30.029	30.029	0
9072	8	3411	456	49177.2	1	1	0	0.0921	1.6E-06		3	3.066	3.066	0
3024	8	3411	214	23074.3	12	174	0	0.6682	0.0006042		3	38.654	38.654	0
3025	8	3411	255	27588	16	269	0	0.7098	0.0007839		3	50.445	50.445	0
12467	8	3411	315	37076.3	10	112	0	0.4921	0.0002642		3	34.181	34.181	0
33764	8	3411	240	26337.3	8	72	53	0.3625	0.0002229		3	24.957	24.957	6
14064	8	3411	859	95924.5	4	17	10	0.078	1.47E-05		3	9.833	9.833	3
17027	8	3411	1010	114381.1	3	3	0	0.0347	2.2E-06		3	6.818	6.818	0
8729	8	3411	554	60795.1	10	46	0	0.2365	6.17E-05		3	20.993	20.993	0
6840	8	3411	299	33257.9	9	89	0	0.3512	0.0002212		3	27.414	27.414	0
19069	8	3411	531	57323.5	2	2	0	0.0791	2.8E-06		3	6.077	6.077	0
46770	8	3411	614	69422.5	19	157	0	0.4414	0.00019		3	59.379	59.379	0
19071	8	3411	596	64033.8	2	2	0	0.0705	2.5E-06		3	6.077	6.077	0
50660	8	3411	1140	126754.2	12	72	14	0.1184	4.69E-05		3	27.506	27.506	5
4828	8	3411	181	20191.7	4	102	0	0.2431	0.0004188		3	11.754	11.754	0
Reverse_56263	8	3411	1808	206127.9	2	3	0	0.0149	1.2E-06		3	2.902	2.902	0
8338	8	3411	306	33956.2	5	44	44	0.2908	0.0001069		3	17.729	17.729	5
7785	8	3411	1922	218478.3	2	7	0	0.0146	2.7E-06		3	6.059	6.059	0
53287	8	3411	525	58409.7	8	61	0	0.2095	8.63E-05		3	18.135	18.135	0
37232	8	3411	397	41425.4	23	223	12	0.4912	0.0004174		3	77.598	77.598	4
930	8	3411	767	86363.5	2	19	0	0.0548	1.84E-05		3	6.102	6.102	0
26208	8	3411	1906	211306.3	1	1	1	0.011	4E-07		3	2.022	2.022	1
27250	8	3411	241	28575.3	8	83	0	0.5477	0.0002559		3	28.422	28.422	0
45108	8	3411	621	70287.9	20	165	8	0.496	0.0001975		3	63.324	63.324	1
36445	8	3411	114	12781.7	1	3	0	0.1754	1.96E-05		3	3.029	3.029	0
10071	8	3411	1808	189689.7	1	1	1	0.0498	4E-07		3	2.126	2.126	1
19018	8	3411	293	32869.6	3	9	0	0.1433	2.28E-05		3	7.096	7.096	0
36220	8	3411	941	106636.7	2	2	2	0.0266	1.6E-06		3	2.917	2.917	2
54924	8	3411	147	16117.4	1	1	0	0.0544	5.1E-06		3	2.034	2.034	0
13078	8	3411	370	41664.1	1	3	0	0.0297	6E-06		3	2.065	2.065	0
5254	8	3411	552	60279.5	3	26	0	0.1413	3.5E-05		3	8.77	8.77	0
53289	8	3411	736	82884.7	9	62	0	0.1984	6.26E-05		3	23.502	23.502	0
22604	8	3411	185	21386.6	3	13	11	0.2486	5.22E-05		3	5.988	5.988	2
6838	8	3411	307	34147.2	7	74	0	0.2313	0.0001791		3	16.941	16.941	0
32751	8	3411	795	89213.2	6	40	0	0.1119	3.74E-05		3	15.666	15.666	0
47835	8	3411	220	25067.7	5	28	0	0.2773	9.46E-05		3	11.401	11.401	0
25	8	3411	858	95234.9	4	9	0	0.5291	7.8E-06		3	9.096	9.096	0
43037	8	3411	2001	217308.1	17	116	0	0.1299	4.31E-05		3	50.315	50.315	0
44713	8	3411	218	25163.3	1	1	0	0.078	3.4E-06		3	2.168	2.168	0
549	8	3411	858	95234.9	1	1	0	0.5291	9E-07		3	2.134	2.134	0
Reverse_53565	8	3411	4691	533843.1	2	2	0	0.0038	3E-07		3	2.4	2.4	0
36628	8	3411	255	28298.7	1	1	0	0.102	2.9E-06		3	2.434	2.434	0
34227	8	3411	436	47641.6	8	30	5	0.2706	5.11E-05		3	19.479	19.479	2
5065	8	3411	451	50530.4	5	21	18	0	3.46E-05		3	14.831	14.831	4
52232	8	3411	279	30891.4	3	9	0	0.2115	2.4E-05		3	9.69	9.69	0
40203	8	3411	589	65637.3	15	76	0	0.3005	9.59E-05		3	33.956	33.956	0
40201	8	3411	622	69222.1	15	76	0	0.2846	9.08E-05		3	33.956	33.956	0
3662	8	3411	504	55272.5	18	177	151	0.1448	0.000261		3	56.056	56.056	16
8727	8	3411	554	60811.1	10	46	0	0.2365	6.17E-05		3	20.993	20.993	0
42689	8	3411	652	72521.1	5	28	9	0.0997	3.19E-05		3	12.36	12.36	2
3021	8	3411	202	21955.8	11	201	0	0.7129	0.0007395		3	36.11	36.11	0
45107	8	3411	616	69779.6	19	157	0	0.4399	0.0001894		3	59.379	59.379	0
52233	8	3411	305	33733.8	3	9	0	0.1934	2.19E-05		3	9.69	9.69	0
38531	8	3411	516	56772	9	36	0	0.2248	5.18E-05		3	17.514	17.514	0
35255	8	3411	473	51939.1	4	21	0	0.1649	3.3E-05		3	14.801	14.801	0
6770	8	3411	614	69422.5	41	333	0	0.4414	0.000403		3	133.291	133.291	0
3027	8	3411	209	22605	12	174	0	0.6842	0.0006187		3	38.654	38.654	0
35254	8	3411	552	60279.5	4	21	0	0.1413	2.83E-05		3	14.801	14.801	0
53288	8	3411	765	86088.4	9	62	0	0.1908	6.02E-05		3	23.502	23.502	0
46642	8	3411	660	71480.3	9	88	0	0.2258	9.91E-05		3	36.847	36.847	0
30754	8	3411	465	52036.6	8	51	51	0.2473	8.15E-05		3	19.649	19.649	8
13079	8	3411	424	47983.5	3	6	3	0.1274	1.05E-05		3	9.148	9.148	2
34228	8	3411	394	43121.3	6	25	0	0.2183	4.72E-05		3	15.309	15.309	0
37318	8	3411	635	68639.9	9	88	0	0.2346	0.000103		3	36.847	36.847	0
36629	8	3411	504	55272.5	4	16	15	0.1448	2.36E-05		3	11.886	11.886	3
31500	8	3411	558	62522.4	6	23	14	0.1631	3.06E-05		3	14.551	14.551	2
50475	8	3411	227	26205.7	2	2	1	0.1674	6.5E-06		3	5.338	5.338	1
5727	8	3411	537	59142.4	2	6	0	0.041	8.3E-06		3	3.332	3.332	0
43733	8	3411	703	76281.9	4	9	0	0.0626	9.5E-06		3	6.749	6.749	0
54748	8	3411	1127	125679.2	3	16	16	0.0284	1.06E-05		3	7.067	7.067	3
9307	8	3411	767	86363.5	3	13	7	0.0548	1.26E-05		3	7.748	7.748	1
12464	8	3411	315	37022.5	12	117	0	0.5746	0.000276		3	38.931	38.931	0
5730	8	3411	908	97374.1	4	9	0	0.0485	7.4E-06		3	6.749	6.749	0
19019	8	3411	419	46804.6	3	9	0	0.1002	1.6E-05		3	7.096	7.096	0
42556	8	3411	781	87641.7	22	168	0	0.3688	0.0001599		3	61.073	61.073	0
19072	8	3411	456	49177.2	2	2	0	0.0921	3.3E-06		3	6.077	6.077	0
8673	8	3411	922	100731.3	6	32	0	0.0488	2.58E-05		3	18.576	18.576	0
4829	8	3411	288	32114.8	7	132	0	0.2431	0.0003406		3	18.311	18.311	0
7167	8	3411	325	38071.6	1	1	1	0.0277	2.3E-06		3	2.062	2.062	1
17867	8	3411	379	42529.8	15	103	9	0.5541	0.000202		3	41.056	41.056	3
44377	8	3411	446	49699.1	4	9	0	0.0964	1.5E-05		3	8.182	8.182	0
20610	8	3411	534	58650.1	2	6	0	0.0412	8.3E-06		3	3.332	3.332	0
43734	8	3411	898	95943.3	4	9	0	0.049	7.4E-06		3	6.749	6.749	0
35258	8	3411	226	23833.9	3	20	0	0.2832	6.58E-05		3	11.826	11.826	0
54925	8	3411	858	95234.9	46	590	240	0.5291	0.000511		3	134.613	134.613	15
12465	8	3411	227	26582.6	7	66	0	0.3789	0.0002161		3	19.825	19.825	0
54926	8	3411	538	59633.8	31	350	0	0.5204	0.0004835		3	87.529	87.529	0
Reverse_2248	8	3411	1918	217232.5	2	3	0	0.0141	1.2E-06		3	2.902	2.902	0
27251	8	3411	209	24936.5	6	71	0	0.4976	0.0002525		3	20.971	20.971	0
7786	8	3411	1950	221289.8	2	7	0	0.0144	2.7E-06		3	6.059	6.059	0
19070	8	3411	632	68095.1	2	2	0	0.0665	2.4E-06		3	6.077	6.077	0
4510	8	3411	616	69779.6	1	1	0	0.4399	1.2E-06		3	2.098	2.098	0
35257	8	3411	464	50265.3	4	21	0	0.1681	3.36E-05		3	14.801	14.801	0
48673	8	3411	922	100731.3	1	3	0	0.0488	2.4E-06		3	5.554	5.554	0
50414	9	3729	228	26166.7	2	13	13	0.1711	4.24E-05		3	5.904	5.904	2
25267	9	3729	808	99545.7	17	109	0	0.255	0.0001003		3	39.824	39.824	0
1938	9	3729	120	13594.2	3	12	0	0.2333	7.43E-05		3	6.955	6.955	0
2702	9	3729	1272	130087.4	3	5	0	0.033	2.9E-06		3	5.577	5.577	0
Reverse_40690	9	3729	2243	247474.8	2	2	2	0.0218	7E-07		3	2.914	2.914	2
17935	9	3729	1551	172022.1	1	3	3	0.0097	1.4E-06		3	2.636	2.636	1
39048	9	3729	218	25666.9	29	908	112	0.7339	0.0030953		3	80.388	80.388	10
2212	9	3729	248	27306.4	5	45	45	0.3266	0.0001348		3	13.981	13.981	5
16041	9	3729	921	102195.8	1	4	0	0.025	3.2E-06		3	3.977	3.977	0
16039	9	3729	853	94952	1	4	0	0.027	3.5E-06		3	3.977	3.977	0
15485	9	3729	2502	272038.7	131	1045	0	0.5524	0.0003104		3	409.356	409.356	0
53810	9	3729	177	19288.6	1	1	0	0.113	4.2E-06		3	3.569	3.569	0
Reverse_8214	9	3729	977	104953	1	1	0	0.0225	8E-07		3	2.159	2.159	0
14271	9	3729	214	25068.4	14	286	0	0.5654	0.0009932		3	34.796	34.796	0
904	9	3729	218	25674.9	1	1	0	0.555	3.4E-06		3	2.249	2.249	0
20513	9	3729	1411	160799.1	20	71	0	0.1928	3.74E-05		3	52.476	52.476	0
2707	9	3729	192	22577.5	7	25	3	0.5833	9.68E-05		3	21.585	21.585	2
39027	9	3729	253	29606.1	53	1259	0	0.8142	0.0036981		3	140.613	140.613	0
3223	9	3729	259	30049	4	51	51	0.4672	0.0001463		3	14.985	14.985	4
47293	9	3729	373	38792.1	8	56	19	0.2815	0.0001116		3	22.225	22.225	2
21746	9	3729	418	46717.4	5	18	18	0.1938	3.2E-05		3	12.303	12.303	5
39026	9	3729	218	25935	52	1283	54	0.8899	0.0043737		3	141.68	141.68	8
40379	9	3729	218	25586.9	11	117	0	0.5367	0.0003988		3	28.74	28.74	0
40380	9	3729	232	27272.6	11	117	0	0.5043	0.0003748		3	28.74	28.74	0
48513	9	3729	1220	134340.1	3	5	5	0.0303	3E-06		3	6.106	6.106	3
49105	9	3729	887	102623.6	3	6	0	0.0406	5E-06		3	6.887	6.887	0
526	9	3729	808	99545.7	1	1	0	0.255	9E-07		3	2.225	2.225	0
29201	9	3729	327	34267.7	9	54	11	0.3547	0.0001227		3	23.526	23.526	1
49824	9	3729	483	54139.3	4	30	8	0.1284	4.62E-05		3	12.234	12.234	1
41586	9	3729	142	15509.5	1	1	0	0.1408	5.2E-06		3	3.569	3.569	0
29259	9	3729	90	10498.4	2	153	0	0.1889	0.0012633		3	7.414	7.414	0
14830	9	3729	1162	126517	2	4	3	0.0413	2.6E-06		3	8.416	8.416	1
4982	9	3729	483	54139.3	6	41	12	0.1284	6.31E-05		3	15.145	15.145	3
15531	9	3729	1455	169617.8	2	2	2	0.0186	1E-06		3	2.992	2.992	2
10729	9	3729	1296	148041.9	18	63	0	0.1944	3.61E-05		3	48.901	48.901	0
contaminant_KERATIN14	9	3729	638	65812.1	7	43	1	0.0737	5.01E-05		3	14.189	14.189	1
49104	9	3729	496	55983.4	1	4	0	0.0302	6E-06		3	2.149	2.149	0
4910	9	3729	496	55983.4	1	22	0	0.0302	3.3E-05		3	2.491	2.491	0
1936	9	3729	144	16066.4	4	13	0	0.3681	6.71E-05		3	9.188	9.188	0
contaminant_KERATIN15	9	3729	629	64453.6	6	42	0	0.0588	4.96E-05		3	12.384	12.384	0
39045	9	3729	218	25674.9	14	286	0	0.555	0.000975		3	34.796	34.796	0
27073	9	3729	192	22577.5	21	441	0	0.5833	0.0017069		3	51.801	51.801	0
15483	9	3729	2406	261278.9	123	981	0	0.527	0.000303		3	391.196	391.196	0
52175	9	3729	119	12549.6	1	5	0	0.1092	3.12E-05		3	2.743	2.743	0
5217	9	3729	119	12549.6	19	323	0	0.1092	0.0020171		3	62.412	62.412	0
32236	9	3729	259	30049	14	286	0	0.4672	0.0008206		3	34.796	34.796	0
Reverse_41782	9	3729	349	36613.1	1	1	1	0.0315	2.1E-06		3	2.014	2.014	1
8447	9	3729	655	68401.8	2	9	0	0.0198	1.02E-05		3	6.07	6.07	0
16578	9	3729	208	24514.3	14	286	0	0.5817	0.0010218		3	34.796	34.796	0
33934	9	3729	4545	504422.7	16	51	1	0.0491	8.3E-06		3	36.179	36.179	1
8446	9	3729	618	64930	2	9	0	0.021	1.08E-05		3	6.07	6.07	0
16040	9	3729	1092	121460.4	1	4	0	0.0211	2.7E-06		3	3.977	3.977	0
20512	9	3729	1453	165405.2	20	71	0	0.1872	3.63E-05		3	52.476	52.476	0
8450	9	3729	661	68976	2	9	0	0.0197	1.01E-05		3	6.07	6.07	0
39046	9	3729	218	25682	24	455	2	0.7339	0.0015511		3	59.337	59.337	1
39028	9	3729	261	30786.6	44	1041	0	0.6973	0.002964		3	120.468	120.468	0
39044	9	3729	181	21296.6	9	259	0	0.4475	0.0010634		3	22.788	22.788	0
15484	9	3729	2504	272238.8	134	1058	0	0.5587	0.000314		3	421.094	421.094	0
49005	9	3729	845	94062.5	1	1	0	0.0178	9E-07		3	2.147	2.147	0
37685	9	3729	266	32176.3	6	40	0	0.2556	0.0001118		3	14.553	14.553	0
39029	9	3729	244	28519.5	45	1230	0	0.7869	0.0037462		3	120.986	120.986	0
29987	10	3378	410	44907	19	212	0	0.3951	0.0003843		3	60.164	60.164	0
1693	10	3378	1286	144478.7	6	21	21	0.0179	1.21E-05		3	12.913	12.913	6
20831	10	3378	454	51721	2	4	0	0.0771	6.5E-06		3	7.146	7.146	0
6654	10	3378	1437	160791.4	2	2	1	0.0271	1E-06		3	6.473	6.473	1
17022	10	3378	1275	146429	5	30	0	0.0502	1.75E-05		3	15.064	15.064	0
57068	10	3378	450	50183.4	2	6	0	0.0733	9.9E-06		3	5.445	5.445	0
17013	10	3378	1247	143041.4	5	30	0	0.0513	1.79E-05		3	15.064	15.064	0
54385	10	3378	668	75225.7	2	4	0	0.0524	4.4E-06		3	7.146	7.146	0
53274	10	3378	2167	252674.6	38	155	136	0.2617	5.32E-05		3	108.601	108.601	33
1695	10	3378	1007	116886.5	3	12	4	0.0546	8.9E-06		3	8.199	8.199	2
37898	10	3378	744	83669.9	2	4	0	0.047	4E-06		3	7.146	7.146	0
43390	10	3378	474	52631.6	2	6	0	0.0696	9.4E-06		3	5.445	5.445	0
20829	10	3378	545	61977.2	2	4	0	0.0642	5.5E-06		3	7.146	7.146	0
4575	10	3378	111	12236.2	2	26	0	0.1622	0.0001741		3	5.004	5.004	0
29986	10	3378	404	44168.7	15	196	0	0.3515	0.0003605		3	48.638	48.638	0
4845	10	3378	420	46434.1	12	111	111	0.4643	0.0001964		3	35.888	35.888	12
19722	10	3378	138	15176.5	16	175	0	0	0.0009424		3	43.33	43.33	0
5280	10	3378	1222	138364.7	6	23	0	0.0188	1.4E-05		3	15.554	15.554	0
17011	10	3378	1275	146327.1	5	30	0	0.0502	1.75E-05		3	15.064	15.064	0
17017	10	3378	1304	149831.7	6	37	0	0.0544	2.11E-05		3	16.511	16.511	0
1883	10	3378	2000	228404.4	6	35	0	0.034	1.3E-05		3	14.017	14.017	0
17019	10	3378	1228	140818.4	5	30	0	0.0521	1.82E-05		3	15.064	15.064	0
42875	10	3378	481	54699.7	16	106	106	0.4324	0.0001638		3	45.346	45.346	16
7021	10	3378	1200	137532.7	4	24	0	0.0533	1.49E-05		3	11.052	11.052	0
49160	10	3378	315	35697.9	3	25	25	0.2032	5.9E-05		3	11.977	11.977	3
37055	10	3378	1578	174591.5	5	31	0	0.0292	1.46E-05		3	9.027	9.027	0
23478	10	3378	497	54410.4	1	1	0	0.0423	1.5E-06		3	2.502	2.502	0
17021	10	3378	1200	137532.7	5	30	0	0.0533	1.86E-05		3	15.064	15.064	0
6653	10	3378	822	92909.6	1	1	0	0	9E-07		3	2.858	2.858	0
17380	10	3378	1632	185219.8	3	22	0	0.0159	1E-05		3	6.554	6.554	0
1880	10	3378	2000	228428.3	6	35	0	0.034	1.3E-05		3	14.017	14.017	0
510	10	3378	483	54853.3	1	1	0	0.0393	1.5E-06		3	3.249	3.249	0
37057	10	3378	1567	173423.9	5	31	0	0.0294	1.47E-05		3	9.027	9.027	0
Reverse_41943	10	3378	1139	128403.9	1	2	0	0.0202	1.3E-06		3	2.018	2.018	0
46690	10	3378	401	46036.3	3	9	0	0.0873	1.67E-05		3	4.788	4.788	0
46693	10	3378	242	27884.6	14	171	0	0.6777	0.0005251		3	38.121	38.121	0
20828	10	3378	400	45837	2	4	0	0.0875	7.4E-06		3	7.146	7.146	0
51938	10	3378	449	50079.3	1	1	0	0.069	1.7E-06		3	2.81	2.81	0
46422	10	3378	381	43304.3	1	10	0	0.0236	1.95E-05		3	2.599	2.599	0
1060	10	3378	379	42935.1	7	33	0	0.2982	6.47E-05		3	23.668	23.668	0
40538	10	3378	791	88471.3	10	44	44	0.196	4.13E-05		3	26.336	26.336	10
46259	10	3378	838	99473.2	3	4	1	0.0525	3.5E-06		3	6.342	6.342	1
972	10	3378	138	15176.5	2	73	0	0	0.0003931		3	6.759	6.759	0
2324	10	3378	1029	118169.6	5	11	7	0.0632	7.9E-06		3	10.015	10.015	2
51934	10	3378	363	40923.8	1	1	0	0.0854	2E-06		3	2.81	2.81	0
51935	10	3378	340	38389.3	1	1	0	0.0912	2.2E-06		3	2.81	2.81	0
38663	10	3378	406	45298.7	25	133	133	0.6305	0.0002434		3	61.104	61.104	25
53034	10	3378	363	42031.8	1	1	0	0.0523	2E-06		3	2.505	2.505	0
15101	10	3378	483	54853.3	1	1	0	0.0393	1.5E-06		3	2.505	2.505	0
Reverse_16937	10	3378	1286	144478.7	1	2	0	0.0179	1.2E-06		3	2.018	2.018	0
17018	10	3378	1253	143844.7	6	37	0	0.0567	2.19E-05		3	16.511	16.511	0
76	10	3378	320	35597.9	1	1	0	0	2.3E-06		3	2.443	2.443	0
51936	10	3378	446	49735.3	1	1	0	0.0695	1.7E-06		3	2.81	2.81	0
51403	10	3378	511	55757.1	1	1	0	0.0411	1.5E-06		3	2.502	2.502	0
27624	10	3378	1000	115226.6	3	22	0	0.026	1.63E-05		3	6.554	6.554	0
7380	10	3378	1632	185219.8	6	23	0	0.0159	1.05E-05		3	15.982	15.982	0
48429	10	3378	694	77476.8	4	16	0	0.049	1.71E-05		3	6.642	6.642	0
653	10	3378	822	92909.6	3	26	0	0	2.35E-05		3	6.748	6.748	0
51937	10	3378	466	52176.4	1	1	0	0.0665	1.6E-06		3	2.81	2.81	0
46386	10	3378	767	90800.9	6	22	22	0.09	2.13E-05		3	12.411	12.411	6
55684	10	3378	452	50036.4	2	6	0	0.073	9.9E-06		3	5.445	5.445	0
42342	10	3378	277	31645	2	3	0	0.1011	8E-06		3	3.392	3.392	0
31271	10	3378	1666	185739.1	1	1	0	0.018	4E-07		3	2.323	2.323	0
40657	10	3378	803	91295.1	6	28	24	0.1071	2.59E-05		3	17.641	17.641	3
54755	10	3378	216	24504.3	11	123	0	0.4491	0.0004232		3	29.198	29.198	0
Reverse_13558	10	3378	5588	599909.5	1	2	0	0.0013	3E-07		3	2.021	2.021	0
46691	10	3378	255	29844.4	2	8	0	0.0667	2.33E-05		3	3.156	3.156	0
Reverse_33420	10	3378	1158	130464.8	1	2	0	0.0199	1.3E-06		3	2.018	2.018	0
54957	10	3378	164	17941.8	19	566	356	0.75	0.0025648		3	53.705	53.705	1
Reverse_13557	10	3378	5588	599851.5	1	2	0	0.0013	3E-07		3	2.021	2.021	0
35014	10	3378	120	14136.2	4	81	81	0.3667	0.0005016		3	9.602	9.602	4
3034	10	3378	363	42031.8	11	60	0	0.0523	0.0001228		3	37.138	37.138	0
2517	10	3378	493	55091.4	15	159	0	0.3083	0.0002397		3	45.662	45.662	0
39238	10	3378	2069	219310.5	1	1	0	0.0126	4E-07		3	2.162	2.162	0
Reverse_55280	10	3378	1222	138364.7	1	2	0	0.0188	1.2E-06		3	2.018	2.018	0
2323	10	3378	425	47978	4	4	0	0.1176	7E-06		3	6.943	6.943	0
45654	10	3378	1947	206639.9	1	1	0	0.0134	4E-07		3	2.162	2.162	0
33133	10	3378	327	37294.9	2	3	0	0.0856	6.8E-06		3	3.392	3.392	0
17009	10	3378	1252	143534.8	6	37	0	0.0567	2.2E-05		3	16.511	16.511	0
Reverse_21448	10	3378	775	88567	2	2	1	0.0258	1.9E-06		3	2.829	2.829	1
13805	10	3378	467	51165.7	1	1	0	0.045	1.6E-06		3	2.502	2.502	0
4157	10	3378	198	21886.2	2	8	8	0.1212	3E-05		3	4.782	4.782	2
17010	10	3378	1327	152431.1	6	37	0	0.0535	2.07E-05		3	16.511	16.511	0
17016	10	3378	1229	140935.4	6	37	0	0.0578	2.24E-05		3	16.511	16.511	0
39826	10	3378	861	96754.8	2	4	0	0.0407	3.5E-06		3	7.146	7.146	0
31272	10	3378	1672	186402.3	1	1	0	0.0179	4E-07		3	2.323	2.323	0
17024	10	3378	1224	140442	5	30	0	0.0523	1.82E-05		3	15.064	15.064	0
46692	10	3378	403	46252.5	23	288	0	0.598	0.0005311		3	64.152	64.152	0
8158	10	3378	423	46526.7	3	6	6	0.0615	1.05E-05		3	4.99	4.99	3
17008	10	3378	1275	146236	6	37	0	0.0557	2.16E-05		3	16.511	16.511	0
17012	10	3378	1270	145742.6	5	30	0	0.0504	1.76E-05		3	15.064	15.064	0
14670	10	3378	138	14905.8	3	34	0	0.1957	0.0001831		3	5.941	5.941	0
32320	10	3378	156	17018.6	18	210	0	0.6154	0.0010004		3	48.47	48.47	0
17023	10	3378	1247	143143.2	5	30	0	0.0513	1.79E-05		3	15.064	15.064	0
33135	10	3378	329	37551	16	209	0	0.4772	0.0004721		3	44.225	44.225	0
Reverse_16936	10	3378	1279	143703.4	1	2	0	0.018	1.2E-06		3	2.018	2.018	0
2788	10	3378	4128	471149.6	4	6	6	0.0107	1.1E-06		3	4.876	4.876	4
31270	10	3378	1672	186502.5	1	1	0	0.0179	4E-07		3	2.323	2.323	0
45655	10	3378	2158	229044.7	1	1	0	0.012	3E-07		3	2.162	2.162	0
17014	10	3378	1280	146922.3	6	37	0	0.0555	2.15E-05		3	16.511	16.511	0
17015	10	3378	1252	143636.6	6	37	0	0.0567	2.2E-05		3	16.511	16.511	0
37056	10	3378	1579	174690.6	5	31	0	0.0291	1.46E-05		3	9.027	9.027	0
17020	10	3378	1223	140233.9	5	30	0	0.0523	1.82E-05		3	15.064	15.064	0
25473	10	3378	879	100765.6	3	4	1	0.0466	3.4E-06		3	8.051	8.051	1
39827	10	3378	777	87181.9	2	4	0	0.045	3.8E-06		3	7.146	7.146	0
12081	10	3378	1464	158282.5	67	836	829	0.5137	0.0004244		3	190.897	190.897	66
8723	10	3378	240	26765.6	3	11	6	0.1417	3.41E-05		3	6.624	6.624	2
20832	10	3378	426	48552.3	2	4	0	0.0822	7E-06		3	7.146	7.146	0
40076	10	3378	320	35597.9	6	57	57	0	0.0001324		3	18.166	18.166	6
37899	10	3378	714	80315.2	2	4	0	0.049	4.2E-06		3	7.146	7.146	0
2325	10	3378	559	63855.7	4	4	0	0.0894	5.3E-06		3	6.943	6.943	0
146	10	3378	138	14905.8	4	22	0	0.1957	0.0001185		3	8.478	8.478	0
53124	11	1183	1034	110247.7	5	25	7	0.06	1.8E-05		3	10.87	10.87	1
Reverse_43360	11	1183	2944	295036	1	3	0	0.0085	8E-07		3	2.225	2.225	0
32901	11	1183	166	17224.1	16	298	144	0.7289	0.0013341		3	47.627	47.627	7
12834	11	1183	490	55803.7	19	184	70	0.3918	0.0002791		3	50.918	50.918	6
4779	11	1183	1144	128617	3	8	1	0.0271	5.2E-06		3	6.07	6.07	1
32801	11	1183	620	70359.5	19	305	56	0.4242	0.0003656		3	61.347	61.347	2
53125	11	1183	840	88339.5	4	18	0	0.0583	1.59E-05		3	8.928	8.928	0
Reverse_39297	11	1183	1180	127350.1	2	4	0	0.0271	2.5E-06		3	2.561	2.561	0
47900	11	1183	196	23433.2	12	108	100	0.5153	0.0004095		3	29.939	29.939	10
33088	11	1183	1255	135919.4	1	1	0	0	6E-07		3	2.128	2.128	0
39297	11	1183	1180	127350.1	1	1	0	0.0271	6E-07		3	2.128	2.128	0
901	11	1183	166	17224.1	1	1	1	0.7289	4.5E-06		3	3.149	3.149	1
53123	11	1183	933	98908.8	4	18	0	0.0525	1.43E-05		3	8.928	8.928	0
13922	11	1183	972	108148.7	2	6	0	0.035	4.6E-06		3	5.084	5.084	0
13923	11	1183	950	106060.7	2	6	0	0.0358	4.7E-06		3	5.084	5.084	0
46170	11	1183	830	92055.7	1	2	0	0.0265	1.8E-06		3	3.38	3.38	0
46171	11	1183	1233	141352.3	1	2	0	0.0178	1.2E-06		3	3.38	3.38	0
13571	11	1183	480	53821.2	5	39	4	0.2583	6.04E-05		3	17.997	17.997	2
18883	11	1183	186	21015.1	3	27	14	0.2903	0.0001079		3	8.512	8.512	1
Reverse_33088	11	1183	1255	135919.4	2	4	0	0	2.4E-06		3	2.561	2.561	0
32900	11	1183	171	17870.3	13	213	59	0.5965	0.0009257		3	37.482	37.482	4
929	11	1183	1180	127350.1	3	26	7	0.0271	1.64E-05		3	8.519	8.519	1
51155	11	1183	664	71163.6	2	4	0	0.0467	4.5E-06		3	3.507	3.507	0
12832	11	1183	490	55710.8	19	180	67	0.4204	0.000273		3	52.017	52.017	5
13924	11	1183	948	105613.2	2	6	0	0.0359	4.7E-06		3	5.084	5.084	0
47799	11	1183	1144	128617	2	2	0	0.0271	1.3E-06		3	7.065	7.065	0
49630	12	283	2647	281027.9	19	69	0	0.099	1.94E-05		3	46.826	46.826	0
2288	12	283	1273	133539.3	9	31	0	0.0958	1.81E-05		3	20.651	20.651	0
2179	12	283	153	16764.2	5	88	0	0.2941	0.0004274		3	12.675	12.675	0
9629	12	283	2607	276754.7	6	59	13	0	1.68E-05		3	21.402	21.402	2
47576	12	283	757	86114.8	1	1	1	0.0172	1E-06		3	2.85	2.85	1
39506	12	283	756	84195.2	1	1	0	0.0172	1E-06		3	2.033	2.033	0
9234	12	283	708	78424.5	1	3	3	0.0169	3.1E-06		3	2.825	2.825	1
42119	12	283	735	81890.9	1	1	0	0.0177	1E-06		3	2.033	2.033	0
11959	12	283	6797	737128.3	2	3	0	0.004	3E-07		3	3.506	3.506	0
11961	12	283	7176	781068.9	2	3	0	0.0038	3E-07		3	3.506	3.506	0
11962	12	283	7496	815111	2	3	0	0.0036	3E-07		3	3.506	3.506	0
2284	12	283	1078	113439.5	9	25	0	0.1234	1.72E-05		3	21.018	21.018	0
11960	12	283	8886	965968.3	2	3	0	0.003	3E-07		3	3.506	3.506	0
49418	12	283	324	37010.7	1	7	0	0.0432	1.61E-05		3	3.468	3.468	0
49417	12	283	329	37575.1	1	7	0	0.0426	1.58E-05		3	3.468	3.468	0
49629	12	283	2607	276754.7	19	69	0	0	1.97E-05		3	46.826	46.826	0
2286	12	283	1353	141774.7	11	37	0	0.1116	2.03E-05		3	25.205	25.205	0
11958	12	283	6661	725311.2	2	3	0	0.0041	3E-07		3	3.506	3.506	0
5348	12	283	227	26553.3	1	2	0	0.0485	6.5E-06		3	2.323	2.323	0
22056	12	283	173	20303.1	1	2	0	0.0636	8.6E-06		3	2.323	2.323	0
22057	12	283	200	23567.8	1	2	0	0.055	7.4E-06		3	2.323	2.323	0
42057	12	283	416	43467.8	9	45	18	0.2476	8.04E-05		3	17.703	17.703	4
3043	12	283	220	24291.4	2	5	0	0.2091	1.69E-05		3	4.816	4.816	0
49628	12	283	2639	280307.5	19	69	0	0.0993	1.94E-05		3	46.826	46.826	0
35169	12	283	230	25266.7	2	5	0	0.2	1.62E-05		3	4.816	4.816	0
2285	12	283	1565	164544.3	12	42	0	0.1029	1.99E-05		3	28.153	28.153	0
2287	12	283	1370	143695.6	11	37	0	0.1102	2.01E-05		3	25.205	25.205	0
52859	13	1082	298	33713.5	4	23	15	0.2383	5.74E-05		3	13.437	13.437	2
8770	13	1082	623	69571.6	15	160	0	0.3596	0.0001909		3	45.651	45.651	0
46155	13	1082	345	37871.5	23	267	0	0.6696	0.0005751		3	69.847	69.847	0
49488	13	1082	486	56293.2	1	3	3	0.0165	4.6E-06		3	2.368	2.368	1
8774	13	1082	526	58873.1	12	136	0	0.3403	0.0001921		3	35.546	35.546	0
1101	13	1082	702	80267.5	13	129	0	0.2934	0.0001366		3	43.893	43.893	0
1067	13	1082	481	51950.4	3	6	3	0	9.3E-06		3	7.601	7.601	2
20	13	1082	174	19351.8	4	17	0	0.2356	7.26E-05		3	11.227	11.227	0
27136	13	1082	276	30543	24	272	0	0.8804	0.0007324		3	72.461	72.461	0
46997	13	1082	250	28744.2	6	27	27	0.296	8.03E-05		3	17.55	17.55	6
42234	13	1082	378	43247	8	43	43	0.2302	8.45E-05		3	19.642	19.642	8
45688	13	1082	142	16719.5	2	3	1	0.162	1.57E-05		3	3.637	3.637	1
8771	13	1082	527	58697.3	15	159	0	0.3985	0.0002242		3	45.236	45.236	0
19	13	1082	197	21759.2	3	9	0	0.2081	3.4E-05		3	6.041	6.041	0
21729	13	1082	926	103248	1	1	0	0.0238	8E-07		3	2.179	2.179	0
48007	13	1082	1069	119241.2	1	1	0	0.0206	7E-07		3	2.179	2.179	0
48005	13	1082	1048	117008.2	1	1	0	0.021	7E-07		3	2.179	2.179	0
2519	13	1082	197	21759.2	4	45	0	0.2081	0.0001698		3	13.866	13.866	0
31933	13	1082	789	88853.7	7	76	76	0.1217	7.16E-05		3	22.034	22.034	7
2520	13	1082	174	19351.8	4	45	0	0.2356	0.0001922		3	13.866	13.866	0
11991	13	1082	175	20038.4	2	2	2	0.1371	8.5E-06		3	4.28	4.28	2
48159	13	1082	277	30636.7	9	108	0	0.3321	0.0002897		3	26.622	26.622	0
56639	13	1082	189	21800.9	1	4	0	0.1111	1.57E-05		3	4.448	4.448	0
10672	13	1082	481	51950.4	2	3	0	0	4.6E-06		3	3.773	3.773	0
8769	13	1082	561	62487.3	16	164	0	0.4171	0.0002172		3	48.387	48.387	0
52	13	1082	174	19351.8	4	111	61	0.2356	0.0004741		3	15.224	15.224	3
48006	13	1082	1173	131328.2	1	1	0	0.0188	6E-07		3	2.179	2.179	0
49659	13	1082	134	14860.7	10	124	0	0.8955	0.0006877		3	28.574	28.574	0
23688	13	1082	470	52705.6	1	1	1	0.0298	1.6E-06		3	2.738	2.738	1
8772	13	1082	588	65653.6	14	155	0	0.3401	0.0001959		3	42.5	42.5	0
2521	13	1082	45	4728.5	3	43	0	0.6667	0.0007101		3	11.121	11.121	0
49660	13	1082	277	30604	24	272	0	0.8773	0.0007297		3	72.461	72.461	0
4656	13	1082	423	48694.3	4	27	0	0.1513	4.74E-05		3	12.844	12.844	0
31786	13	1082	1111	124259.9	1	1	0	0.0198	7E-07		3	2.179	2.179	0
251	13	1082	197	21759.2	13	133	56	0.2081	0.0005017		3	37.866	37.866	6
44889	14	866	355	38558.5	13	107	107	0.5352	0.000224		3	35.945	35.945	13
6388	14	866	887	100860.5	1	1	0	0.0135	8E-07		3	2.06	2.06	0
10157	14	866	182	18346.3	2	15	0	0.1484	6.12E-05		3	5.942	5.942	0
55183	14	866	431	44979.8	3	37	0	0.0998	6.38E-05		3	8.907	8.907	0
10369	14	866	1928	208500.5	2	4	0	0.014	1.5E-06		3	2.611	2.611	0
Reverse_53597	14	866	2179	239244.1	1	2	0	0.0032	7E-07		3	2.021	2.021	0
23393	14	866	1663	186347.6	40	324	136	0.3193	0.0001448		3	108.85	108.85	17
1722	14	866	249	26685.4	2	2	2	0.0643	6E-06		3	5.034	5.034	2
1236	14	866	2172	250148.7	1	3	0	0.0055	1E-06		3	3.894	3.894	0
24446	14	866	351	37019.8	1	21	0	0.0456	4.45E-05		3	2.965	2.965	0
42907	14	866	329	36789.7	3	3	0	0.1307	6.8E-06		3	6.911	6.911	0
23394	14	866	651	71689.5	16	138	0	0.3333	0.0001575		3	47.694	47.694	0
24444	14	866	317	33863.9	1	21	0	0.0505	4.92E-05		3	2.965	2.965	0
12365	14	866	2164	249360.4	2	13	0	0.0055	4.5E-06		3	4.33	4.33	0
24445	14	866	451	46990.8	3	37	0	0.0953	6.1E-05		3	8.907	8.907	0
51753	14	866	103	11636.9	4	50	0	0.3786	0.0003608		3	9.315	9.315	0
54332	14	866	2215	254758.9	2	13	0	0.0054	4.4E-06		3	4.33	4.33	0
43284	14	866	1456	164856.4	7	19	3	0.0666	9.7E-06		3	15.126	15.126	1
50211	14	866	1124	123870.5	8	42	42	0.1112	2.78E-05		3	20.621	20.621	8
10370	14	866	1958	212039.4	2	4	0	0.0138	1.5E-06		3	2.611	2.611	0
444	14	866	451	46990.8	7	80	10	0.0953	0.0001318		3	20.701	20.701	1
445	14	866	451	46990.8	3	52	0	0.0953	8.57E-05		3	10.49	10.49	0
43285	14	866	1383	156957.4	6	16	0	0.06	8.6E-06		3	12.548	12.548	0
10372	14	866	1891	204438.4	2	4	0	0.0143	1.6E-06		3	2.611	2.611	0
12364	14	866	2172	250148.7	2	13	0	0.0055	4.4E-06		3	4.33	4.33	0
57502	14	866	465	51952.6	19	176	126	0.5591	0.0002813		3	51.064	51.064	15
40022	14	866	1336	148165.8	1	3	0	0.009	1.7E-06		3	2.359	2.359	0
28727	14	866	381	42491.7	3	3	0	0.1129	5.9E-06		3	6.911	6.911	0
Reverse_13443	14	866	1822	205799.4	2	2	2	0.0071	8E-07		3	2.392	2.392	2
31722	14	866	249	26685.4	1	21	0	0.0643	6.27E-05		3	2.965	2.965	0
2444	14	866	451	46990.8	2	12	0	0.0953	1.98E-05		3	5.352	5.352	0
13495	14	866	658	75826.8	6	37	0	0.155	4.18E-05		3	15.453	15.453	0
33023	15	5130	400	44877.6	17	244	0	0.5625	0.0004533		3	51.314	51.314	0
48029	15	5130	477	54685.6	7	34	0	0.2055	5.3E-05		3	18.962	18.962	0
44592	15	5130	448	51746.4	1	1	1	0.0223	1.7E-06		3	2.065	2.065	1
45924	15	5130	2724	297912.3	6	11	0	0.0308	3E-06		3	11.454	11.454	0
45923	15	5130	2846	310685	6	11	0	0.0295	2.9E-06		3	11.454	11.454	0
592	15	5130	2765	302233.5	2	3	3	0	8E-07		3	3.441	3.441	2
36702	15	5130	636	70607.9	32	359	108	0.544	0.0004195		3	98.225	98.225	9
45920	15	5130	2765	302233.5	6	11	0	0	3E-06		3	11.454	11.454	0
43684	15	5130	953	108394.4	6	15	8	0.0724	1.17E-05		3	12.979	12.979	2
14512	15	5130	84	9098.5	1	6	0	0.1786	5.31E-05		3	3.211	3.211	0
528	15	5130	729	79183.2	1	1	0	0.1824	1E-06		3	2.225	2.225	0
718	15	5130	1218	137104.8	3	8	2	0.0246	4.9E-06		3	7.2	7.2	2
28832	15	5130	728	81141	1	1	0	0.0206	1E-06		3	2.01	2.01	0
4806	15	5130	1253	144664.2	11	50	50	0	2.97E-05		3	27.645	27.645	11
57216	15	5130	583	64255.5	2	5	0	0.0377	6.4E-06		3	3.876	3.876	0
12587	15	5130	673	76241.5	4	20	0	0.0713	2.21E-05		3	9.766	9.766	0
50706	15	5130	679	72248.3	3	3	1	0.0884	3.3E-06		3	11.012	11.012	1
46371	15	5130	1150	129951.9	2	2	0	0.0261	1.3E-06		3	4.31	4.31	0
52355	15	5130	1854	210514.4	2	2	2	0.0216	8E-07		3	3.146	3.146	2
52889	15	5130	663	75029.9	4	20	0	0.0724	2.24E-05		3	9.766	9.766	0
45921	15	5130	2844	310514.9	6	11	0	0.0295	2.9E-06		3	11.454	11.454	0
6718	15	5130	1218	137104.8	3	5	0	0.0246	3.1E-06		3	6.698	6.698	0
11439	15	5130	1543	173542.8	13	42	42	0.1303	2.02E-05		3	35.898	35.898	13
Reverse_6882	15	5130	1960	226213.5	2	2	0	0.0107	8E-07		3	3.63	3.63	0
34659	15	5130	580	67055.3	1	10	0	0.0293	1.28E-05		3	2.912	2.912	0
32628	15	5130	258	28971.1	1	7	0	0.1008	2.02E-05		3	4.538	4.538	0
38973	15	5130	1273	141739.9	3	11	0	0.0393	6.4E-06		3	9.534	9.534	0
12589	15	5130	428	48870.1	5	24	0	0.1308	4.17E-05		3	11.246	11.246	0
46902	15	5130	613	65829.9	10	49	24	0.3165	5.94E-05		3	28.52	28.52	5
33374	15	5130	233	25953.8	8	77	77	0.6996	0.0002456		3	27.102	27.102	8
6801	15	5130	1161	128647.7	1	1	1	0.0138	6E-07		3	2.012	2.012	1
4245	15	5130	1334	149016.5	7	80	80	0.0112	4.46E-05		3	15.358	15.358	7
189	15	5130	501	58787.2	7	45	14	0.1936	6.67E-05		3	21.982	21.982	2
31382	15	5130	700	79315.9	6	32	0	0.11	3.4E-05		3	16.498	16.498	0
486	15	5130	508	56925.7	1	2	0	0.8346	2.9E-06		3	2.862	2.862	0
53035	15	5130	302	34966.4	1	1	0	0.0629	2.5E-06		3	2.505	2.505	0
Reverse_20544	15	5130	1459	169446.4	2	2	0	0.0144	1E-06		3	3.63	3.63	0
14806	15	5130	1253	144664.2	4	18	0	0	1.07E-05		3	12.609	12.609	0
24267	15	5130	697	77800.2	1	1	0	0.0215	1.1E-06		3	2.01	2.01	0
35084	15	5130	2458	269444	4	9	0	0.0236	2.7E-06		3	7.738	7.738	0
14808	15	5130	1285	148311.9	3	10	0	0.0319	5.8E-06		3	7.606	7.606	0
45922	15	5130	2801	306173.6	6	11	0	0.03	2.9E-06		3	11.454	11.454	0
24023	15	5130	447	49948.4	1	7	0	0.0582	1.16E-05		3	4.538	4.538	0
8922	15	5130	501	58787.2	2	4	0	0.1936	5.9E-06		3	4.16	4.16	0
28530	15	5130	583	65515.9	13	71	0	0.2333	9.05E-05		3	29.357	29.357	0
50705	15	5130	723	76365.3	2	2	0	0.0539	2.1E-06		3	7.445	7.445	0
13869	15	5130	552	63995.8	1	10	0	0.0308	1.35E-05		3	2.912	2.912	0
18023	15	5130	565	63714.9	13	71	0	0.2407	9.34E-05		3	29.357	29.357	0
1439	15	5130	1543	173542.8	7	24	24	0.1303	1.16E-05		3	17.114	17.114	7
47577	15	5130	620	68528.3	2	10	0	0.0548	1.2E-05		3	8.983	8.983	0
Reverse_20545	15	5130	1149	133114.9	2	2	0	0.0183	1.3E-06		3	3.63	3.63	0
48687	15	5130	508	56925.7	35	514	47	0.8346	0.0007519		3	101.733	101.733	4
35083	15	5130	2564	280798.9	4	9	0	0.0226	2.6E-06		3	7.738	7.738	0
45425	15	5130	682	76680.3	2	6	0	0.0499	6.5E-06		3	5.084	5.084	0
33208	15	5130	291	32303.8	11	51	51	0.4948	0.0001302		3	28.405	28.405	11
23221	15	5130	655	76720.6	2	15	0	0.0412	1.7E-05		3	5.395	5.395	0
7690	15	5130	181	20093.5	12	260	0	0.5138	0.0010675		3	33.523	33.523	0
2355	15	5130	1854	210514.4	20	303	0	0.0216	0.0001215		3	58.299	58.299	0
24268	15	5130	673	75294.2	1	1	0	0.0223	1.1E-06		3	2.01	2.01	0
23220	15	5130	683	79839.2	3	16	1	0.06	1.74E-05		3	8.574	8.574	1
49908	15	5130	951	111174.8	2	5	0	0.0189	3.9E-06		3	4.025	4.025	0
contaminant_GR78_YEAST	15	5130	682	74404.3	5	90	0	0.0704	9.81E-05	78 KD GLUCOSE REGULATED PROTEIN HOMOLOG PRECURSOR (GRP 78) (IMMUNOGLOBULIN...	3	16.724	16.724	0
56763	15	5130	614	70124.9	4	7	0	0.0619	8.5E-06		3	7.549	7.549	0
31383	15	5130	662	75106.8	6	32	0	0.1163	3.59E-05		3	16.498	16.498	0
56723	15	5130	155	17695.4	5	56	56	0.3871	0.0002685		3	18.352	18.352	5
42452	15	5130	1290	143899.8	1	1	0	0.0116	6E-07		3	2.524	2.524	0
42450	15	5130	1334	149016.5	1	1	0	0.0112	6E-07		3	2.524	2.524	0
48620	15	5130	304	34610.8	9	60	0	0.2697	0.0001467		3	20.442	20.442	0
18922	15	5130	501	58787.2	5	12	12	0.1936	1.78E-05		3	14.892	14.892	5
24266	15	5130	700	78335.7	1	1	0	0.0214	1.1E-06		3	2.01	2.01	0
4069	15	5130	2243	247474.8	2	3	3	0.0125	1E-06		3	3.77	3.77	2
6716	15	5130	1714	194158.3	3	5	0	0.0175	2.2E-06		3	6.698	6.698	0
13556	15	5130	3426	362568.2	1	1	0	0.0076	2E-07		3	2.167	2.167	0
17637	15	5130	572	63895.1	45	480	5	0.8147	0.0006236		3	148.906	148.906	2
33104	15	5130	1998	224337.3	2	6	0	0.0095	2.2E-06		3	2.705	2.705	0
46181	15	5130	501	55331.3	1	6	0	0.0279	8.9E-06		3	2.741	2.741	0
18900	15	5130	1840	203555	4	15	5	0.0337	6.1E-06		3	14.496	14.496	2
6715	15	5130	1213	136505.5	3	5	0	0.0247	3.1E-06		3	6.698	6.698	0
6702	15	5130	636	70607.9	1	2	0	0.544	2.3E-06		3	3.409	3.409	0
6168	15	5130	424	48536.8	3	11	11	0.066	1.93E-05		3	5.507	5.507	3
43237	15	5130	552	61423.7	43	475	0	0.8134	0.0006395		3	145	145	0
49299	15	5130	412	46537	70	1485	1485	0.9078	0.0026786		3	222.393	222.393	70
30083	15	5130	4377	482314.4	4	6	0	0.0139	1E-06		3	7.269	7.269	0
272	15	5130	953	105644.6	7	110	0	0.3116	8.58E-05		3	18.331	18.331	0
7199	15	5130	682	75035.3	1	3	0	0.022	3.3E-06		3	2.211	2.211	0
14805	15	5130	1266	146196.9	4	18	0	0.0513	1.06E-05		3	12.609	12.609	0
52891	15	5130	729	79183.2	11	48	24	0.1824	4.89E-05		3	27.001	27.001	6
2388	15	5130	285	32616.9	9	60	0	0.2877	0.0001565		3	20.442	20.442	0
40690	15	5130	2243	247474.8	2	2	1	0.0125	7E-07		3	4.93	4.93	1
14807	15	5130	1262	145695.6	3	10	0	0.0325	5.9E-06		3	7.606	7.606	0
114	15	5130	1543	173542.8	12	136	23	0.1303	6.55E-05		3	35.415	35.415	2
35236	15	5130	285	33263.8	3	26	0	0.1088	6.78E-05		3	6.84	6.84	0
35082	15	5130	2555	279426.3	4	9	0	0.0227	2.6E-06		3	7.738	7.738	0
48031	15	5130	476	54481.5	7	34	0	0.2059	5.31E-05		3	18.962	18.962	0
40555	15	5130	709	79186.8	1	1	0	0.0212	1E-06		3	2.01	2.01	0
6713	15	5130	1176	133044.6	3	5	0	0.0255	3.2E-06		3	6.698	6.698	0
27221	15	5130	953	105644.6	20	146	77	0.3116	0.0001139		3	55.548	55.548	10
30084	15	5130	4378	482371.4	4	6	0	0.0139	1E-06		3	7.269	7.269	0
14325	15	5130	2285	254982.7	2	6	0	0.0083	2E-06		3	2.705	2.705	0
52892	15	5130	628	71070	5	21	1	0.0939	2.49E-05		3	10.898	10.898	1
6658	15	5130	290	32976.1	1	6	0	0.0586	1.54E-05		3	3.481	3.481	0
39208	15	5130	396	44683.3	12	98	44	0.2904	0.0001839		3	27.795	27.795	5
3337	16	3141	240	24580	3	5	0	0	1.55E-05		3	8.061	8.061	0
48686	16	3141	443	49759.8	31	467	0	0.8104	0.0007834		3	91.015	91.015	0
20230	16	3141	2036	230829.9	8	23	0	0.0584	8.4E-06		3	22.109	22.109	0
38347	16	3141	448	50089.6	3	25	0	0.1071	4.15E-05		3	11.612	11.612	0
3729	16	3141	667	73306.2	2	3	0	0.06	3.3E-06		3	4.981	4.981	0
48688	16	3141	391	44046.9	24	393	0	0.7801	0.0007469		3	71.14	71.14	0
39780	16	3141	573	62817.8	14	122	0	0.3997	0.0001582		3	45.988	45.988	0
22600	16	3141	1216	137513.9	14	45	1	0.1447	2.75E-05		3	37.89	37.89	1
Reverse_47763	16	3141	1413	151005.5	1	1	0	0.0134	5E-07		3	2.04	2.04	0
45756	16	3141	415	46386.7	3	14	14	0.0867	2.51E-05		3	5.982	5.982	3
23391	16	3141	183	20700.6	11	156	0	0.5574	0.0006335		3	36.478	36.478	0
20229	16	3141	2050	232592.8	8	23	0	0.058	8.3E-06		3	22.109	22.109	0
Reverse_29790	16	3141	982	109002.6	2	2	0	0.0285	1.5E-06		3	2.156	2.156	0
29643	16	3141	476	53547	12	116	116	0.4265	0.0001811		3	32.929	32.929	12
11036	16	3141	308	33936.4	1	6	6	0.0519	1.45E-05		3	2.642	2.642	1
38346	16	3141	568	63617.7	3	25	0	0.0845	3.27E-05		3	11.612	11.612	0
28848	16	3141	1150	131529.7	7	27	0	0.0922	1.74E-05		3	17.283	17.283	0
Reverse_40253	16	3141	1613	159826.3	2	2	1	0.0316	9E-07		3	4.185	4.185	1
37659	16	3141	355	38674.6	7	50	0	0.3042	0.0001047		3	23.512	23.512	0
8349	16	3141	444	49591.4	4	27	0	0.1081	4.52E-05		3	10.903	10.903	0
1612	16	3141	635	70926.9	2	4	0	0.0724	4.7E-06		3	4.446	4.446	0
53656	16	3141	676	73009.6	61	1140	1140	0.6864	0.0012532		3	195.03	195.03	61
23652	16	3141	294	31055.8	1	3	0	0.0374	7.6E-06		3	2.34	2.34	0
3726	16	3141	601	65874.4	2	3	0	0.0666	3.7E-06		3	4.981	4.981	0
28847	16	3141	1076	123294.6	7	27	0	0.0985	1.86E-05		3	17.283	17.283	0
42543	16	3141	183	20611.3	1	1	1	0.0492	4.1E-06		3	2.222	2.222	1
31975	16	3141	1722	195849.5	8	23	0	0.0691	9.9E-06		3	22.109	22.109	0
260	16	3141	1216	137513.9	13	131	11	0.1447	8.01E-05		3	38.103	38.103	1
1573	16	3141	517	57268.4	2	13	13	0	1.87E-05		3	6.521	6.521	2
38020	16	3141	346	37906	2	18	0	0.0954	3.87E-05		3	8.207	8.207	0
16589	16	3141	520	57148.9	1	3	0	0.0327	4.3E-06		3	3.192	3.192	0
23949	16	3141	329	36852.9	1	1	0	0.0365	2.3E-06		3	2.306	2.306	0
21573	16	3141	517	57268.4	12	141	1	0	0.0002027		3	29.725	29.725	1
7714	16	3141	869	95946.2	21	174	58	0.3291	0.0001488		3	64.11	64.11	9
50470	16	3141	817	91602	10	41	0	0.1542	3.73E-05		3	23.444	23.444	0
20231	16	3141	2047	231976.3	8	23	0	0.0581	8.3E-06		3	22.109	22.109	0
20232	16	3141	2083	235652.9	8	23	0	0.0571	8.2E-06		3	22.109	22.109	0
50468	16	3141	858	96328.3	10	41	0	0.1469	3.55E-05		3	23.444	23.444	0
12859	16	3141	378	42553.2	4	14	13	0	2.75E-05		3	10.606	10.606	3
53002	16	3141	246	27678.9	18	251	0	0.6463	0.0007583		3	52.784	52.784	0
39781	16	3141	561	61486.2	14	122	0	0.4082	0.0001616		3	45.988	45.988	0
53337	16	3141	240	24580	1	8	0	0	2.48E-05		3	4.152	4.152	0
Reverse_42674	16	3141	1058	99300.4	1	1	0	0.0312	7E-07		3	2.125	2.125	0
22601	16	3141	502	57220.8	7	27	0	0.1773	4E-05		3	18.909	18.909	0
39782	16	3141	244	26798.5	6	70	0	0.3484	0.0002132		3	19.935	19.935	0
8688	16	3141	391	44046.9	3	12	0	0.7801	2.28E-05		3	14.643	14.643	0
30448	16	3141	1700	193508.5	8	23	0	0.07	1.01E-05		3	22.109	22.109	0
32352	16	3141	399	44544.5	4	10	10	0.1153	1.86E-05		3	11.558	11.558	4
37415	16	3141	237	26783.7	2	9	0	0.1814	2.82E-05		3	5.073	5.073	0
38349	16	3141	444	49591.4	3	25	0	0.1081	4.18E-05		3	11.612	11.612	0
1327	16	3141	1052	117137.2	6	24	24	0.0979	1.7E-05		3	19.064	19.064	6
10697	16	3141	879	98124.6	6	36	0	0.1274	3.04E-05		3	16.442	16.442	0
Reverse_31689	16	3141	1267	141280.1	2	2	0	0.0221	1.2E-06		3	2.156	2.156	0
21575	16	3141	506	56206.7	11	140	0	0.3498	0.0002056		3	28.204	28.204	0
10698	16	3141	1551	176304.8	10	59	16	0.1038	2.83E-05		3	27.623	27.623	3
1285	16	3141	378	42553.2	1	1	0	0	2E-06		3	2.107	2.107	0
23950	16	3141	380	42677.6	1	1	0	0.0316	2E-06		3	2.306	2.306	0
23390	16	3141	226	25669.3	15	214	0	0.5929	0.0007037		3	45.823	45.823	0
24175	16	3141	354	40272.1	1	11	0	0.0311	2.31E-05		3	2.279	2.279	0
23951	16	3141	339	37762	1	1	0	0.0354	2.2E-06		3	2.306	2.306	0
53338	16	3141	231	23622.2	1	8	0	0.0606	2.57E-05		3	4.152	4.152	0
12540	17	3184	490	55772.8	4	37	0	0.0878	5.61E-05		3	9.931	9.931	0
18787	17	3184	604	65468.2	1	1	0	0.0348	1.2E-06		3	2.709	2.709	0
12807	17	3184	491	55709.3	10	65	0	0.2322	9.84E-05		3	22.277	22.277	0
18784	17	3184	571	61930.4	1	1	0	0.0368	1.3E-06		3	2.709	2.709	0
125	17	3184	490	55661.8	3	29	0	0.5633	4.4E-05		3	11.038	11.038	0
49708	17	3184	2388	270737.8	8	26	3	0.0482	8.1E-06		3	21.3	21.3	3
22657	17	3184	331	38170.3	6	96	0	0	0.0002155		3	20.468	20.468	0
16776	17	3184	335	38085.5	5	49	0	0.203	0.0001087		3	13.295	13.295	0
51717	17	3184	345	38744.7	1	17	0	0.0377	3.66E-05		3	2.462	2.462	0
12561	17	3184	490	55661.8	24	315	0	0.5633	0.0004777		3	70.82	70.82	0
2265	17	3184	331	38170.3	1	1	0	0	2.2E-06		3	2.34	2.34	0
30871	17	3184	503	57475.8	1	9	0	0.0239	1.33E-05		3	2.209	2.209	0
16773	17	3184	504	56933	4	27	0	0.1091	3.98E-05		3	10.744	10.744	0
38671	17	3184	520	59412.4	7	42	0	0.1173	6E-05		3	13.806	13.806	0
18788	17	3184	461	49342.2	1	1	0	0.0456	1.6E-06		3	2.709	2.709	0
24812	17	3184	256	27771.8	1	1	0	0.0742	2.9E-06		3	3.993	3.993	0
16787	17	3184	453	51822.7	1	3	0	0.0287	4.9E-06		3	2.803	2.803	0
2946	17	3184	2457	282702.4	1	7	0	0.4367	2.1E-06		3	2.242	2.242	0
16784	17	3184	504	56895.3	9	51	9	0.3115	7.52E-05		3	25.758	25.758	1
1254	17	3184	490	55772.8	2	28	0	0.0878	4.25E-05		3	4.839	4.839	0
25802	17	3184	1719	196689.7	56	346	0	0.4729	0.0001496		3	173.506	173.506	0
26709	17	3184	501	57729	11	79	68	0.3593	0.0001172		3	26.909	26.909	8
57178	17	3184	513	58803.4	16	153	12	0.4074	0.0002216		3	41.91	41.91	1
14025	17	3184	303	35169	17	189	1	0.5842	0.0004635		3	38.945	38.945	1
16779	17	3184	504	57178.5	6	80	1	0.2063	0.000118		3	17.487	17.487	1
167	17	3184	338	38436.8	23	388	137	0.0533	0.0008531		3	75.284	75.284	5
16783	17	3184	350	39337.5	8	42	0	0.4114	8.92E-05		3	23.188	23.188	0
16781	17	3184	299	33578.5	6	30	0	0.3712	7.46E-05		3	16.448	16.448	0
256	17	3184	490	55661.8	4	33	33	0.5633	5E-05		3	13.091	13.091	4
12808	17	3184	491	56090.4	11	66	1	0.2851	9.99E-05		3	23.72	23.72	1
16759	17	3184	494	56367.7	10	61	61	0.2753	9.18E-05		3	26.019	26.019	10
34881	17	3184	291	33929.2	8	76	0	0.3093	0.0001941		3	17.086	17.086	0
12321	17	3184	248	27804.3	6	30	0	0.4476	8.99E-05		3	16.448	16.448	0
20313	17	3184	358	39675.4	2	2	0	0.0754	4.2E-06		3	4.27	4.27	0
45345	17	3184	1107	126466.5	15	60	0	0.196	4.03E-05		3	39.513	39.513	0
11910	17	3184	432	48994.5	5	106	0	0.1713	0.0001823		3	17.14	17.14	0
6783	17	3184	350	39337.5	17	107	0	0.4114	0.0002272		3	45.982	45.982	0
16780	17	3184	338	38436.8	1	10	0	0.0533	2.2E-05		3	4.491	4.491	0
54810	17	3184	443	51102.1	14	129	0	0.3544	0.0002164		3	31.377	31.377	0
2269	17	3184	215	24808.4	5	61	0	0.0372	0.0002108		3	18.966	18.966	0
30338	17	3184	502	57880.6	1	9	0	0.0239	1.33E-05		3	2.209	2.209	0
45344	17	3184	1124	128329.5	15	60	0	0.1931	3.97E-05		3	39.513	39.513	0
16778	17	3184	450	50502	5	59	0	0.2022	9.74E-05		3	14.935	14.935	0
12946	17	3184	2457	282702.4	76	515	0	0.4367	0.0001558		3	239.518	239.518	0
20519	17	3184	1116	127709.2	15	60	0	0.1944	4E-05		3	39.513	39.513	0
22931	17	3184	500	56895.2	16	201	173	0.43	0.0002987		3	50.597	50.597	14
33966	17	3184	494	56727.3	9	103	0	0.2348	0.0001549		3	20.058	20.058	0
32258	17	3184	269	30133.3	5	89	0	0.2379	0.0002459		3	16.321	16.321	0
9495	17	3184	434	49806.1	15	149	0	0.2995	0.0002551		3	39.363	39.363	0
11366	17	3184	683	77388.1	1	1	1	0.0366	1.1E-06		3	2.009	2.009	1
18785	17	3184	580	63189.2	1	1	0	0.0362	1.3E-06		3	2.709	2.709	0
22693	17	3184	215	24808.4	1	3	0	0.0372	1.04E-05		3	2.054	2.054	0
2031	17	3184	358	39675.4	1	2	0	0.0754	4.2E-06		3	2.519	2.519	0
16777	17	3184	445	50514.9	5	49	0	0.1528	8.18E-05		3	13.295	13.295	0
12944	17	3184	2477	284958.7	77	521	0	0.4392	0.0001563		3	243.101	243.101	0
16774	17	3184	293	33340.1	4	42	0	0.2048	0.0001065		3	11.827	11.827	0
16789	17	3184	393	44302	1	3	0	0.0331	5.7E-06		3	2.803	2.803	0
57033	17	3184	312	35157.9	1	1	0	0.0481	2.4E-06		3	2.098	2.098	0
16782	17	3184	320	35933.7	7	37	0	0	8.59E-05		3	17.916	17.916	0
12833	17	3184	490	55552.6	14	92	14	0.3429	0.0001395		3	34.319	34.319	3
30365	17	3184	501	57736.7	1	9	0	0.024	1.33E-05		3	2.209	2.209	0
16791	17	3184	504	57159.3	4	23	9	0.1409	3.39E-05		3	11.446	11.446	2
34879	17	3184	1305	147987	1	10	0	0.0069	5.7E-06		3	2.097	2.097	0
4555	17	3184	416	46566.6	2	2	0	0.0553	3.6E-06		3	3.295	3.295	0
6785	17	3184	417	47037.4	17	107	0	0.3453	0.0001907		3	45.982	45.982	0
9494	17	3184	493	56750.6	17	199	50	0.3286	0.0003		3	46.401	46.401	2
16786	17	3184	504	57688.6	1	3	0	0.0258	4.4E-06		3	2.803	2.803	0
12806	17	3184	491	56003.4	10	65	0	0.2322	9.84E-05		3	22.277	22.277	0
11911	17	3184	491	55894.9	8	123	0	0.2709	0.0001862		3	26.072	26.072	0
12539	17	3184	490	56175	3	20	0	0.051	3.03E-05		3	6.208	6.208	0
12943	17	3184	2498	287407.9	77	521	0	0.4355	0.000155		3	243.101	243.101	0
1565	17	3184	811	90853	3	7	7	0.0592	6.4E-06		3	7.393	7.393	3
43342	17	3184	289	32619.7	2	34	0	0.0934	8.74E-05		3	5.857	5.857	0
25801	17	3184	1740	199138.9	56	346	0	0.4672	0.0001478		3	173.506	173.506	0
6782	17	3184	320	35933.7	17	107	0	0	0.0002485		3	45.982	45.982	0
16785	17	3184	417	47037.4	8	42	0	0.3453	7.48E-05		3	23.188	23.188	0
12945	17	3184	2478	285151.7	76	515	0	0.433	0.0001544		3	239.518	239.518	0
31441	17	3184	492	56125.1	27	295	76	0.6423	0.0004456		3	73.238	73.238	8
18786	17	3184	797	87620.8	1	1	0	0.0263	9E-07		3	2.709	2.709	0
17076	17	3184	451	51494.4	22	256	0	0.5432	0.0004218		3	62.961	62.961	0
55154	17	3184	362	40620.4	12	116	0	0.4751	0.0002381		3	38.83	38.83	0
43341	17	3184	500	56412.9	6	95	6	0.194	0.0001412		3	19.823	19.823	1
20520	17	3184	1129	129139	15	60	0	0.1922	3.95E-05		3	39.513	39.513	0
56358	18	1150	1476	165174.5	52	444	151	0.3916	0.0002235		3	140.871	140.871	16
49121	18	1150	1179	129636.2	4	17	0	0.0466	1.07E-05		3	10.515	10.515	0
3247	18	1150	686	74156.4	2	8	0	0.0423	8.7E-06		3	6.071	6.071	0
49122	18	1150	938	103895.8	4	17	0	0.0586	1.35E-05		3	10.514	10.514	0
15655	18	1150	958	109905.2	2	13	0	0.0125	1.01E-05		3	4.33	4.33	0
45768	18	1150	189	19507.9	3	36	0	0.254	0.0001416		3	9.332	9.332	0
39664	18	1150	135	15514.4	1	1	0	0.1333	5.5E-06		3	2.242	2.242	0
48841	18	1150	221	24624.7	2	30	0	0	0.0001009		3	5.154	5.154	0
45769	18	1150	361	38772.3	3	36	0	0.133	7.41E-05		3	9.332	9.332	0
40415	18	1150	332	37215.9	3	6	0	0.1446	1.34E-05		3	8.585	8.585	0
Reverse_30657	18	1150	490	57814.2	2	6	0	0.0408	9.1E-06		3	3.906	3.906	0
44078	18	1150	131	15203.4	1	11	0	0.1527	6.24E-05		3	4.153	4.153	0
12979	18	1150	697	78525.4	4	17	0	0.0789	1.81E-05		3	10.514	10.514	0
Reverse_4854	18	1150	1136	131952.9	3	7	0	0.0246	4.6E-06		3	4.841	4.841	0
12978	18	1150	911	101253.6	4	17	0	0.0604	1.39E-05		3	10.514	10.514	0
45761	18	1150	359	38039.5	2	30	0	0.078	6.21E-05		3	5.154	5.154	0
Reverse_4855	18	1150	1078	124936.9	3	7	0	0.026	4.8E-06		3	4.841	4.841	0
Reverse_39219	18	1150	1084	125605.3	3	7	0	0.0258	4.8E-06		3	4.841	4.841	0
30657	18	1150	490	57814.2	9	26	0	0.0408	3.94E-05		3	22.355	22.355	0
49124	18	1150	684	76319.2	4	17	0	0.0804	1.85E-05		3	10.514	10.514	0
48840	18	1150	282	31401.2	2	30	0	0.0993	7.91E-05		3	5.154	5.154	0
8841	18	1150	221	24624.7	9	133	0	0	0.0004472		3	30.071	30.071	0
Reverse_4853	18	1150	1107	128465	3	7	0	0.0253	4.7E-06		3	4.841	4.841	0
49116	18	1150	230	25415.5	4	52	0	0.2696	0.000168		3	14.353	14.353	0
9116	18	1150	230	25415.5	1	1	1	0.2696	3.2E-06		3	2.213	2.213	1
12983	18	1150	2001	220064.1	4	17	0	0.0275	6.3E-06		3	10.514	10.514	0
12981	18	1150	657	73677.1	4	17	0	0.0837	1.92E-05		3	10.514	10.514	0
49123	18	1150	1189	131131.5	4	17	0	0.0463	1.06E-05		3	10.514	10.514	0
49125	18	1150	1290	143028.5	4	17	0	0.0426	9.8E-06		3	10.514	10.514	0
49117	18	1150	322	35690.6	7	87	2	0.3509	0.0002008		3	25.818	25.818	1
49120	18	1150	695	77280.6	4	17	0	0.0791	1.82E-05		3	10.514	10.514	0
6358	18	1150	1476	165174.5	19	222	0	0.3916	0.0001118		3	56.555	56.555	0
37402	18	1150	1061	118582.6	3	16	0	0.0443	1.12E-05		3	9.34	9.34	0
5768	18	1150	189	19507.9	2	14	0	0.254	5.5E-05		3	6.969	6.969	0
49234	18	1150	501	54222.3	3	12	12	0.1277	1.78E-05		3	11.464	11.464	3
46909	18	1150	572	62110.6	2	8	0	0.0507	1.04E-05		3	6.071	6.071	0
118	18	1150	169	18861.9	11	106	44	0.3669	0.0004661		3	28.479	28.479	4
37403	18	1150	1356	150685.7	3	16	0	0.0347	8.8E-06		3	9.34	9.34	0
12982	18	1150	1383	151858.3	4	17	0	0.0398	9.1E-06		3	10.514	10.514	0
12980	18	1150	713	80164.5	4	17	0	0.0771	1.77E-05		3	10.514	10.514	0
8728	18	1150	224	25044.3	2	15	0	0.1116	4.98E-05		3	5.782	5.782	0
49118	18	1150	169	18861.9	4	29	0	0.3669	0.0001275		3	13.167	13.167	0
24480	18	1150	512	58788.4	2	2	0	0.0449	2.9E-06		3	3.106	3.106	0
39666	18	1150	491	56197.9	2	2	1	0.0285	3E-06		3	2.777	2.777	1
6909	18	1150	572	62110.6	1	7	0	0.0507	9.1E-06		3	4.73	4.73	0
49119	18	1150	714	79444.1	4	17	0	0.077	1.77E-05		3	10.515	10.515	0
24231	18	1150	1038	119287.5	2	13	0	0.0116	9.3E-06		3	4.33	4.33	0
24479	18	1150	393	44726.7	2	2	0	0.0585	3.8E-06		3	3.106	3.106	0
35321	19	4592	294	32275.5	5	60	60	0.2891	0.0001517		3	16.603	16.603	5
34793	19	4592	655	72359.5	36	712	0	0.542	0.0008078		3	120.458	120.458	0
16056	19	4592	478	56287.5	3	26	0	0.0837	4.04E-05		3	9.854	9.854	0
49766	19	4592	1976	226299.3	2	2	0	0.0177	8E-07		3	6.825	6.825	0
23155	19	4592	351	40527	4	25	1	0.1225	5.29E-05		3	8.894	8.894	1
27	19	4592	602	64762.6	2	2	0	0.6777	2.5E-06		3	4.059	4.059	0
53070	19	4592	769	85582.2	8	35	0	0.1326	3.38E-05		3	21.805	21.805	0
contaminant_GR78_MESAU	19	4592	654	72316.4	34	644	0	0.5107	0.0007318	78 KD GLUCOSE REGULATED PROTEIN PRECURSOR (GRP 78) (IMMUNOGLOBULIN...	3	111.494	111.494	0
13789	19	4592	255	27507.4	2	17	0	0.0627	4.95E-05		3	3.235	3.235	0
24078	19	4592	273	29815.3	1	1	0	0.0586	2.7E-06		3	2.987	2.987	0
13793	19	4592	363	38643	5	25	0	0.2231	5.12E-05		3	12.955	12.955	0
contaminant_GR78_HUMAN	19	4592	653	72053.2	33	615	0	0.4946	0.0006999	78 KD GLUCOSE REGULATED PROTEIN PRECURSOR (GRP 78) (IMMUNOGLOBULIN...	3	109.574	109.574	0
16057	19	4592	559	65748.4	4	27	0	0.1127	3.59E-05		3	15.196	15.196	0
13790	19	4592	395	42071.5	3	18	0	0.0734	3.39E-05		3	5.919	5.919	0
10582	19	4592	226	25421.7	1	8	0	0.0664	2.63E-05		3	3.589	3.589	0
18986	19	4592	536	59908.4	3	11	0	0.1418	1.53E-05		3	7.572	7.572	0
5718	19	4592	229	24013.2	2	7	0	0.4585	2.27E-05		3	5.31	5.31	0
2188	19	4592	1220	135738.8	5	5	0	0.0459	3E-06		3	9.945	9.945	0
3071	19	4592	869	97162.1	1	1	0	0.1174	9E-07		3	2.252	2.252	0
17974	19	4592	543	62524.4	31	288	288	0.6225	0.0003942		3	76.029	76.029	31
17692	19	4592	1255	139236.7	6	8	0	0.0574	4.7E-06		3	13.074	13.074	0
53071	19	4592	869	97162.1	8	35	0	0.1174	2.99E-05		3	21.805	21.805	0
3871	19	4592	471	51659	1	1	1	0.0361	1.6E-06		3	4.027	4.027	1
contaminant_GR78_KLULA	19	4592	679	74383.9	2	70	0	0.0324	7.66E-05	78 KD GLUCOSE REGULATED PROTEIN HOMOLOG PRECURSOR (GRP 78) (IMMUNOGLOBULIN...	3	10.996	10.996	0
50933	19	4592	906	100025.5	24	147	85	0.4139	0.0001206		3	82.806	82.806	12
53069	19	4592	858	95834.5	8	35	0	0.1189	3.03E-05		3	21.805	21.805	0
399	19	4592	1025	111163.3	1	1	0	0.4	7E-07		3	2.013	2.013	0
17693	19	4592	1255	139221.7	6	8	0	0.0574	4.7E-06		3	13.074	13.074	0
contaminant_GR78_PIG	19	4592	200	21677.4	5	112	0	0.31	0.0004162	78 KD GLUCOSE REGULATED PROTEIN (GRP 78) (IMMUNOGLOBULIN HEAVY...	3	14.225	14.225	0
1378	19	4592	362	38179.4	1	2	0	0.2238	4.1E-06		3	2.713	2.713	0
2773	19	4592	340	36339.1	2	2	2	0	4.4E-06		3	3.772	3.772	2
38074	19	4592	281	31174.8	2	9	0	0.0605	2.38E-05		3	3.542	3.542	0
34506	19	4592	1941	221342.2	7	29	0	0.0289	1.11E-05		3	17.164	17.164	0
28718	19	4592	186	20701.9	1	10	0	0.0376	4E-05		3	2.038	2.038	0
30682	19	4592	717	82680.1	3	3	0	0.053	3.1E-06		3	8.643	8.643	0
28190	19	4592	294	32703	30	432	0	0.7075	0.001092		3	97.479	97.479	0
53068	19	4592	767	86248.6	4	13	0	0.0756	1.26E-05		3	13.098	13.098	0
Reverse_8215	19	4592	951	102116.8	1	1	0	0.0231	8E-07		3	2.159	2.159	0
21878	19	4592	520	56041.1	2	8	0	0.0635	1.14E-05		3	6.517	6.517	0
51530	19	4592	326	36913.1	1	1	0	0.0399	2.3E-06		3	2.089	2.089	0
46383	19	4592	157	17166	3	54	54	0.2739	0.0002556		3	7.208	7.208	3
49767	19	4592	1843	210999.6	2	2	0	0.019	8E-07		3	6.825	6.825	0
3069	19	4592	539	60564.2	4	17	0	0	2.34E-05		3	7.846	7.846	0
14225	19	4592	913	103627	2	2	2	0.0208	1.6E-06		3	3.184	3.184	2
13787	19	4592	295	31923.4	2	17	0	0.0542	4.28E-05		3	3.235	3.235	0
49604	19	4592	5328	607497.5	6	14	0	0.0199	2E-06		3	10.954	10.954	0
42020	19	4592	150	17064.4	2	11	11	0.1867	5.45E-05		3	5.645	5.645	2
50469	19	4592	582	64152.2	5	29	0	0.1186	3.7E-05		3	13.279	13.279	0
45982	19	4592	180	19693.5	2	3	2	0.2667	1.24E-05		3	5.848	5.848	2
Reverse_36485	19	4592	104	11552.8	1	1	0	0.1058	7.1E-06		3	2.018	2.018	0
43151	19	4592	1023	108213.9	7	32	24	0.0938	2.32E-05		3	16.545	16.545	5
Reverse_29214	19	4592	172	19468.2	1	1	0	0.064	4.3E-06		3	2.018	2.018	0
29043	19	4592	489	54067.1	4	22	0	0.1104	3.34E-05		3	10.148	10.148	0
39465	19	4592	317	34176.7	17	225	75	0.5741	0.0005275		3	57.718	57.718	7
34505	19	4592	1929	219281.1	7	29	0	0.029	1.12E-05		3	17.164	17.164	0
23107	19	4592	1133	121411.3	2	12	1	0.0185	7.9E-06		3	3.695	3.695	1
41357	19	4592	584	67801.4	10	120	0	0.2209	0.0001527		3	28.307	28.307	0
56297	19	4592	530	56646.8	9	88	0	0.2811	0.0001234		3	36.847	36.847	0
1379	19	4592	394	41945.4	1	2	0	0.2056	3.8E-06		3	2.713	2.713	0
40051	19	4592	326	37817.5	5	14	0	0.1564	3.19E-05		3	14.105	14.105	0
1275	19	4592	768	89202.3	4	38	0	0.2669	3.68E-05		3	12.718	12.718	0
43374	19	4592	1575	181045.9	2	2	0	0.0222	9E-07		3	6.825	6.825	0
23349	19	4592	351	40664	4	25	1	0.1254	5.29E-05		3	8.267	8.267	1
28191	19	4592	301	33400.4	30	432	0	0.691	0.0010666		3	97.479	97.479	0
10696	19	4592	265	29580.8	2	28	0	0.1132	7.85E-05		3	6.544	6.544	0
10699	19	4592	749	84270	5	34	0	0.1055	3.37E-05		3	14.193	14.193	0
contaminant_GR78_RAT	19	4592	654	72284.4	36	712	0	0.5428	0.0008091	78 KD GLUCOSE REGULATED PROTEIN PRECURSOR (GRP 78) (IMMUNOGLOBULIN...	3	120.458	120.458	0
17445	19	4592	1032	114795.1	3	45	11	0.0562	3.24E-05		3	11.346	11.346	1
51529	19	4592	324	36725	1	1	0	0.0401	2.3E-06		3	2.089	2.089	0
56583	19	4592	5309	605632.3	6	14	0	0.02	2E-06		3	10.954	10.954	0
41359	19	4592	556	64479.7	10	120	0	0.232	0.0001604		3	28.307	28.307	0
43375	19	4592	1136	132152.6	1	1	0	0.0088	7E-07		3	2.197	2.197	0
2305	19	4592	255	26905.6	2	12	5	0.1255	3.5E-05		3	6.47	6.47	1
54055	19	4592	116	12805.3	1	1	0	0.0862	6.4E-06		3	2.037	2.037	0
56979	19	4592	1213	135344.4	1	1	0	0.014	6E-07		3	2.024	2.024	0
48021	19	4592	702	81041.4	3	3	0	0.0541	3.2E-06		3	8.643	8.643	0
11577	19	4592	1785	205466	2	2	0	0.0196	8E-07		3	6.825	6.825	0
49768	19	4592	1975	226228.3	2	2	0	0.0177	8E-07		3	6.825	6.825	0
43201	19	4592	910	102289.7	6	38	25	0.1154	3.1E-05		3	18.255	18.255	4
13786	19	4592	372	39688.5	4	24	0	0.1263	4.79E-05		3	9.695	9.695	0
49048	19	4592	1051	121532.1	1	1	1	0.0133	7E-07		3	2.707	2.707	1
56296	19	4592	549	58785.9	10	97	9	0.2969	0.0001313		3	40.05	40.05	1
56295	19	4592	588	62976.9	9	88	0	0.2534	0.0001112		3	36.847	36.847	0
50014	19	4592	538	60126.4	3	13	0	0.0855	1.8E-05		3	8.614	8.614	0
26366	19	4592	196	19740.1	1	12	0	0.0714	4.55E-05		3	3.334	3.334	0
24077	19	4592	227	24586.7	1	1	0	0.0705	3.3E-06		3	2.987	2.987	0
Reverse_23300	19	4592	786	89362.4	1	1	0	0.0102	9E-07		3	2.222	2.222	0
44519	19	4592	531	56565.7	7	83	0	0.2486	0.0001162		3	33.388	33.388	0
49080	19	4592	1938	223403.8	33	83	11	0.1945	3.18E-05		3	87.352	87.352	6
11274	19	4592	534	61597.4	16	172	0	0.4026	0.0002394		3	46.12	46.12	0
43202	19	4592	750	85008.2	2	13	0	0.064	1.29E-05		3	6.907	6.907	0
contaminant_GR78_LYCES	19	4592	666	73171.8	3	27	0	0.036	3.01E-05	78 KD GLUCOSE REGULATED PROTEIN HOMOLOG PRECURSOR (GRP 78) (IMMUNOGLOBULIN...	3	8.958	8.958	0
1066	19	4592	641	70575.1	16	142	12	0.2278	0.0001646		3	50.323	50.323	4
57221	19	4592	519	56087.7	26	434	109	0.6705	0.0006214		3	91.678	91.678	5
13781	19	4592	361	38108.4	4	24	0	0.1302	4.94E-05		3	9.695	9.695	0
41358	19	4592	587	68172.6	10	120	0	0.2198	0.0001519		3	28.307	28.307	0
13782	19	4592	316	33260.2	4	24	0	0.1487	5.64E-05		3	9.695	9.695	0
5549	19	4592	331	38156.7	1	3	0	0.0544	6.7E-06		3	3.554	3.554	0
57220	19	4592	412	44767	21	325	0	0.6966	0.0005862		3	75.05	75.05	0
4320	19	4592	910	102289.7	11	99	0	0.1154	8.08E-05		3	22.635	22.635	0
35718	19	4592	229	24013.2	9	129	0	0.4585	0.0004186		3	36.025	36.025	0
36706	19	4592	320	35649.5	32	441	0	0.7219	0.0010241		3	101.964	101.964	0
11273	19	4592	484	56229.5	15	166	0	0.4318	0.0002549		3	42.624	42.624	0
35975	19	4592	3458	381467.5	9	35	35	0.0596	7.5E-06		3	24.35	24.35	9
13785	19	4592	360	38339.8	3	18	0	0.0806	3.72E-05		3	5.919	5.919	0
3364	19	4592	145	17011.2	7	168	27	0.5517	0.000861		3	25.26	25.26	2
contaminant_GR78_MOUSE	19	4592	655	72358.5	36	712	0	0.542	0.0008078	78 KD GLUCOSE REGULATED PROTEIN PRECURSOR (GRP 78) (IMMUNOGLOBULIN...	3	120.458	120.458	0
contaminant_GR78_SCHPO	19	4592	663	73018.3	2	13	3	0.0287	1.46E-05	78 KD GLUCOSE REGULATED PROTEIN HOMOLOG PRECURSOR (GRP 78) (IMMUNOGLOBULIN...	3	4.15	4.15	1
13788	19	4592	376	40117.7	4	24	0	0.125	4.74E-05		3	9.695	9.695	0
48020	19	4592	768	88873.4	3	3	0	0.0495	2.9E-06		3	8.643	8.643	0
36735	19	4592	894	103750.3	8	44	0	0.1119	3.66E-05		3	26.021	26.021	0
Reverse_23299	19	4592	1358	152484.5	1	1	0	0.0059	5E-07		3	2.222	2.222	0
24079	19	4592	245	26353.6	1	1	0	0.0653	3E-06		3	2.987	2.987	0
contaminant_GR78_MAIZE	19	4592	467	51639.4	2	20	0	0.0364	3.18E-05	IMMUNOGLOBULIN BINDING PROTEIN HOMOLOG B70 (HEAT SHOCK PROTEIN...	3	7.379	7.379	0
10743	19	4592	648	70904.7	2	12	0	0.0602	1.38E-05		3	7.559	7.559	0
13791	19	4592	394	42000.5	3	18	0	0.0736	3.4E-05		3	5.919	5.919	0
29150	19	4592	541	60499.7	3	11	0	0.1405	1.51E-05		3	7.572	7.572	0
11272	19	4592	536	61781.5	17	177	0	0.4366	0.0002454		3	48.118	48.118	0
11275	19	4592	768	89202.3	15	164	0	0.2669	0.0001587		3	44.259	44.259	0
4399	19	4592	1025	111163.3	28	186	186	0.4	0.0001349		3	75.024	75.024	28
Reverse_40149	19	4592	75	8387.2	1	1	0	0.1467	9.9E-06		3	2.018	2.018	0
Reverse_32773	19	4592	340	36339.1	1	1	0	0	2.2E-06		3	2.159	2.159	0
23651	19	4592	375	41875.1	4	21	0	0.112	4.16E-05		3	7.951	7.951	0
33492	19	4592	530	60398.8	17	177	0	0.4415	0.0002482		3	48.118	48.118	0
30690	19	4592	539	60564.2	1	2	2	0	2.8E-06		3	2.307	2.307	1
23338	19	4592	3386	383148.5	4	9	0	0.0204	2E-06		3	7.118	7.118	0
Reverse_23298	19	4592	1191	133898.2	1	1	0	0.0067	6E-07		3	2.222	2.222	0
7931	19	4592	583	65033	7	33	0	0.1321	4.21E-05		3	17.521	17.521	0
7932	19	4592	570	63610.4	7	33	0	0.1351	4.3E-05		3	17.521	17.521	0
13780	19	4592	362	38179.4	5	25	0	0.2238	5.13E-05		3	12.955	12.955	0
54056	19	4592	116	12687.2	1	1	0	0.0862	6.4E-06		3	2.037	2.037	0
13783	19	4592	322	33886.5	3	18	0	0.0901	4.15E-05		3	5.919	5.919	0
45198	19	4592	633	69580.7	17	193	29	0.2306	0.0002266		3	52.187	52.187	3
49601	19	4592	7353	831115.5	6	14	0	0.0144	1.4E-06		3	10.954	10.954	0
15582	19	4592	576	64107.6	3	11	0	0.1319	1.42E-05		3	7.572	7.572	0
49067	19	4592	620	67275.6	13	48	48	0.2935	5.75E-05		3	33.105	33.105	13
17869	19	4592	382	42841.8	4	18	0	0.0995	3.5E-05		3	8.044	8.044	0
37681	19	4592	977	107577.9	5	22	0	0.0665	1.67E-05		3	13.794	13.794	0
33491	19	4592	554	63279.2	15	164	0	0.37	0.00022		3	44.259	44.259	0
51532	19	4592	184	20822.3	1	1	0	0.0707	4E-06		3	2.089	2.089	0
5548	19	4592	511	58844.1	1	3	0	0.0352	4.4E-06		3	3.554	3.554	0
50047	19	4592	137	14772.7	1	1	0	0.1241	5.4E-06		3	2.626	2.626	0
44130	19	4592	3053	340888.8	13	35	13	0.0472	8.5E-06		3	28.298	28.298	9
17694	19	4592	1264	140294.3	6	8	0	0.057	4.7E-06		3	13.074	13.074	0
13792	19	4592	394	41945.4	5	25	0	0.2056	4.72E-05		3	12.955	12.955	0
Reverse_55998	19	4592	1077	121538.2	1	2	0	0.0214	1.4E-06		3	2.018	2.018	0
13784	19	4592	335	35306.2	5	25	0	0.2418	5.55E-05		3	12.955	12.955	0
3363	19	4592	152	17769.3	5	141	0	0.4079	0.0006894		3	20.251	20.251	0
27049	19	4592	602	64762.6	42	628	601	0.6777	0.0007752		3	124.405	124.405	40
29797	19	4592	1064	121094.2	1	1	1	0.0103	7E-07		3	2.079	2.079	1
2328	20	2069	681	76796	1	3	0	0.2291	3.3E-06		3	2.888	2.888	0
23854	20	2069	461	52955.2	1	1	0	0.0239	1.6E-06		3	2.384	2.384	0
44846	20	2069	2269	257109.8	1	1	0	0.0084	3E-07		3	2.668	2.668	0
44847	20	2069	1142	129250.1	1	1	0	0.0166	7E-07		3	2.668	2.668	0
52917	20	2069	142	15721.4	1	3	0	0.1056	1.57E-05		3	2.497	2.497	0
44848	20	2069	2410	272354.2	1	1	0	0.0079	3E-07		3	2.668	2.668	0
53103	20	2069	2186	246762.6	2	21	0	0.0055	7.1E-06		3	5.697	5.697	0
38179	20	2069	401	43961	15	195	0	0.4638	0.0003614		3	42.43	42.43	0
38180	20	2069	239	26082.5	8	130	0	0.4603	0.0004042		3	24.159	24.159	0
44845	20	2069	1024	116318.6	1	1	0	0.0186	7E-07		3	2.668	2.668	0
30062	20	2069	329	37064.2	4	34	0	0.1976	7.68E-05		3	16.59	16.59	0
48798	20	2069	1273	141970.8	2	2	0	0.0306	1.2E-06		3	4.568	4.568	0
16877	20	2069	1045	115715.3	1	1	0	0.0182	7E-07		3	2.367	2.367	0
23697	20	2069	440	49135.7	15	136	136	0.4773	0.0002297		3	42.116	42.116	15
943	20	2069	563	61966.6	3	27	0	0.2043	3.56E-05		3	7.253	7.253	0
9436	20	2069	563	61966.6	9	103	103	0.2043	0.000136		3	23.122	23.122	9
23288	20	2069	681	76796	10	70	14	0.2291	7.64E-05		3	25.255	25.255	3
6609	20	2069	1948	213547.9	5	24	0	0.037	9.2E-06		3	14.065	14.065	0
40178	20	2069	2322	261979	1	1	0	0.0082	3E-07		3	2.668	2.668	0
48800	20	2069	1960	217981	2	2	0	0.0199	8E-07		3	4.568	4.568	0
48799	20	2069	1275	142155.9	2	2	0	0.0306	1.2E-06		3	4.568	4.568	0
33863	20	2069	463	51681.4	6	45	0	0.1836	7.22E-05		3	14.601	14.601	0
16876	20	2069	1119	123109.3	1	1	0	0.017	7E-07		3	2.367	2.367	0
8127	20	2069	735	79413.9	37	404	47	0.6327	0.0004085		3	121.996	121.996	7
17196	20	2069	486	53308.7	1	1	0	0.0494	1.5E-06		3	3.036	3.036	0
50306	20	2069	404	45455.6	21	286	115	0.5817	0.0005261		3	71.544	71.544	15
3240	20	2069	1848	202376.1	5	24	0	0.039	9.7E-06		3	14.065	14.065	0
38177	20	2069	202	21988.4	7	111	0	0.4802	0.0004084		3	21.447	21.447	0
38183	20	2069	155	17007.8	7	111	0	0.6258	0.0005322		3	21.447	21.447	0
55683	20	2069	322	35525.1	4	13	10	0.2112	3E-05		3	9.173	9.173	3
39047	20	2069	218	25485.1	17	307	27	0.578	0.0010465		3	48.732	48.732	5
6610	20	2069	1973	216216.3	5	24	0	0.0365	9E-06		3	14.065	14.065	0
3236	20	2069	1871	204960.1	5	24	0	0.0385	9.5E-06		3	14.065	14.065	0
3241	20	2069	1486	162459.4	5	24	0	0.0485	1.2E-05		3	14.065	14.065	0
25096	20	2069	258	27977	12	137	0	0.407	0.0003946		3	37.849	37.849	0
Reverse_31474	20	2069	1627	175131.8	2	2	0	0.0117	9E-07		3	2.512	2.512	0
48802	20	2069	1239	138299.9	2	2	0	0.0315	1.2E-06		3	4.568	4.568	0
6006	20	2069	430	48318.8	7	47	5	0.2372	8.12E-05		3	22.723	22.723	2
46262	20	2069	199	21583.6	1	2	0	0.0955	7.5E-06		3	3.138	3.138	0
1474	20	2069	1627	175131.8	1	2	0	0.0117	9E-07		3	2.972	2.972	0
1962	20	2069	862	94934	1	3	0	0.0128	2.6E-06		3	2.577	2.577	0
27970	20	2069	412	45919.4	2	5	1	0.0485	9E-06		3	4.222	4.222	1
24000	20	2069	870	100208.1	5	12	0	0.0828	1.03E-05		3	11.449	11.449	0
38182	20	2069	211	22670.8	8	117	0	0.545	0.0004121		3	23.86	23.86	0
38181	20	2069	407	44669.3	15	195	0	0.457	0.0003561		3	42.43	42.43	0
46260	20	2069	702	84082.4	2	3	0	0.047	3.2E-06		3	5.017	5.017	0
6608	20	2069	1883	206765.3	5	24	0	0.0382	9.5E-06		3	14.065	14.065	0
19017	20	2069	1903	220432.1	16	41	41	0.113	1.6E-05		3	43.918	43.918	16
Reverse_31475	20	2069	1680	180619.7	2	2	0	0.0113	9E-07		3	2.512	2.512	0
24001	20	2069	640	73132.7	4	10	0	0.0891	1.16E-05		3	9.295	9.295	0
8795	20	2069	773	83943.7	2	6	0	0.0479	5.8E-06		3	5.479	5.479	0
3238	20	2069	1852	202819.3	5	24	0	0.0389	9.6E-06		3	14.065	14.065	0
25095	20	2069	212	22975.6	12	137	0	0.4953	0.0004802		3	37.849	37.849	0
48801	20	2069	1926	214310.1	2	2	0	0.0202	8E-07		3	4.568	4.568	0
23289	20	2069	618	69442.3	7	56	0	0.157	6.73E-05		3	17.879	17.879	0
38191	20	2069	172	19961.1	7	59	59	0.4826	0.0002549		3	19.452	19.452	7
Reverse_31476	20	2069	1604	172437.5	2	2	0	0.0118	9E-07		3	2.512	2.512	0
17280	20	2069	198	22573.4	6	171	0	0.399	0.0006418		3	26.725	26.725	0
6260	20	2069	702	84082.4	2	20	20	0.047	2.12E-05		3	5.279	5.279	2
3242	20	2069	1057	113883.5	3	5	0	0.0388	3.5E-06		3	7.768	7.768	0
54087	20	2069	341	37628.7	2	7	0	0.0909	1.53E-05		3	6.007	6.007	0
42464	20	2069	447	50040.1	7	132	8	0.2327	0.0002195		3	25.595	25.595	1
46261	20	2069	299	33451.8	1	2	0	0.0635	5E-06		3	3.138	3.138	0
Reverse_21191	20	2069	1684	180568.1	2	2	0	0.0113	9E-07		3	2.512	2.512	0
23999	20	2069	919	105921	5	12	0	0.0783	9.7E-06		3	11.449	11.449	0
30063	20	2069	531	59571.6	5	37	3	0.1412	5.18E-05		3	18.807	18.807	1
17	20	2069	362	39602.9	1	1	0	0.4558	2.1E-06		3	2.771	2.771	0
54086	20	2069	298	32970.2	2	7	0	0.104	1.75E-05		3	6.007	6.007	0
38178	20	2069	362	39602.9	13	170	0	0.4558	0.000349		3	38.103	38.103	0
48839	21	1452	420	46623.9	3	5	0	0.1714	8.8E-06		3	5.309	5.309	0
40184	21	1452	796	91636.8	9	58	35	0.152	5.41E-05		3	25.332	25.332	7
47640	21	1452	933	97718	9	37	0	0.134	2.95E-05		3	20.965	20.965	0
32577	21	1452	1999	211059	22	98	0	0.1726	3.64E-05		3	56.786	56.786	0
39995	21	1452	587	64620.5	12	65	0	0.2777	8.23E-05		3	36.644	36.644	0
4737	21	1452	381	38611.4	1	1	0	0	2E-06		3	3.054	3.054	0
15843	21	1452	556	60392.7	17	99	12	0.3615	0.0001323		3	45.332	45.332	4
47265	21	1452	795	90931.2	2	9	0	0.0352	8.4E-06		3	5.929	5.929	0
37795	21	1452	223	24378.9	12	144	0	0.3274	0.0004799		3	31.89	31.89	0
38375	21	1452	145	16057.6	14	180	36	0.6483	0.0009225		3	37.185	37.185	2
11906	21	1452	280	31223.3	6	26	0	0.3536	6.9E-05		3	15.714	15.714	0
21689	21	1452	1843	204430.5	6	34	0	0.0467	1.37E-05		3	15.012	15.012	0
2647	21	1452	321	34500.7	3	10	10	0.1059	2.32E-05		3	7.312	7.312	3
47375	21	1452	381	38611.4	8	33	0	0	6.44E-05		3	17.997	17.997	0
38972	21	1452	967	108241.8	3	11	0	0.0517	8.5E-06		3	9.534	9.534	0
7375	21	1452	381	38611.4	3	11	6	0	2.15E-05		3	10.814	10.814	2
8235	21	1452	492	54714	1	1	1	0.0183	1.5E-06		3	2.344	2.344	1
23759	21	1452	331	36057.9	2	12	0	0.0725	2.69E-05		3	5.352	5.352	0
39532	21	1452	70	8180.7	4	37	37	0.5429	0.0003928		3	6.715	6.715	4
9221	21	1452	456	49445.3	5	62	0	0.0504	0.000101		3	11.861	11.861	0
21688	21	1452	1860	206055.3	6	34	0	0.0462	1.36E-05		3	15.013	15.013	0
21686	21	1452	1826	202372.4	6	34	0	0.0471	1.38E-05		3	15.013	15.013	0
3496	21	1452	420	47313.1	1	10	0	0.0286	1.77E-05		3	2.846	2.846	0
7376	21	1452	376	38069	1	5	0	0	9.9E-06		3	3.211	3.211	0
16912	21	1452	951	108170.2	7	29	0	0.1346	2.27E-05		3	20.609	20.609	0
21687	21	1452	1847	204796.6	6	34	0	0.0466	1.37E-05		3	15.013	15.013	0
1688	21	1452	1860	206055.3	3	34	0	0.0462	1.36E-05		3	7.331	7.331	0
35664	21	1452	1210	134307.9	9	23	6	0.0992	1.41E-05		3	18.792	18.792	3
Reverse_3661	21	1452	812	89755.9	1	9	9	0.0111	8.2E-06		3	2.623	2.623	1
1689	21	1452	1843	204430.5	3	34	0	0.0467	1.37E-05		3	7.331	7.331	0
3183	21	1452	467	51571.1	11	69	0	0.2891	0.0001098		3	29.638	29.638	0
16911	21	1452	971	110366.3	7	29	0	0.1318	2.22E-05		3	20.609	20.609	0
50034	21	1452	552	60172.9	2	13	0	0.0598	1.75E-05		3	5.905	5.905	0
47639	21	1452	902	94442.3	8	36	0	0.1242	2.97E-05		3	19.792	19.792	0
48838	21	1452	461	50938.9	3	5	0	0.1562	8.1E-06		3	5.309	5.309	0
3506	21	1452	418	46624.9	15	289	217	0.4665	0.0005138		3	53.323	53.323	10
37155	21	1452	1214	136093.9	7	22	0	0.0931	1.35E-05		3	18.914	18.914	0
42248	21	1452	964	108681.9	5	19	0	0.0768	1.46E-05		3	13.752	13.752	0
38376	21	1452	212	23072.2	12	144	0	0.3443	0.0005048		3	31.89	31.89	0
19883	21	1452	252	28024.7	7	44	23	0.3532	0.0001298		3	18.407	18.407	6
915	21	1452	943	107264.7	42	272	81	0.1357	0.0002144		3	109.811	109.811	13
2367	21	1452	1125	117339	24	103	0	0.3369	6.8E-05		3	63.117	63.117	0
47266	21	1452	703	79902.5	2	9	0	0.0398	9.5E-06		3	5.929	5.929	0
44568	21	1452	452	51588.8	1	2	0	0.0243	3.3E-06		3	2.347	2.347	0
47376	21	1452	376	38069	8	33	0	0	6.52E-05		3	17.997	17.997	0
30465	21	1452	112	11692.1	2	17	0	0.1161	0.0001128		3	5.166	5.166	0
16916	21	1452	915	103805	7	29	0	0.1399	2.36E-05		3	20.609	20.609	0
37156	21	1452	1196	134141	7	22	0	0.0945	1.37E-05		3	18.914	18.914	0
47374	21	1452	359	37003.8	8	33	0	0.3036	6.83E-05		3	17.997	17.997	0
47372	21	1452	415	41840.1	9	41	0	0.306	7.34E-05		3	22.615	22.615	0
47371	21	1452	398	40787.9	9	41	0	0.3191	7.66E-05		3	22.615	22.615	0
39996	21	1452	623	68659.7	13	68	0	0.2873	8.11E-05		3	40.406	40.406	0
1687	21	1452	1847	204796.6	3	34	0	0.0466	1.37E-05		3	7.331	7.331	0
51739	21	1452	138	14847.8	2	27	0	0.1014	0.0001454		3	5.295	5.295	0
16915	21	1452	943	107264.7	7	29	0	0.1357	2.29E-05		3	20.609	20.609	0
48837	21	1452	389	43215	2	4	0	0.0874	7.6E-06		3	3.999	3.999	0
7374	21	1452	359	37003.8	1	5	0	0.3036	1.04E-05		3	3.211	3.211	0
16913	21	1452	831	94606.2	7	29	0	0.154	2.59E-05		3	20.609	20.609	0
47373	21	1452	345	34780.3	7	32	0	0.2783	6.89E-05		3	16.824	16.824	0
11537	21	1452	1796	198809.5	5	22	0	0.0412	9.1E-06		3	12.575	12.575	0
1686	21	1452	1826	202372.4	3	34	0	0.0471	1.38E-05		3	7.331	7.331	0
38943	22	2799	862	95144.7	10	121	0	0.1485	0.0001043		3	32.4	32.4	0
56377	22	2799	565	62622	25	300	256	0.508	0.0003946		3	74.605	74.605	20
34699	22	2799	545	60573.4	17	124	0	0.4202	0.0001691		3	47.631	47.631	0
9691	22	2799	845	96855.3	1	1	0	0.0817	9E-07		3	2.066	2.066	0
26023	22	2799	560	62374.7	5	10	10	0.1125	1.33E-05		3	11.202	11.202	5
39689	22	2799	828	95013.4	4	13	0	0.0833	1.17E-05		3	8.838	8.838	0
4853	22	2799	1107	128465	17	65	0	0.196	4.36E-05		3	42.876	42.876	0
5253	22	2799	538	58170.2	17	187	0	0	0.0002583		3	58.864	58.864	0
8021	22	2799	535	57423.1	17	115	15	0.3589	0.0001597		3	49.13	49.13	3
46411	22	2799	222	24686.6	5	26	0	0.2568	8.7E-05		3	10.595	10.595	0
Reverse_2788	22	2799	4128	471149.6	2	2	2	0.0048	4E-07		3	2.491	2.491	2
4567	22	2799	331	37613.3	3	29	0	0.1843	6.51E-05		3	8.77	8.77	0
23263	22	2799	324	36806.7	1	3	3	0.0278	6.9E-06		3	2.551	2.551	1
22695	22	2799	1474	164230.2	1	5	0	0.0061	2.5E-06		3	2.029	2.029	0
32961	22	2799	685	76541	23	234	0	0.3927	0.0002539		3	70.657	70.657	0
47546	22	2799	250	28467.3	2	4	0	0.064	1.19E-05		3	3.635	3.635	0
34698	22	2799	507	56473.3	16	115	0	0.3925	0.0001686		3	43.324	43.324	0
3921	22	2799	1084	125605.3	9	84	9	0	5.76E-05		3	26.013	26.013	1
21685	22	2799	678	76977.3	31	326	63	0.5044	0.0003573		3	95.279	95.279	5
7745	22	2799	964	108811.7	1	1	0	0.0135	8E-07		3	2.535	2.535	0
56967	22	2799	351	39390	2	4	0	0.0627	8.5E-06		3	5.457	5.457	0
39690	22	2799	807	92641.2	4	13	0	0.0855	1.2E-05		3	8.838	8.838	0
15088	22	2799	276	30866.5	1	1	0	0.0399	2.7E-06		3	2.276	2.276	0
39685	22	2799	790	90647.2	4	13	0	0.0873	1.22E-05		3	8.838	8.838	0
37315	22	2799	521	58440.5	2	4	0	0	5.7E-06		3	5.457	5.457	0
52779	22	2799	310	34561.4	1	3	0	0.0323	7.2E-06		3	2.391	2.391	0
2259	22	2799	551	59098.4	2	4	0	0.0599	5.4E-06		3	4.31	4.31	0
14910	22	2799	296	32828.8	1	1	0	0.0642	2.5E-06		3	3.249	3.249	0
contaminant_KERATIN20	22	2799	483	53697.1	32	373	271	0.3188	0.0005739		3	78.468	78.468	24
13402	22	2799	507	56559.7	1	1	1	0.0197	1.5E-06		3	2.408	2.408	1
30471	22	2799	197	22854.7	4	28	0	0.2944	0.0001056		3	10.457	10.457	0
8020	22	2799	370	39934.1	14	100	0	0.4108	0.0002009		3	39.669	39.669	0
42902	22	2799	596	63855.9	2	4	0	0.0554	5E-06		3	4.31	4.31	0
9435	22	2799	963	108988.9	1	1	0	0.0135	8E-07		3	2.535	2.535	0
15086	22	2799	294	32624.8	7	35	0	0.2823	8.85E-05		3	18.257	18.257	0
31976	22	2799	473	52976.4	13	76	0	0.3784	0.0001194		3	33.339	33.339	0
46412	22	2799	229	25344.5	3	18	0	0.1397	5.84E-05		3	5.814	5.814	0
53648	22	2799	119	13346.8	4	30	30	0.437	0.0001873		3	9.057	9.057	4
35966	22	2799	353	40537.7	13	140	0	0.4646	0.0002947		3	41.127	41.127	0
2240	22	2799	168	18206.4	2	6	6	0.1667	2.65E-05		3	3.971	3.971	2
21684	22	2799	649	72867.2	26	263	0	0.4438	0.0003012		3	76.802	76.802	0
7744	22	2799	898	101348.8	1	1	0	0.0145	8E-07		3	2.535	2.535	0
4854	22	2799	1136	131952.9	17	65	0	0.191	4.25E-05		3	42.876	42.876	0
11465	22	2799	309	35567.4	1	2	2	0.0421	4.8E-06		3	2.542	2.542	1
30470	22	2799	247	28272.5	6	38	10	0.332	0.0001143		3	16.389	16.389	2
39686	22	2799	767	88224.8	4	13	0	0.09	1.26E-05		3	8.838	8.838	0
2168	22	2799	678	76977.3	2	21	0	0.5044	2.3E-05		3	5.697	5.697	0
18554	22	2799	276	30500.6	1	1	1	0.0326	2.7E-06		3	2.053	2.053	1
18561	22	2799	595	65622.6	12	88	88	0.3025	0.0001099		3	34.059	34.059	12
39219	22	2799	1084	125605.3	17	65	0	0	4.46E-05		3	42.876	42.876	0
6769	22	2799	1675	191416.5	41	333	0	0.4143	0.0001477		3	133.291	133.291	0
48001	22	2799	591	65972.8	1	6	0	0.0271	7.5E-06		3	3.085	3.085	0
31977	22	2799	423	47271.3	11	47	0	0.3452	8.26E-05		3	26.48	26.48	0
52534	22	2799	538	58170.2	6	78	0	0	0.0001077		3	13.01	13.01	0
Reverse_52082	22	2799	989	111224.8	1	1	0	0.0152	8E-07		3	2.19	2.19	0
3731	22	2799	521	58440.5	1	1	0	0	1.4E-06		3	2.047	2.047	0
34700	22	2799	521	58223.2	14	89	0	0.3685	0.0001269		3	37.223	37.223	0
1508	22	2799	252	28119.5	5	19	0	0.2619	5.6E-05		3	11.166	11.166	0
47752	22	2799	1068	112175.7	4	55	1	0.0403	3.83E-05		3	8.748	8.748	1
39684	22	2799	811	93019.3	4	13	0	0.0851	1.19E-05		3	8.838	8.838	0
9690	22	2799	807	92641.2	1	1	0	0.0855	9E-07		3	2.066	2.066	0
8022	22	2799	181	19541.1	4	36	0	0.326	0.0001478		3	13.131	13.131	0
50341	22	2799	374	42471.8	4	31	0	0.1337	6.16E-05		3	10.539	10.539	0
44939	22	2799	895	99721.7	1	9	0	0.0123	7.5E-06		3	2.639	2.639	0
27411	22	2799	483	55790.2	9	66	53	0.2443	0.0001015		3	24.461	24.461	7
37317	22	2799	522	58527.6	2	4	0	0.0421	5.7E-06		3	5.457	5.457	0
15087	22	2799	252	28119.5	5	21	0	0.2619	6.19E-05		3	12.283	12.283	0
37316	22	2799	505	56817.8	2	4	0	0.0436	5.9E-06		3	5.457	5.457	0
46407	22	2799	394	43653.2	18	172	31	0.5736	0.0003244		3	48.976	48.976	2
54579	22	2799	327	36311.5	16	141	0	0.5688	0.0003204		3	42.687	42.687	0
37666	22	2799	360	40379.2	1	1	0	0.0528	2.1E-06		3	3.249	3.249	0
Reverse_52080	22	2799	962	108400.5	1	1	0	0.0156	8E-07		3	2.19	2.19	0
47547	22	2799	648	74130.3	11	49	45	0.2315	5.62E-05		3	23.646	23.646	10
39691	22	2799	845	96855.3	4	13	0	0.0817	1.14E-05		3	8.838	8.838	0
640	22	2799	394	43653.2	4	19	0	0.5736	3.58E-05		3	12.188	12.188	0
346	22	2799	507	56473.3	8	91	91	0.3925	0.0001334		3	30.437	30.437	8
56760	22	2799	136	15549.4	1	8	0	0.1103	4.37E-05		3	2.943	2.943	0
42903	22	2799	632	67958.1	2	4	0	0.0522	4.7E-06		3	4.31	4.31	0
24201	23	1935	384	42429.9	3	32	0	0.1406	6.19E-05		3	12.567	12.567	0
37850	23	1935	501	58092.3	17	243	0	0.3752	0.0003604		3	49.732	49.732	0
37852	23	1935	282	33376.7	11	120	0	0	0.0003162		3	29.908	29.908	0
3923	23	1935	128	13526.5	9	85	10	0.7422	0.0004935		3	26.899	26.899	1
49550	23	1935	198	20929.7	15	324	0	0.6162	0.0012161		3	58.474	58.474	0
contaminant_KERATIN06	23	1935	456	49119	2	12	0	0.0154	1.96E-05		3	3.225	3.225	0
9549	23	1935	372	39692.5	5	12	11	0.4866	2.4E-05		3	11.286	11.286	4
Reverse_1330	23	1935	1391	157555.2	2	2	0	0.0244	1.1E-06		3	3.083	3.083	0
46666	23	1935	126	13633.7	25	532	0	0.7857	0.0031377		3	84.62	84.62	0
46667	23	1935	129	14018.9	25	532	0	0.7674	0.0030648		3	84.62	84.62	0
37853	23	1935	724	83211.1	41	535	56	0.5801	0.0005491		3	120.95	120.95	1
10407	23	1935	561	61453.5	17	177	0	0.3993	0.0002345		3	51.177	51.177	0
43026	23	1935	898	105251.8	1	1	1	0.01	8E-07		3	2.02	2.02	1
28173	23	1935	478	54444	2	3	3	0.069	4.7E-06		3	5.391	5.391	2
51698	23	1935	374	43718.3	12	151	0	0.3583	0.0003		3	32.519	32.519	0
10406	23	1935	562	61524.5	18	185	8	0.4004	0.0002446		3	54.697	54.697	1
37851	23	1935	733	84716.8	32	383	108	0.4216	0.0003883		3	87.644	87.644	8
51699	23	1935	404	47065.8	11	139	0	0.3045	0.0002557		3	30.596	30.596	0
7852	23	1935	282	33376.7	6	38	0	0	0.0001001		3	15.738	15.738	0
49549	23	1935	372	39692.5	20	368	44	0.4866	0.0007352		3	70.793	70.793	5
contaminant_KERATIN08	23	1935	469	50449.7	8	58	0	0.1322	9.19E-05		3	16.093	16.093	0
46685	23	1935	372	40049.4	2	6	0	0.0618	1.2E-05		3	4.941	4.941	0
Reverse_1329	23	1935	1447	163960.5	2	2	0	0.0235	1E-06		3	3.083	3.083	0
56884	23	1935	483	54135.2	3	32	0	0.1118	4.92E-05		3	12.567	12.567	0
3922	23	1935	105	10959	5	51	0	0.4571	0.000361		3	12.724	12.724	0
57609	23	1935	291	32889.5	1	2	0	0.0619	5.1E-06		3	5.126	5.126	0
24202	23	1935	352	38765.3	3	32	0	0.1534	6.76E-05		3	12.567	12.567	0
33317	23	1935	647	73056.2	4	12	10	0.102	1.38E-05		3	11.496	11.496	4
21559	24	2868	1384	149577.6	8	44	0	0.0896	2.36E-05		3	20.433	20.433	0
36012	24	2868	486	52055.9	3	7	0	0.0597	1.07E-05		3	6.132	6.132	0
46132	24	2868	608	69423.9	1	2	0	0.023	2.4E-06		3	3.418	3.418	0
49082	24	2868	1939	222701.9	101	538	361	0.6349	0.0002062		3	324.411	324.411	30
24535	24	2868	526	57340	2	13	0	0.0475	1.84E-05		3	6.015	6.015	0
21560	24	2868	1383	149506.6	8	44	0	0.0897	2.36E-05		3	20.433	20.433	0
3384	24	2868	1777	204308.3	2	7	0	0.5037	2.9E-06		3	4.536	4.536	0
49083	24	2868	1942	223062.7	81	183	5	0.5211	7E-05		3	251.257	251.257	4
33840	24	2868	1777	204308.3	71	167	0	0.5037	6.98E-05		3	220.016	220.016	0
33134	24	2868	329	37189	8	74	0	0.304	0.0001672		3	17.967	17.967	0
110	24	2868	593	66432	1	10	0	0.5767	1.25E-05		3	2.433	2.433	0
3040	24	2868	551	58989.2	2	3	0	0.049	4E-06		3	5.285	5.285	0
17025	24	2868	836	95458	4	28	0	0.0658	2.49E-05		3	13.822	13.822	0
55963	24	2868	275	30497.9	1	3	0	0.04	8.1E-06		3	2.294	2.294	0
2837	24	2868	270	28838.8	3	15	15	0	4.13E-05		3	7.733	7.733	3
6811	24	2868	348	38691	6	27	0	0.2356	5.77E-05		3	15.385	15.385	0
48608	24	2868	399	45098.6	1	1	0	0.0226	1.9E-06		3	2.171	2.171	0
41070	24	2868	161	17335.9	6	51	1	0.5528	0.0002354		3	20.2	20.2	1
41074	24	2868	130	14016.4	4	32	0	0.4385	0.0001829		3	11.849	11.849	0
37949	24	2868	521	56466.2	15	162	0	0.3935	0.0002311		3	44.824	44.824	0
698	24	2868	617	68264.5	2	9	0	0.1297	1.08E-05		3	3.754	3.754	0
57016	24	2868	1385	154668.9	2	2	0	0.0188	1.1E-06		3	2.654	2.654	0
28373	24	2868	270	28838.8	1	2	0	0	5.5E-06		3	2.709	2.709	0
870	24	2868	441	48406.2	2	2	2	0	3.4E-06		3	2.714	2.714	2
55711	24	2868	342	37389.5	1	4	4	0.038	8.7E-06		3	2.912	2.912	1
8371	24	2868	272	28966.9	1	1	1	0	2.7E-06		3	2.761	2.761	1
11083	24	2868	593	66432	36	569	0	0.5767	0.0007131		3	114.733	114.733	0
41072	24	2868	164	17824.3	7	58	0	0.5854	0.0002628		3	23.912	23.912	0
38844	24	2868	864	99467.6	1	4	0	0.0197	3.4E-06		3	3.581	3.581	0
3884	24	2868	1043	118602.1	3	11	11	0	7.8E-06		3	7.565	7.565	3
39737	24	2868	349	39034.1	23	398	0	0.6103	0.0008475		3	82.267	82.267	0
36011	24	2868	400	42299	3	7	0	0.0725	1.3E-05		3	6.132	6.132	0
52254	24	2868	637	65768.2	4	17	0	0.0832	1.98E-05		3	10.182	10.182	0
37952	24	2868	554	60938.6	19	206	0	0.4386	0.0002763		3	56.342	56.342	0
24988	24	2868	166	18303.1	3	19	0	0	8.51E-05		3	6.347	6.347	0
55112	24	2868	1179	130709	2	5	5	0.0254	3.2E-06		3	4.98	4.98	2
49273	24	2868	255	28369.1	6	52	52	0.2275	0.0001515		3	13.381	13.381	6
31935	24	2868	265	29449.3	12	217	217	0.566	0.0006085		3	38.122	38.122	12
contaminant_KERATIN05	24	2868	471	51481.4	12	76	11	0.31	0.0001199		3	29.217	29.217	4
49081	24	2868	1942	223185.4	84	192	18	0	7.35E-05		3	269.436	269.436	13
15470	24	2868	1167	131182	2	4	0	0.0394	2.5E-06		3	6.433	6.433	0
8700	24	2868	441	48406.2	5	28	0	0	4.72E-05		3	13.764	13.764	0
41071	24	2868	279	29847.7	12	130	0	0.5161	0.0003463		3	35.88	35.88	0
20194	24	2868	1217	135446.7	6	9	9	0.0772	5.5E-06		3	11.582	11.582	6
1935	24	2868	265	29449.3	4	9	0	0.566	2.52E-05		3	11.16	11.16	0
contaminant_KERATIN12	24	2868	431	47927	2	9	0	0.0719	1.55E-05		3	6.126	6.126	0
56912	24	2868	293	32408.9	1	3	0	0.0375	7.6E-06		3	2.294	2.294	0
57017	24	2868	1422	158762.1	2	2	0	0.0183	1E-06		3	2.654	2.654	0
15662	24	2868	907	100986	3	19	0	0.0728	1.56E-05		3	11.3	11.3	0
57512	24	2868	568	61723	1	5	0	0.0282	6.5E-06		3	3.75	3.75	0
50606	24	2868	279	31984.4	1	1	0	0.0323	2.7E-06		3	2.171	2.171	0
38845	24	2868	1043	118602.1	1	4	0	0	2.9E-06		3	3.581	3.581	0
3042	24	2868	575	61903.5	2	3	0	0.047	3.9E-06		3	5.285	5.285	0
3041	24	2868	569	61391.3	2	3	0	0.0475	3.9E-06		3	5.285	5.285	0
7815	24	2868	683	73819.9	1	5	0	0.0234	5.4E-06		3	3.75	3.75	0
9081	24	2868	1942	223185.4	6	35	0	0	1.34E-05		3	14.181	14.181	0
41073	24	2868	204	21839.5	9	99	1	0.549	0.0003606		3	23.424	23.424	1
18368	24	2868	163	18144.4	4	13	0	0.2883	5.93E-05		3	7.928	7.928	0
6810	24	2868	340	37830.5	7	34	0	0.2824	7.43E-05		3	19.228	19.228	0
48607	24	2868	454	51751.9	1	1	0	0.0198	1.6E-06		3	2.171	2.171	0
28372	24	2868	262	27852.4	1	2	0	0.0534	5.7E-06		3	2.709	2.709	0
48003	24	2868	520	58502.3	19	206	115	0.5615	0.0002944		3	50.57	50.57	12
47285	24	2868	479	53122.8	16	179	0	0.4217	0.0002777		3	46.847	46.847	0
11698	24	2868	617	68264.5	5	34	21	0.1297	4.1E-05		3	13.772	13.772	3
4394	24	2868	219	25055.9	3	40	0	0.2146	0.0001357		3	8.591	8.591	0
36010	24	2868	487	52126.9	3	7	0	0.0595	1.07E-05		3	6.132	6.132	0
54268	24	2868	297	33426.8	13	155	155	0.5421	0.0003878		3	37.565	37.565	13
28371	24	2868	272	28966.9	1	2	0	0	5.5E-06		3	2.709	2.709	0
22391	24	2868	372	41289.3	6	27	0	0.2204	5.39E-05		3	15.385	15.385	0
10249	24	2868	572	62750.5	17	180	0	0.3899	0.0002339		3	49.981	49.981	0
37951	24	2868	581	63600.9	19	206	0	0.4182	0.0002635		3	56.342	56.342	0
2498	24	2868	166	18303.1	2	2	0	0	9E-06		3	5.813	5.813	0
50682	24	2868	570	61879.1	2	10	0	0.0509	1.3E-05		3	5.994	5.994	0
15469	24	2868	1165	131007.9	2	4	0	0.0395	2.6E-06		3	6.433	6.433	0
42776	24	2868	403	46005.5	12	102	1	0.2953	0.0001881		3	25.725	25.725	1
27299	24	2868	885	99044.8	2	2	0	0.0294	1.7E-06		3	2.654	2.654	0
15663	24	2868	911	101553.3	3	19	0	0.0724	1.55E-05		3	11.3	11.3	0
36609	24	2868	661	74583.2	53	736	167	0.7065	0.0008275		3	177.646	177.646	17
9082	24	2868	1939	222701.9	6	35	0	0.6349	1.34E-05		3	14.181	14.181	0
31316	24	2868	89	9211.8	1	1	1	0.236	8.3E-06		3	3.529	3.529	1
Reverse_23910	24	2868	196	22325.6	1	1	1	0.0969	3.8E-06		3	2.217	2.217	1
26623	25	2988	384	44141.3	4	16	0	0.138	3.1E-05		3	10.444	10.444	0
23315	25	2988	870	98018	8	24	0	0.1345	2.05E-05		3	18.047	18.047	0
7545	25	2988	452	52384.2	4	12	0	0.1128	1.97E-05		3	9.664	9.664	0
23314	25	2988	870	98066.1	8	24	0	0.1345	2.05E-05		3	18.047	18.047	0
26622	25	2988	698	79258.2	7	22	0	0.1461	2.34E-05		3	15.272	15.272	0
23316	25	2988	869	97908	8	24	0	0.1346	2.05E-05		3	18.047	18.047	0
32486	25	2988	545	60660.4	3	13	0	0	1.77E-05		3	7.205	7.205	0
13972	25	2988	111	11242.9	5	26	0	0.6036	0.0001741		3	14.697	14.697	0
25210	25	2988	981	106384.1	15	153	0	0.261	0.0001159		3	46.764	46.764	0
25207	25	2988	1033	111876.7	16	163	0	0.2565	0.0001173		3	48.74	48.74	0
46925	25	2988	180	19742.3	4	88	0	0.3	0.0003633		3	13.471	13.471	0
13973	25	2988	122	12406.6	5	26	0	0.5492	0.0001584		3	14.697	14.697	0
5000	25	2988	1937	222551.5	2	4	4	0.3717	1.5E-06		3	6.134	6.134	2
20622	25	2988	2538	283928.7	1	3	0	0	9E-07		3	2.097	2.097	0
27201	25	2988	742	84774.8	6	20	3	0.1173	2E-05		3	16.588	16.588	3
51014	25	2988	1938	223408.5	36	82	0	0.2239	3.14E-05		3	107.131	107.131	0
9858	25	2988	434	50146.7	4	40	0	0.1037	6.85E-05		3	9.946	9.946	0
3991	25	2988	221	25326.3	40	805	743	0.8326	0.0027069		3	125.453	125.453	31
51818	25	2988	312	35627.7	2	6	3	0.0865	1.43E-05		3	5.956	5.956	1
26624	25	2988	647	74171.3	7	22	0	0.1577	2.53E-05		3	15.272	15.272	0
3248	25	2988	545	60660.4	3	10	0	0	1.36E-05		3	4.988	4.988	0
45000	25	2988	1937	222551.5	56	144	0	0.3717	5.52E-05		3	180.625	180.625	0
23313	25	2988	860	97116.6	8	24	0	0.136	2.07E-05		3	18.047	18.047	0
28641	25	2988	1230	133467.5	18	177	14	0.2317	0.0001069		3	53.148	53.148	2
46927	25	2988	403	46062.8	25	253	116	0.5806	0.0004665		3	62.657	62.657	13
23027	25	2988	261	29782.8	10	122	0	0.4215	0.0003474		3	29.548	29.548	0
511	25	2988	422	48093.7	1	1	0	0.1066	1.8E-06		3	3.249	3.249	0
12768	25	2988	152	17468.9	4	67	0	0	0.0003276		3	12.289	12.289	0
46924	25	2988	407	46464.9	6	61	0	0.1106	0.0001114		3	12.721	12.721	0
692	25	2988	403	46062.8	17	156	156	0.5806	0.0002877		3	48.168	48.168	17
1276	25	2988	152	17468.9	1	6	0	0	2.93E-05		3	4.398	4.398	0
45161	25	2988	371	43889.4	1	1	0	0.027	2E-06		3	2.56	2.56	0
45160	25	2988	325	38423.8	1	1	0	0.0308	2.3E-06		3	2.56	2.56	0
17399	25	2988	3720	412315.9	2	2	0	0.0048	4E-07		3	3.261	3.261	0
7200	25	2988	723	82829.8	1	3	0	0.0664	3.1E-06		3	2.211	2.211	0
6927	25	2988	403	46062.8	2	24	0	0.5806	4.43E-05		3	7.304	7.304	0
48550	25	2988	729	82160.2	9	31	31	0	3.16E-05		3	21.277	21.277	9
26621	25	2988	314	35600.8	4	16	0	0.1688	3.79E-05		3	10.444	10.444	0
7201	25	2988	742	84774.8	1	2	0	0.1173	2E-06		3	3.49	3.49	0
32058	25	2988	1326	153638.8	42	93	0	0.4012	5.21E-05		3	134.231	134.231	0
6926	25	2988	122	13863.4	18	108	0	0	0.0006579		3	49.45	49.45	0
17397	25	2988	3251	359974.5	2	2	0	0.0055	5E-07		3	3.261	3.261	0
2073	25	2988	1935	222722.5	47	95	6	0.2853	3.65E-05		3	134.235	134.235	5
37687	25	2988	178	20493.3	5	80	13	0.4213	0.000334		3	16.067	16.067	1
51159	25	2988	422	48093.7	6	61	0	0.1066	0.0001074		3	12.721	12.721	0
21538	25	2988	352	41832.4	1	1	0	0.0284	2.1E-06		3	2.56	2.56	0
28709	25	2988	240	27047.4	5	41	0	0.1417	0.000127		3	9.03	9.03	0
49110	25	2988	1940	223634.4	34	95	1	0	3.64E-05		3	102.785	102.785	1
1137	25	2988	395	44848.5	1	2	0	0.0329	3.8E-06		3	3.244	3.244	0
469	25	2988	403	46062.8	12	48	9	0.5806	8.85E-05		3	30.414	30.414	5
5205	25	2988	892	97594	25	164	0	0.2971	0.0001366		3	71.723	71.723	0
28273	25	2988	448	51604.5	5	48	8	0.1496	7.96E-05		3	14.158	14.158	1
13971	25	2988	140	14458.2	5	26	0	0.4786	0.000138		3	14.697	14.697	0
12769	25	2988	234	27112.1	3	57	0	0.2308	0.000181		3	10.54	10.54	0
8211	25	2988	378	41295	2	4	0	0.0661	7.9E-06		3	4.052	4.052	0
23311	25	2988	863	97194.7	3	12	0	0.0475	1.03E-05		3	7.423	7.423	0
9110	25	2988	1940	223634.4	17	122	0	0	4.67E-05		3	44.462	44.462	0
Reverse_37066	25	2988	420	48491.4	2	3	3	0.0238	5.3E-06		3	3.297	3.297	2
31839	25	2988	403	44623.2	10	80	0	0.268	0.0001475		3	30.818	30.818	0
23312	25	2988	288	32090	2	11	0	0.1111	2.84E-05		3	5.608	5.608	0
7546	25	2988	427	49778.9	4	12	0	0.1194	2.09E-05		3	9.664	9.664	0
26869	25	2988	550	61189.1	1	1	1	0.0164	1.4E-06		3	2.217	2.217	1
2062	25	2988	2538	283928.7	4	32	12	0	9.4E-06		3	13.17	13.17	1
51700	25	2988	689	79424.6	1	1	1	0.0174	1.1E-06		3	2.221	2.221	1
4855	25	2988	729	82160.2	17	65	0	0	6.63E-05		3	42.876	42.876	0
115	25	2988	422	48093.7	7	83	0	0.1066	0.0001462		3	23.817	23.817	0
46926	25	2988	122	13863.4	4	88	0	0	0.000536		3	13.471	13.471	0
12770	25	2988	236	27371.2	3	57	0	0.2288	0.0001795		3	10.54	10.54	0
23317	25	2988	870	97995	8	24	0	0.1345	2.05E-05		3	18.047	18.047	0
25205	25	2988	892	97594	16	163	0	0.2971	0.0001358		3	48.74	48.74	0
6604	25	2988	648	70382.1	29	416	382	0.6188	0.0004771		3	96.442	96.442	28
12303	25	2988	259	31039	1	1	0	0.0386	2.9E-06		3	2.56	2.56	0
27200	25	2988	723	82829.8	3	17	0	0.0664	1.75E-05		3	9.169	9.169	0
24481	26	4385	311	34171	1	6	0	0.0418	1.43E-05		3	2.769	2.769	0
26415	26	4385	364	40979.2	2	2	0	0.0495	4.1E-06		3	3.405	3.405	0
9207	26	4385	962	109531.8	2	2	2	0.0644	1.5E-06		3	3.447	3.447	2
46368	26	4385	1398	154603.8	18	145	0	0.1688	7.71E-05		3	47.946	47.946	0
Reverse_21466	26	4385	1249	139963.7	1	2	0	0.0104	1.2E-06		3	2.345	2.345	0
41591	26	4385	522	57888.5	17	140	5	0.4195	0.0001993		3	53.434	53.434	1
Reverse_53862	26	4385	564	64188.2	1	2	0	0.023	2.6E-06		3	2.345	2.345	0
9493	26	4385	292	32600.5	12	135	0	0.0342	0.0003436		3	34.717	34.717	0
45640	26	4385	277	31307.7	5	24	0	0.2022	6.44E-05		3	10.471	10.471	0
54629	26	4385	511	57175.2	10	83	41	0.2622	0.0001207		3	27.772	27.772	5
1486	26	4385	353	39733.6	3	24	19	0.1785	5.05E-05		3	11.287	11.287	1
26514	26	4385	871	97599.5	5	15	8	0.1137	1.28E-05		3	12.541	12.541	4
contaminant_KERATIN13	26	4385	643	65436.5	22	226	150	0.3126	0.0002612		3	56.854	56.854	14
Reverse_29696	26	4385	1051	117896.1	1	2	0	0.0124	1.4E-06		3	2.345	2.345	0
36031	26	4385	818	89556.2	1	1	0	0.0098	9E-07		3	2.045	2.045	0
50622	26	4385	248	27819.6	10	93	16	0.4073	0.0002787		3	21.042	21.042	2
3456	26	4385	168	18662.9	5	46	0	0	0.0002035		3	12.359	12.359	0
50555	26	4385	342	38585.3	10	88	0	0.3977	0.0001912		3	27.949	27.949	0
10225	26	4385	360	35928.7	1	15	0	0.0833	3.1E-05		3	5.838	5.838	0
[truncated: 5,013 more rows]

## Sheet: Peptides
SeproQ	PeptideSequence	NoMyScans	NoMyMapableProteins	TheProteinLocci
0	PFTIEDIEVAPPK	96	1	| 49807
0	QIHNFISTSTFSQYTVVDDIAVAK	219	1	| 49807
0	VCLIGCGFSTGYGSAVK	45	1	| 49807
0	LVADFM[15.9949]AK	17	1	| 49807
0	INEAFDLLR	14	1	| 49807
0	VIPLFSPQCGECR	14	1	| 49807
0	AVEIVAQEMMTDLPSTFEEK	72	4	| 13109 | 29202 | 40008 | 40009
0	IAGNMGLAMK	22	3	| 13109 | 29202 | 40009
0	MNPQSAFFQGK	25	3	| 13109 | 29202 | 40009
0	FSDRTTPTDK	17	4	| 13109 | 29202 | 40008 | 40009
0	MERGSIGTK	6	4	| 13109 | 29202 | 40008 | 40009
0	KADCTITMADSDLLA	7	3	| 13109 | 29202 | 40009
0	APTSSAGDGFK	1	5	| 13109 | 22028 | 29202 | 40008 | 40009
0	ILQCCPTSDGAAAAILSSEEFVQQYGLQSK	1	4	| 13109 | 29202 | 40008 | 40009
0	MTDLPSTFEEK	1	4	| 13109 | 29202 | 40008 | 40009
0	GHPLGATGLAQCA	8	1	| 40009
0	VFVVGVGMTK	3	2	| 40008 | 40009
0	NAMWLSTIHHDQPMK	12	5	| 34210 | 34211 | 34212 | 38216 | 38218
0	PLDRAVFWIEFVM	1	9	| 26517 | 31863 | 31864 | 34210 | 34211 | 34212 | 38216 | 40282 | 55501
0	KWDQFYSETLGRPTTLIETMGK	6	3	| 34210 | 34211 | 34212
0	EFSHWMNLK	2	1	| 40292
0	SVHTAPGPAPK	6	7	| 23592 | 23631 | 26169 | 49455 | 49456 | 49457 | 49458
0	DPAGSISVK	10	7	| 23592 | 23631 | 26169 | 49455 | 49456 | 49457 | 49458
0	RASGHYVTSAAAK	5	7	| 23592 | 23631 | 26169 | 49455 | 49456 | 49457 | 49458
0	LIEFSPLRATNVK	2	3	| 578 | 579 | 37766
0	GRYVEPIEDVPCGNIVGLVGVDQFLVK	9	2	| 54925 | 54926
0	ANIRNMSVIAHVDHGK	39	2	| 54925 | 54926
0	ARPFPDGLAEDIDK	49	1	| 54925
0	FSVSPVVRVAVEAK	24	2	| 54925 | 54926
0	EGIPALDNFLDK	26	1	| 54925
0	LPRTFCQLILDPIFK	8	2	| 54925 | 54926
0	TGTITTFEHAHNMR	7	2	| 54925 | 54926
0	PVLMMNK	3	2	| 54925 | 54926
0	VFDAIM[15.9949]NFRK	1	2	| 54925 | 54926
0	PRTVATPLNQVANPN	8	1	| 2212
0	ELPTEPPYTAYVGNLPFNTVQGDIDAIFK	25	1	| 2212
0	LPGELEPVQAAQSK	20	1	| 40076
0	VCEWKEPEELK	2	4	| 2517 | 2518 | 2519 | 2520
0	LLEYLQDYTDRVK	3	1	| 18922
0	LDMLVASAGTGGTITGIARK	5	3	| 37659 | 39780 | 39781
0	GTGREQQIVIQSSGGLSK	38	1	| 27049
0	SQVFSTAADGQTQVEIK	17	1	| 27049
0	PNEGADGQWK	10	3	| 38178 | 38179 | 38181
0	PGHLQEGFGCVVTNRFDQLFDDESDPFEVLK	20	7	| 38177 | 38178 | 38179 | 38180 | 38181 | 38182 | 38183
0	EAGGGGVGGPGAK	17	7	| 38177 | 38178 | 38179 | 38180 | 38181 | 38182 | 38183
0	NPLPPSVGVADK	27	7	| 38177 | 38178 | 38179 | 38180 | 38181 | 38182 | 38183
0	KEETQPPVALK	14	7	| 38177 | 38178 | 38179 | 38180 | 38181 | 38182 | 38183
0	DLFRGTLDPVEK	1	3	| 28190 | 28191 | 36706
0	AAATGVIGGIRK	4	1	| 3506
0	DLQILAEFHEK	56	2	| 3494 | 3506
0	DAGQRTTIYK	6	2	| 46407 | 54579
0	NCTPIEGMLSHQLK	1	2	| 46407 | 54579
0	HLQLAIRNDEELNK	39	2	| 46666 | 46667
0	AGLQFPVGRVHR	2	2	| 46666 | 46667
0	GGVLPNIQAVLLPK	1	2	| 46666 | 46667
0	GNYAERVGAGAPVYLA	1	2	| 46666 | 46667
0	SQVNSRILELLTVTRPNAVALVDAFDFK	22	3	| 11083 | 36609 | 39737
0	YAQVKPDGTYVK	12	2	| 11083 | 36609
0	LRAARLVEIAAK	32	3	| 11083 | 36609 | 39737
0	PSELSENTAK	8	5	| 18205 | 18206 | 18207 | 18208 | 18209
0	VMQEEIFGPILPIVSVK	53	4	| 18205 | 18206 | 18207 | 18208
0	EILAAIAADLSK	21	5	| 18205 | 18206 | 18207 | 18208 | 18209
0	VM[15.9949]QEEIFGPILPIVSVK	16	4	| 18205 | 18206 | 18207 | 18208
0	SPCYIDRDCDLDVACRR	1	5	| 18205 | 18206 | 18207 | 18208 | 18209
0	SELNAYSHEVITILGEIDFMLGNLPELASARPAK	3	5	| 18205 | 18206 | 18207 | 18208 | 18209
0	NNASTDYDLSDK	20	1	| 46927
0	SLLVQTK	4	1	| 46927
0	FGHGRFQTM[15.9949]EEK	4	1	| 46927
0	LNQGTERHLM	7	3	| 21684 | 21685 | 32961
0	TYEHFNAMGK	16	3	| 21684 | 21685 | 32961
0	LNQGTERHLMHLELDISDSK	4	3	| 21684 | 21685 | 32961
0	DVQNTFYDIVAEFGPM[15.9949]EHTQAVDYVK	1	1	| 21685
0	ADYAQLLEDMQNAFRSLED	10	1	| 11698
0	WEFIPSK	1	2	| 11698 | 24535
0	EDDASASTSQSSRAA	8	1	| 1499
0	LQRQLDEPK	13	1	| 1499
0	SPPYTAFLGNLPYDVTEDSIK	13	1	| 1499
0	VNQIGSVTESIQACK	17	1	| 5821
0	DATNVGDEGGFAPN	6	10	| 5821 | 30975 | 33571 | 33572 | 46979 | 46980 | 46981 | 47041 | 47042 | 47043
0	STDEPSEK	17	1	| 31913
0	AGGLATTGDKDILDIVPTEIHQK	1	1	| 31913
0	GTVLTLMRDVPASGMYFMTYEWLK	13	1	| 2195
0	FLNWIAPNL	5	1	| 2195
0	YPSSPPVVNTVK	26	1	| 23095
0	YVNLEGFTQPVAVFLGVPFAKPPLG	3	1	| 23095
0	EVSFWAELRAK	45	1	| 23095
0	EVSFWAELR	12	1	| 23095
0	TTTSAVMVH	6	1	| 23095
0	ISENM[15.9949]IPVVAEK	10	1	| 23095
0	TLSCLSTSTDAASVVHSTDLVVEAIVENLK	60	1	| 3705
0	LFHRFLQEK	11	3	| 48686 | 48687 | 48688
0	ESLLPIAK	12	3	| 48686 | 48687 | 48688
0	TTSDLLLVMSNLYSLNAGSLTMSEK	30	2	| 48686 | 48687
0	GTVIIIANHGDRIDIPPGAVLENK	14	1	| 48687
0	TPVTVTLK	10	4	| 1759 | 1760 | 1761 | 1762
0	PILEPDK	3	1	| 1760
0	VLQLINDNTATALSYGVFRRK	6	4	| 1758 | 1759 | 1760 | 1761
0	PILEPDKEETGTEPADSEPLELGGPGAGPEQEEQSAGQK	2	1	| 1760
0	TTVLLADMNDFGTVNEIYK	238	2	| 49277 | 49278
0	TYFQGSLPARAAYQVAALPR	1	2	| 49277 | 49278
0	AAYQVAALPRGSRVEIEAIAVQGPFIK	1	1	| 49277
0	FSEGERVRTELADK	8	3	| 6882 | 20544 | 20545
0	LQRELEDATETADAMNREVS	6	3	| 6882 | 20544 | 20545
0	REQEVSILK	2	3	| 6882 | 20544 | 20545
0	IAQLEEELEEEQGNTELINDRLK	1	2	| 6882 | 20544
0	TLHAQVTDMK	1	2	| 6882 | 20544
0	VIHDNFGIVEGLMTTVHAITA	10	5	| 32672 | 38499 | 54363 | 54494 | 54503
0	FVMGVNHEK	3	10	| 16199 | 18707 | 32672 | 34302 | 38499 | 54363 | 54494 | 54496 | 54503 | 56038
0	VIHDNFGIVEGLMTTVHAITAT	10	5	| 32672 | 38499 | 54363 | 54494 | 54503
0	VIHDNFGIVEGLMT	1	8	| 16217 | 18707 | 32672 | 38499 | 54363 | 54494 | 54496 | 54503
0	LMTTVHAITATQK	1	5	| 32672 | 38499 | 54363 | 54494 | 54503
0	WDNFQGK	5	3	| 32846 | 45701 | 45702
0	NLAAANCYK	6	3	| 167 | 27799 | 53002
0	AADAHVDAHYYEQNEQPTGTCAACITGGNRSLVANLA	1	3	| 167 | 27799 | 53002
0	TDLVPAFQNLMK	10	1	| 169
0	DIVLVAYGALGTQRYK	3	3	| 37006 | 49327 | 49328
0	ILNKPGLK	5	10	| 7851 | 7852 | 36437 | 37002 | 37006 | 37129 | 49327 | 49328 | 49329 | 49330
0	ENEMRENLQVFGFQLSPEDMK	18	1	| 49327
0	SFSATGWK	5	5	| 12849 | 32521 | 47254 | 47255 | 47256
0	GQLGSSNDWQLDPTELASK	1	4	| 12849 | 32521 | 47254 | 47256
0	IYHPNIDEK	6	3	| 1616 | 1618 | 1619
0	NSATIPESDDL	11	1	| 39673
0	LQELQVNLVRSHSSGVGK	10	2	| 39673 | 39674
0	PTVILHGYEAVK	11	3	| 12561 | 12562 | 17076
0	QCLVEELRK	1	8	| 12349 | 12539 | 12540 | 12561 | 17076 | 17718 | 17719 | 51930
0	GTTVITSLSSVLHDSK	47	2	| 12561 | 17076
0	EALIDRGEEFAGRGSFPMAEK	24	3	| 12561 | 12562 | 17076
0	AYGPVFTLYLGSKPTVILHGYEAVK	2	3	| 12561 | 12562 | 17076
0	PTVILHGYEA	1	3	| 12561 | 12562 | 17076
0	NASNDIVRHGGSLGLGLAAMGTARQDVYDLLK	2	2	| 20421 | 27221
0	DSDPMETEEK	2	2	| 20421 | 27221
0	KGDDQNRQTGAPDAGQE	8	3	| 15086 | 34698 | 34699
0	GHRPVLVLSQNTK	13	3	| 34698 | 34699 | 34700
0	TAVETAVLLLRIDDIVSGHK	21	2	| 34698 | 34699
0	AVAHALTEK	7	7	| 15086 | 15087 | 31976 | 31977 | 34698 | 34699 | 34700
0	ALDDMISTLK	1	5	| 31976 | 31977 | 34698 | 34699 | 34700
0	HLGRPDGVPMPDK	1	2	| 29090 | 47751
0	LGDVYVNDAFGTAHR	1	2	| 29090 | 47751
0	SSILLDVKPWDDETDMTK	27	2	| 21975 | 21977
0	TPAGLQVLNDYLADK	54	4	| 21974 | 21975 | 21976 | 21977
0	ASSSILINEAEPTTNIQIRLADGGRLVQK	3	2	| 2817 | 2818
0	SGSLIQVVTTDGK	10	5	| 1543 | 1544 | 1545 | 1546 | 51105
0	AALDGTPGMIGYGMAK	29	5	| 1543 | 1544 | 1545 | 1546 | 51105
0	VDAILCVAGGWAGGNAK	6	5	| 1543 | 1544 | 1545 | 1546 | 51105
0	MIVPLQGAQMLQMLEK	23	1	| 27288
0	VYMFQYDSTHGK	2	7	| 32672 | 38499 | 54494 | 54495 | 54496 | 56038 | 56039
0	YVVVSTPEK	10	4	| contaminant_BASI_MOUSE | 272 | 32980 | 32981
0	FPGINYPVLTPNMK	28	3	| 24643 | 41097 | 41098
0	WVPQM[15.9949]ADHSDVLK	1	1	| 24643
0	DYAVSTVPVADSLHLK	24	1	| 9672
0	GHVLLHRTPEEYPESAK	26	1	| 9672
0	VDGLLTCCSVFINK	8	1	| 9672
0	GHVLLHRTPEEYPES	1	1	| 9672
0	DLLTAVESYAN	7	4	| 8325 | 8326 | 27505 | 30209
0	RQIVAGTNLFIK	22	1	| 34468
0	LLVVPQDGSHWLSMK	19	3	| 1989 | 1990 | 1991
0	RMETRGAGVTLNVLEM[15.9949]TADDLENALK	7	13	| 1989 | 1991 | 6088 | 6089 | 6135 | 6561 | 13778 | 23014 | 39085 | 53424 | 54989 | 54990 | 54991
0	MRASQQDFENALNQVK	5	1	| 1890
0	ITFNRPTK	3	1	| 1890
0	FMGLDHIIK	1	2	| 38738 | 38739
0	NLDLTEEEELLK	3	2	| 38738 | 38739
0	HPQELLTSMDFHPVPSIIGVNTDECGWGVPM	6	2	| 38738 | 38739
0	HVRPSHVK	7	2	| 38738 | 38739
0	SGVHAFLGIPFAKPPVGLLR	3	2	| 38738 | 38739
0	LFGLSPFEPWTTK	1	1	| 10262
0	IMVLDSGK	2	1	| 11439
0	GRQMPVHYGCK	7	2	| 4696 | 4697
0	QQQQQFPSLDDKPQFPGASAEFVDK	6	2	| 4696 | 4697
0	VLDGSPIEVTLAK	12	1	| 18561
0	KREEILSEMK	8	1	| 18561
0	LYDLLPGMELTPMNTVSLKPQGIK	8	1	| 18561
0	IRDYAFVHFSNREDAVEAMK	2	1	| 18561
0	LSPTNCDASEPLAEK	8	2	| 53783 | 53784
0	HCQEFLGSSEVINWK	9	4	| 19605 | 19606 | 19607 | 19608
0	SLIYHVASQQIQTLEK	8	3	| 19605 | 19606 | 19608
0	GFGFVCFSSPEEATK	10	9	| 13775 | 13776 | 35522 | 35523 | 35524 | 35525 | 36702 | 42396 | 51037
0	IVAIGTSDLDK	8	4	| 5015 | 5016 | 24544 | 24545
0	GYILQAK	1	3	| 5016 | 24544 | 24545
0	LIHGGNEETLRK	18	3	| 35086 | 35088 | 50905
0	SFNLIVAK	9	3	| 35086 | 35088 | 50905
0	EMWTEVPK	5	2	| 47595 | 47596
0	GILLYGTK	10	2	| 19947 | 41755
0	ITAFVVERSFGGVTHGLPEK	13	2	| 19947 | 41755
0	GRVFVSPLAK	10	1	| 56685
0	EGIPPDQQRLIFAGK	168	2	| contaminant_UBIQUITIN08 | 13842
0	GGLVISPEGLSPAVRK	16	7	| 19450 | 19451 | 34117 | 40797 | 56842 | 56843 | 56844
0	LYEQLVQFIEQK	22	7	| 19450 | 19451 | 34117 | 40797 | 56842 | 56843 | 56844
0	GLQTAVLTNNFHLSSGESFLPLDRK	1	1	| 34117
0	AAHLMDVAGNK	7	3	| 19450 | 34117 | 56843
0	VNIVPVIAK	5	7	| 2388 | 18023 | 28530 | 38389 | 47260 | 48620 | 52398
0	SITHDIEEK	8	4	| 2388 | 18023 | 28530 | 48620
0	APPVPGAVSGGSGEVDELFDVK	8	1	| 6404
0	AACLESAQEPAGAWSNK	11	2	| 49737 | 49738
0	DLINRMDYVEINIDHK	2	2	| 49737 | 49738
0	EALEALVPVTIEVEVPFDLHRYIIGQK	18	2	| 49737 | 49738
0	GSRIQQITRDYNVQIK	20	2	| 49737 | 49738
0	VRDSTGARIIFPAAEDK	19	2	| 49737 | 49738
0	SLTEVSGLIPEVLNAFPILLRIPRLADK	1	6	| 12321 | 16781 | 16782 | 16783 | 16784 | 16785
0	DQNTACSPLQRK	4	1	| 4399
0	DIVTNVSPRIIRGTTSGPLYGPGQSSFLNIELISEK	5	1	| 4399
0	PVAMISVTEK	1	2	| 2989 | 2990
0	FIFEFIQNADTYK	10	1	| 2990
0	YEELQITAGRHGDSVRN	3	1	| contaminant_KERATIN13
0	YEELQITAGRHGDSVRNSK	17	1	| contaminant_KERATIN13
0	WELLQQVDTSTRTHNLEPYFESFINNLR	4	1	| contaminant_KERATIN13
0	EDLHDMLA	2	5	| 12509 | 49331 | 49332 | 49333 | 49334
0	GNSMQEALRFGCQVAGK	19	4	| 15188 | 15189 | 15191 | 15192
0	MLQRIEEHNAK	11	5	| 15188 | 15189 | 15190 | 15191 | 15192
0	SEHHLYK	3	3	| 6753 | 22716 | 56358
0	QTLQSEQPLQVARCTK	13	1	| 37810
0	ESDTGLAPPALWDLAADK	9	1	| 37810
0	YQIHIPLPPK	3	1	| 37810
0	DFLEAVNK	1	1	| 37810
0	VSADNTVGRFLM	6	1	| 8101
0	VPVHDVTDASK	11	7	| 2285 | 2286 | 2287 | 2288 | 49628 | 49629 | 49630
0	GLLLPLTYAMK	4	1	| 55660
0	GYEVIYLTEPVDEYCIQALPEFDGK	19	3	| 44665 | 44666 | 44667
0	NLLHVTDTGVGMTREELVK	31	4	| 44665 | 44666 | 44667 | 44668
0	TETVEEPLEEDEAAKEEK	1	4	| 44665 | 44666 | 44667 | 44668
0	ILTATVDNANVLLQIDNARLAADDFRTK	6	1	| contaminant_KERATIN05
0	SEISELRRTMQNLEIELQSQLSMK	3	1	| contaminant_KERATIN05
0	TRLEQEIATYRR	1	4	| contaminant_KERATIN05 | contaminant_KERATIN07 | contaminant_KERATIN08 | contaminant_KERATIN12
0	DYSPYFK	1	3	| contaminant_KERATIN05 | contaminant_KERATIN08 | 8492
0	RDAEDDGEEDDD	4	4	| 17090 | 17091 | 17092 | 17093
0	LTIQNRQAQIEVVPSASALIIK	25	2	| 39201 | 39202
0	KVGDDIAK	7	2	| 39201 | 39202
0	EEQAPQNK	10	3	| 8914 | 8915 | 8916
0	DQLIVNLLK	18	3	| 8914 | 8915 | 8916
0	GEM[15.9949]MDLQHGSLFLK	7	3	| 8914 | 8915 | 8916
0	GRDCGDEVAQWFTNYLK	22	5	| 24453 | 24454 | 24455 | 24456 | 24457
0	RVLSCPR	1	1	| 24453
0	RIHQEERMK	3	2	| 7545 | 7546
0	LLVRLSDSYDRSFLESLK	9	3	| 28764 | 28765 | 31844
0	IQNRNSTLTFVTMSGELK	3	1	| 28765
0	LPSLAFLYM	3	1	| 42234
0	YLVVNADEGEPGTCK	11	4	| 29890 | 30017 | 30356 | 30357
0	AIARLIEFYK	19	5	| 23414 | 29890 | 30017 | 30356 | 30357
0	LFNISGHVNHPCTVEEEM	1	5	| 23414 | 29890 | 30017 | 30356 | 30357
0	PSYAFGSVGK	1	2	| 50772 | 50773
0	FSFDLGK	10	2	| 50772 | 50773
0	EVGVYEALK	10	1	| 45992
0	HSVSLPK	5	2	| 688 | 689
0	SIYLFMK	2	2	| 688 | 689
0	AYATSQQIFQAIK	2	1	| 689
0	LLEVISGERLPK	1	6	| 32114 | 32115 | 36735 | 53835 | 53836 | 53837
0	KLDLNCDGQLDFQEFLNLIGGLAIACHDSFIQTSQK	1	1	| 40066
0	GQNDLMGTAEDFADQFLRVTK	11	2	| 23657 | 23658
0	CRMECCDVPAETLYDVLHDIEYRK	6	5	| 16389 | 16390 | 16391 | 16392 | 16393
0	SSQFLAPK	12	2	| 16389 | 16393
0	SVVNRGDPYPQEVGATVHK	13	5	| 22114 | 30477 | 33367 | 33368 | 56797
0	VVVSHSTHRTFGK	18	2	| 50341 | 50343
0	TIGVSNFNPLQIERILNK	7	2	| 7851 | 7852
0	AASGFNATEDAQTLRK	20	4	| 14408 | 14409 | 14410 | 14411
0	SLYSFIK	8	3	| 14408 | 14409 | 14411
0	SETSGSFEDALLAIVK	14	3	| 14408 | 14409 | 14411
0	ALELQGVRAAEAGDLHTALEK	22	1	| 24689
0	LALQQDLTSMAPGLVIQAVRVTK	4	3	| 6810 | 6811 | 22391
0	SFDQLTPEESK	10	5	| 12463 | 12464 | 12465 | 12466 | 12467
0	DWILPSDYDHAEAEARHLVYESDQNK	6	5	| 12463 | 12464 | 12467 | 27250 | 27251
0	EEIVDKYDLFVGSQATDFGEALVRHDEF	3	4	| 12463 | 12464 | 12467 | 27250
0	QQGDHYILNGSK	4	2	| 5797 | 5798
0	AYEPQGGSGYDYSYAGGRGSYGDLGGPIITTQVTIPK	20	3	| 18860 | 18861 | 42091
0	RPAEDM[15.9949]EEEQAFK	2	4	| 18859 | 18860 | 18861 | 18862
0	EEMEEELGEK	9	3	| 34353 | 34354 | 34355
0	ELQAEQQNQEVTGRHQNQVLEK	9	3	| 34353 | 34354 | 34355
0	ELLAQRLQGLEQEAENK	2	3	| 34353 | 34354 | 34355
0	YDNHVDSSK	1	3	| 34353 | 34354 | 34355
0	QLLAEMVQSHMVK	10	1	| 41850
0	DVTPPQTAGYIEVTDLQAK	2	2	| 41850 | 50878
0	DGDGTITTK	13	4	| 2455 | 16569 | 16570 | 23793
0	TFNQVEIKPEMIGHYLGEFSITYKPVK	8	2	| 3363 | 3364
0	SGVGNIFIK	10	3	| 36701 | 36702 | 46422
0	KEEEELIALK	2	23	| 14561 | 16837 | 16838 | 16839 | 43109 | 45507 | 45508 | 45509 | 45510 | 45511 | 45512 | 45513 | 45514 | 45515 | 45516 | 45517 | 45518 | 45519 | 45705 | 45706 | 45707 | 45708 | 45709
0	GPVREGDVLTLLESEREA	5	1	| 13885
0	VLVQTTLPSQEVQALLESTGRQAVLK	5	3	| 7921 | 7922 | 7923
0	PQAGLIVPQAVPSSQPSVVGAGEPMDLGELVGMTPEIIQK	6	1	| 47508
0	DVDNAYM[15.9949]IK	1	1	| contaminant_KERATIN22
0	DVDNAYMIK	9	1	| contaminant_KERATIN22
0	VDPEIQNVK	11	1	| contaminant_KERATIN22
0	RYLDGLTAERTSQNSELNNMQDLVEDYK	6	1	| contaminant_KERATIN22
0	ALQGASQIIAEIRETHLW	3	2	| 14440 | 14441
0	TRINVLAAQYQSLLNSYGEPVDDK	1	2	| 14440 | 14441
0	AEELLAEEK	2	2	| 14440 | 14441
0	PVLLQTEQEQVEHNLASERRK	9	2	| 18556 | 18557
0	SIEEAAASCIK	8	1	| 18557
0	DFVVLVSRRK	1	1	| 18557
0	GLGLDESGLAK	1	1	| 28214
0	QLQLDYVDLYLIHFPIAMK	7	1	| 37009
0	SFPVLLDDPVLGSMAK	4	3	| 37007 | 37008 | 37009
0	QLNAANHDAAIFPGGFGAAK	3	2	| 1861 | 1862
0	GEPSERESRNVLAESAR	1	2	| 1861 | 1862
0	IHQTGLK	5	1	| 50211
0	LLGHEVEDVVIK	6	1	| 50211
0	RIAFFTLPK	5	1	| 50211
0	RVIQYFATIAVTGDK	2	5	| 33840 | 45000 | 49080 | 49082 | 49083
0	ALQEAHQQTLDDLQAEEDK	3	7	| 32058 | 33840 | 45000 | 49081 | 49082 | 49083 | 49110
0	NAYEESLDQLETLK	7	3	| 33840 | 49082 | 49083
0	QREEQAEPDGTEVADK	2	7	| 33840 | 45000 | 49080 | 49081 | 49082 | 49083 | 49110
0	LTGAVMHYGNMK	2	7	| 33840 | 45000 | 49080 | 49081 | 49082 | 49083 | 49110
0	LEDECSELK	1	10	| 2073 | 12488 | 32058 | 33840 | 45000 | 49081 | 49082 | 49083 | 49110 | 51014
0	LYEQHLGK	1	4	| 33840 | 49081 | 49082 | 49083
0	QRNFDK	1	10	| 2073 | 32058 | 33840 | 45000 | 49080 | 49081 | 49082 | 49083 | 49110 | 51014
0	LETDISQIQGEMEDIVQEARNAEEK	1	4	| 33840 | 49081 | 49082 | 49083
0	ILRIQLELNQVK	1	6	| 32058 | 33840 | 45000 | 49081 | 49082 | 49083
0	ATSQVVAGTK	4	3	| 28639 | 28640 | 31579
0	EVLGHSIAQLNAENDHPFYYK	20	3	| 28639 | 28640 | 31579
0	LHRVIEGTK	1	3	| 28639 | 28640 | 31579
0	TPHFM[15.9949]APEVVKR	2	4	| 2117 | 2118 | 2119 | 31798
0	MDATANDITNDQYK	11	1	| 28815
0	YGIVDYMIEQSGPPSK	40	1	| 28815
0	QLEPIYTSLGK	11	1	| 28815
0	RFDVSGYPTLK	17	1	| 28815
0	LAPEYEK	5	1	| 28815
0	QVQEFLK	9	1	| 28815
0	YEPRFHVMDVQGSTEASAIK	17	1	| 28815
0	NPIKFEGGNRDLEHLSK	1	1	| 28815
0	DLGLSESGEDVNAAILDESGK	1	1	| 28815
0	VHLVGIDIFTGK	31	2	| 2125 | 2179
0	TSNIRANFENLAK	9	2	| 56317 | 56318
0	LEEQARAK	7	2	| 56317 | 56318
0	FGVEQDRMDRSAVGHEYQSK	14	2	| 56317 | 56318
0	EQRWGAK	3	2	| 56317 | 56318
0	FDLMYAK	10	9	| 35590 | 42428 | 42429 | 42430 | 42431 | 42432 | 42433 | 42434 | 42435
0	DVNAAIATIK	25	5	| 42428 | 42429 | 42430 | 42431 | 42432
0	YVDLGGSYVGPTQNRILRLAK	19	2	| 48003 | 48004
0	APDAWDYSQGFVNEEMIRDHLPTPGEEPLILM	2	1	| 21295
0	IAGGTGITPMLQVIRAVLK	3	2	| 21295 | 28599
0	EDTPEDPLFK	12	1	| 53627
0	GRLDVLVNNAYAGVQAILNTTNK	23	1	| 53627
0	QSLGGRCVPVVCDSSQESEVK	1	1	| 53627
0	VLDFEHFLPMLQ	2	8	| 10075 | 10076 | 10077 | 10079 | 42179 | 42180 | 42181 | 51233
0	ASSEGGAATGAGLDSLHK	20	6	| 9914 | 9915 | 9917 | 32958 | 32959 | 33285
0	THLPVQLLPSSFWK	11	1	| 12669
0	GYRLAIVSRNLEVAK	2	2	| 12209 | 12210
0	GATPAEDDEDK	10	9	| 38919 | 38920 | 38921 | 38922 | 38923 | 38924 | 38925 | 44251 | 44252
0	VGTDLLEEEITK	4	9	| 38919 | 38920 | 38921 | 38922 | 38923 | 38924 | 38925 | 44251 | 44252
0	SSPTPRATAPQTQHVSPM[15.9949]RQVEPPTK	1	8	| 38919 | 38921 | 38922 | 38923 | 38924 | 38925 | 44251 | 44252
0	VYVQPNQK	7	4	| 35795 | 35796 | 35797 | 35798
0	SEMVDDNWK	1	4	| 35795 | 35796 | 35797 | 35798
0	NFNAGGHK	7	2	| 10468 | 10469
0	TLRPGVK	1	4	| 2729 | 10468 | 10469 | 56320
0	LTLDTIFVPNTGKK	1	2	| 10468 | 10469
0	ASVEDADTQNK	9	2	| 2422 | 31302
0	DNTALLTQVQTTMRENLATVEGNFASIDARMK	10	1	| 2422
0	SPLIPHGSK	10	2	| 1100 | 1101
0	VSGTLETK	12	5	| 2729 | 2730 | 2731 | 36948 | 56320
0	YASATSGFGTNYVTGQK	6	4	| 43134 | 43135 | 44821 | 44822
0	DGTINRK	6	1	| 9436
0	AWNLLQK	1	1	| 9436
0	MLENQSSLLSGSSGIFK	2	1	| 55119
0	MIIQRVVLNSRPGK	8	5	| 26462 | 26463 | 26464 | 26465 | 26466
0	IGDLQSQIVSLLK	14	4	| 43037 | 43038 | 43039 | 43040
0	AEILNLVK	4	4	| 43037 | 43038 | 43039 | 43040
0	ISLSPEYVYSVSTFRELPRLEQK	2	4	| 43037 | 43038 | 43039 | 43040
0	NIFQRPLGSRIEEGVPQFLVLISSGK	2	4	| 43037 | 43038 | 43039 | 43040
0	LLLIGDSGVGK	22	12	| 4080 | 4716 | 4819 | 4910 | 4982 | 4983 | 36632 | 36633 | 36634 | 49412 | 49413 | 49414
0	RMGPGAASGGERPNLK	10	3	| 4080 | 36632 | 36633
0	IGPEGLVTEVEHGGFLGNRK	41	4	| 2565 | 26493 | 50375 | 50376
0	KFDEILEVSDGIMVARGDLGIEIPAEK	7	4	| 2565 | 26493 | 50375 | 50376
0	ERLAILGIHNEVSK	5	3	| 11987 | 11988 | 32113
0	IVQTYHVNMAGTNPYTTITPQEINGK	1	3	| 11987 | 11988 | 32113
0	QHESQAMEEGK	9	3	| 53057 | 56013 | 56014
0	VVADGAGLPGEEWVFVSSK	9	5	| 21858 | 21859 | 21860 | 21861 | 21862
0	FIFNADFK	1	1	| 2175
0	NFVASHIANILNSEELYVQDLK	10	4	| 23506 | 23507 | 23508 | 23509
0	RTIAEIIDRIIEK	1	4	| 23506 | 23507 | 23508 | 23509
0	SVGFHLPSREVQVPTFTIPK	5	4	| 23506 | 23507 | 23508 | 23509
0	NPNGYLLSLPVQELADRFIIPGIK	2	4	| 23506 | 23507 | 23508 | 23509
0	NLLSVAYK	6	8	| 11338 | 11339 | 12178 | 16502 | 16503 | 21668 | 52093 | 53811
0	LAEQAERYDDMAT	2	2	| 16502 | 16503
0	SSDLTSDLGNVLTSSNAK	12	3	| 8761 | 31181 | 31182
0	ERLESLNIQREK	13	2	| 25267 | 37686
0	RANEFLEVGK	10	2	| 37685 | 37686
0	LCERVTK	1	1	| 37686
0	GVQVSPSGEK	2	2	| 1841 | 1842
0	SAFLCGVMK	8	8	| 6006 | 8768 | 8769 | 8770 | 8771 | 8772 | 8773 | 8774
0	YDPSIGIYGLDFYVVLGRPGFSIADK	33	2	| 6663 | 31521
0	NISFTVWDVGGQDK	11	3	| 23242 | 23243 | 23366
0	QDLPNAMNAAEITDK	17	4	| 23242 | 23243 | 23366 | 29668
0	DVYPEPPSRTPAPSPQTSLPNPITYLTK	28	3	| 37802 | 37803 | 37804
0	NRTYYYHR	1	3	| 37802 | 37803 | 37804
0	RRDFTPAELR	12	1	| 581
0	IVRGDQPGASGDNDDDEPPPLPR	3	1	| 581
0	EFVLGNLAK	14	3	| 39746 | 39747 | 41591
0	RALRQAK	1	3	| 39746 | 39747 | 41591
0	SPGENCQHQLAK	15	1	| 47705
0	LFDATLTQYVK	6	1	| 47705
0	HMNSAGVLAALRNYEYYASHVPESVK	9	1	| 8348
0	EQLLQSNPVLEAFGNAK	4	7	| 4853 | 4854 | 4855 | 4856 | 38844 | 38845 | 39219
0	SEVPLVDVTK	9	5	| 4853 | 4854 | 4855 | 30657 | 39219
0	EQHPDMSVTK	2	16	| 25184 | 25185 | 25186 | 27315 | 30889 | 34504 | 40638 | 53069 | 53070 | 53071 | 53073 | 53074 | 53075 | 53076 | 53077 | 53210
0	KITDDQQESLNK	9	2	| 3068 | 21445
0	GGHAGGRFK	3	1	| 3068
0	TEFESESQK	1	12	| 3423 | 4124 | 4125 | 4126 | 4127 | 4128 | 4129 | 16639 | 16640 | 16641 | 42125 | 42126
0	DLEEELERTIHSYQGQVISHEK	1	11	| 3423 | 4124 | 4125 | 4126 | 4127 | 4128 | 16639 | 16640 | 16641 | 42125 | 42126
0	ISHATEELETCRQRAK	8	11	| 3423 | 4124 | 4125 | 4126 | 4127 | 4128 | 16639 | 16640 | 16641 | 42125 | 42126
0	VFDPVPDGVTK	5	2	| 21559 | 21560
0	MTPAYEIRAVGNK	3	2	| 21559 | 21560
0	DSSGPANSTTDLLK	1	8	| 21491 | 21492 | 21493 | 23399 | 30844 | 52621 | 53448 | 55037
0	VVHRTATADDK	17	2	| 13336 | 44147
0	VVHRTATADDKK	9	2	| 13336 | 44147
0	DVLERLLPYWK	3	2	| 47172 | 47173
0	NQDLCQQEAVK	7	1	| 7082
0	EELDEHDK	5	4	| 42048 | 42049 | 47318 | 47319
0	LNPLSAAEK	3	1	| 310
0	NPNDLQK	2	1	| 310
0	TSDRLETVILDVTK	29	9	| 44644 | 56202 | 56396 | 56397 | 56490 | 56491 | 56492 | 56494 | 56495
0	YISQCIDEIK	2	1	| 5247
0	GVPVAEEVSALFAGELNPVAPK	5	1	| 5247
0	HRNAEAVK	1	1	| 5247
0	RGPLGPNWK	5	7	| 26090 | 26091 | 27724 | 54608 | 54650 | 54651 | 54652
0	NFLDSYIK	16	1	| 56492
0	YGVEAFSDSLRREISYFGVK	16	1	| 56492
0	LAEQELIETSERVQLLHSQNTSLINQK	1	2	| 2073 | 51014
0	NLQEEISDLTEQLGSTGK	1	1	| 2073
0	AGLDENIAK	1	3	| 32058 | 45000 | 49082
0	LQHELEEAEERADIAESQVNK	4	2	| 32058 | 45000
0	EAETRAEFAERTVSK	9	1	| 4036
0	SLEAASEK	1	1	| 4036
0	RLAFIAHPK	7	3	| 4945 | 4946 | 27296
0	NLLQRGASPNVSNVK	1	11	| 3235 | 3236 | 3237 | 3238 | 3239 | 3240 | 3241 | 3242 | 6608 | 6609 | 6610
0	GFFEGSIASK	4	2	| 33878 | 33879
0	SLAYLSAATHGLDEEAESLK	11	2	| 33878 | 33879
0	LSFLYLITGNLEK	9	3	| 33878 | 33879 | 53276
0	M[15.9949]LTKFETK	1	2	| 33878 | 33879
0	TWTAADMAALITK	8	4	| 55007 | 55010 | 55011 | 55012
0	RVLLGETGK	10	3	| 2281 | 2282 | 2283
0	NNIDVFYFSTLYPLHVLFVEDGK	12	6	| 41904 | 51113 | 51114 | 51115 | 51116 | 53334
0	AVWLPAMK	1	6	| 41904 | 51113 | 51114 | 51115 | 51116 | 53334
0	VILGRSDPK	4	5	| 50406 | 50407 | 50409 | 50410 | 50411
0	TGSERVSQQCK	4	2	| 50077 | 50078
0	TPESFLGPNAALVDLDSLVSRPGPTPPGSK	15	3	| 10225 | 50077 | 50078
0	LHEYSRVITVDGNICSGK	5	1	| 5498
0	KIEISQHAK	10	2	| 4932 | 54417
0	YTCSFCGK	6	2	| 4932 | 54417
0	TLRNDNSSRFGK	3	6	| 5474 | 15655 | 24231 | 34505 | 34506 | 44804
0	GILVFQLK	4	3	| 44984 | 44985 | 44986
0	LPGDDRLMK	1	4	| 44984 | 44985 | 44986 | 52673
0	WRLMESHGFEEYMK	1	1	| 7976
0	LLEAHEEQNVDSYTEAVK	9	2	| 12700 | 48019
0	DELLSEKPEVK	1	6	| 11440 | 57504 | 57505 | 57506 | 57507 | 57508
0	AFLTLAEDILRK	14	1	| 4819
0	LTEASTSSK	2	1	| 1327
0	FNVWDTAGQEK	9	1	| 601
0	HQSIEEAK	3	3	| 49908 | 49909 | 49910
0	QEQIINTMTQDLRGANEK	3	3	| 52767 | 52768 | 52769
0	QVTEEVHK	4	3	| 52767 | 52768 | 52769
0	AEIARSNASLTNNQNLIQSLREDLSK	1	3	| 52767 | 52768 | 52769
0	FHNELNAHIK	1	3	| 52767 | 52768 | 52769
0	KLEIIQSQK	3	6	| 10116 | 55464 | 55465 | 55466 | 55467 | 55468
0	RELRNLVPLLLAPENLVEK	16	1	| 2831
0	AGLTDQVSHHARLK	1	1	| 2831
0	AYGELPEHAK	4	4	| 38636 | 38637 | 38638 | 38639
0	TIDQIHK	6	5	| 36181 | 36184 | 37222 | 46368 | 51160
0	KSPGTQAPK	7	5	| 2568 | 2569 | 2570 | 2571 | 2572
0	GMFTAEDLR	4	3	| 4215 | 30855 | 44285
0	EHPYDAAK	2	3	| 4215 | 30855 | 44285
0	ERALLETK	2	2	| 4187 | 54326
0	FSEETEFLWRLARAYGDMYDLSTSTQEK	9	4	| 18396 | 18397 | 22504 | 38471
0	LVLWDINK	12	3	| 30309 | 36364 | 36365
0	LGAQAHPFVVDCSQREEIYSAAK	3	1	| 30309
0	AASGALRNLAVDARNK	7	18	| 5943 | 5944 | 5945 | 5946 | 5947 | 11342 | 11343 | 11344 | 11346 | 11347 | 11348 | 26335 | 35993 | 40777 | 40778 | 40779 | 40780 | 40781
0	AYAEELAK	4	2	| 14670 | 14671
0	EYRVILPVSVDEYQVGQLYSVAEASK	1	4	| 54649 | 54650 | 54651 | 54652
0	IVGYVLAK	1	9	| 36156 | 36157 | 36158 | 36159 | 36160 | 36161 | 41427 | 41428 | 41429
0	KLVEESREK	1	4	| 47300 | 47301 | 47302 | 47304
0	RHQGIDILVSNAAVNPFFGNLMDVTEEVWDKV	2	2	| 41071 | 41072
0	TDSDIIAK	2	2	| 8862 | 34268
0	IPLIHQALK	1	2	| 1417 | 1418
0	GFGGAMTDATALNILALSPPTQK	3	2	| 1417 | 1418
0	YLAFLRK	10	3	| 2894 | 2895 | 48307
0	ALDVSASDEEMARPK	1	2	| 18193 | 18204
0	AGGAVSGEEK	2	2	| 18193 | 18204
0	ESLSSIGK	4	1	| 3409
0	CSMQCLEEVDALEERHK	4	2	| 47407 | 52039
0	HSTIQQK	1	2	| 29014 | 29015
0	FFLFLSK	4	1	| 19017
0	DLNDLAQELISSGTFNIDQIEEK	3	1	| 19017
0	IRAGSREPVEDPQSGSSGK	9	1	| 52891
0	NITQRGNVAK	5	4	| 39638 | 53590 | 53591 | 53592
0	NQEESIDARAPGGK	3	1	| 14625
0	LLLLGAGESGK	11	16	| 21157 | 21441 | 21442 | 21443 | 21444 | 21480 | 21481 | 21482 | 21487 | 21488 | 22781 | 22782 | 23107 | 24173 | 24174 | 24175
0	AELGALPDDFIDSLEK	13	3	| 27200 | 27201 | 27202
0	NLNEDDTSLVFSK	1	3	| 27200 | 27201 | 27202
0	LTPAPIGSVRI	4	13	| Reverse_19915 | Reverse_32339 | Reverse_32340 | Reverse_32341 | Reverse_32342 | Reverse_32343 | Reverse_32344 | Reverse_32345 | Reverse_32346 | Reverse_53219 | Reverse_53220 | Reverse_53221 | Reverse_53223
0	VTVEAKTSGSVNKAEVTYVGR	3	13	| Reverse_19915 | Reverse_32339 | Reverse_32340 | Reverse_32341 | Reverse_32342 | Reverse_32343 | Reverse_32344 | Reverse_32345 | Reverse_32346 | Reverse_53219 | Reverse_53220 | Reverse_53221 | Reverse_53223
0	RILEDK	1	14	| 1118 | Reverse_19915 | Reverse_32339 | Reverse_32340 | Reverse_32341 | Reverse_32342 | Reverse_32343 | Reverse_32344 | Reverse_32345 | Reverse_32346 | Reverse_53219 | Reverse_53220 | Reverse_53221 | Reverse_53223
0	KSEEPAK	1	6	| Reverse_19915 | Reverse_32345 | Reverse_32346 | Reverse_53219 | Reverse_53220 | Reverse_53221
0	EHDPVGQMVNNPK	2	5	| 16911 | 16912 | 16913 | 16915 | 16916
0	TLPVQEK	1	2	| 9655 | 31059
0	FTVAELK	1	2	| 603 | 604
0	LTYNHK	1	3	| 37593 | 37594 | 56621
0	ELLIFNQQQVPSGESAILDRVADGMAFGALLPCK	1	3	| 2707 | 43388 | 43389
0	QGGRGPGAASEHQQEISK	1	4	| 12914 | 45046 | 45047 | 45048
0	QFDQVFPALVAGVPIHLFK	4	2	| 35264 | 56030
0	IPGTNRQGIFPVSYVEVVK	1	8	| 37153 | 37155 | 37156 | 37177 | 37179 | 38972 | 38973 | 42248
0	ERILTVEGLTEGSLYEFK	1	2	| 47799 | 47800
0	YMLPLDNLK	1	8	| 23311 | 23313 | 23314 | 23315 | 23316 | 23317 | 26622 | 26624
0	LDLMDEGTDARDVLENK	3	12	| 23311 | 23312 | 23313 | 23314 | 23315 | 23316 | 23317 | 26621 | 26622 | 26623 | 26624 | 51818
0	WVLNTVSTGAHVLLGK	3	2	| 11906 | 39996
0	AHQDALPRLPVPPLQQSLDYYLK	1	2	| 30395 | 30396
0	GFHQVPFASTVFIERSDFK	8	7	| 9001 | 9004 | 9005 | 51032 | 51033 | 51034 | 51335
0	ILENLRGGPNIITLADIVK	9	2	| 46627 | 46628
0	ATWGDGGDNSPSNVVSK	1	2	| 12676 | 12679
0	QHSDLEEEHRK	8	2	| 23220 | 23221
0	LSASHPLSPPAKARAGLGSHDLK	2	6	| Reverse_16936 | Reverse_16937 | Reverse_33420 | Reverse_41943 | Reverse_55280 | Reverse_55998
0	QILVGVNK	2	3	| 10514 | 41958 | 41959
0	QGGITSEQAAVISK	1	4	| 3827 | 3828 | 11635 | 22185
0	AQLEEQLQEVRK	1	4	| 134 | 136 | 137 | 57216
0	RGMIPVPYVEK	1	4	| 4089 | 4090 | 4091 | 4092
0	QLTEEDGVRSVIEENIK	7	1	| 11495
0	DLVEWLEK	4	1	| 11495
0	ARVREMEEEAEK	1	4	| 3 | 4 | 8991 | 12905
0	NLVLPGIGSFTIIDGNLVSGEDAGNNFFLQK	2	2	| 6853 | 6854
0	LLQSVGQAPESISEK	2	2	| 6853 | 6854
0	QRTFEPSSGDRK	1	3	| 22018 | 39679 | 39680
0	LSPQFPSEEDSFHK	4	2	| 38082 | 38084
0	LFSGLAHVK	2	4	| 8084 | 8085 | 8086 | 24741
0	IFAQLDRIVDDRVILSSSSSCLLPSK	2	4	| 8084 | 8085 | 8086 | 24741
0	PQLLQGVYAM	1	4	| 8737 | 8738 | 8739 | 33231
0	VEEDEVRDAAVSPDLGAGGDAPAPAPAPAHTRDK	5	3	| 21674 | 21675 | 21676
0	LNSGLGQLILK	1	10	| 20828 | 20829 | 20831 | 20832 | 37898 | 37899 | 39826 | 39827 | 54384 | 54385
0	TAEDLSFRAGDK	1	2	| 24479 | 24480
0	VADFGLARVFK	1	2	| 24479 | 24480
0	HPEALDEETEHDYQNHI	1	5	| contaminant_FCG2_MOUSE | contaminant_FCGX_MOUSE | 22409 | 22410 | 22411
0	LEPPWIQVLK	2	6	| contaminant_FCG2_MOUSE | contaminant_FCGX_MOUSE | 22409 | 22410 | 22411 | 22412
0	TTNYSAVPQK	1	4	| 16076 | 16077 | 50125 | 50126
0	FNEENYGVK	1	6	| 31538 | 31875 | 31876 | 33808 | 53971 | 53972
0	EELPRAVGTQALSGAGLLK	1	3	| 7764 | 7765 | 36655
0	TVRTAELSPFIVFIAPTDQGTQTEALQQLQK	1	5	| 51934 | 51935 | 51936 | 51937 | 51938
0	ESGEGQGGYAK	4	3	| 4508 | 4509 | 21362
0	AAALEQFK	1	3	| 4508 | 4509 | 21362
0	PNTAMLLGDAK	3	3	| 4508 | 4509 | 21362
0	GAAQEGLDTTK	2	1	| 45247
0	GTVQTGLDTTK	1	2	| 45246 | 45247
0	NAQVAQSPVLLLGGAASTLLQK	1	5	| 19069 | 19070 | 19071 | 19072 | 43425
0	LVEGLQGQMWSSDWAEELRK	1	4	| 19069 | 19070 | 19071 | 19072
0	DSLAPREEQTSEVSSNQSSSK	1	5	| 18784 | 18785 | 18786 | 18787 | 18788
0	VGTNAQNAGPSAESVSENK	1	2	| 40333 | 40334
0	TLLDDNKSELDELK	2	1	| Reverse_20334
0	ELLTRELPSFLGK	1	1	| 7298
0	FSTIGLSKLFDDVNK	1	3	| Reverse_16507 | Reverse_16508 | Reverse_54943
0	KVDAIGLEIVDGK	1	1	| 42805
0	AFDLFNPNFK	1	1	| 4313
0	DMDIIHLEYFEEAVTYLLSHPQVTGSGVGVLGISK	1	2	| 5051 | 25122
0	RQGLGTEASLLIMSYGVTK	1	1	| 28745
0	YQALGAELNVLPFCSQFIPMEVINAPRHGSIIYHPS	8	3	| 28201 | 28202 | 28203
0	GGFTIFWADDGLDTGDLLLQK	55	3	| 28201 | 28202 | 28203
0	MMPASQFFK	22	3	| 28201 | 28202 | 28203
0	EAIHNWIRGNDK	8	3	| 28201 | 28202 | 28203
0	RGQALPEVVAK	4	3	| 28201 | 28202 | 28203
0	GSASSALELTEEELATAEAVRSSWM	5	2	| 28202 | 28203
0	SAINWTLIHGDK	1	3	| 28201 | 28202 | 28203
0	LRGEDGESECVINYVEK	20	1	| 28203
0	ALYVSDK	10	1	| 28203
0	GENCIAAGRLFVEDSIHDQFVQK	11	1	| 28203
0	DLGEAALNEYLR	8	1	| 28203
0	ANATEFGLASGVFTRDINK	1	1	| 28203
0	LVEYCQR	3	1	| 28203
0	SGVFTRDINK	1	4	| 13993 | 28203 | 34243 | 34244
0	LGGDNTQLEAAEWLGLLGDEQVPQAESIVDAFSK	28	1	| 25367
0	ACIESRVNMVTASYITPAMK	1	1	| 25367
0	SQIFSTASDNQPTVTIK	39	6	| contaminant_GR78_HUMAN | contaminant_GR78_MESAU | contaminant_GR78_MOUSE | contaminant_GR78_PIG | contaminant_GR78_RAT | 34793
0	VYEGERPLTK	18	6	| contaminant_GR78_HUMAN | contaminant_GR78_MESAU | contaminant_GR78_MOUSE | contaminant_GR78_PIG | contaminant_GR78_RAT | 34793
0	DAGTIAGLNVMR	1	5	| contaminant_GR78_HUMAN | contaminant_GR78_MESAU | contaminant_GR78_MOUSE | contaminant_GR78_RAT | 34793
0	PMIIYK	2	2	| 6603 | 16333
0	TASDFISK	9	2	| 6603 | 16333
0	EDAANRRLAK	1	2	| 6603 | 16333
0	VLRSQHVQVEEGSEPDAFWEALGGK	2	2	| 6603 | 16333
0	FDLVPVPPNLYGDFFTGDAYVILK	1	2	| 6603 | 16333
0	KYTPEQVAMATVTALHRTVPA	17	2	| 4523 | 4524
0	ETTIQGLDGLSERCA	14	2	| 4523 | 4524
0	LFSVDNSISQSIGGVILFHETLYQK	12	2	| 4523 | 4524
0	ETTIQGLDGLSERCAQYK	46	2	| 4523 | 4524
0	GILAADESVGTMGNRLQRIK	61	2	| 4523 | 4524
0	MVTAGHACTK	9	2	| 4523 | 4524
0	ETTIQGLDGLSERCAQ	7	2	| 4523 | 4524
0	GILAADESVGTM[15.9949]GNRLQR	9	2	| 4523 | 4524
0	IADQCPSSLAIQENANALARYASICQQN	1	2	| 4523 | 4524
0	HRFPALTPEQK	6	2	| 4523 | 4524
0	ALQASALAAWGGK	11	2	| 4523 | 4524
0	QFRELLFSVDNSISQSIGGVILFHETLYQK	5	2	| 4523 | 4524
0	IADQCPSSLAIQEN	1	2	| 4523 | 4524
0	SIGGVILFHETLYQK	3	2	| 4523 | 4524
0	KYTPEQVAMATVTA	2	2	| 4523 | 4524
0	AHRFPALTPEQK	4	2	| 4523 | 4524
0	VENTEENRRQFR	1	2	| 4523 | 4524
0	VENTEENRRQ	1	2	| 4523 | 4524
0	PNMVTAGHACT	1	2	| 4523 | 4524
0	AGASIVGVNCHFDPSVSLQTVK	68	1	| 6562
0	IFRQQLEVFMK	239	1	| 6562
0	IFRQQLEVFM[15.9949]K	27	1	| 6562
0	QGFIDLPEFPFGLEPRVATRWDIQK	72	1	| 6562
0	CHFDPSVSLQTVK	9	1	| 6562
0	AGPWTPEAAVEHPEA	3	1	| 6562
0	GLDMHTK	2	1	| 6562
0	QLEVFMK	1	1	| 6562
0	QGFIDLPEFPFGLEPRVATR	4	1	| 6562
0	EAYNLGVR	1	1	| 6562
0	QLSAFGEYVAEILPK	50	2	| 52 | 53
0	PLLPGQTPETAK	9	1	| 2999
0	LDPTQTSFLK	13	3	| 2999 | 40761 | 40762
0	LTGLTSSIPDMILGHLFSQEELSGNSELIQK	38	3	| 2999 | 40761 | 40762
0	LKPGDLVGVNK	10	3	| 40770 | 40771 | 40772
0	TSTRQTYFLPVIGLVDAEK	22	3	| 40770 | 40771 | 40772
0	ALDPRNPHNDRFVLSK	21	3	| 15950 | 54932 | 54933
0	AYGLALAK	2	4	| 15950 | 54932 | 54933 | 5041
0	GHAAPILYAVWAEAGFLPEAELLN	8	3	| 15950 | 54932 | 54933
0	SKDDQVTVIGAGVTLHEALAAAESLKK	2	3	| 15950 | 54932 | 54933
0	LAVSQVPR	1	3	| 15950 | 54932 | 54933
0	TSRPENAIIYSNNEDFQVGQAK	1	3	| 15950 | 54932 | 54933
0	KSDYLK	2	2	| 338 | Reverse_35679
0	SVEMHHEA	2	4	| 13641 | 22522 | 22525 | 55966
0	PLRLPLQDVYK	69	4	| 13641 | 22522 | 22523 | 22525
0	VVTFAPVNVTTEVK	5	3	| 13641 | 22522 | 55966
0	NGQTREHA	2	4	| 22522 | 22523 | 22524 | 22525
0	GFGFVDFNSEEDAK	17	1	| 54422
0	ALELTGLK	10	2	| 6373 | 54422
0	ETLEEVFEK	9	1	| 54422
0	VFGNEIK	4	2	| 6373 | 54422
0	M[15.9949]AHWSNK	17	3	| 39026 | 39027 | 39029
0	GLTHPIRMLLEYTDSSYDEK	25	4	| 39026 | 39027 | 39028 | 39029
0	ITQSNAILRYLARK	32	6	| 27073 | 39026 | 39027 | 39028 | 39029 | 39046
0	PMILGYWNVRGLTHPIRMLLEYTDSSYDEK	4	4	| 39026 | 39027 | 39028 | 39029
0	CLDAFPNLRDFLA	20	5	| 39026 | 39027 | 39028 | 39029 | 39048
0	VVTASCSLPQEK	1	3	| 39027 | 39028 | 39029
0	ETTEESVK	2	2	| 9989 | 10546
0	NNLLTNK	1	2	| 9989 | 10546
0	LEVDPNIQAVRTQEK	27	1	| contaminant_KERATIN20
0	DVDEAYMNK	12	1	| contaminant_KERATIN20
0	TARSNM[15.9949]DNMFESYINNLR	1	1	| contaminant_KERATIN20
0	LLEGEESRLESGM[15.9949]QNM[15.9949]SIHTK	1	1	| contaminant_KERATIN20
0	LEAELGNMQGLVEDFKNK	3	1	| contaminant_KERATIN20
0	ARGGNVLITDTWISMGQEDEK	16	1	| 33590
0	ILADYLTLQEHYGSLK	3	1	| 33590
0	NFTGEEIQYMLWLSADLK	132	1	| 33590
0	LSMTNDPLEAARGGNVLITDTWISMGQEDEK	43	1	| 33590
0	AFQGYQVTMK	8	1	| 33590
0	LSMTNDPLEAARGGNVLITDTWISMGQEDEKK	1	1	| 33590
0	KM[15.9949]LEKCAMTALSSK	3	2	| 35101 | 35102
0	ISREPIFQPEKPIILK	1	2	| 16723 | 16724
0	RGVEERIQEEAGCLIK	4	1	| 31441
0	IPAFLPFSTGK	1	2	| 14025 | 31441
0	SAFDPLK	4	2	| 35981 | 35982
0	SMSAFDPLK	1	2	| 35981 | 35982
0	VVEELTRIH	3	2	| 50659 | 50660
0	VTEAVECLLSLK	1	3	| 914 | 915 | 42556
0	IWAFNK	2	3	| 914 | 915 | 42556
0	QTRLGLEAK	3	1	| 915
0	KEENLAEWYSQVITK	3	1	| 915
0	VLEDIQLNLFTRASEDLK	2	1	| 915
0	DVQETDTSQK	4	5	| 52377 | 52378 | 52379 | 52380 | 52381
0	TLMSPLGITRIFNNGADLSGITEENAPLK	85	4	| 52378 | 52379 | 52380 | 52381
0	YNISREDCDRYALQSQ	7	1	| 23147
0	PSPAFDVK	2	1	| 54858
0	AGMFLWIK	6	1	| 42865
0	SAAFTVENGSTIRFEDDLIK	3	1	| 42865
0	TVSSGLRVGFMTGPK	1	1	| 42865
0	FLYTVPNGNNPTGNSLTGDRKK	2	1	| 42865
0	NFINNPLAQADWAAK	21	1	| 6882
0	LVWVPSSK	10	1	| 6882
0	AFITVLEMTPVLGTEIINYRDGMGRVLAQDVYAK	11	3	| 8755 | 8756 | 8757
0	MLDAEDIVNTARPDEK	20	4	| 32114 | 32115 | 53836 | 53837
0	NMLFSGTNIAAGK	8	3	| 14235 | 14236 | 17147
0	STEECLSYFGVSETTGLTPDQVK	3	2	| 14235 | 14236
0	MFIIDK	1	2	| 14235 | 14236
0	HQGVMVGMGQK	10	5	| 10111 | 11261 | 15055 | 19546 | 44335
0	TFYNELRVAPEEHPVLLTEAPLNPK	2	5	| 15055 | 15056 | 19546 | 20343 | 44335
0	SYELPDGQVITIGNERFRCPEA	7	7	| 11261 | 11262 | 15056 | 19546 | 19675 | 44335 | 48458
0	LCYVALDFEQEMATAASSSSLEK	132	7	| 11261 | 11262 | 19546 | 19675 | 44335 | 48458 | 56541
0	DLYANTVLSGGTTMYPGIADRMQK	169	6	| 11261 | 11262 | 19546 | 19675 | 44335 | 48458
0	SYELPDGQVITIGNER	10	9	| 10111 | 11261 | 11262 | 15056 | 16301 | 19546 | 19675 | 44335 | 48458
0	DLYANTVLSGGTTM[15.9949]YPGIADRMQK	11	6	| 11261 | 11262 | 19546 | 19675 | 44335 | 48458
0	HQHVFDETTLNNFMGLGQA	11	1	| 46201
0	DALMPFVVPNPK	10	1	| 46201
0	GEGMSQAATICR	2	1	| 46201
0	HLFTGPAL	2	1	| 46201
0	GEGM[15.9949]SQAATICRSNFK	3	1	| 46201
0	ASLQNLLSASQARLRDDK	3	1	| 46201
0	GVDVIIEMLANENLSNDLK	39	1	| 8840
0	PLFFDLALNHVAFPPLEDK	15	2	| 612 | 614
0	DLPDVQELITQVRSEK	12	2	| 612 | 614
0	SGLTGYIK	7	2	| 612 | 614
0	VVATTQMQAADARK	3	1	| 4782
0	ICEEAFTRSK	11	1	| 19848
0	ELEQIFCQFDSK	4	1	| 19848
0	VAEQVGIDRGDIPDLSQAPSSLLDALEQHLA	13	6	| 37318 | 44519 | 46642 | 56295 | 56296 | 56297
0	DSTAASRATTLSNAVSSLASTGLSLTK	10	6	| 37318 | 44519 | 46642 | 56295 | 56296 | 56297
0	DAIRLFAAYNEGIINLLEK	8	6	| 37318 | 44519 | 46642 | 56295 | 56296 | 56297
0	SLEDQVETLRAAK	16	1	| 32138
0	VTTGGNQTGPNSSIR	4	2	| 35403 | 51359
0	SVTTSSVPSPRLVPVK	1	2	| 35403 | 51359
0	MSPVPDLVPGSFK	28	1	| 33568
0	QLQQVIAK	10	1	| 33568
0	MADEAGSEAHREGETRNTK	20	1	| 33568
0	TVTGPDGRREVVK	2	1	| 33568
0	AVNREINLQDYEGHQK	1	1	| 33568
0	VRVDEYDYSK	13	1	| 47721
0	MIFAGVDVTK	1	1	| 47721
0	VGSVLQEGCEK	1	1	| 47721
0	SMTLEIREGRGCGPEK	2	1	| 47721
0	FLSDWILHGEPPFDLIELDPNRYGK	49	1	| 33202
0	LQASWVTHGVPPGFGK	34	1	| 33202
0	GRDSTQLLDHLFA	6	1	| 33202
0	ALGLSNFNSRQIDDVLSVASVRPA	6	3	| 50906 | 50907 | 50908
0	QLDALNK	3	2	| 50906 | 50907
0	TLADLQLEYLDLYLM	2	3	| 50906 | 50907 | 50908
0	TDSATDTTAPK	12	3	| 15483 | 15484 | 15485
0	VLVQVREEEPEAVLPGAQPTLISAISK	32	3	| 15483 | 15484 | 15485
0	TLARSLGLSLEETPVVFENVSFHQATILPK	11	3	| 15483 | 15484 | 15485
0	FDLSNNHPLGMAIFLK	23	3	| 15483 | 15484 | 15485
0	ALHLVGLK	5	3	| 15483 | 15484 | 15485
0	PIFLSVEDTSFQWVDSLK	20	3	| 15483 | 15484 | 15485
0	ERLLLPEDPLISGLLNSQALK	2	3	| 15483 | 15484 | 15485
0	TGGTYGEDLGADYNLSQVCDGK	10	2	| 15484 | 15485
0	SSCTIIPLM[15.9949]K	4	3	| 15483 | 15484 | 15485
0	SLCAFRQAPLLIGSTK	4	3	| 15483 | 15484 | 15485
0	VGDPQELNGITRSLCAFRQAPLLIGSTK	13	3	| 15483 | 15484 | 15485
0	TLGDPALALDNMVAALK	3	3	| 15483 | 15484 | 15485
0	LPESENLQEFWAN	2	3	| 15483 | 15484 | 15485
0	SLNFRDIMLATGK	2	3	| 15483 | 15484 | 15485
0	CLPSEVQPAPSLLSQEEWESLFSRK	2	3	| 15483 | 15484 | 15485
0	LFDHPEVPTPPESA	1	3	| 15483 | 15484 | 15485
0	VSVHIIEGDHRTLLEGSGLESIINIIHS	1	2	| 15484 | 15485
0	RSFYGTALFLCR	1	3	| 15483 | 15484 | 15485
0	PTLAVIGLIK	11	2	| 54482 | 54483
0	VIQLGTLVDNLTVDPATGDILAGCHPNPMK	3	1	| 22643
0	SPFDPDNK	18	1	| 47604
0	GYRHWHADLRPDDSPLEAGLAFTCK	1	1	| 47604
0	NYSVVFPHDEPLAGR	4	1	| 47604
0	VTNGAFTGEISPGMIK	19	2	| 6556 | 6557
0	FFVGGNWK	18	3	| 6555 | 6556 | 6557
0	LDEREAGITEK	15	1	| 6556
0	SNVNDGVAQSTR	3	1	| 6556
0	IIYGGSVTGATCK	3	1	| 6556
0	HVFGESDELIGQK	2	1	| 6556
0	DLGATWVVLGHSERR	1	2	| 6556 | 6557
0	FLLDTVDFCDTWERLEECK	11	1	| 49328
0	SLQLDYVDLYLIHYPVPMKPGDNESPLDENGK	4	1	| 49328
0	YKPVCNQVECHLYLNQSK	6	2	| 37006 | 49328
0	LIQEQHPEEELIK	16	4	| 12943 | 12944 | 12945 | 12946
0	DPSNLQGK	9	6	| 12943 | 12944 | 12945 | 12946 | 25801 | 25802
0	QEAFLLNEDLGDSLDSVEALLK	13	4	| 12943 | 12944 | 12945 | 12946
0	VAEDLESEGLMAEEVQAVQQQEVYGAMPRDEADSK	1	6	| 12943 | 12944 | 12945 | 12946 | 25801 | 25802
0	LLEAQSHFRK	1	6	| 12943 | 12944 | 12945 | 12946 | 25801 | 25802
0	QAADQMK	8	2	| 38650 | 38651
0	IALLEEAK	20	2	| 38650 | 38651
0	ALELEQERQRAK	11	2	| 38650 | 38651
0	ETTDDPVEYVLK	6	2	| 49197 | 49198
0	NIEDVIAQGVGK	35	1	| 44812
0	APGSAAPAAGSAPAAAEEK	3	1	| 44812
0	SAAPAAGSAPAAAEEK	1	1	| 44812
0	SAAPGSAAPAAGSAPAAAEEK	1	1	| 44812
0	YLLAALGGNSSPSAK	1	1	| 44812
0	LLTDDDLNEDVHRAYLLLQGK	5	1	| 40863
0	QIISELRDDFFK	4	1	| 40863
0	YITNTDVLEMK	2	2	| 22224 | 22225
0	SPYLYPLYGLGELPQGFARLSAIYGGTYMLNK	6	5	| 11438 | 35731 | 35732 | 35733 | 38895
0	EIQMLARDFLDEYIFLAVGRVGSTSENITQK	9	3	| 21808 | 46953 | 48599
0	RSFLLDLLNATGK	15	3	| 21808 | 46953 | 48599
0	GTDVITLLNTVHYDSDQFK	40	3	| 11910 | 11911 | 22657
0	YNQILRIEEELGSK	105	1	| 47041
0	GVPLYRHIADLAGNPEVILPVPAFNVINGGSHAGNK	63	5	| 33571 | 33572 | 47041 | 47042 | 47043
0	LM[15.9949]IEM[15.9949]DGTENK	1	5	| 33571 | 33572 | 47041 | 47042 | 47043
0	LAMQEFMILPVGASSFR	2	5	| 33571 | 33572 | 47041 | 47042 | 47043
0	LAMQEFMILPVGASSFREAM	8	5	| 33571 | 33572 | 47041 | 47042 | 47043
0	ILRIEEELGSK	1	1	| 47041
0	NYPVVSIEDPFDQDDWGAWQK	3	2	| 33571 | 47041
0	TRFM[15.9949]GK	1	7	| Reverse_6882 | Reverse_20544 | Reverse_20545 | 47040 | 47041 | 47042 | 47043
0	GMTSENVAERFGISRQK	6	5	| 25782 | 25783 | 25784 | 25785 | 47737
0	AASAQSRGCFRAEIVPVTTTVLDDK	8	3	| 25782 | 25783 | 47737
0	TITVSQDEGVRPS	5	3	| 25782 | 25783 | 47737
0	DGGSTTAGNSSQVSDGAA	1	2	| 25783 | 47737
0	VLTPTQVMNRPSSISWDGLDPGK	20	2	| 531 | 532
0	ETFLTSPEELYRVFTTQELVQAFTHAPA	13	1	| 5002
0	LDGEASINNRK	2	1	| 5002
0	DHASIQMNVAEVDRTTGRFNGQFK	6	2	| 41355 | 41356
0	QLEDELVSLQK	2	6	| 10997 | 10998 | 10999 | 11000 | 11001 | 11002
0	GFFDPNTEENLTYLQLK	6	3	| 45385 | 45386 | 47090
0	TEITHLGTCQDVNHNK	1	3	| 45385 | 45386 | 47090
0	EATQLWGK	4	1	| 16941
0	AVQQGTIK	5	1	| 16941
0	QLWGLLIEETEK	3	1	| 53274
0	RENEVLEAWK	1	1	| 53274
0	AELFTQSCADLDK	1	1	| 53274
0	VNDDTPFHIQAEVTMK	26	4	| 27136 | 46155 | 49659 | 49660
0	ILLNACCPGWVR	1	4	| 27136 | 46155 | 48159 | 49660
0	IGVTVLSR	1	4	| 27136 | 46155 | 48159 | 49660
0	FHQLDIDNPQSIRALRDFLLK	2	4	| 27136 | 46155 | 49659 | 49660
0	GFMREK	3	3	| 45107 | 45108 | 46770
0	TNLSSVSDCVQQVVELLQEQNIVPHTTIK	18	3	| 45107 | 45108 | 46770
0	VLTDYYRSLEK	8	3	| 45107 | 45108 | 46770
0	GFTGIDSDYEKPETPECVLK	4	3	| 45107 | 45108 | 46770
0	SSAIVEIFSK	9	1	| 18715
0	ESCVECQK	8	1	| 18715
0	PAPGVRADREEHTQPK	2	1	| 18715
0	IECESAETTEDCIEK	13	4	| 43415 | 56770 | 56771 | 56772
0	ASDTSITWNNLK	10	4	| 43415 | 56770 | 56771 | 56772
0	EDLIWEILK	41	3	| 56770 | 56771 | 56772
0	NPAEWAK	9	4	| 43415 | 56770 | 56771 | 56772
0	LSEPRSPLEK	9	3	| 56770 | 56771 | 56772
0	HTGPGILSMANAGPNTNGSQFFICTAK	56	3	| 19722 | 32320 | 54957
0	VLWTPQVLTNGVQFFRVSPDGEEGYPGELK	13	1	| 55693
0	SLHGGFTGFDK	1	1	| 55693
0	QPYFGAVVGR	1	1	| 55693
0	SGMDAALDDLIDTLGGHEDTNRDDPPYTGPVVLDPMYSTYLEALGIK	9	6	| 3466 | 48512 | 50090 | 50091 | 50092 | 50093
0	PFTPASPVQSTPSK	3	6	| 3466 | 48512 | 50090 | 50091 | 50092 | 50093
0	RAPPETRVSQGK	2	1	| 54268
0	EDDVRQYVVRK	4	1	| 28740
0	RMATEVAADALGEEWK	20	2	| 28739 | 28740
0	DIPGLTDTTVPRRLGPK	24	1	| 28740
0	GEVAGQTLSLMEQLRGEALK	10	6	| 9000 | 9002 | 9003 | 9004 | 9005 | 51335
0	FGQVTPMEVDILFQLADLYEPRGRM	16	3	| 261 | 37721 | 48601
0	MGLQINFHGDELHPMK	19	1	| 52962
0	ELSRNGDLHVDNIDVFCEK	5	1	| 52962
0	PLILQPLGSRTQNVEVTKPDVDGK	4	2	| 18939 | 53838
0	DVLSGDGFDAVICLGNSFAHLPDCK	65	3	| 53822 | 53823 | 53824
0	SFAHLPDCK	9	3	| 53822 | 53823 | 53824
0	GHTDSVQDISFDHSGK	3	2	| 16668 | 54761
0	DVNAAIAAIK	10	1	| 42434
0	VAEIEHAEK	11	3	| 8020 | 8021 | 12142
0	IGVNQPK	8	3	| 8020 | 8021 | 12142
0	AAREALLSSAVDHGSDEARFWQDLMNIAGTTLSSK	7	3	| 8020 | 8021 | 12142
0	ILIANTGM[15.9949]DTDK	1	3	| 8020 | 8021 | 12142
0	SYELPDGQVITIGNERFRCPETLFQPSFIGMESAGIHETTYNSIMK	3	2	| 10111 | 16301
0	PGHASRFIEDTAAEK	6	7	| 29835 | 51412 | 53133 | 53134 | 53135 | 53136 | 53137
0	EGAVTSVNLTK	4	6	| 29835 | 51412 | 53133 | 53134 | 53136 | 53137
0	AMNLTLEPEIFPAATDSRFIRAVGIPALGFSPM	1	5	| 29835 | 53133 | 53134 | 53135 | 53136
0	NNDALRQAK	2	3	| 48401 | 50049 | 50050
0	QLDSSNSTIAILQTEK	7	2	| 10463 | 35839
0	KEEEVK	1	3	| 10463 | 35839 | 56814
0	NMIREQDLQLEELK	2	2	| 10463 | 35839
0	YHDFGCALLANLFASEGQPGK	18	3	| 2030 | 2032 | 38554
0	ADGSTQVIDTK	11	1	| 56431
0	IDVSVEAASGGK	10	1	| 56431
0	EDGVRGLAK	3	2	| 20745 | 25337
0	YYALCGFGGVLSCGLTHTAVVPLDLVK	9	1	| 25337
0	QAGVFEPTIVK	11	2	| 3183 | 15843
0	NADELVK	8	1	| 15843
0	RATVVESSEK	3	1	| 53811
0	LAEQAERYDDMAA	8	3	| 12178 | 52093 | 53811
0	VCIVGSGNWGSAIAK	18	2	| 3984 | 3985
0	LQGPQTARELHSILQHK	53	1	| 3984
0	AAVIRLGLM	5	4	| 311 | 312 | 3984 | 46919
0	HFDPRVTMWVFEEDIGGRK	8	2	| 3984 | 3985
0	DLMQTPNFRITVVQEVDTVEICGALK	1	2	| 3984 | 3985
0	LISEVIGERLGIPMSVLM[15.9949]GANIASEVAEEK	2	2	| 3984 | 3985
0	TQGPYDVVVLPGGNLGAQNLSESPMVK	39	3	| 7913 | 7914 | 7915
0	GAEEM[15.9949]ETVIPVDVMRRAGIK	1	3	| 7913 | 7914 | 7915
0	AIVDPVQPQK	1	5	| 30089 | 30090 | 30091 | 54593 | 54594
0	EVDEQMLNVQNK	18	4	| 5217 | 42462 | 42463 | 42466
0	RISEQFTAM	5	6	| 5217 | 42461 | 42462 | 42463 | 42466 | 42467
0	QIFGEATK	10	2	| 29986 | 29987
0	AYWQVHMDQLEVGN	1	3	| 25095 | 25096 | 29987
0	TMADSSYNLEVQNILSFLK	4	2	| 5070 | 45356
0	NHAFRLLK	7	1	| 49585
0	LLPLNDCRYALYDATYETK	19	2	| 7840 | 30186
0	VPPAINQFTQALDRQTATQLLK	36	2	| 38588 | 38589
0	DDMIFEDCGNVPSEPK	9	2	| 7168 | 7169
0	FIWNSEK	2	2	| 7168 | 7169
0	AEMQQILQGLDK	33	2	| 7677 | 7690
0	LWGGRFVGAVDPIMEK	32	2	| 7677 | 7690
0	ELIGEAAGK	13	2	| 7677 | 7690
0	FINYVK	9	2	| 14939 | 14942
0	VDNDENEHQLSLRTVSLGAGAK	19	4	| 14939 | 14940 | 14941 | 14942
0	EYLDHQSGRPR	2	1	| 31554
0	LHTVQPK	4	2	| 54564 | 54565
0	SNYNLPMHK	8	1	| 1947
0	M[15.9949]MNTDLSRILK	3	1	| 1947
0	RYAICSALAA	1	1	| 1947
0	VYASQRMRAGK	2	1	| 1947
0	ALLATETPEASAPGTSGK	7	2	| 28106 | 49098
0	EDGIVPLRYVK	3	4	| 18013 | 48009 | 54196 | 54197
0	GEDEEDNNLEVRETK	21	3	| 18605 | 18606 | 18607
0	ISVVVETVYTHVLHPYPTQITQSEK	19	3	| 18605 | 18606 | 18607
0	ASITFEHMFEEVPIVIK	23	2	| 8252 | 8254
0	LVWIETPTNPTLK	37	2	| 41087 | 41088
0	ISFVDCSK	7	2	| 41087 | 41088
0	LLEAAITPQTK	13	2	| 41087 | 41088
0	AVAALDGAK	12	2	| 41087 | 41088
0	DASLSGFLPSFQHFATQAIHVGQEPEQWNSRAVVLPISLATTFK	10	2	| 41087 | 41088
0	SGNPTRNCLEK	1	2	| 41087 | 41088
0	VTNEYNESLLYSPEEPK	8	1	| 51006
0	GSSYSGLLERHHIHTK	4	2	| 51005 | 51006
0	SHRTEMDWVLK	5	1	| 34880
0	DRESMGHRYIEVFK	11	1	| 34880
0	EAAGEGPVLYEDPPDQK	12	2	| 38661 | 38662
0	LPAELQELPGLTHQYWSAPSDK	11	2	| 38661 | 38662
0	TLADVLVQEVIK	9	2	| 45562 | 45563
0	TENLLGSYFPK	19	3	| 8938 | 8939 | 8940
0	LEGFHTQISK	20	5	| 8937 | 8938 | 8939 | 8940 | 52206
0	ELAPYDENWFYTR	9	3	| 37795 | 38375 | 38376
0	AASTARHLYLRGGAGVGSMTK	7	3	| 37795 | 38375 | 38376
0	DVNQQEFVRALA	8	3	| 37795 | 38375 | 38376
0	AVENPTATEIQDVCSAVGLNAFLEK	1	2	| 1936 | 20025
0	NATNVEQSFMTM	5	4	| 34078 | 49412 | 49413 | 49414
0	FMWSEISYLAK	2	2	| 28847 | 28848
0	ELGHPEIGDAIARLK	20	3	| 35966 | 35967 | 38943
0	QNFIQHFSQIVK	17	3	| 35966 | 35967 | 38943
0	TAFYSFYLPIAA	1	4	| 13623 | 35966 | 35967 | 38943
0	EMGEFFQVQDDYLDLFGDPSVTGK	1	3	| 13623 | 35966 | 35967
0	FLVDHLDGILTVLEEAMDSK	28	2	| 10125 | 38998
0	LPVAQSQK	9	6	| 33000 | 33001 | 33002 | 33003 | 33004 | 33005
0	ISSVSEVMK	8	6	| 33000 | 33001 | 33002 | 33003 | 33004 | 33005
0	STSSSSGLTAGK	5	6	| 33000 | 33001 | 33002 | 33003 | 33004 | 33005
0	TIIEDAK	2	6	| 33000 | 33001 | 33002 | 33003 | 33004 | 33005
0	RQAAAHTDHLRDVLK	1	5	| 17164 | 33000 | 33001 | 33002 | 33004
0	LSTDDLNSLIAHAHRR	1	6	| 33000 | 33001 | 33002 | 33003 | 33004 | 33005
0	ALPSSEDLASLAPDLDK	1	2	| 56631 | 56632
0	ETIFSISK	10	2	| 56631 | 56632
0	AEEQEPELTSTPNFVVEVTK	20	2	| 13905 | 32671
0	LFRFASENDLPEWK	11	1	| 256
0	ELAFLEATK	11	2	| 27008 | 27009
0	NRLEYEARNQK	20	2	| 27008 | 27009
0	WVDEVVPAAPYVTTLETLDK	33	5	| 27007 | 27008 | 27009 | 27010 | 31947
0	ALQSVGQIVGEVLK	20	1	| 2426
0	VVSSSIVDK	1	1	| 2426
0	ELGDHVTNLRK	40	3	| 4550 | 53047 | 53048
0	QFYPDLIREGSVMLQVDVDTVNGGLK	26	5	| 8878 | 8879 | 8880 | 23498 | 50580
0	AVQQPDGLAVLGIFLK	49	1	| 46858
0	DFPIANGDRQSPVDIDTATAQHDPALQPLLISYDK	35	1	| 46858
0	GNVVSPVK	10	3	| 19548 | 56053 | 56055
0	NVSIGIVGK	13	2	| 20492 | 43641
0	VFVGGLSPDTSEEQIK	10	1	| 19883
0	DLTEYLSRFGEVVDCTIK	4	1	| 19883
0	EYFGAFGEIENIELPMDTK	1	1	| 19883
0	DGVVFGVEK	7	1	| 49273
0	LYEEGSNK	4	1	| 49273
0	EPFPTIYVDSQK	11	6	| 49161 | 49162 | 49164 | 49165 | 49166 | 53335
0	MWHREQMK	5	7	| 29058 | 49162 | 49163 | 49164 | 49165 | 49166 | 53335
0	NDPSLPEPACVK	2	5	| 29058 | 49162 | 49165 | 49166 | 53335
0	ENERWDVISK	2	5	| 49162 | 49164 | 49165 | 49166 | 53335
0	GFGFILFK	2	3	| 45473 | 45474 | 45475
0	VVITRLK	9	2	| 27922 | 27923
0	RHFNAPSHIR	9	3	| 27921 | 27922 | 27923
0	VSVQLDQLTAK	6	3	| 10729 | 20512 | 20513
0	QLQQQREEK	2	3	| 10729 | 20512 | 20513
0	QAEENLHDQVQEQK	8	3	| 10729 | 20512 | 20513
0	ESELLATRQDLK	3	3	| 10729 | 20512 | 20513
0	MTQPMIAPYSASK	10	2	| 4905 | 9538
0	IMEFFSLR	5	2	| 4905 | 9538
0	MLDHEYTTK	4	1	| 46386
0	KTDPSGLSK	2	3	| 7931 | 7932 | 38074
0	QLGSECLHVSPK	11	1	| 14629
0	GLAPEQPVTLRSVLRDEK	1	3	| 1719 | 14629 | 25122
0	DSEAELQRRHEQMK	4	2	| 50412 | 50413
0	TVQVEQSK	2	3	| 50412 | 50413 | 55873
0	TSEANHDSSLK	8	1	| 7448
0	ANLEAFTADK	8	3	| 2397 | 2398 | 2399
0	TNLSVHEDK	1	4	| 2397 | 2398 | 2399 | 3337
0	TVGCVAGDEESYTVFK	2	1	| 37994
0	SFLVWVNEEDHLRVISM[15.9949]EK	3	1	| 37994
0	PQEEYPDLSK	2	1	| 37994
0	GGDDLDPNYVLSSR	1	3	| 37994 | 38065 | 53330
0	GQSIDDM[15.9949]IPAQK	2	1	| 37994
0	DSIVHQAGMLK	10	2	| 13987 | 26595
0	VLPLEALVTDAGEVTEMGK	8	1	| 555
0	EDAGGMIQRLMQQLLESDK	5	2	| 555 | 22727
0	VLSVPESTPFTAVLK	18	2	| 47332 | 47333
0	ITLTSDPRLPYK	15	2	| 47332 | 47333
0	ITSEALLVTQQLVK	4	2	| 7508 | 23217
0	NCIGDFLK	3	2	| 7508 | 23217
0	LVESGFTTDPVTIENK	4	1	| 21438
0	GVPVISVK	1	2	| 3334 | 3335
0	TYTQRCRLFVGNLPADITEDEFK	2	1	| 48652
0	NMGDPYGSGGQK	3	1	| 48652
0	QGIETPEDQNDLRK	8	9	| 8814 | 8815 | 8816 | 26854 | 53606 | 53607 | 53608 | 53609 | 53610
0	ISNLIDIMITDAFLK	13	3	| 13494 | 13495 | 19661
0	IAGSFLPFLDEDRLEDLGVSSLEERK	9	2	| 13494 | 13495
0	TRVIWGK	6	2	| 46672 | 50291
0	VTRAHGNSGMVR	2	2	| 46672 | 50291
0	EPPPEFEFIADPPSISAFDLDVVK	7	1	| 40538
0	QPIEEEASSK	2	1	| 40538
0	NSQGEEVAQRSTVFK	1	1	| 8690
0	SHAELTEQIK	10	3	| 13502 | 13503 | 15740
0	GIFVQSVMPYLVA	1	1	| 14671
0	EVDWSQNTAIFSPAISPTHPGEGLVLRPLCTADLNK	5	3	| 29175 | 29176 | 29177
0	TIDDLEDEVYAQK	3	2	| 10995 | 10996
0	ENAIDRAEQAEADK	5	3	| 10994 | 10995 | 10996
0	AISDELDHALNDMTSI	5	2	| 4363 | 34544
0	DDLENVK	7	1	| 36419
0	LRPEDITQIQPQQLLLK	11	1	| 36419
0	GCQPSDIENPRGSQTIK	11	1	| 36419
0	RAFVTMLDELLA	4	2	| 32258 | 43341
0	SFLFRILPDTPQEPFALWEILNK	13	4	| 34777 | 34778 | 34779 | 34780
0	VHGSLARAGK	5	2	| 31315 | 41200
0	HPDADSLYVEK	4	1	| 11749
0	RLFVVK	1	5	| 1052 | 13779 | 33135 | 46692 | 46693
0	EARMRVESLSYQLLGLQK	1	1	| 7996
0	AHGNSLRGIVK	3	2	| 1927 | 53118
0	VAQFDYGK	3	1	| 50556
0	LARQRYEDQLK	6	2	| 50555 | 50556
0	WSNFDPTGLERAAK	10	2	| 50555 | 50556
0	DLLRNLLQVDLTK	11	2	| 23155 | 23349
0	DFLAGGIAAAVSK	5	2	| 21659 | 21660
0	MQAVQEATRLK	7	1	| 53565
0	VALEEVERLK	5	1	| 53565
0	AGVVGPELHEK	1	2	| 48448 | 53565
0	FAEQTLRQK	2	1	| 53565
0	QVEEAERLK	4	1	| 53565
0	GFFDPNTHENLTYLQLLERCVEDPETGLRLLPLK	3	2	| 48448 | 53565
0	ALLERTGYTLDVTTGQRK	12	9	| 6006 | 8768 | 8769 | 8770 | 8771 | 8772 | 30062 | 30063 | 30064
0	IPRDLYEDELVPLFEK	9	3	| 6006 | 30062 | 30063
0	ENVNVEEMFNCITELVLRAK	12	1	| 7103
0	SLVTGSAPSQAVLWAK	9	1	| 12784
0	SIDLQEPLQK	6	4	| 16374 | 16375 | 16376 | 18910
0	DLNLMDIK	10	7	| 7972 | 7973 | 11520 | 17380 | 27624 | 38410 | 44824
0	TPALGGDYVGVHPM	5	2	| 34763 | 34771
0	HTGPGLLSMA	1	2	| 9224 | 44130
0	IEEQEEQRK	1	4	| 37055 | 37056 | 37057 | 48429
0	DAQQVEPEGQEK	3	8	| 35082 | 35083 | 35084 | 45920 | 45921 | 45922 | 45923 | 45924
0	TDVARDSTETEEQK	2	8	| 35082 | 35083 | 35084 | 45920 | 45921 | 45922 | 45923 | 45924
0	AGRLGSTVFVANLDYK	2	9	| 814 | 10963 | 10964 | 10965 | 10966 | 15428 | 41171 | 45729 | 45731
0	TIIQSPYEK	1	1	| 9311
0	SNPLTRNLDK	2	4	| 39993 | 39994 | 39995 | 39996
0	VAVIHQTK	5	1	| 54748
0	TPIRSWHDIEK	5	4	| 9307 | 53287 | 53288 | 53289
0	SRDSFLK	3	2	| 52246 | 52247
0	LIGRYFDEISQDTGK	12	1	| 2134
0	TELSQSDMFDQRLQSK	1	1	| 2134
0	GLVIEEK	1	1	| 3044
0	EVWEELDGLDPNRFNPK	9	5	| 16395 | 40167 | 40168 | 40169 | 40170
0	GRLFQEPLMLK	1	2	| 36386 | 36387
0	SVDWREK	1	3	| 31803 | 36386 | 36387
0	SPAHLSLIREAANFK	5	3	| 7771 | 7772 | 9921
0	IEGLEVLK	4	3	| 640 | 641 | 642
0	ESQLQRAREEIFLVTLK	9	1	| 55146
0	TELTPEERAQK	2	3	| 5008 | 26368 | 41046
0	LQLIEELCGK	4	2	| 9186 | 9187
0	ELAEEEPHLVEQFQK	8	3	| 188 | 189 | 190
0	DLAGRLPAGPRGMGTALK	3	4	| 6838 | 6839 | 6840 | 6841
0	GLPGPRGPQGALGEPGK	2	3	| 53123 | 53124 | 53125
0	ERHVSIQEAESYAESVGAK	5	1	| 210
0	HYHTSAK	2	1	| 210
0	AVTPPMPLLTPATPGGLPPAAAVAAAAATAK	2	3	| 8688 | 17193 | 17948
0	IIGAVDQIQLTQAQLEERQAEMEGAVQSIQGELSK	8	2	| 14985 | 14986
0	QALVRQGDDFK	3	2	| 3662 | 39867
0	AIGVCPQHNVQFDALTVK	1	2	| 27793 | 30228
0	VSQREQVHEDQFWLSFEGRPMEDK	2	1	| 9766
0	SRMGLVPPGTQMEQLLYAK	4	2	| 15683 | 15684
0	HTHIDKPDCSGPAMDISNK	1	1	| 49564
0	ENGSQLRCVQQTIETIEENIRWMDK	1	3	| 31908 | 39833 | 48107
0	ATSPSTLVSTGPSSRSPATTLPK	8	10	| 2367 | 32577 | 47371 | 47372 | 47373 | 47374 | 47375 | 47376 | 47639 | 47640
0	PMSAPSRSSGALSVDK	2	10	| 2367 | 32577 | 47371 | 47372 | 47373 | 47374 | 47375 | 47376 | 47639 | 47640
0	SPAVTLNERFTSYQK	2	2	| 23999 | 24000
0	ELHDLFNLPHDRPYFK	1	1	| 12033
0	VIFLENYR	2	3	| 24012 | 48791 | 48792
0	PMSQEEMEFIQRGGPE	7	2	| 24232 | 24233
0	ATPAVAETPDIK	3	2	| 51350 | 51351
0	LLSAQDEILLLRQAAAEAVSERDTDFVSLQEELK	7	6	| 39684 | 39685 | 39686 | 39689 | 39690 | 39691
0	EIQGFFSFPVDNLRASPFLLQYIQEEIPNYRNAVIVAK	7	2	| 39536 | 53234
0	AFIEQEANEK	5	4	| 5541 | 5542 | 5543 | 5617
0	EPPLLAQDPEGIRK	1	4	| 1826 | 1827 | 1828 | 1829
0	ACTGSLNMTLQRASAAAK	2	9	| 48110 | 48111 | 48112 | 48113 | 48114 | 48115 | 48116 | 48117 | 48118
0	LPVPQNEVITDASVTK	3	5	| 11211 | 11212 | 11792 | 11793 | 11794
0	VAIVTGANTGIGK	7	2	| 19747 | 23071
0	MLSSGVCTSNVQLPGK	2	2	| 19747 | 23071
0	GELAAREIQAVTGNSQVFVRK	2	2	| 19747 | 23071
0	PVIFLHPK	4	1	| 44173
0	VPEEQPPNTLIGSLAADYGLPDVGHLYK	2	4	| 23461 | 23462 | 23463 | 44093
0	ERVTGEPEMIGTEVISEFLINSEESK	1	1	| 6654
0	AFLFDVVSK	1	4	| 47702 | 48607 | 48608 | 50606
0	TVVHLLSGKSPKK	1	4	| 2700 | 2701 | 2702 | 40973
0	SVPSWFVRVEPMVDQLLK	1	1	| 55267
0	EGIMNPEVGMK	1	1	| 27201
0	IDTSAESSK	1	13	| 19915 | 32339 | 32340 | 32341 | 32342 | 32343 | 32344 | 32345 | 32346 | 53219 | 53220 | 53221 | 53223
0	LSDASTLIGDPVELQAVVEGFQPISVVWLK	1	12	| 19915 | 32339 | 32340 | 32341 | 32342 | 32343 | 32344 | 32345 | 32346 | 53219 | 53220 | 53221
0	VETVIEAEADSKYLVSK	2	10	| 32339 | 32340 | 32341 | 32342 | 32343 | 32344 | 32345 | 32346 | 53221 | 53223
0	EASEEPLPMETEEEDPKEEPVK	5	4	| 3215 | 3216 | 3217 | 3218
0	DELPERQPRFIVYSYK	1	2	| 30554 | 46079
0	EASRSSPVEYECINEK	2	2	| 1322 | 16719
0	LFVTNHEK	1	1	| 32156
0	VIFDYNTAHNK	1	2	| 2992 | 2993
0	SIDAGPVDAWTLAFSPDSQYLATGTHMGK	2	3	| 52232 | 52233 | 52234
0	ELDSGLAESVSTLIWAAPRLQSEVAELK	2	3	| 31437 | 31438 | 31439
0	DSLPVIAAPSMWTRPQIK	2	2	| 1352 | 47145
0	TVDFLEAYPGILGQK	1	5	| 24266 | 24267 | 24268 | 28832 | 40555
0	VQSLVDTILADPDSVPPIDVLWIK	7	1	| 55263
0	WADIQRVSPPSSEWQWPETKK	1	1	| Reverse_13077
0	PASGTLDVSLNRFIPLSEPAPVPPIPNEQQLARLTDYVAFLEN	1	1	| 40223
0	PVESAAESDAGGK	1	4	| 26367 | 30088 | 50757 | 50758
0	AAPPQLQALLQAVNK	3	2	| 1235 | 1236
0	AAGGDGDDSLYPIAVLIDELRNEDVQLRLNSIK	2	7	| 3724 | 3725 | 3726 | 3727 | 3728 | 3729 | 3730
0	GELYCLPCHDK	1	7	| 3573 | 31490 | 51533 | 53165 | 53166 | 53167 | 53168
0	ELQQQLVDAK	1	1	| 9116
0	ALLPSMVERK	1	1	| 27113
0	LDTVRVIAERDK	1	2	| 15259 | 38053
0	FCANTCVDCRK	2	3	| 8210 | 45907 | 45908
0	QVIGTGSFFPK	1	3	| 8210 | 45907 | 45908
0	RSSTLSQLPGDK	1	3	| 16630 | 36636 | 36637
0	TVEDDAIDK	1	2	| Reverse_9187 | Reverse_20324
0	QLIIYKSDALSTFLVK	1	2	| Reverse_9187 | Reverse_20324
0	GPAVGIDLGTTYSCVGVFQHGK	25	1	| 47162
0	NQVAMNPTNTVFDAK	39	1	| 47162
0	CVGVFQHGK	1	3	| 1066 | 45198 | 47162
0	DTGEEVEDGKIEEEGLNEK	7	1	| 38663
0	TTNVVEENK	11	1	| 38663
0	EAVAAEAK	5	1	| 38663
0	GEDGKEEGDEK	1	1	| 38663
0	IFSYECRFK	2	1	| 54244
0	KNPDSLELIRSK	19	2	| 7677 | 11131
0	NPDSLELIR	2	2	| 7677 | 11131
0	AVFMAETK	10	2	| 7677 | 11131
0	AVFM[15.9949]AETK	1	2	| 7677 | 11131
0	REMDQTMAANAQK	13	1	| 33693
0	YGYTHLSAGELLRDERK	15	1	| 33693
0	RIQTYLESTKPIIDLYEEMGK	2	1	| 33693
0	GQYISPFHDVPIYADK	39	1	| 46452
0	HTGCCGDNDPIDVCEIGSK	19	1	| 46452
0	AIVDALPPPCESACSLPTDVDK	39	1	| 46452
0	DIFTGLIGPMK	9	5	| 9983 | 9984 | 27904 | 27905 | 27906
0	SSAAQAIHPGYGFLSENMEFAELCK	10	3	| 114 | 115 | 16290
0	AMPSWFDIVGLSPDSQEDESGIK	25	3	| 10214 | 10215 | 10216
0	RFRTIDIEPDIETLLSQQSGNS	20	2	| 9988 | 35685
0	AHPLFTFLRN	15	2	| 9988 | 35685
0	ELEEEVSNFQK	4	4	| 9372 | 9373 | 9374 | 29609
0	GLNSVATARIFYK	15	2	| 56389 | 56390
0	ERGGHFAAFEEPK	14	2	| 56389 | 56390
0	FDWRKQVEILNQYPHFK	1	2	| 56389 | 56390
0	LGHVVMGNNAVSPYQQVIEK	2	1	| 3428
0	ELSANTAAFAK	9	1	| 639
0	KLEEIPK	4	3	| 2241 | 2242 | 2243
0	NVCHYDFPVLMDK	4	2	| 23643 | 23644
0	SSFINTLRGIGNEEEGAAK	8	1	| 23643
0	RHNFMVSLPNITDSVIEK	3	1	| 23643
0	RAFLIEEQK	9	1	| 55269
0	HSSAAAEASAALK	9	2	| 41590 | 41591
0	AYVRLAPDYDALDVANK	24	3	| 6258 | 22381 | 28393
0	EFTNVYIK	8	5	| 35522 | 35523 | 35524 | 35525 | 36702
0	EREAELGAK	1	4	| 35522 | 35523 | 35524 | 35525
0	DVELNGVYIPK	5	2	| 12534 | 36339
0	HRVDFLQLMMNSHNNSK	14	2	| 12534 | 36339
0	SELLVDQYFPLTQEELEM	25	4	| 460 | 461 | 15396 | 15397
0	SVVNGSINTVLGM[15.9949]VQFMNSGVDNAITK	3	4	| 460 | 461 | 15396 | 15397
0	RSIGYDDTDESHCVEHIESR	1	2	| 460 | 15396
0	HLGVMAGDIYSVFRNAA	2	2	| 460 | 15396
0	NSGVDNAITK	1	4	| 460 | 461 | 15396 | 15397
0	ATFMVGSYGPRPEEYEFLTPVEEAPK	8	1	| 51207
0	EHPHVSFVK	10	2	| 702 | 703
0	DIVEVLFTQPNVELNQQNK	12	3	| 47248 | 47249 | 47250
0	EYDQALADLK	9	2	| 46810 | 54981
0	TAENFRAL	1	4	| 30465 | 32320 | 46810 | 54957
0	YAFVNWINK	11	2	| 11482 | 11483
0	EGEPRIDINMSGFNETDDLK	8	2	| 11482 | 11483
0	VDLNSNGFICDYELHELFK	14	2	| 11482 | 11483
0	KIENCNYAVELGK	8	1	| 17322
0	LERMLTER	1	2	| 46716 | 46717
0	GVLLGIDDLQTNQFK	13	1	| 38410
0	KPEAQLPAVYPFAAVMYQNELFNLQK	15	4	| 7972 | 7973 | 11520 | 38410
0	IYDVEQTRYK	19	4	| 7972 | 7973 | 11520 | 38410
0	DMESRAVVDSRTPEEGK	11	1	| 38410
0	ALVGSENPPLTVIRK	8	4	| 7972 | 7973 | 11520 | 38410
0	TLETYQQLFYLLQTK	16	4	| 7972 | 7973 | 11520 | 38410
0	TCVDNLK	7	1	| 38410
0	VLQHAASNK	15	3	| 7973 | 11520 | 38410
0	QLPAVYPFAAVMYQNELFNLQK	1	4	| 7972 | 7973 | 11520 | 38410
0	IQAFWK	3	4	| 7972 | 7973 | 11520 | 38410
0	YYDTLVK	2	4	| 7972 | 7973 | 11520 | 38410
0	DGEAVDGRSLMIK	1	1	| 38410
0	PLYFADRLYDSMK	1	2	| 28252 | 50120
0	RLGIPATIVVPNTTPALTIERLK	10	1	| 1326
0	AQDVAQRCK	7	2	| 6449 | 6249
0	SFNDTFVHVTDLSGK	5	1	| 6449
0	KNDAFVPFSIGK	14	2	| 54810 | 57178
0	GILRQITINDLPVGR	8	1	| 49228
0	ATAVMPDGQFK	43	1	| 49228
0	SVDSHFCHLAWINTPK	1	1	| 49228
0	NRIAIYELLFK	23	2	| 32442 | 32443
0	SGVRSTHQAAVVSK	17	9	| 11272 | 11273 | 11274 | 11275 | 33491 | 33492 | 41357 | 41358 | 41359
0	EAEGAPQVEAGK	10	9	| 11272 | 11273 | 11274 | 11275 | 33491 | 33492 | 41357 | 41358 | 41359
0	LKPTMAFMSGK	5	1	| 32694
0	DVVILPETK	10	3	| 2367 | 32576 | 32577
0	KTEAATTAGKPEPNAVTK	8	4	| 2367 | 32577 | 47371 | 47372
0	AAEQMSTLPIDAPSPLENLEQK	6	3	| 2367 | 32576 | 32577
0	LDFPAMK	20	2	| 3137 | 3138
0	ATLELTHNWGTEDDETQSYHNGNSDPRGFGHIGIAVPDVYSA	1	1	| 3137
0	FIQDPDGYWIEILNPNK	3	1	| 3137
0	GLVAVVTGGASGLGLATAK	45	2	| 455 | 456
0	ATFDAISK	10	3	| 2111 | 2113 | 28259
0	TLAESALQLLYTAK	19	3	| 53614 | 53615 | 53616
0	MVGGIAQIIAAQEEMLRK	9	3	| 53614 | 53615 | 53616
0	ILADATAK	5	2	| 53614 | 53616
0	VGAIPANALDDGQWSQGLISAARMVAAATNNLCEAANAAVQGHASQEK	1	3	| 53614 | 53615 | 53616
0	TIMVDDSK	2	3	| 53614 | 53615 | 53616
0	NLRRVHPISTMIK	31	2	| 8915 | 8916
0	SVADLAESIMK	2	2	| 8915 | 8916
0	TFVPM[15.9949]TENIYNAIIDK	7	3	| 32801 | 41028 | 41029
0	LFQHIAEYLPS	1	3	| 32801 | 41028 | 41029
0	VYIYTSGTTGLPK	3	3	| 32801 | 41028 | 41029
0	AAEEVEAK	7	4	| 22263 | 22264 | 22265 | 38702
0	TDYDNFLM[15.9949]AHLINEK	7	6	| 28980 | 28981 | 28982 | 28983 | 28984 | 28995
0	HLINEK	2	7	| 28980 | 28981 | 28982 | 28983 | 28984 | 28995 | 43196
0	IEDNGNFRLFLEQ	1	6	| 28979 | 28980 | 28981 | 28982 | 28984 | 28995
0	VHTVRDEECSELSM	1	4	| 28981 | 28982 | 28983 | 28984
0	ERFAQLCEEHGILRENIIDLSN	3	3	| 28983 | 28984 | 28995
0	IPLVYSLR	7	2	| 40281 | 40282
0	HISPDQLPVEYGGTMTDPDGNPK	21	3	| 33135 | 46692 | 54755
0	VEPAIDTSGIK	6	1	| 40374
0	ARAYGRGIEPTGNMVK	9	1	| 40374
0	IEYDDQNDGSCDVK	10	1	| 40374
0	DGSCSAEYIPFAPGDYDVNITYGGVHIPGSPFRVPSK	1	1	| 40374
0	ADIEMPFDPSK	3	1	| 40374
0	IAGPGLSSCVR	1	1	| 40374
0	PVQPGPHVVK	1	1	| 40374
0	VRAWGPGLHGGIVGRSADFVVESIGSEVGTLGFAIEGPSQAK	2	1	| 40374
0	SLGQMPVILAGNDQQK	11	1	| 51702
0	YLGRMTEQPMMC	6	2	| 40267 | 51702
0	KGDEYVINGQK	11	2	| 40267 | 51702
0	ANWYFLLA	2	2	| 40267 | 51702
0	FERLIVNLMRPLAYCDAK	3	3	| 4807 | 4808 | 4809
0	AFGAPNVVEDEIDQYLSK	5	3	| 3282 | 3283 | 3284
0	ELQRQASPNIVIALSGNK	1	1	| 6008
0	LRVLEEELLALK	23	1	| 23668
0	SLFAMPETGIGLFPDVGGGYFLPRLQGK	1	1	| 23668
0	FLNALSLNMIRQIYPQLK	3	1	| 23668
0	YFALREVIQMFK	2	1	| 33317
0	AGATLDILVENMGRVNYGRFINDFK	3	1	| 33317
0	ALLTPVAIAAGRK	14	1	| 5329
0	LDYDNIPTVVFSHPPIGTVGLTEDEAVHK	12	1	| 5329
0	LAHRLFECK	6	1	| 5329
0	YVDM[15.9949]SAK	1	1	| 1102
0	ISGAIGPCVSLNSK	2	3	| 53287 | 53288 | 53289
0	AEIITVSDGRGVK	2	2	| 5848 | 5849
0	AFPSDHYAIESQIQLHGLDVEK	1	4	| 34606 | 34607 | 34608 | 55461
0	VFFDTGNYMK	6	1	| 23014
0	RAERFNVPVSLESK	2	3	| 653 | 654 | 655
0	ILGVPRSASIK	4	1	| 6430
0	TVEDYQTLNK	10	1	| 31933
0	GHSFSFHGAALTAPQQGQK	9	1	| 31933
0	GQFLQLSQYRQLK	18	1	| 31933
0	LRMEELWRASDSLEPPAADLFTGVLPNNYNPPK	2	1	| 24605
0	LPSGVFSSDFQEFVNK	9	3	| 25747 | 30535 | 30536
0	KLEELDLDEQQRK	3	3	| 30535 | 30536 | 30537
0	DQSPASHEIATNLGDFAISLYREL	1	4	| 52377 | 52378 | 52379 | 52380
0	NAVVQGLEQPHGLVVHPLRGK	5	2	| 13607 | 33934
0	SIHLSDERNLNAPVQPFEDPEHMK	1	2	| 13607 | 33934
0	PMQDRPTLFLEVIQR	1	1	| 53290
0	ASCERDATK	2	6	| 6311 | 6312 | 18597 | 52104 | 52105 | 52107
0	MIAVAPFK	7	1	| 878
0	SALALAVK	10	1	| 48900
0	ATCIGNNSAAAVSMLK	1	1	| 48900
0	VETTTSLENGGLPSSAETK	8	2	| 54316 | 54317
0	SEDSIGPEAGCEEEGSSVSGLAK	1	2	| 54316 | 54317
0	ICDQISDAVLDAHLQQDPDAK	3	4	| 35984 | 35985 | 35986 | 35987
0	RGFGFVTFDDHDPVDK	30	2	| 42371 | 42372
0	YHTINGHNAEVRK	35	2	| 42371 | 42372
0	SPTFEPERPVAK	8	2	| 17773 | 27318
0	ALDVIVDLLEK	10	3	| 17772 | 17773 | 27318
0	REDIFYTSK	20	9	| 13464 | 31074 | 31075 | 36657 | 37002 | 37006 | 37129 | 37130 | 53585
0	QWVDQSSPVLLDNPVLGSMAK	46	3	| 13464 | 31074 | 31075
0	VWCTFHRPELVRVCLEQ	3	3	| 13464 | 31074 | 31075
0	IVKPNGEKPDEFESGISQALLELEMNSDLK	30	2	| 20742 | 20743
0	PNGEKPDEFESGISQALLELEMNSDLK	13	2	| 20742 | 20743
0	LFIYSHFK	3	2	| 34260 | 48384
0	RKIAFAITAIK	1	2	| 47811 | 47812
0	EWQELDDAEK	4	6	| 15105 | 15106 | 22257 | 22258 | 34013 | 34014
0	RIANLQTDLSDGLRLIALLEVLSQK	2	4	| 49628 | 49629 | 49630 | 49631
0	NSRFAPDFLFTPVDASLPAPQGRSELETK	11	1	| 1608
0	DIDMTPK	10	3	| 12806 | 12807 | 12808
0	FRNYFIPK	3	7	| 12806 | 12807 | 12808 | 12832 | 12833 | 12834 | 38671
0	AVVAALMK	3	1	| 30760
0	SGLSAGPENGELSK	1	2	| 30759 | 30760
0	LFPQLEGK	1	3	| 20257 | 56309 | 56310
0	ISTVVSSK	9	1	| 54641
0	RVLPPNWK	25	2	| 23902 | 23903
0	QGANIVSLPECFNSPYGTTYFPDYAEK	19	3	| 49898 | 49899 | 49900
0	ESSIYLIGGSIPEEDAGK	20	3	| 49898 | 49899 | 49900
0	NHAAPFSK	11	5	| 29043 | 50467 | 50468 | 50469 | 50470
0	NQQITHANNTVSSFK	7	3	| 50468 | 50469 | 50470
0	SRGRASSHSSQSQGGGSVTK	7	2	| 19031 | 23164
0	EAALSTALSEK	11	2	| 19031 | 23164
0	QDLATLDVTK	2	1	| 3911
0	LTPLSHEVISRQATINIGTIGHVAHGK	1	1	| 3911
0	DDATLSGK	6	1	| 38586
0	GRVRQYTSPEEIDAQLQAEK	9	1	| 38586
0	NFEWVADRVELLLK	10	2	| 8698 | 41209
0	RTQPPPK	4	2	| 7518 | 55732
0	FADLSEAANRNNDALRQAK	19	2	| 50049 | 50050
0	VLTEIIASRTPEEL	1	1	| 9111
0	GLGTDEDSILNLLTS	1	2	| 9110 | 9111
0	AEHLRESNGHLISESK	11	1	| 21363
0	DGVAEPPQK	1	2	| 21363 | 21364
0	FMERDPDELRFNAIALSAA	1	3	| contaminant_UBIQUITIN10 | 15856 | 17408
0	LYGSGGPPPTGEEDTSEKDEL	11	3	| contaminant_GR78_MOUSE | contaminant_GR78_RAT | 34793
0	GADFLVTEVENGGSLGSK	5	2	| 38647 | 38648
0	TYIIGELHPDDRSK	59	3	| 4195 | 4196 | 33282
0	VPSGQNAETQK	10	1	| 28114
0	VVLAAADLGTEAGVQRLLSAVR	1	3	| 14361 | 14362 | 14363
0	GMLDPLEVHLLDFPNIVIK	2	2	| 4388 | 4389
0	ETIHPRK	1	2	| 4388 | 4389
0	LWNLNNYRTDMIQALGGVEGILEHTLFK	1	2	| 4388 | 4389
0	LTPSGYEWGRQNTDK	1	2	| 4388 | 4389
0	ANYTTIPTEVMDHTISPFMRK	7	3	| 6844 | 6845 | 6846
0	DVVVSYYNFYK	7	3	| 6844 | 6845 | 6846
0	IPGGATLVFEVELLK	10	1	| 43402
0	GDVLHMHYTGK	2	1	| 43402
0	MREANFTVSSMHGDMPQK	6	5	| 1058 | 1059 | 1060 | 9240 | 9241
0	GRDVIAQSQSGTGK	8	5	| 1058 | 1059 | 1060 | 9240 | 9241
0	AIRDGVIEASINHEK	12	1	| 29345
0	ISDDLMQK	1	3	| 29344 | 29345 | 29346
0	TPQGPPEIYSDTQFPSLQSTAK	14	4	| 3326 | 3327 | 3328 | 41060
0	QISQAYEVLADSK	10	2	| 54390 | 54391
0	KRELYDK	2	2	| 54390 | 54391
0	AVVGVVAGGGRIDK	1	1	| 24031
0	FRLQNPDLDSEALLALPLLQLVQK	2	4	| 54743 | 54744 | 54745 | 54746
0	AAYSFYNVHTQTPLLDLMSDALVLAK	11	1	| 2207
0	LVGFISAIPANIHIYDTEK	1	1	| 2207
0	ALDLFSDNAPPPELLEIINEDIAK	11	3	| 7255 | 36773 | 44631
0	ESMQMQVEAERRK	3	2	| 30516 | 30517
0	DLHSGVYGGSVHEAMTDLISLMGCLVDK	7	3	| 27408 | 45059 | 45060
0	GDYYRYLAEVAAGDDKK	12	1	| 12178
0	LISDLPVFK	5	1	| 23644
0	MPNVVFWDLPGTGSEDFQPK	5	1	| 23644
0	DAVIQNTRDAAAILVLPSK	18	3	| 22479 | 22480 | 22481
0	NFETNDLAFSPK	10	2	| 20981 | 32740
0	RLTSLPIVVK	4	2	| 20981 | 32740
0	SNEILTAIIQGMRK	9	2	| 16727 | 16728
0	PLVIQAMPTLIELMK	15	2	| 16727 | 16728
0	TVTSTMLGVFREDPK	2	1	| 16411
0	FRSLDWENPTEREDDSDK	8	4	| 16034 | 16035 | 16036 | 16037
0	ESVVFVQTDK	6	5	| 22716 | 56347 | 56348 | 56358 | 56359
0	SLCPVSWVSAWDDRIAEGTFPGKI	7	1	| 2745
0	AAQPLRSEK	5	2	| 13113 | 13114
0	MAGNEFMGFSNATFQSEK	3	1	| 11208
0	EDYTIPDEYRIGPYQPNVPVGIDYVIPK	11	1	| 31500
0	TIQLNVCNSEEVEK	1	1	| 30836
0	MANPARSPYCITK	2	1	| 30836
0	LPSSFVEPVHSEPVKDEDALEPQVK	3	1	| 4673
0	EGIREETVPLRK	9	1	| 33764
0	LVNPEDVARLIFSK	6	1	| 852
0	PHASMDK	2	3	| 31547 | 49473 | 53641
0	SRHEEHERPPFVAYPHLR	10	1	| 34423
0	LLRVPAGLAQHK	5	1	| 27529
0	VGPVPWLGPQTDEAIK	11	4	| 22114 | 30477 | 33368 | 56797
0	KFLPGMAVGFSSSK	3	2	| 17469 | 17470
0	LTDQVMQNPQVLAALQERLDNVSHTPSSYIETLPK	10	4	| 3095 | 3096 | 4567 | 4568
0	EAATVEELNPK	1	3	| 3095 | 3096 | 4568
0	AHVSFKPTVAQQRK	1	2	| 49312 | 49313
0	MLSLDFLDDVRRMNK	2	6	| 33534 | 33535 | 33536 | 33537 | 33538 | 33539
0	HRDFVAEPMGEK	8	1	| 53249
0	KDEDLFREWLK	2	1	| 53249
0	PESNSAEGSDRSEEQVSGAK	22	6	| 37947 | 37948 | 37949 | 37950 | 37951 | 37952
0	FGVVGIPVTEIALAAQELGIK	1	7	| 10249 | 37947 | 37948 | 37949 | 37950 | 37951 | 37952
0	CTSIITEDEK	1	3	| 3635 | 3636 | 42774
0	SPLSWIEEK	2	2	| 25290 | 49876
0	VQGVFFRK	2	1	| 2837
0	VAQMLEIPVLLTEHYPQGLGPTVPELGAQGLRTM	1	1	| 21117
0	NLMNAVVQTVK	9	2	| 44939 | 50933
0	LGQSVTTIPTVGFNVETVTYK	1	1	| 22739
0	HFSNPIPRLGTK	4	4	| 6863 | 6864 | 14066 | 22191
0	ESPSRELK	3	2	| 47546 | 47547
0	INFDALLK	7	3	| 36104 | 36105 | 36106
0	VSQAAADLK	1	2	| 46737 | 47964
0	IIQEQDAGLDALSSIISRQK	7	1	| 6152
0	TLLAAGDK	2	1	| 47928
0	AVAARAAGSTVR	3	2	| 36359 | 38285
0	INYGGEIPKSM[15.9949]YVRDQVK	1	3	| 33133 | 42342 | 46690
0	QQNQASRSQTATAEPK	2	1	| 13230
0	IPGEDAVLLK	1	1	| 13230
0	VEADLAGHGQEVLIGLFK	5	1	| 23034
0	VTNPVGEDVASIFLRVVDVPDPPEAVRVTSVGEDWAILVWEPPK	1	1	| 37817
0	QQDVLCFLEANK	5	1	| 54345
0	PDQSFLWNVFQRVDK	2	2	| 1934 | 1935
0	LVTPEDDEPDEPK	2	4	| 36612 | 36613 | 36614 | 36615
0	GILQELFLNK	2	1	| 24183
0	KFDAISTELLNWILK	2	5	| 5008 | 5009 | 12204 | 30686 | 49352
0	LLTDSDLK	3	1	| 41583
0	RSVERAK	1	1	| 52957
0	YVLIRVHLAEPSGDPAK	2	1	| 539
0	SYSEDDIHRSIK	1	4	| 45261 | 45290 | 45291 | 45292
0	VEFGVYESGPRK	4	1	| 1565
0	FIGSPPGYIGHEEGGQLTK	1	4	| 34935 | 34936 | 34937 | 34938
0	ANFTSVVDTPEIIHAQQVK	1	6	| 2162 | 2163 | 2164 | 2165 | 35265 | 52980
0	YMNSLLIGELAPEQPSFEPTK	2	1	| 6150
0	CSQGCICK	1	1	| 12871
0	TLVATGNLLDLEEVAK	6	1	| 11036
0	TVSLENMAQK	1	6	| 4433 | 4434 | 26050 | 34592 | 41873 | 41874
0	YEGGVETFAHLIVLRK	2	1	| 5202
0	GLAPEVADRIGDFVQYHGGISLVEDLFK	1	1	| 38430
0	INAEFLRAQQQLEQEFNQK	1	2	| 6855 | 6856
0	TSSSSPLSSPSK	2	3	| 52845 | 52846 | 52847
0	KPPQPQEGTK	2	3	| 52845 | 52846 | 52847
0	TPHCFLTGHGAEK	1	1	| 1946
0	RCLPLSMDVRVPPEVMTAVDQALQEFGK	4	3	| 6863 | 6864 | 22191
0	KNPGIAAK	1	3	| 2658 | 4672 | 16078
0	IFRQMDTNNDGK	5	3	| 22668 | 22669 | 30957
0	LSLEEFIK	4	1	| 22669
0	ISPKDQLSLPLSVVATGTKELSTQSR	1	2	| Reverse_31353 | Reverse_31354
0	SFVEQQDNSIRELLQSVEEQYK	1	2	| 25963 | 25964
0	RGETSGRVDDNEETIK	1	2	| 15180 | 15181
0	LAEGLYFITDEIANEEAYLNLIQK	1	6	| Reverse_9647 | Reverse_9648 | Reverse_28151 | Reverse_28152 | Reverse_38262 | Reverse_51638
0	LMVELSK	10	1	| 8528
0	SHIMAAK	3	1	| 8528
0	IDEFPRHGSNLEAMGK	44	3	| 24764 | 35551 | 37232
0	PLARIVSWSQAGVEPSVMGVGPIPAIK	16	2	| 35551 | 37232
0	GTANARMPEK	9	1	| 47900
0	QALAHGLK	11	1	| 6604
0	DSSGQRVDVSPTSQRLQ	1	1	| 6604
0	RPIHLSFDVDGLDPAFTPA	6	2	| 49317 | 49318
0	QGGFLPGGGSLHSAMTPHGPDADCFEK	12	1	| 50306
0	CWEPLRSHFTPNSRSPTEPK	12	1	| 50306
0	EAQERLTGDAFREK	10	1	| 47706
0	AGRRGLCGTVLIHK	16	3	| 49306 | 49307 | 49308
0	RGLCGTVLIHK	2	3	| 49306 | 49307 | 49308
0	AIQGWLK	8	2	| 49307 | 49308
0	VIVEDDSAFTVLK	6	3	| 49306 | 49307 | 49308
0	IRIDAMHGVVGPYVK	32	2	| 45542 | 54415
0	DLEALMLDRSFVGK	34	2	| 45542 | 54415
0	INQDPQVM[15.9949]LAPLISIALK	5	2	| 45542 | 54415
0	ILCEELGAPANSAVNCVPLEDFGGHHPDPNLTYAADLVETMK	8	2	| 45542 | 54415
0	QQFDLENK	11	2	| 45542 | 54415
0	LMLDRSFVGK	2	2	| 45542 | 54415
0	WVTRHISFHQEQGHQLLK	19	3	| 46182 | 46183 | 47407
0	GQSGLRVFFPLCGK	8	3	| 46182 | 46183 | 47407
0	GDVAVIRINSPNSK	23	1	| 53656
0	DTTASAVAVGLRQGK	21	1	| 53656
0	GSDAGYLAESQK	6	1	| 53656
0	GLYPAPLK	20	1	| 53656
0	TRTHINYGVK	15	1	| 53656
0	KLDALTTGFGFPVGAA	2	1	| 53656
0	GFGFPVGAATLADEVGVDVAQHVAEDLGK	3	1	| 53656
0	LTTYAM[15.9949]TVPFVRQQVYK	2	1	| 53656
0	HYFSPVDK	3	1	| 53656
0	EEDKEPLIELFVK	4	1	| 5575
0	RFGFPEGSVELYAEK	19	5	| 9592 | 9593 | 9594 | 9595 | 53611
0	VATRGLCAIAQAESLRYK	29	5	| 9592 | 9593 | 9594 | 9595 | 53611
0	MRDLPSIDLSLVSEDDDAIYFLGNSLGLQPK	11	3	| 34606 | 34607 | 34608
0	YMHSGPVVAMVWEGLNVVK	23	2	| 6025 | 6026
0	EGNSFGFSLK	4	1	| 56062
0	HFCPNVPIILVGNK	18	3	| 863 | 864 | 865
0	DIHTLAQLISAYSLVDPEK	13	2	| 7771 | 7772
0	YNHIDESEMK	5	2	| 50468 | 50470
0	DSGNQPPAM[15.9949]VPRK	2	2	| 23390 | 27675
0	NIVVVEGVRIPFLLSGTSYK	34	1	| 53126
0	VGSPPLEK	30	1	| 53126
0	DIVHSGLAYT	5	1	| 47035
0	EADCDILIPAASEK	1	1	| 47035
0	VTQSNAILRYLGRK	20	4	| 39048 | 40378 | 40379 | 40380
0	RYVMGDAPNFDRSQWLSEK	17	1	| 39048
0	IVCCSPDFEK	2	1	| 39048
0	EVTDPAK	1	3	| 9081 | 9082 | 29764
0	CNLLAEK	2	3	| 9081 | 9082 | 29764
0	MAQWSQFARTGNPNGK	13	2	| 52210 | 52211
0	GRLQFWTETLPRK	29	2	| 52210 | 52211
0	FKPAWVK	1	2	| 52210 | 52211
0	SLLAFPEATEEEK	10	2	| 52210 | 52211
0	AFVFGGPFLTDESSLLAFPEATEEEK	20	1	| 52210
0	FRSHEGETAYIRVK	9	2	| 46472 | 46473
0	LIALSIDSVEDHLAWSK	58	2	| 30257 | 38156
0	LSILYPATTGRNFDEILRVVDSLQLTGTK	30	3	| 30257 | 30821 | 38156
0	LAYVAAGDLAPINAFIGGLAAQEVMK	68	2	| contaminant_UBIQUITIN02 | 49655
0	PLLESGTLGTK	7	3	| contaminant_UBIQUITIN02 | 49655 | 49682
0	CLSVNDVFVIEEWGRAHQAEGK	10	1	| 32900
0	VTVNTNMTDLNDYLQHILK	17	1	| 50741
0	FAEAFEAIPRALAENSGVK	16	3	| 5204 | 5205 | 47262
0	TVGATALPK	9	3	| 5204 | 5205 | 47262
0	LATNAAVTVLRVDQIIMAK	6	3	| 5204 | 5205 | 47262
0	SCEAGYSPSYK	10	1	| 56870
0	EIM[15.9949]AEIYKNGPVEGAFTVFSDFLTYK	4	1	| 56870
0	KLPSQSEMMAEINK	35	1	| 4815
0	TTVCSVK	10	1	| 4815
0	YFHSRDYK	7	1	| 4815
0	EFTETAAVFEDGSREDGIDVVIFATGYSFAFPFLEDSVK	11	1	| 4815
0	KLPSQSEMM[15.9949]AEINK	1	1	| 4815
0	QFQGSPPAPSDESVK	5	1	| 31373
0	TPVEEVPAAIAPFQGRVLIGVGK	4	1	| 20194
0	QQEIVVSRGK	1	1	| 20194
0	SRVSNLPTVK	14	1	| 3991
0	SHGQDYLVGNRLS	9	1	| 3991
0	IALVELLYHVEELDPGVVDNFPLLK	16	1	| 3991
0	FLQPGSQRKPFDDAK	2	1	| 3991
0	YFPAFEK	4	2	| 3991 | 12637
0	TILSLMTREK	16	3	| 45035 | 45036 | 45037
0	PRLGHEATVGK	19	3	| 45035 | 45036 | 45037
0	NYAQIRTIAIIAEGIPEALTRK	4	2	| 45036 | 45037
0	QGLYRHPWDDISYVLPEHM	6	2	| 45036 | 45037
0	IGNTGGMLDNILA	1	2	| 45036 | 45037
0	SLVVKPDQLIK	2	3	| 45035 | 45036 | 45037
0	NMADAMK	4	2	| 45036 | 45037
0	FFFWDYGNAFLLEAQRAGADVEK	23	2	| 49386 | 49387
0	HLVQESLRR	2	2	| 49386 | 49387
0	VCALRVSSRAR	1	3	| 24821 | 24822 | 34314
0	DDLGNTLEK	9	1	| 49549
0	AQALLLEVEEIFK	41	1	| 9204
0	LLYEGGDIPDFRK	1	1	| 841
0	VTEGLTDVILYHQPDDK	21	5	| 8769 | 8770 | 8771 | 8772 | 8774
0	SAVLQEARVFNETPINPRK	3	2	| 31809 | 31810
0	ALQQYTLEPSEK	5	2	| 28176 | 31810
0	VPSVSSSALVSSLHLLK	3	1	| 31810
0	IGFFQGDIRLLPDDMK	12	1	| 31164
0	GAMLTHENVVSNMAAFLK	25	1	| 31164
0	DGWLHTGDIGRWLPNGTLK	6	1	| 31164
0	QVSDRAEYLGSCLLHK	13	1	| 31164
0	TLYENFQRGLAVSDNGPCLGYRK	3	1	| 31164
0	NGVDLLMK	5	2	| 40834 | 47241
0	LLIVSNPVDILTYVAWK	73	1	| 8916
0	TYNFLPEYLASTQK	5	2	| 17867 | 17868
0	RDVMNSPYQIHIK	13	1	| 4845
0	TFQETADKDSK	1	1	| 4845
0	GNLFSSQAFYRASEVGEVDLEHDPSLGGDYMGVHPM	1	1	| 4845
0	VRGIHLINEPVIFHAVFSMIK	9	2	| 3061 | 3062
0	IAAVLTDSFPLK	12	2	| 3061 | 3062
0	SSMLQHFPDILPR	2	1	| 3062
0	IVLANDPDADRLAVAEK	1	2	| 410 | 411
0	MASTFIGNSTAIQELFK	8	1	| 42464
0	DELTESPK	6	2	| 38179 | 38181
0	KPEYLEGLPEK	7	2	| 27073 | 39046
0	VTYVDFLVYDVLDQHR	1	2	| 27073 | 39046
0	DTLPESRQATK	10	2	| 23393 | 23394
0	HQAVQLPREGQEDQGLTK	6	5	| 3527 | 11913 | 11914 | 37087 | 45567
0	AQALRDNSTM	9	3	| 37851 | 37853 | 37855
0	DLVVLLFETALLSSGFSLEDPQTHSNRIYRMIK	4	2	| 37853 | 37855
0	AQALRDNSTMGYM	4	3	| 37851 | 37853 | 37855
0	EDQTEYLEER	4	6	| 37850 | 37851 | 37853 | 41995 | 51698 | 51699
0	FENLCK	1	3	| 37851 | 37853 | 37855
0	MRFAVYLPPQAESGK	7	5	| 5252 | 5253 | 55774 | 55775 | 55776
0	RSTITSREIQTA	6	3	| 37912 | 37926 | 37927
0	AWNIWADIPAPK	34	5	| 56688 | 56689 | 56690 | 56691 | 56692
0	GAPTTSLVSVAVTK	9	4	| 56688 | 56690 | 56691 | 56692
0	FKLDLDFPNLPYLIDGSHK	2	3	| 40378 | 40379 | 40380
0	GWFEPIVEDMHRQWANLM	8	2	| 20967 | 27464
0	RFFFDVGSNK	8	1	| 2463
0	VPPLIASFVRSK	39	1	| 46427
0	LWMAAMQQDPVASSHK	3	1	| 46427
0	LFPDDPYKK	2	1	| 46427
0	RLIFSTITSK	10	2	| 15152 | 15153
0	GLGDCLVK	10	2	| 51008 | 51009
0	IDGITIVQSLAIM[15.9949]EYLEETRPIPRLLPQDPQK	4	2	| 2310 | 40531
0	GFRSVRPNLQDK	1	5	| 37153 | 37155 | 37156 | 37177 | 37179
0	LFTLAESLGGYESLAELPAIMTHA	7	1	| 41087
0	VMVRQEESLMPSQAVK	4	1	| 20821
0	TVEAEAAHGTVTRHYRMY	3	1	| 48740
0	PIIIGRHAYGD	2	1	| 48740
0	TEILPPFFK	1	1	| 4806
0	AIIFFDPDAK	2	3	| 43390 | 55684 | 57068
0	AITTSLTTK	4	4	| 10696 | 10697 | 10698 | 10699
0	EARGYYEQTGVGPLPVVLFNGMPFEK	1	3	| 10697 | 10698 | 10699
0	PFM[15.9949]TGAAEQIK	1	2	| 26491 | 26492
0	LDGETTDLQDQIAELQAQVDELK	2	4	| 6926 | 6928 | 40226 | 40227
0	NILAEQLQAETELFAEAEEMRARLAAK	2	3	| 6926 | 6928 | 40227
0	IGQLEEQLEQEAK	1	4	| 6926 | 6928 | 40226 | 40227
0	AAGVSVEPFWPGLFAK	55	1	| 8563
0	AGAAPAGGAAPSTAAAPAEEK	6	1	| 8563
0	YLASYLK	2	4	| 44644 | 56397 | 56494 | 56496
0	AVDIPHMDIEALK	40	5	| 44218 | 47334 | 49348 | 49349 | 49350
0	FPSLLTHNENMVAK	39	4	| 44218 | 47334 | 49348 | 49350
0	VLCLAVAVGHVK	4	4	| 44218 | 47334 | 49348 | 49350
0	AVDIPHMDIEALKK	1	5	| 44218 | 47334 | 49348 | 49349 | 49350
0	NYDPQK	4	3	| 47334 | 49348 | 49349
0	QAIDDDCNQTGQMTAGLLDWPQGTFASQVTLEGDK	4	6	| 3021 | 3023 | 3024 | 3025 | 3026 | 3027
0	AAGMLSQLDLFSRNEDLEEIASTDLK	4	1	| 1522
0	PASADFQRAAQQQEDQEQK	7	1	| 1522
0	VVGCSCVVVK	24	4	| 2781 | 2782 | 43742 | 57595
0	RTVAGIIVEPIQSEGGDNHASDDFFRK	18	2	| 3534 | 50174
0	ACGSCSNENAFK	3	2	| 3534 | 50174
0	ALYRLSGDWNPLHIDPDFASVAGFEK	11	2	| 8127 | 28507
0	SHAAPAATSGFVGAVGHK	13	2	| 8127 | 28507
0	LPSFSSSYTELQSIMYALGVGASVK	36	2	| 8127 | 28507
0	VDSEGISPNRT	4	2	| 8127 | 28507
0	AQPWWTPRETGYTELVK	3	3	| 6453 | 6455 | 54288
0	IVVEEGAK	6	2	| 1654 | 1655
0	SLVLNRLADVLEQ	11	1	| 3995
0	VGVPSDPSANMGALISK	12	1	| 3995
0	LADVLEQSLEELAQAESK	1	1	| 3995
0	ERALIDMYTEGILDLTEMIGQLVLCPPDQREAK	2	1	| 3992
0	AINWPEDIVFPALDILRLSIK	2	3	| 7749 | 35765 | 35766
0	NEVDLVVHSLK	8	1	| 46594
0	NILDVARQLNDVR	2	1	| 46594
0	EFDPTITDGSLSGPSRRMQNDSAENETAEGEEK	12	6	| 11272 | 11273 | 11274 | 11275 | 33491 | 33492
0	ELQQELQEYEVVAESEK	3	1	| 19753
0	GLGNYLYNFASAATK	1	1	| 19753
0	IVAERPGTNSTGPGPMAPPRAPGPLSK	11	2	| 1482 | 1483
0	MIVDPVEPHGEMK	5	2	| 1482 | 1483
0	VTMNDEDMDTYVFAVGTRK	1	1	| 27411
0	WTTYRSMAEDTVDAAVK	4	1	| 3615
0	PYGPTSVGLDFSLPGMEHVYGIPEHADSLRLK	10	1	| 847
0	LAANDFFRHQLSK	29	7	| 2312 | 2313 | 2314 | 2315 | 2316 | 2317 | 56910
0	LINGGIAGLIGVTCVFPIDLAK	12	7	| 2311 | 2312 | 2313 | 2314 | 2315 | 2316 | 2317
0	IISDNLTYCK	1	3	| 15757 | 34067 | 34068
0	FSARPSTIELIPFIIEK	26	4	| 10249 | 37951 | 37952 | 47285
0	GAAYSHAEDSIRK	23	5	| 10249 | 37949 | 37951 | 37952 | 47285
0	ECCMPPPVSMAETSAVCAAASVLRDAK	6	5	| 10249 | 37949 | 37951 | 37952 | 47285
0	ESEHQRRLK	10	3	| 22263 | 22264 | 22265
0	GIRLSENVIDRMK	28	4	| 22262 | 22263 | 22264 | 22265
0	DLEELEVILG	6	1	| 48750
0	QEVEITYLVPWCK	7	2	| 30470 | 30471
0	SIGVVGTAEQNRTHSASFFK	22	2	| 38076 | 48507
0	STEPCAHLLVSSIGVVGTAEQNRTHSA	7	2	| 38076 | 48507
0	FLTEELSLDQDRIVIR	1	2	| 38076 | 48507
0	NRTHSASFFK	2	2	| 38076 | 48507
0	GEPWTFLVRESLSQPGDFVLSVLNDQPK	9	5	| 55464 | 55465 | 55466 | 55467 | 55468
0	AASGLLSIGLRK	19	1	| 9750
0	FLSCYDPINIQFTSGTTGNPK	1	1	| 9750
0	ETIPLQESTLYTEDRLGLK	12	1	| 8319
0	ASVPEGFLSELTQQLAQATGK	14	2	| 39020 | 39021
0	TFSGTNDPCALCSLHSIGK	22	1	| 39021
0	PAQYIAVHVVPDQLMTFSGTNDPCALCSLHSIGK	12	1	| 39021
0	LLCGLLSDRLHISPDRVYINYYDM	1	1	| 39021
0	QNRHFIVPASRFK	1	1	| 44152
0	AQHTFCK	1	1	| 44152
0	AGAGGGGGAVGPQPSAK	1	2	| 44152 | 44153
0	EPPRGAHFLAK	3	1	| 55411
0	EGASEEETNLSK	10	1	| 56403
0	MLQNLLPEGK	4	2	| 56402 | 56403
0	IEEVDKEDEITEK	18	2	| 24572 | 34068
0	SAVYIIENAK	4	4	| 20519 | 20520 | 45344 | 45345
0	DHVERNAMDGYRTLCVAFK	2	4	| 20519 | 20520 | 45344 | 45345
0	IREYFGGFGEVESIELPMDNK	26	3	| 45852 | 45853 | 45854
0	FDQCVLDK	3	1	| 38191
0	QDAQDRLDEMDQQK	3	1	| 1212
0	ESDPFHSSSSDDFFK	1	1	| 1212
0	KPEGAGHVGDPK	8	1	| 15510
0	IPAGTTLTLDMLTVK	2	1	| 38756
0	LAHDHTDQVIK	8	2	| 45225 | 45226
0	DLQNVNITLR	3	2	| 894 | 895
0	SIDDLEDELYAQK	5	3	| 4319 | 10998 | 11001
0	LNATNIELATVQPGQNFHMFTK	13	1	| 20166
0	LPFQRLVREIAQDFK	45	2	| 7396 | 7397
0	VEILAPPNGSVPGDRITFDAFPGEPDK	16	1	| 8963
0	QQVALLK	8	1	| 8963
0	ERFGIVTSSAGTGTTEDTEAK	3	1	| 654
0	TPEPVPRRTEITIVK	1	2	| 18023 | 28530
0	DSLYAQGK	10	1	| 54980
0	ISHLRLTDLLGAHSHSARVELP	2	1	| 12634
0	TVPLAVLQLRVK	3	2	| 14325 | 33104
0	SPANTQENPAYK	10	1	| 23288
0	YIRPLMQSWK	3	1	| 23288
0	DAILLTDAFDFSDHCLNSALGCYDGHVYQRLFEWAQK	1	1	| 23288
0	SALAQIPQK	4	3	| 26517 | 31864 | 47882
0	LSALSDLHAHK	3	3	| 7379 | 7380 | 7381
0	PAVLLCLAAGK	2	1	| 5533
0	GHQQLYWSHPRK	29	1	| 22335
0	SATAFQRITNK	17	4	| 2354 | 2355 | 2356 | 4356
0	ASSGGQAEQLDALVK	8	2	| 45255 | 45256
0	GTPEQPQCGFSNAVVQILR	1	2	| 45255 | 45256
0	PAEVHPTGK	5	1	| 54158
0	ASAPESGLLSK	10	2	| 192 | 193
0	FVVQLFAEEWGQYVDLPK	1	2	| 192 | 193
0	LLRIYDLNKPEAEPK	10	2	| 5838 | 5839
0	PGSASFPFFGVAPAILNESGEELEGEAEGYLVFK	2	3	| 39025 | 39453 | 39454
0	PLPLEEQVEWNPK	4	2	| 44719 | 44720
0	TVDPTTAPSK	8	2	| 31214 | 44720
0	GSFPWQAK	9	2	| 26961 | 42176
0	KVDGQQTIIACIESHQFQAK	1	1	| 2335
0	VTLSFPSTLQTGTGTLK	4	5	| 56368 | 56369 | 56370 | 56371 | 56372
0	MQLACDDLK	6	3	| 4278 | 46176 | 46177
0	NNQIEQFSVK	2	4	| 4278 | 26240 | 46176 | 46177
0	MFIQTQDTPNPNSLK	10	4	| 196 | 197 | 19911 | 19912
0	KPTVEERAK	1	1	| 44130
0	LLLPSTFFCYK	1	1	| 44130
0	LNVAEVTQSEIAQK	7	2	| 9182 | 21414
0	IRAAQNISK	8	3	| 6838 | 6840 | 30718
0	ARGVNFLFPIQAK	2	1	| 38208
0	DAIRLLDSVPPTAISHFK	1	1	| 38208
0	VDIDVPDVNIEGPDAK	1	1	| 16246
0	LNHNAAFVQIPIGLEGDFK	3	1	| 43302
0	TIIMWK	10	1	| 51261
0	DVLSVAFSSDNRQIVSGSRDK	3	2	| 28603 | 51261
0	TPDDFLLHGSK	3	1	| 24772
0	IASWADIVNAHVVPGSGVVK	2	1	| 19176
0	FGSRDPVRTNFDAFPDK	1	2	| 48791 | 48792
0	TDMEEIIQRIENVVLDANCSRDVK	3	5	| 45668 | 45669 | 45670 | 45671 | 45672
0	KPGEHYTLQEVEEGLAQHK	2	1	| 20487
0	LPAVGGNEGVGQVIAVGSSVSALK	10	2	| 34136 | 44910
0	VGISLLSSPHP	5	1	| 41090
0	SSAGLPPLSATSFLEDLMDRYGK	7	3	| 29525 | 29526 | 29527
0	HGDPGDAAQQEAK	5	1	| 2170
0	LEGDAALNK	1	1	| 43
0	EPVETAEVNNDK	6	5	| 7204 | 15091 | 15092 | 15093 | 15094
0	AGGRVYGNTGTK	2	3	| 44971 | 44972 | 44973
0	TFGQRFLVSDK	3	2	| 35818 | 35819
0	VEDAFYK	1	2	| 9569 | 9570
0	YQNPREADPM	1	1	| 28907
0	SQFLPAK	1	1	| 9214
0	VDSSGEIVELAK	1	5	| 23949 | 23950 | 23951 | 32271 | 35074
0	LSHRQRILLK	1	2	| Reverse_16001 | Reverse_16002
0	VPGSMDLGIPAMTK	3	2	| 28668 | 28669
0	SIPADNQIK	3	1	| 1439
0	GVDDGSLERILIGELMTSASDEDLGK	1	1	| 46726
0	DLPEEYLSAIYNEIAGK	1	2	| 56979 | 56980
0	LLQQLFLK	1	1	| 7879
0	SITTIIDTFHQYSRK	2	1	| 5965
0	LIENVDPEK	1	4	| 1344 | 1345 | 34895 | 41133
0	ETPFLSNPGTNLVFEDEISALQPEVDK	1	3	| 43618 | 43619 | 43620
0	RAIAIAAGVPVVPGTDSPISSLHEAHEFSNTYGFPIIFK	4	1	| 34896
0	GVPVVPGTDSPISSLHEAHEFSNTYGFPIIFK	11	1	| 34896
0	VLNNQQFLAGTVDTQFIDENPELFQLRPAQNRAQK	9	1	| 34896
0	DFTATFGPLDSLNTR	2	1	| 34896
0	IAPYVAHNFNK	20	1	| 34896
0	SRLTSDSVK	7	1	| 34896
0	SGNSDVYENEIPGGQYTNLHFQAHSM[15.9949]GLGSK	1	1	| 34896
0	GGPRVWFVSNIDGTHIAK	24	1	| 41322
0	EAAENSLVAYK	16	1	| 11338
0	VAGMDVELTVEERNLLSVAYK	1	2	| 11338 | 11339
0	WMHPSQELQIIGTYAQTEMGHGTHLRGLETTATYDPK	9	1	| 36609
0	EIENLILNDPDFQHEDYNFLTR	3	1	| 36609
0	EIENLILNDPDFQHEDYNFLTRSQRYEVAVK	1	1	| 36609
0	GRAIFASGSPFDPVTLPDGRTLFPGQGNNSYVFPGVALGVVAC	5	3	| 17637 | 43237 | 57057
0	NFERLNSDFDRYLLLM	5	2	| 17637 | 43237
0	VFLTTAEVISQQVSDK	34	3	| 17637 | 43237 | 57057
0	LFYSVLMSDVEK	24	2	| 17637 | 43237
0	EVFAHEHEEMK	23	3	| 17637 | 43237 | 57057
0	IVQDAYK	11	3	| 17637 | 43237 | 57057
0	LALYTACGGVNPQQCLPITLDVGTENEELLK	5	2	| 17637 | 43237
0	VRGPEYDAFLDEFMEAASSK	4	2	| 17637 | 43237
0	RVRGPEYDAFLDEFMEAASSK	5	2	| 17637 | 43237
0	EVFAHEHEEM	3	3	| 17637 | 43237 | 57057
0	IKPTALIGVAAIGGAFTEQ	5	3	| 17637 | 43237 | 57057
0	MMVAGFK	10	1	| 49656
0	EVVIAQK	1	1	| 28641
0	KAPNSPDVLEIEFK	20	1	| 49299
0	EQGYDVIAYLANIGQK	83	1	| 49299
0	DGTTRTTSLELFMYLNEVAGK	46	1	| 49299
0	HGVGRIDIVENRFIGMK	51	1	| 49299
0	EYHRLQSK	9	1	| 49299
0	DGTTRTTSLELFM	6	1	| 49299
0	GNDQVRFELTCYSLAPQIKV	2	1	| 49299
0	PGDPQSVLEAIDTYCSEK	38	1	| 31935
0	GPREEIVYLPCIYRNTGTEAPDYLA	6	4	| 8878 | 8879 | 8881 | 8882
0	CNVSNTHTSHCLA	2	4	| 8878 | 8879 | 8880 | 23498
0	CGPGYPTPLEAMK	14	4	| 8877 | 8878 | 8879 | 8880
0	NEEGTWSVEK	7	4	| 8878 | 8879 | 8880 | 23498
0	GYDFWYQPR	1	5	| 8878 | 8879 | 8880 | 8882 | 23498
0	VGAFTVVCK	1	1	| 5301
0	IPEQSVLLLHACAHNPTGVDPRPEQWK	14	1	| 5301
0	MNLGVGAYRDDNGK	18	1	| 5301
0	NLFAFFDM[15.9949]AYQGFASGDGDK	4	1	| 5301
0	TLNSDLGPHWRDK	19	2	| 33230 | 35162
0	LEYFEERPFAAASIGQVHLARMK	7	2	| 33230 | 35162
0	LEYFEERPFAAA	1	2	| 33230 | 35162
0	MLRIPIK	1	2	| 33115 | 33116
0	HNQLPLVIEFTEQTAPK	91	1	| 33649
0	VDATEESDLAQQYGVRGYPTIK	46	1	| 33649
0	DHENIIIAK	17	2	| 33649 | 33650
0	SNFEEALAAHK	23	2	| 33649 | 33650
0	YKPESDELTAEK	29	1	| 33649
0	TLSDTAAAESLVDSSEVTVIGFFK	1	1	| 33649
0	HLQLAIRGDEELDSLIK	5	2	| 3921 | 3923
0	DLLQTELSGFLDVQK	30	1	| 24141
0	KIEHSFEVK	4	3	| 44053 | 44054 | 44055
0	GCFRQVVK	3	3	| 44053 | 44054 | 44055
0	SSFLLNLPEDAIAVAIEK	39	2	| 10406 | 10407
0	NFNTVPYIVGINK	27	4	| 10406 | 10407 | 10426 | 20164
0	QEFGWILPTMM	1	2	| 10406 | 10407
0	EGYLHIGGTTQQAQRLK	17	1	| 20164
0	AIALLEQFA	6	1	| 20164
0	VAFTGSTEVGHLIQVAAGSSNLK	83	3	| 32993 | 32994 | 32995
0	EAGFPPGVVNIVPGFGPTAGAAIASHEGVDK	142	3	| 32993 | 32994 | 32995
0	LGPALATGNVVVM[15.9949]K	24	4	| 32993 | 32994 | 32995 | 32996
0	AIASHEGVDK	10	3	| 32993 | 32994 | 32995
0	PYVISYLVDLDMVLK	6	4	| 32993 | 32994 | 32995 | 32996
0	TIPIDGDFFSYTRHEPVGVCGQIIPWNFPLLM	3	4	| 32993 | 32994 | 32995 | 32996
0	AAFQLGSPWR	1	4	| 32993 | 32994 | 32995 | 32996
0	GTGRIPDQLVILDMK	6	1	| 46552
0	ASQRPDVLTTGGGNPIGDK	14	2	| 45698 | 45699
0	VLNEEERK	18	2	| 45698 | 45699
0	NFTDVHPDYGARIQ	9	2	| 45698 | 45699
0	SRDPASDQMK	2	2	| 45698 | 45699
0	SPLIIFSDCNMENAVK	23	2	| 3860 | 26571
0	EQGATVLCGGEVYVPEDPK	16	2	| 3860 | 26571
0	AGSDAAASRPR	10	1	| 3867
0	VDISDVK	7	1	| 3867
0	NGFLLDGFPR	1	1	| 35574
0	EFPPPVLGK	7	1	| 53584
0	GSILIPNMSSVLK	20	4	| 16774 | 16776 | 16777 | 16779
0	FETFPTSFSNDVMEIIFAK	52	2	| 34211 | 34212
0	TPATLGHNTR	9	3	| 38216 | 38217 | 38218
0	DNLENFFIK	19	2	| 38216 | 38217
0	VLVWPMEFSHWMNIK	14	3	| 38216 | 38217 | 38218
0	AYYVLDPK	11	3	| 38216 | 38217 | 38218
0	AFVTHGGANGVYEA	4	1	| 38216
0	GSIDPYVYLPFGNGPRNCLGMRFALM	1	1	| 12534
0	QEQVEMESLAK	10	1	| 33004
0	DFNRAFGFMTR	1	1	| 3974
0	AQQVSQGLDVLTAK	10	2	| 40249 | 40250
0	ELLPVLISAMK	14	2	| 40249 | 40250
0	AQMQEAMTQEVSDVFSDTTTPIK	12	2	| 40249 | 40250
0	IGFFQGDIRLLMDDLK	30	3	| 19218 | 19219 | 55987
0	LVDVEEMNYLA	9	3	| 19218 | 19219 | 55987
0	VAGASRIIGIDINK	23	1	| 6005
0	VDEFVTGNLSFDQINQAFDLMHSGDSIR	1	1	| 6005
0	IRVTQGK	1	1	| 6005
0	SPVLLDDPVLCA	5	1	| 37129
0	KPEDWDEEMDGEWEPPVIQNPEYK	25	1	| 32324
0	GLQTSQDARFYALSAK	20	1	| 32324
0	QDEEQRLKEEEEDK	13	1	| 32324
0	GTWIHPEIDNPEYSPDANIYAYDSFAVLGLDLWQVK	68	1	| 32324
0	YSGCLTESNLIK	7	2	| 2798 | 33023
0	IRVLGEPK	6	2	| 2798 | 33023
0	SVPWNFGQFEDGILDTCLM	1	1	| 2798
0	GYRNVIIGPA	5	2	| 2798 | 33023
0	DLFPYEESK	10	2	| 37813 | 48922
0	EIIDLVLDRIRK	15	4	| 42428 | 42429 | 42430 | 42431
0	GLVLGIYAK	18	2	| 57220 | 57221
0	HLMESPANEMTPTRFAEIIEK	7	2	| 57220 | 57221
0	YRSAGACTAAAFLREFVTHTK	7	2	| 57220 | 57221
0	GVLFASGQNLARHLM	12	2	| 57220 | 57221
0	LREMLNISGPPLK	24	1	| 57221
0	AFLSSPEHVNRPINGNGK	43	1	| 39320
0	HLGRSLGLYGK	11	2	| 39320 | 43488
0	AFLSSPEHVNRPIN	2	1	| 39320
0	PTCLYGQLPK	5	2	| 39320 | 43488
0	AFLSSPEHVN	1	1	| 39320
0	DLAAFDK	9	1	| 46106
0	ASMHPVTAMLVGRDLK	6	1	| 46106
0	DLSSHQLNEFLAQVLQK	8	1	| 46106
0	MLVGRDLK	1	1	| 46106
0	QAPQTVHLPSGETLDVFDAAERYQQAGLPLIVLAGK	23	1	| 29098
0	GFQVAPDRHNDRK	16	1	| 29098
0	DIWPTRDEIQAVERQHVIPGMFK	21	1	| 29098
0	EPLGVNAQGRQVFLK	15	1	| 29098
0	PARVILQDFTGVPAVVDFA	1	1	| 29098
0	ERFEFLK	4	1	| 29098
0	STGGAPTFNVTVTMTAK	14	1	| 4418
0	NVLIVEDIIDTGK	10	1	| 40150
0	FFADLLDYIK	14	1	| 40150
0	TAFDEAIAELDTLNEESYK	38	1	| 52093
0	YLILNATQAESK	10	1	| 52093
0	AVQADGQVK	2	2	| 7714 | 55154
0	KEEEEEEEEYDEGSNLK	20	1	| 33208
0	ALLRLLLLLLLLGPK	1	1	| 33208
0	DAMQYASESK	10	4	| 6769 | 6770 | 42972 | 42973
0	DPELWGSVLLESNPYRRPLIDQVVQTALSETQDPEEVSVTVK	15	4	| 6769 | 6770 | 42972 | 42973
0	ALEHFTDLYDIK	1	4	| 6769 | 6770 | 42972 | 42973
0	PYLRSVQNHNNK	4	4	| 6769 | 6770 | 42972 | 42973
0	LLYNNVSNFGRLASTLVHLGEYQAAVDGARK	3	4	| 6769 | 6770 | 42972 | 42973
0	EEIERMVQEAERYK	2	1	| 1066
0	RQPRNPK	3	1	| 22555
0	ADIGVAMGIVGSDVSK	1	1	| 22555
0	HGILRENIIDLSNANRCLQ	4	1	| 28982
0	VLQHMK	10	1	| 51703
0	LQQLPADFGRLVNLQHLDLLNNRLVTLPVSFAQLK	8	1	| 51703
0	TNYDIEHVIK	17	2	| 4807 | 4808
0	NKPLFFADK	6	2	| 4807 | 4808
0	NSDEADLVPAK	10	1	| 22604
0	GFSDEDNTWEPEENLDCPDLIAEFLQSQK	1	1	| 22604
0	VHQYFNVGLIQPGSVK	1	2	| 23392 | 23393
0	VWNVHSVLNVLHSLVDK	3	1	| 50661
0	ACQSIYPLHDVFVRK	28	1	| 9445
0	VVDPFSK	20	1	| 9445
0	VERADGYEPPVQESV	35	1	| 9445
0	LM[15.9949]ELHGEGGSSGK	2	1	| 9445
0	LTGMAFRVPTPNVSVVDLT	1	5	| 32672 | 38499 | 48846 | 48848 | 54496
0	LVFSTFSLFRDDQK	1	1	| 56157
0	FNSESLSSLTDILIQAK	1	1	| 56157
0	LFTAESLIGLK	11	1	| 54629
0	APGFGGFGSSAVSGGSTAAMITETIIETDKPK	10	4	| 52670 | 52671 | 54628 | 54629
0	SQGAIQGRPPYAASAEEVAK	10	1	| 24918
0	NLTEQNSYSNIPHEGK	6	1	| 24918
0	SPQTPELVEALAFREWTCPNLK	2	1	| 24918
0	TPLIDLCDGQAEQAAK	1	1	| 24918
0	DSQGPLPFYNK	12	2	| 2696 | 2697
0	VLLGGISGLTGGFVGTPADLVNVRMQNDMK	25	2	| 2696 | 2697
0	VLLGGISGLTGGFVGTPADLVNVRMQNDM[15.9949]K	1	2	| 2696 | 2697
0	AMGPLVLTEVLFDEK	35	1	| 50337
0	HCSERLSVLQMDVTKPEQIK	5	1	| 48185
0	GLWAVVNNAGVFHLPIDGELIPMSIYR	10	1	| 48185
0	GFYPQPTPR	2	1	| 48185
0	LHQNICRK	1	2	| 40201 | 40203
0	LGLMRDDTLHETEDVK	29	1	| 4245
0	EPVPDSGLLSLFQGQSPLTSC	39	1	| 346
0	HSTGGVGDK	4	1	| 1182
0	AWHQQLVDK	5	1	| 1182
0	EVENEQTPVSEPEEEK	7	4	| 53088 | 53089 | 53090 | 53091
0	AGAEGFVRVDRDYVLK	4	1	| 2294
0	NIPIPTLK	2	3	| 5389 | 5390 | 25576
0	VQGLEQAVDSFEGK	3	1	| 44874
0	AATPPNPSNPADSAGNLVAP	2	1	| 44874
0	IVRQAGVATK	8	3	| 16034 | 16035 | 30688
0	ESLADRALLPHVLCK	2	1	| 19237
0	TYHALSNLPK	12	6	| 151 | 14258 | 30643 | 30644 | 30645 | 30646
0	VVDSLYSK	3	4	| 151 | 30643 | 30644 | 30645
0	LYDNLLEQNLIRVIEPFSRVQIEHISSLIK	11	3	| 151 | 30643 | 30645
0	EVIELPVK	10	1	| 5071
0	HPELFEALGIAQPK	6	1	| 5071
0	WNDFAEDSLRVIQHNALEDRSISDK	2	1	| 56632
0	NLESRGVEVDPSLIK	2	1	| 56632
0	LSDLDSETRSMVEK	14	1	| 22121
0	GQPPVVDGELYNEVK	2	1	| 22121
0	AAATPESQEPQAK	6	1	| 24357
0	APRGDVTAEEAAGASPAK	3	1	| 24357
0	QMPGVNVTWDGEGPK	9	1	| 1655
0	GLITPIIK	10	1	| 1655
0	NYLPAINGIVFLVDCADHSRLMESK	4	3	| 46192 | 46193 | 46194
0	NGVPNFLK	5	1	| 3719
0	QSLAIESDGK	8	1	| 3719
0	ENVLYK	1	1	| 23697
0	HVVFGHVK	10	1	| 32129
0	ELFPVQMEGVK	7	1	| 23367
0	QLSPTEAFPVLVGDMDNSGSLNAQVIHQLSPGLRSK	4	1	| 23367
0	GGQTREHAMLAK	5	3	| 12316 | 12959 | 12960
0	SFVPNMIGGASQADLAVLVISARK	1	3	| 12316 | 12959 | 12960
0	MPFVPTNYYTLK	10	1	| 30938
0	DLALMQDK	1	1	| 30938
0	FNPEHFLDANGALK	7	4	| 12963 | 15603 | 17717 | 19666
0	LDNQDFGDHATLK	10	1	| 5336
0	YLFTGLK	6	2	| 39007 | 39008
0	AQLFALTGVQPARQK	5	2	| 39007 | 39008
0	SVMGALASQATK	1	2	| 10067 | 54564
0	KDEPIDLFMVEIMEMK	10	3	| 1830 | 1831 | 1832
0	EVFFVPLDYFLHPQVYYQK	19	1	| 48784
0	DPETGVNYLIQGMTSK	1	1	| 48784
0	DIVNGLRSVQTFADK	13	1	| 19295
0	HLEGLLPVGVPTTDTQRTEDTQHCGEGK	9	2	| 16146 | 16147
0	VAGHSLGYGFVNYVTAK	5	1	| 47975
0	GGPSAGDVEAIK	8	1	| 54451
0	IPVIENLGATLDQFDAIDFSDNEIRK	1	2	| 38232 | 54451
0	DACQTLLK	3	1	| 12835
0	DQLQTFSEEHPVLLTEAPLNPSK	6	2	| 18763 | 44671
0	SEEEILAISK	6	2	| 39559 | 39560
0	ETRQALIDMNTLFTLLK	8	1	| 41136
0	LQEEIVNSVK	5	1	| 41136
0	SREIFLSQPILLELEAPLK	20	2	| 2267 | 45665
0	LLELVYGIK	4	1	| 29300
0	KGDALVVAQLAGVQAAK	2	1	| 1431
0	TPAQFDADELRGAMK	1	2	| 5873 | 54407
0	AIRESGMNLNPEVEGTLIRVPIPK	8	1	| 4631
0	LSPANQRK	4	1	| 1482
0	FSAVLVEPPPLNLPSAGLSSQELSGPGDGP	4	1	| 1482
0	VPRVSLERLDLDLTSDSQPPVFK	2	1	| 1482
0	ILQESGLK	8	2	| 53349 | 53350
0	YVAVMPPHIGDQPLTGAYTVTLDGRGPSRVISK	18	2	| 53349 | 53350
0	EIHTVPDMGK	1	1	| 2847
0	SMLFQRELRPNEEVTWK	10	1	| 51882
0	QVEHPLLSGLLYPGLQALDEEYLK	17	1	| 21514
0	RVHLMNPMVPGLTGSK	3	1	| 21514
0	ERIGHRYIEIFK	15	3	| 34873 | 34874 | 34955
0	ALENCREDLQEK	2	1	| 49074
0	DRIIFVTK	1	1	| 50618
0	LRVDPVNFK	20	2	| 47615 | 56445
0	SQSAEAASEQRSEHK	1	2	| 10672 | 36919
0	ENTPSEANLQEEEVRTLFVSGLPLDIK	1	1	| 35928
0	TPEGRASPALGSGHHDGSGDSLEM	6	2	| 1571 | 1572
0	DDDDEEIGGPK	1	3	| 28066 | 31065 | 37683
0	LEDVLRQHPFYFK	1	3	| 28066 | 31065 | 37683
0	GDPTWVQSTIANERTPWIEFENNYRILN	1	2	| 51030 | 51031
0	TLESSIQGLRIM	4	1	| 47503
0	DPFNPFELTNHAVLLVGYGRDPVTGIEYWIIK	2	2	| 23573 | 23575
0	RGFGFVEFEDPRDADDAVYELDGK	2	3	| 46379 | 46380 | 46381
0	GHMSATAK	5	1	| 19445
0	IICNLK	3	1	| 9852
0	QVFQSLPK	1	3	| 8504 | 8505 | 45193
0	VSVAHLLA	1	2	| 14675 | 14676
0	TLDFIDVLLMAEDEHGK	10	4	| 29087 | 32898 | 32899 | 52072
0	QPPIQSTAGAVPVRNEK	1	1	| 50362
0	PANVGDYPWQVAIK	1	1	| 28572
0	ALTTMGFRLSPQTVNSVAK	5	1	| 9939
0	EAVILPIK	2	1	| 53258
0	ALIHTNIPYPRCPPPQSEAPVK	1	2	| Reverse_29790 | Reverse_31689
0	QSSLSPGAQHTLMHEK	1	2	| Reverse_39500 | Reverse_39502
0	ILPLTGIPVLFLPGNAGSYK	2	2	| 20046 | 20047
0	SVEVNFTESLLRMAADDVEEYMIERPEPEFQDLNEK	3	1	| 43509
0	IGASGTFHSCRSFHTGLLM[15.9949]MK	1	1	| Reverse_5201
0	EEISVEDEAVDK	1	1	| 14225
0	FQTVESVNLMK	2	1	| 37877
0	LLLDHQCLQDLLPK	1	2	| 17417 | 17418
0	PIELTPLPLLK	1	2	| 49027 | 49028
0	KRNPSQLEK	1	1	| 15371
0	FGGDPEEHEQKSELVLDRQSHQR	1	2	| Reverse_46408 | Reverse_46409
0	DSSCRFNPQK	6	2	| 56054 | 56055
0	QLICDPSYVK	7	2	| 35731 | 35732
0	MLLFTEVTRYMDFK	16	4	| 35732 | 35733 | 50329 | 52885
0	NVLCSACSGQGGK	10	1	| 6059
0	EEGSEQAPVM[15.9949]SEDELVSIIDGVLRDDDK	7	1	| 8932
0	QTLDELNQGK	1	1	| 35975
0	QKPDGVFQEDGPVIHQEMIGGFRNAK	5	1	| 23393
0	TSQGLQTEQRADLECTK	6	1	| 23393
0	WLILEK	2	1	| 23393
0	GALPLDTVTFYK	10	3	| 109 | 110 | 111
0	SLNILTAFRK	6	1	| 111
0	EDQTEYLEERRIK	26	4	| 37850 | 37851 | 51698 | 51699
0	DQVANSAFVERLRK	22	1	| 37851
0	SAGGSFTVRTDTGEPMGRGTK	3	4	| 37850 | 37851 | 51698 | 51699
0	EVDFWTELRAK	20	1	| 56377
0	YVTLEGFSQPVAVFLGVPFAKPPLGSLRFAPPEPAEPWSFVK	19	1	| 56377
0	YVTLEGFSQPVAVFLGVPFAK	2	1	| 56377
0	TTTSAAMVHCLR	2	1	| 56377
0	HTTSYPPLCYQNPEAALRLAELFTNQRK	2	1	| 56377
0	MLSQPLK	7	4	| 2459 | 2460 | 2461 | 2462
0	TQDQISNIK	12	2	| 36681 | 53670
0	WLAIPDHSRQLTK	29	2	| 5012 | 24807
0	ATADNLIK	14	2	| 5012 | 24807
0	WLAIPDHSR	2	2	| 5012 | 24807
0	RGLQGSFEELCRNK	24	2	| 19218 | 19219
0	NYRGGARVEPVDASGTEK	4	1	| 26571
0	HNLCGETEEEK	9	1	| 39047
0	RYTMGDAPDYDRSQWLSEK	3	1	| 39047
0	VYGPVYTLYLGRKPTVVLHGYEAVK	1	3	| 12832 | 12833 | 12834
0	EDTTMYLLALK	13	1	| 26593
0	TTEAGPRMIPGK	20	1	| 26593
0	ATSVTTYK	9	1	| 26593
0	GSFASNDIRESVMIIIGALVRK	21	1	| 26593
0	ILDFLDFK	4	1	| 26593
0	DNLEALQRPM	5	1	| 26593
0	ESLVAGCELPLHQENSEM	6	1	| 26593
0	HSEVQQANLK	10	2	| 30564 | 38931
0	LAEGAERDGK	2	2	| 30564 | 38931
0	QQALTVSTDPEHRFELALQLGELK	2	2	| 30564 | 38931
0	VWQLGSSSPNFTLEGHEK	1	2	| 30564 | 38931
[truncated: 18,039 more rows]

## Sheet: Scans
ChargeState	ClassificationScore	DeltaCN	FileName	FlankingLeftAA	FlankingRightAA	IdentificationNames	IsUnique	LengthOfPeptideSequenceCleanedNoParenthesis	MatchNumber	MeasuredMH	MZ	NoEnzymeCleavages	PeaksConsidered	PeaksMatched	PeptideSequence	PPM_Orbitrap	PrimaryScore	RetentionTime	ScanNumber	SecondaryScore	TheoreticalMH
2	1	0.7136	20171209_iBAQ_liver_1000ng_01	A	P	System.Collections.Generic.List`1[System.String]	True	21	0	2097.0663	1049.0368	0	40	29	VLGHEGAGIVESVGEGVTCVK	0.8693	4.9124	66.61	31511	27.582231	2097.064477
2	0.942076365804366	0.6905	20171209_iBAQ_liver_1000ng_01	K	T	System.Collections.Generic.List`1[System.String]	True	15	0	1680.8812	840.9442	0	28	20	PAQYIAVHVVPDQLM	2.0293	3.8491	83.51	41859	26.851696	1680.877789
2	0.5887524896584333	0.4619	20171209_iBAQ_liver_1000ng_01	K	T	System.Collections.Generic.List`1[System.String]	True	15	0	1681.8785	841.4429	0	28	20	PAQYIAVHVVPDQLM	-1.5691	2.3739	83.49	41851	12.588798	1680.877789
2	0.5341601834869318	0.4665	20171209_iBAQ_liver_1000ng_01	K	T	System.Collections.Generic.List`1[System.String]	True	15	0	1681.8866	841.4469	0	28	16	PAQYIAVHVVPDQLM	3.2469	2.4639	83.81	42047	13.233295	1680.877789
2	0.8372078437568313	0.7171	20171209_iBAQ_liver_1000ng_01	M	-	System.Collections.Generic.List`1[System.String]	False	16	0	1586.6845	793.8459	0	30	16	QMQGGDSDSGALGQHV	-1.1723	3.2729	47.21	19554	23.193087	1586.68636
2	0.8368450657510003	0.6295	20171209_iBAQ_liver_1000ng_01	M	P	System.Collections.Generic.List`1[System.String]	False	13	0	1499.8829	750.4451	0	24	17	QLQADILYIPVVK	-0.1947	3.1179	89.31	45322	24.686582	1499.883192
2	0.818141346537492	0.614	20171209_iBAQ_liver_1000ng_01	K	V	System.Collections.Generic.List`1[System.String]	True	12	0	1303.6149	652.3111	0	22	16	PMGVNAAEVREM	1.2135	2.923	60.37	27649	15.569974	1303.613318
2	0.8040734601519773	0.6839	20171209_iBAQ_liver_1000ng_01	K	A	System.Collections.Generic.List`1[System.String]	False	12	0	1337.5417	669.2745	0	22	13	PGGENSRDYPDM	-0.714	2.5252	46.11	18886	18.78885	1337.542655
2	0.7892167211864201	0.5428	20171209_iBAQ_liver_1000ng_01	A	P	System.Collections.Generic.List`1[System.String]	True	11	0	1333.6081	667.3077	0	20	16	CFGTQREGNHK	1.133	3.2289	28.11	8562	10.248799	1333.606589
2	0.7891954276051613	0.6083	20171209_iBAQ_liver_1000ng_01	K	S	System.Collections.Generic.List`1[System.String]	True	13	0	1458.7153	729.8613	0	24	17	PLTECIRAGHYAA	-0.3462	2.7874	50.1	21288	13.273186	1458.715805
2	0.7721704469480726	0.652	20171209_iBAQ_liver_1000ng_01	A	-	System.Collections.Generic.List`1[System.String]	True	15	0	1872.7967	936.902	0	28	16	EFLADHPEYPFSEEY	0.2205	3.0131	83.05	41569	22.01062	1872.796287
2	0.7697349453841775	0.6667	20171209_iBAQ_liver_1000ng_01	A	-	System.Collections.Generic.List`1[System.String]	True	15	0	1883.7509	942.3791	0	28	16	SYFDDHPNHPFTDEY	0.0881	2.6765	64.06	29928	19.317169	1883.750734
2	0.7669923568335979	0.5215	20171209_iBAQ_liver_1000ng_01	K	P	System.Collections.Generic.List`1[System.String]	False	10	0	1024.6767	512.842	0	18	15	PTLAVIGLIK	0.201	2.8294	85.15	42847	6.156339	1024.676494
2	0.7570414707318933	0.5911	20171209_iBAQ_liver_1000ng_01	K	L	System.Collections.Generic.List`1[System.String]	True	10	0	1044.5135	522.7604	0	18	12	PSERVPGATM	-0.7238	2.6836	45.18	18320	16.795369	1044.514256
2	0.7462510798828114	0.5709	20171209_iBAQ_liver_1000ng_01	E	P	System.Collections.Generic.List`1[System.String]	False	10	0	1140.5261	570.7667	0	18	14	HGEVCPAGWK	0.5392	2.1079	41.92	16389	12.190199	1140.525485
2	0.7452153180266095	0.5604	20171209_iBAQ_liver_1000ng_01	M	P	System.Collections.Generic.List`1[System.String]	False	12	0	1492.7317	746.8695	0	22	16	WLSTIHHDQPMK	-3.2457	2.9651	45.08	18254	17.732546	1492.736545
2	0.7299487952253477	0.61	20171209_iBAQ_liver_1000ng_01	K	T	System.Collections.Generic.List`1[System.String]	False	10	0	1057.4575	529.2324	0	18	11	PNMVTAGHAC	2.0266	2.4647	38.54	14438	14.711999	1057.455357
2	0.7202216779493721	0.5779	20171209_iBAQ_liver_1000ng_01	K	P	System.Collections.Generic.List`1[System.String]	False	16	0	1740.9635	870.9854	0	30	19	PMTLPAETSLPLVFPK	1.7485	3.2812	95.38	48844	14.89432	1740.960456
2	0.7185362283212938	0.5787	20171209_iBAQ_liver_1000ng_01	K	P	System.Collections.Generic.List`1[System.String]	False	16	0	1708.9017	854.9545	0	30	18	PMTLPAETSPPPVFPK	2.2494	3.6581	76.02	37320	22.373526	1708.897856
2	0.7177692825901588	0.5985	20171209_iBAQ_liver_1000ng_01	E	P	System.Collections.Generic.List`1[System.String]	False	15	0	1808.8651	904.9362	0	28	16	NAMWLSTIHHDQPMK	4.4392	3.5424	57.58	25899	16.333767	1808.85707
2	0.6828239455545334	0.5241	20171209_iBAQ_liver_1000ng_01	K	I	System.Collections.Generic.List`1[System.String]	False	12	0	1353.7325	677.3699	0	22	15	PSAIQQRAIIPC	1.3097	2.8983	60.09	27474	10.111742	1353.730727
2	0.6763576545651703	0.6422	20171209_iBAQ_liver_1000ng_01	F	P	System.Collections.Generic.List`1[System.String]	False	20	0	1982.0619	991.5346	0	38	16	SSGATYPNIPLSSPLPGVPK	1.3022	3.3701	81.65	40748	28.080438	1982.059319
2	0.6666118438867125	0.5037	20171209_iBAQ_liver_1000ng_01	K	P	System.Collections.Generic.List`1[System.String]	False	12	0	1279.6653	640.3363	0	22	15	PVTNAQPAEPQK	0.9448	3.0115	33.22	11425	11.018229	1279.664091
2	0.6519247788720764	0.5004	20171209_iBAQ_liver_1000ng_01	K	-	System.Collections.Generic.List`1[System.String]	True	12	0	1211.5527	606.28	0	22	15	PGADLSTGHDEL	-0.9674	2.8019	52.71	22896	5.549346	1211.553872
2	0.6471304453495181	0.5187	20171209_iBAQ_liver_1000ng_01	A	-	System.Collections.Generic.List`1[System.String]	False	16	0	1681.8781	841.4427	0	30	18	SVATNPIITPVAQENQ	1.5215	3.5046	71.32	34411	12.467437	1681.875541
2	0.6448687997039738	0.5404	20171209_iBAQ_liver_1000ng_01	K	P	System.Collections.Generic.List`1[System.String]	False	14	0	1443.7495	722.3784	0	26	15	PFTPASPVQSTPSK	1.1629	2.9457	50.6	21598	15.476242	1443.747821
2	0.641653235161463	0.5604	20171209_iBAQ_liver_1000ng_01	A	-	System.Collections.Generic.List`1[System.String]	True	16	0	1700.9679	850.9876	0	30	16	AAIFRAILEVLQTQGA	-0.8707	2.9997	115.44	58809	13.633189	1700.969381
2	0.63987640929453	0.4792	20171209_iBAQ_liver_1000ng_01	K	-	System.Collections.Generic.List`1[System.String]	False	11	0	1101.6067	551.307	0	20	14	PGGGALVFREV	1.4343	2.7905	68.92	32930	11.094215	1101.60512
2	0.6223477245233252	0.4803	20171209_iBAQ_liver_1000ng_01	K	-	System.Collections.Generic.List`1[System.String]	False	11	0	1030.5053	515.7563	0	20	13	PVATTAVEGAD	0.164	2.7737	46.54	19146	10.058972	1030.505131
2	0.6200695711935106	0.5324	20171209_iBAQ_liver_1000ng_01	K	P	System.Collections.Generic.List`1[System.String]	True	15	0	1694.8542	847.9307	0	28	16	PNEVVFLDDFGSNLK	4.5266	2.9927	89.91	45662	9.978211	1693.843178
2	0.4315475016121751	0.4038	20171209_iBAQ_liver_1000ng_01	K	P	System.Collections.Generic.List`1[System.String]	True	15	0	1693.8464	847.4268	0	28	13	PNEVVFLDDFGSNLK	1.9022	2.1692	90.08	45774	5.243829	1693.843178
2	0.61121056295409	0.509	20171209_iBAQ_liver_1000ng_01	K	Q	System.Collections.Generic.List`1[System.String]	True	10	0	1135.5837	568.2955	0	18	11	PLFTGLVTQC	1.8466	2.3622	89.7	45535	15.911081	1135.581603
2	0.610230370988614	0.5082	20171209_iBAQ_liver_1000ng_01	A	P	System.Collections.Generic.List`1[System.String]	False	12	0	1455.7213	728.3643	0	22	13	SLSTFQQMWISK	-6.019	2.9889	83.04	41563	12.531803	1455.730062
2	0.6043313850118145	0.4908	20171209_iBAQ_liver_1000ng_01	S	P	System.Collections.Generic.List`1[System.String]	False	12	0	1287.6903	644.3488	0	22	13	ELTQQLAQATGK	-0.0047	2.7984	53.34	23283	11.563167	1287.690306
2	0.6019896785835565	0.5535	20171209_iBAQ_liver_1000ng_01	K	-	System.Collections.Generic.List`1[System.String]	False	14	0	1387.6089	694.3081	0	26	13	PQDSGGSANEQAVQ	0.3409	2.513	32.46	10991	13.364435	1387.608427
2	0.5969820656547719	0.4551	20171209_iBAQ_liver_1000ng_01	K	S	System.Collections.Generic.List`1[System.String]	False	10	0	1052.6183	526.8128	0	18	12	PQVVVAPVLM	0.9842	2.6105	92.83	47392	6.29799	1052.617264
2	0.5950080977125001	0.4811	20171209_iBAQ_liver_1000ng_01	K	G	System.Collections.Generic.List`1[System.String]	False	9	0	1102.6119	551.8096	0	16	10	PIQRTILMM	0.6956	2.314	74.59	36437	5.903454	1102.611133
2	0.5788869438136429	0.4089	20171209_iBAQ_liver_1000ng_01	S	P	System.Collections.Generic.List`1[System.String]	False	9	0	1106.5431	553.7752	0	16	12	TIHHDQPMK	1.7722	2.4807	27.52	8244	9.55424	1106.541139
2	0.5574798769495739	0.4923	20171209_iBAQ_liver_1000ng_01	A	-	System.Collections.Generic.List`1[System.String]	True	19	0	2011.9971	1006.5022	0	36	18	ALLSPYSYSTTAVVSNPQN	-0.006	3.1152	80.92	40300	12.844732	2011.997112
2	0.5543168616656335	0.4155	20171209_iBAQ_liver_1000ng_01	A	-	System.Collections.Generic.List`1[System.String]	True	13	0	1399.686	700.3466	0	24	16	SGNLGHTPFLDEL	0.5566	2.8362	83.62	41926	7.918357	1399.685221
2	0.5513902039679256	0.4976	20171209_iBAQ_liver_1000ng_01	K	S	System.Collections.Generic.List`1[System.String]	True	15	0	1591.8561	796.4317	0	28	14	PRTVATPLNQVANPN	0.6408	2.6555	54.73	24142	19.163018	1591.85508
2	0.5477781537495473	0.4432	20171209_iBAQ_liver_1000ng_01	M	P	System.Collections.Generic.List`1[System.String]	True	8	0	866.3887	433.698	0	14	9	PTGDFDSK	-0.3901	1.9918	33.71	11697	8.286081	866.389038
2	0.5455724026450113	0.5679	20171209_iBAQ_liver_1000ng_01	A	-	System.Collections.Generic.List`1[System.String]	True	17	0	1772.0137	886.5105	0	32	12	AAAIFRAILEVLQTQGA	4.066	2.6515	121.58	61405	14.757119	1772.006495
2	0.534018003138239	0.4845	20171209_iBAQ_liver_1000ng_01	K	-	System.Collections.Generic.List`1[System.String]	True	17	0	1807.9081	904.4577	0	32	14	PSTIATSMRDSLIDSLT	-1.3861	3.3183	89.16	45236	11.6476	1807.910606
2	0.5282055146423967	0.4582	20171209_iBAQ_liver_1000ng_01	K	F	System.Collections.Generic.List`1[System.String]	True	10	0	1148.5323	574.7698	0	18	10	PGQDTQYRPS	-0.6765	2.1652	33.6	11632	6.229722	1148.533077
2	0.4898056401641469	0.3813	20171209_iBAQ_liver_1000ng_01	K	Q	System.Collections.Generic.List`1[System.String]	False	8	0	956.4563	478.7318	0	14	9	PSSFFLQM	1.7607	2.0303	98.58	50559	5.109351	956.454616
2	0.488096875816398	0.3974	20171209_iBAQ_liver_1000ng_01	C	-	System.Collections.Generic.List`1[System.String]	True	10	0	1055.6129	528.3101	0	18	11	SLAPNILSQL	3.1868	2.1726	98.34	50446	5.199377	1055.609536
2	0.37423871149958293	0.3741	20171209_iBAQ_liver_1000ng_01	C	-	System.Collections.Generic.List`1[System.String]	True	10	0	1055.6115	528.3094	0	18	7	SLAPNILSQL	1.8605	1.7201	98.61	50577	4.695095	1055.609536
2	0.4837472283501283	0.4537	20171209_iBAQ_liver_1000ng_01	K	V	System.Collections.Generic.List`1[System.String]	False	8	0	921.4215	461.2144	0	14	7	PAMPFDLM	0.6805	1.7834	102.79	52858	8.727914	921.420873
2	0.4790747105905012	0.3169	20171209_iBAQ_liver_1000ng_01	K	P	System.Collections.Generic.List`1[System.String]	True	7	0	867.4617	434.2345	0	12	9	PFLFDTK	0.7136	2.0667	72.07	34873	4.678817	867.461081
2	0.47356561455418994	0.3276	20171209_iBAQ_liver_1000ng_01	K	P	System.Collections.Generic.List`1[System.String]	True	7	0	867.4625	434.2349	0	12	9	PFLFDTK	1.6358	1.8762	72.35	35045	4.858773	867.461081
2	0.4665914379004319	0.4017	20171209_iBAQ_liver_1000ng_01	S	P	System.Collections.Generic.List`1[System.String]	True	11	0	1229.6563	615.3318	0	20	11	AMPVPFTPELK	-2.8927	2.1616	76.89	37864	5.570126	1229.659857
2	0.45598796839554684	0.4598	20171209_iBAQ_liver_1000ng_01	K	R	System.Collections.Generic.List`1[System.String]	False	13	0	1622.8429	811.9251	0	24	10	PLDRAVFWIEFVM	1.8196	2.0501	127.75	63835	8.79163	1622.839947
2	0.4540091551589622	0.3799	20171209_iBAQ_liver_1000ng_01	K	G	System.Collections.Generic.List`1[System.String]	True	9	0	1122.5411	561.7742	0	16	9	PIIDLYEEM	2.1033	2.0121	98.3	50429	7.533244	1122.538739
2	0.3971922821607289	0.3557	20171209_iBAQ_liver_1000ng_01	K	G	System.Collections.Generic.List`1[System.String]	True	9	0	1122.5417	561.7745	0	16	8	PIIDLYEEM	2.6378	1.7409	97.83	50184	6.700741	1122.538739
2	0.43546852475219555	0.4025	20171209_iBAQ_liver_1000ng_01	K	-	System.Collections.Generic.List`1[System.String]	False	11	0	1213.5493	607.2783	0	20	9	PHAPTYNDEGL	0.7474	2.0973	50.82	21732	5.266819	1213.548393
2	0.4324795704237179	0.3179	20171209_iBAQ_liver_1000ng_01	K	P	System.Collections.Generic.List`1[System.String]	True	8	0	774.4369	387.7221	0	14	9	PAASITSK	1.6851	1.9741	32.12	10799	5.786078	774.435595
2	0.4276551758227444	0.4185	20171209_iBAQ_liver_1000ng_01	K	L	System.Collections.Generic.List`1[System.String]	False	14	0	1453.774	727.3906	0	26	11	PLRTLDGDPVAVEA	0.9389	2.0632	65.9	31075	8.082169	1452.769285
2	0.34522724982777814	0.3769	20171209_iBAQ_liver_1000ng_01	K	L	System.Collections.Generic.List`1[System.String]	False	14	0	1452.7703	726.8888	0	26	9	PLRTLDGDPVAVEA	0.6987	1.5232	65.9	31072	7.289016	1452.769285
2	0.4219992245898999	0.2667294794028137	20171209_iBAQ_liver_1000ng_01	Q	P	System.Collections.Generic.List`1[System.String]	True	12	0	1465.7645	733.3859	0	22	14	PQLQEQPQLQEK	-0.0225	3.0313	46.11	18887	9.448598	1465.764533
2	0.4190507817716758	0.4439	20171209_iBAQ_liver_1000ng_01	K	Q	System.Collections.Generic.List`1[System.String]	True	17	0	1992.0713	996.5393	0	32	11	PLGRIHKPDPWLSEFLS	0.5733	2.1494	80.11	39810	16.330052	1992.070158
2	0.41876638265862465	0.4874	20171209_iBAQ_liver_1000ng_01	K	L	System.Collections.Generic.List`1[System.String]	True	20	0	2043.0835	1022.0454	0	38	11	PITEMLPGILSQLGADSLTS	7.6673	2.4429	123.21	62041	7.354042	2043.067835
2	0.4123677266968838	0.3424	20171209_iBAQ_liver_1000ng_01	K	P	System.Collections.Generic.List`1[System.String]	False	12	0	1182.6481	591.8277	0	22	12	PIANAQPSGSLK	0.3272	1.9939	41.42	16094	3.155901	1182.647713
2	0.40640793181008694	0.3544	20171209_iBAQ_liver_1000ng_01	A	-	System.Collections.Generic.List`1[System.String]	False	11	0	1211.5995	606.3034	0	20	9	SFIEQVAVSMT	1.5261	2.2424	96.43	49426	10.343544	1211.597651
2	0.40251190640958057	0.3481	20171209_iBAQ_liver_1000ng_01	G	P	System.Collections.Generic.List`1[System.String]	True	10	0	1144.5749	572.7911	0	18	10	NPVDDICIAK	7.18	1.8673	58.34	26372	8.940313	1144.566682
2	0.40134738742095233	0.3429	20171209_iBAQ_liver_1000ng_01	K	V	System.Collections.Generic.List`1[System.String]	False	9	0	1041.6035	521.3054	0	16	8	PLLLNDLLM	2.1313	1.9283	117.3	59624	3.717279	1041.60128
2	0.38739617982084823	0.3121	20171209_iBAQ_liver_1000ng_01	K	Y	System.Collections.Generic.List`1[System.String]	False	10	0	1070.6265	535.8169	0	18	10	PLPFLGTVLN	1.9073	1.8405	107.99	55400	2.911391	1070.624458
2	0.37855484842652387	0.3059	20171209_iBAQ_liver_1000ng_01	K	C	System.Collections.Generic.List`1[System.String]	False	9	0	897.4255	449.2164	0	16	8	PNMVTAGHA	0.8781	1.9263	38.86	14625	11.297814	897.424712
2	0.3700496325491453	0.2337	20171209_iBAQ_liver_1000ng_01	M	P	System.Collections.Generic.List`1[System.String]	True	8	0	867.5783	434.2928	0	14	10	AALRPLVK	0.982	1.6612	43.14	17086	0.667479	867.577448
2	0.36982176081819884	0.3675	20171209_iBAQ_liver_1000ng_01	K	C	System.Collections.Generic.List`1[System.String]	False	10	0	1192.6621	596.8347	0	18	7	PVFDFLTILQ	0.7228	1.6837	127.18	63615	5.278515	1192.661238
2	0.3645922741361643	0.3047	20171209_iBAQ_liver_1000ng_01	M	P	System.Collections.Generic.List`1[System.String]	True	15	0	1598.8775	799.9424	0	28	12	GSYQLLVPPPEALSK	-0.835	2.3623	78.81	39034	9.236684	1598.878835
2	0.3606989857631163	0.3397	20171209_iBAQ_liver_1000ng_01	K	-	System.Collections.Generic.List`1[System.String]	False	11	0	1074.4591	537.7332	0	20	8	PVSDADASEPS	0.4886	1.7865	35.63	12789	3.641996	1074.458575
2	0.40460872336916776	0.2711	20171209_iBAQ_liver_1000ng_01	K	D	System.Collections.Generic.List`1[System.String]	False	11	0	1138.6099	569.8086	0	20	13	PLGPADAEQKI	-0.3206	2.2816	47.32	19617	2.292635	1138.610265
3	1	0.7918	20171209_iBAQ_liver_1000ng_01	K	P	System.Collections.Generic.List`1[System.String]	True	27	0	3201.5135	1067.8427	0	104	44	PFESIDQGHVTHNWDEVGPDPNQLRWK	-0.0581	7.2068	70.04	33618	51.698159	3201.513686
4	0.5951754040593547	0.7148	20171209_iBAQ_liver_1000ng_01	K	P	System.Collections.Generic.List`1[System.String]	True	27	0	3203.5197	801.6354	0	156	38	PFESIDQGHVTHNWDEVGPDPNQLRWK	-0.2141	5.0525	69.96	33568	36.476718	3201.513686
3	0.8764342925291645	0.7417	20171209_iBAQ_liver_1000ng_01	K	G	System.Collections.Generic.List`1[System.String]	True	31	0	3191.5091	1064.5079	0	120	47	PYGTVTAANSSFLTDGASAMLIMSEDRALAM	1.0503	7.8869	113.01	57652	49.029594	3191.505748
3	0.8069327070317902	0.7439	20171209_iBAQ_liver_1000ng_01	K	P	System.Collections.Generic.List`1[System.String]	True	34	0	3540.6961	1180.9036	0	132	47	PYGTVTAANSSFLTDGASAMLIMSEDRALAMGYK	2.0465	7.639	105.12	54050	53.485396	3539.685504
4	0.48614438658351844	0.6816	20171209_iBAQ_liver_1000ng_01	K	P	System.Collections.Generic.List`1[System.String]	True	34	0	3541.6913	886.1783	0	198	32	PYGTVTAANSSFLTDGASAMLIMSEDRALAMGYK	-0.2552	5.9443	105.18	54080	36.030431	3539.685504
3	0.7262519978106204	0.6006	20171209_iBAQ_liver_1000ng_01	M	P	System.Collections.Generic.List`1[System.String]	True	20	0	2301.2447	767.7531	0	76	31	AFRVPTPNVSVVDLTCRLEK	2.7555	4.1176	79.15	39241	28.567515	2301.238359
3	0.575348014775055	0.4205	20171209_iBAQ_liver_1000ng_01	M	P	System.Collections.Generic.List`1[System.String]	True	20	0	2302.246	768.0868	0	76	31	AFRVPTPNVSVVDLTCRLEK	1.8638	4.7364	79.57	39487	14.69018	2301.238359
4	0.40858333975298783	0.5824	20171209_iBAQ_liver_1000ng_01	M	P	System.Collections.Generic.List`1[System.String]	True	20	0	2302.2379	576.3149	0	114	21	AFRVPTPNVSVVDLTCRLEK	-1.6545	3.8831	79.44	39412	22.117592	2301.238359
3	0.6915766869448602	0.7395	20171209_iBAQ_liver_1000ng_01	M	P	System.Collections.Generic.List`1[System.String]	False	32	0	3444.799	1148.9378	0	124	36	PMFIVNTNVPRASVPEGFLSELTQQLAQATGK	-1.0166	6.4578	113.58	57947	30.560966	3443.799152
3	0.6828357494086309	0.7105	20171209_iBAQ_liver_1000ng_01	M	P	System.Collections.Generic.List`1[System.String]	False	32	0	3445.7984	1149.271	0	124	38	PMFIVNTNVPRASVPEGFLSELTQQLAQATGK	-2.1626	6.5031	113.29	57809	32.607255	3443.799152
3	0.643374199872041	0.7338	20171209_iBAQ_liver_1000ng_01	M	P	System.Collections.Generic.List`1[System.String]	False	32	0	3444.7932	1148.9359	0	124	33	PMFIVNTNVPRASVPEGFLSELTQQLAQATGK	-2.7003	5.943	113.87	58088	32.808892	3443.799152
3	0.6209595177702855	0.7209	20171209_iBAQ_liver_1000ng_01	M	P	System.Collections.Generic.List`1[System.String]	False	32	0	3444.8144	1148.943	0	124	32	PMFIVNTNVPRASVPEGFLSELTQQLAQATGK	3.4539	6.1549	113.26	57790	22.337716	3443.799152
4	0.4835849367013768	0.6732	20171209_iBAQ_liver_1000ng_01	M	P	System.Collections.Generic.List`1[System.String]	False	32	0	3443.7994	861.7053	0	186	32	PMFIVNTNVPRASVPEGFLSELTQQLAQATGK	0.072	5.4409	113.53	57925	29.136099	3443.799152
4	0.458769910733402	0.632	20171209_iBAQ_liver_1000ng_01	M	P	System.Collections.Generic.List`1[System.String]	False	32	0	3445.8119	862.2084	0	186	35	PMFIVNTNVPRASVPEGFLSELTQQLAQATGK	1.7552	5.4014	113.26	57789	20.152286	3443.799152
4	0.4444918411987925	0.6643	20171209_iBAQ_liver_1000ng_01	M	P	System.Collections.Generic.List`1[System.String]	False	32	0	3444.8039	861.9564	0	186	27	PMFIVNTNVPRASVPEGFLSELTQQLAQATGK	0.4058	4.7089	113.82	58068	27.847934	3443.799152
3	0.6170394780143543	0.6564	20171209_iBAQ_liver_1000ng_01	K	V	System.Collections.Generic.List`1[System.String]	False	20	0	2310.026	770.6802	0	76	24	PGGASPMGYDFWYQPRHNVM	1.7731	3.537	79.11	39215	21.996232	2310.021904
3	0.5886705874967232	0.5733	20171209_iBAQ_liver_1000ng_01	K	-	System.Collections.Generic.List`1[System.String]	False	16	0	1864.8221	622.2789	0	60	21	PMSQEEMEFIQRGGPE	0.9063	2.9098	68.54	32689	20.979449	1864.82041
3	0.5818690447329223	0.6015	20171209_iBAQ_liver_1000ng_01	M	P	System.Collections.Generic.List`1[System.String]	True	23	0	2516.3582	839.4576	0	88	28	LINPGDTILVNEPLFPGTLYAMK	4.4866	4.8704	106.03	54465	17.488517	2516.34691
3	0.5771535858117112	0.6197	20171209_iBAQ_liver_1000ng_01	K	A	System.Collections.Generic.List`1[System.String]	True	20	0	2095.0726	699.029	0	76	23	PAVAALGDLTDLPTYEHIQA	0.9489	4.1609	91.48	46640	22.047525	2095.070612
3	0.5651378880081713	0.4814	20171209_iBAQ_liver_1000ng_01	M	P	System.Collections.Generic.List`1[System.String]	True	13	0	1655.8682	552.6276	0	48	18	LLEYLQDYTDRVK	2.589	3.4963	73.42	35700	9.707921	1655.863913
3	0.544492216021315	0.6129	20171209_iBAQ_liver_1000ng_01	A	P	System.Collections.Generic.List`1[System.String]	True	21	0	2098.0689	700.0278	0	80	23	VLGHEGAGIVESVGEGVTCVK	0.5114	3.8525	66.6	31503	17.438602	2097.064477
3	0.5283734831384475	0.5756	20171209_iBAQ_liver_1000ng_01	A	P	System.Collections.Generic.List`1[System.String]	True	21	0	2097.0657	699.6934	0	80	24	VLGHEGAGIVESVGEGVTCVK	0.5832	3.8221	66.59	31493	21.535197	2097.064477
3	0.4563362497406199	0.5507	20171209_iBAQ_liver_1000ng_01	A	P	System.Collections.Generic.List`1[System.String]	True	21	0	2099.07	700.3615	0	80	21	VLGHEGAGIVESVGEGVTCVK	-0.5607	3.542	66.6	31504	17.465169	2097.064477
4	0.5388526877642833	0.6378	20171209_iBAQ_liver_1000ng_01	A	P	System.Collections.Generic.List`1[System.String]	True	19	0	2230.2018	558.3059	0	108	27	FRVPTPNVSVVDLTCRLEK	0.2489	4.7499	78.68	38955	23.826583	2230.201245
3	0.5372607475000821	0.6269	20171209_iBAQ_liver_1000ng_01	M	P	System.Collections.Generic.List`1[System.String]	False	25	0	2889.4999	963.8382	0	96	26	LLADQGQSWKEEVVTIDTWMQGLLK	3.5622	4.6444	121.96	61548	28.802204	2888.486257
4	0.33240902052137056	0.5085	20171209_iBAQ_liver_1000ng_01	M	P	System.Collections.Generic.List`1[System.String]	False	25	0	2888.4954	722.8793	0	144	24	LLADQGQSWKEEVVTIDTWMQGLLK	3.1653	3.7629	121.98	61558	16.383364	2888.486257
3	0.5333977173082978	0.601	20171209_iBAQ_liver_1000ng_01	K	P	System.Collections.Generic.List`1[System.String]	False	19	0	1896.0911	632.7019	0	72	21	PQPAPQAAPIPVTPIGTLK	-2.2204	3.5018	75.53	37017	21.602743	1896.09531
3	0.5269070315913958	0.4615	20171209_iBAQ_liver_1000ng_01	E	P	System.Collections.Generic.List`1[System.String]	False	15	0	1808.8586	603.6244	0	56	20	NAMWLSTIHHDQPMK	0.8458	3.9755	57.55	25886	12.499102	1808.85707
4	0.3584445031297865	0.4965	20171209_iBAQ_liver_1000ng_01	E	P	System.Collections.Generic.List`1[System.String]	False	15	0	1808.8614	452.9708	0	84	17	NAMWLSTIHHDQPMK	2.3938	3.3303	57.56	25891	14.809763	1808.85707
3	0.508462669841805	0.4907	20171209_iBAQ_liver_1000ng_01	A	-	System.Collections.Generic.List`1[System.String]	True	16	0	1700.9708	567.6618	0	60	20	AAIFRAILEVLQTQGA	0.8342	3.601	115.44	58810	10.058972	1700.969381
3	0.4996353549276323	0.479	20171209_iBAQ_liver_1000ng_01	K	P	System.Collections.Generic.List`1[System.String]	False	16	0	1708.9004	570.305	0	60	20	PMTLPAETSPPPVFPK	1.4887	3.7011	76.07	37351	10.085009	1708.897856
3	0.49340513489633836	0.6639	20171209_iBAQ_liver_1000ng_01	N	P	System.Collections.Generic.List`1[System.String]	False	26	0	2742.4372	914.8172	0	100	21	TNVPRASVPEGFLSELTQQLAQATGK	-1.7809	4.0418	104.62	53796	23.75359	2742.442084
3	0.4866955765371464	0.5833	20171209_iBAQ_liver_1000ng_01	M	-	System.Collections.Generic.List`1[System.String]	False	23	0	2381.321	794.4452	0	88	23	SLLAANNLLAGLRGEAMPSELKL	-0.4586	4.0125	99.18	50877	13.863651	2381.322092
4	0.4845156362066226	0.6564	20171209_iBAQ_liver_1000ng_01	A	P	System.Collections.Generic.List`1[System.String]	False	26	0	2918.451	730.3682	0	150	31	ALYRLSGDWNPLHIDPDFASVAGFEK	1.3127	4.0494	95.95	49164	24.053073	2918.447169
3	0.48289837974656286	0.6422	20171209_iBAQ_liver_1000ng_01	M	-	System.Collections.Generic.List`1[System.String]	False	22	0	2392.2935	798.1027	0	84	18	VFGVVTAIDLLNFVAAREQTQT	2.6807	4.0448	124.09	62372	22.495223	2392.287087
3	0.47540689205174796	0.5648	20171209_iBAQ_liver_1000ng_01	Q	-	System.Collections.Generic.List`1[System.String]	True	20	0	2261.206	754.4068	0	76	21	TLERFVSILMESIPLPDRGS	0.9154	3.0567	117.95	59889	14.057582	2260.20058
4	0.4738212466724472	0.6328	20171209_iBAQ_liver_1000ng_01	M	P	System.Collections.Generic.List`1[System.String]	False	27	0	3175.6334	794.6638	0	156	32	RMLLADQGQSWKEEVVTIDTWMQGLLK	1.7467	4.8812	116.96	59469	28.503295	3175.627853
3	0.46949272146581544	0.6092	20171209_iBAQ_liver_1000ng_01	K	P	System.Collections.Generic.List`1[System.String]	True	15	0	1693.8579	565.2908	0	56	14	PNEVVFLDDFGSNLK	8.6914	2.8252	89.9	45656	21.778819	1693.843178
3	0.4674771955244566	0.5131	20171209_iBAQ_liver_1000ng_01	N	P	System.Collections.Generic.List`1[System.String]	True	19	0	2074.0466	692.0204	0	72	21	TAVALTLACFGTQREGNHK	-1.5573	3.8036	64.22	30024	18.822652	2074.04983
3	0.46218425262357754	0.4742	20171209_iBAQ_liver_1000ng_01	M	P	System.Collections.Generic.List`1[System.String]	False	12	0	1492.7378	498.2508	0	44	14	WLSTIHHDQPMK	0.8407	2.5601	45.07	18252	11.314075	1492.736545
3	0.4537592343050434	0.5158	20171209_iBAQ_liver_1000ng_01	K	P	System.Collections.Generic.List`1[System.String]	False	16	0	1596.7625	532.9257	0	60	17	PQRAGAAGGPEEEAEK	0.7897	3.1501	30.32	9781	14.826112	1596.761239
3	0.4437769722473995	0.6223	20171209_iBAQ_liver_1000ng_01	M	-	System.Collections.Generic.List`1[System.String]	True	31	0	3213.45	1071.8215	0	120	23	ANCQAAQGQYVHTGSSGAAATQSLFTASYTY	1.485	4.507	76.97	37914	27.780682	3211.438528
3	0.4402445963501297	0.5769	20171209_iBAQ_liver_1000ng_01	K	-	System.Collections.Generic.List`1[System.String]	True	27	0	3087.4055	1029.8067	0	104	25	PFPWGDGNHTLFHNPHVNPLPTGYEDE	1.1304	3.2819	80.24	39889	12.859999	3087.40201
3	0.42906135374223103	0.3869	20171209_iBAQ_liver_1000ng_01	A	-	System.Collections.Generic.List`1[System.String]	True	12	0	1285.7486	429.2544	0	44	15	ALVLGSLEARKE	0.9123	2.3396	57.81	26044	4.665982	1285.747427
3	0.4107376972906884	0.3984	20171209_iBAQ_liver_1000ng_01	K	P	System.Collections.Generic.List`1[System.String]	False	18	0	2202.1318	734.7154	0	68	22	PLRFYPEHFLDAQGHFVK	-0.2815	2.5255	71.81	34712	9.235658	2201.12907
3	0.3877384974517163	0.3676	20171209_iBAQ_liver_1000ng_01	K	-	System.Collections.Generic.List`1[System.String]	True	11	0	1465.6304	489.215	0	40	13	PWSQHYHQGYY	1.3823	1.9439	47.66	19825	7.24183	1465.628374
3	0.38748516712521525	0.448	20171209_iBAQ_liver_1000ng_01	K	T	System.Collections.Generic.List`1[System.String]	True	15	0	1680.8804	560.965	0	56	15	PAQYIAVHVVPDQLM	1.5534	3.1597	83.54	41879	9.50337	1680.877789
3	0.3692544139277886	0.5135	20171209_iBAQ_liver_1000ng_01	K	M	System.Collections.Generic.List`1[System.String]	True	23	0	2458.145	820.0532	0	88	19	PLMGEAPELRGFFLGCGFNSAGM	3.9802	3.3073	105.88	54399	18.956824	2458.135216
3	0.354456700976987	0.4745	20171209_iBAQ_liver_1000ng_01	A	-	System.Collections.Generic.List`1[System.String]	True	16	0	1849.9751	617.3299	0	60	14	ALNAPIQRTDFGIFRM	0.5141	2.4368	84.24	42310	9.298079	1849.974149
3	0.341355590843614	0.4629	20171209_iBAQ_liver_1000ng_01	A	-	System.Collections.Generic.List`1[System.String]	True	17	0	1772.0129	591.3425	0	64	14	AAAIFRAILEVLQTQGA	3.6145	3.093	121.56	61394	10.479741	1772.006495
3	0.3192213787944857	0.2364	20171209_iBAQ_liver_1000ng_01	G	P	System.Collections.Generic.List`1[System.String]	True	15	0	1529.7353	510.5833	0	56	18	NSGEGPRSGAEAELR	3.2862	2.6359	47.51	19736	9.003326	1529.730273
3	0.31814404145121766	0.3982	20171209_iBAQ_liver_1000ng_01	A	-	System.Collections.Generic.List`1[System.String]	False	23	0	2552.2725	851.429	0	88	21	VATLREEVENFASNFSLPGLPDF	2.2549	3.2018	122.16	61629	18.996934	2552.266745
2	1	0.7948	20171209_iBAQ_liver_1000ng_01	M	K	System.Collections.Generic.List`1[System.String]	False	22	0	2425.2155	1213.1114	1	42	28	STHFWGPVANWGLPIAAINDMK	1.3821	4.907	100.91	51867	49.939032	2425.212148
2	0.9677022074192625	0.7298	20171209_iBAQ_liver_1000ng_01	K	P	System.Collections.Generic.List`1[System.String]	True	13	0	1412.6383	706.8228	1	24	20	HGSWGSGLDMHTK	0.5246	3.8192	45.5	18516	29.351391	1412.637559
2	0.8022242195044355	0.6582	20171209_iBAQ_liver_1000ng_01	K	P	System.Collections.Generic.List`1[System.String]	True	13	0	1428.6325	714.8199	1	24	18	HGSWGSGLDM[15.9949]HTK	0.0287	3.5467	38.62	14486	16.770101	1428.632459
2	0.7724553520043892	0.689	20171209_iBAQ_liver_1000ng_01	K	P	System.Collections.Generic.List`1[System.String]	True	13	0	1412.6383	706.8228	1	24	15	HGSWGSGLDMHTK	0.5246	2.7773	45.78	18689	23.435324	1412.637559
2	0.9449194153254404	0.7736	20171209_iBAQ_liver_1000ng_01	K	K	System.Collections.Generic.List`1[System.String]	False	26	0	2070.9691	1035.9882	1	50	31	PGSTGSGAGSGGPGGLTSAAPAGGDK	0.2096	5.4089	44.53	17927	43.903434	2070.968666
2	0.933274883209371	0.7602	20171209_iBAQ_liver_1000ng_01	K	S	System.Collections.Generic.List`1[System.String]	False	20	0	2502.1648	1251.586	1	38	25	PIWTRNPDDITQEEYGEFYK	-0.1982	4.5412	74.1	36131	29.432831	2501.161946
2	0.9153032406242605	0.7442	20171209_iBAQ_liver_1000ng_01	K	S	System.Collections.Generic.List`1[System.String]	False	20	0	2501.1636	1251.0854	1	38	26	PIWTRNPDDITQEEYGEFYK	0.6613	4.4848	74.12	36142	21.712127	2501.161946
2	0.9146440087680447	0.7377	20171209_iBAQ_liver_1000ng_01	K	A	System.Collections.Generic.List`1[System.String]	True	20	0	2038.0991	1019.5532	1	38	26	DAGQISGLNVLRVINEPTAA	3.1186	5.1404	94.12	48127	31.723368	2038.092744
2	0.9120240779300395	0.7016	20171209_iBAQ_liver_1000ng_01	A	Q	System.Collections.Generic.List`1[System.String]	False	15	0	1641.7771	821.3922	1	28	23	APDQDEIDCLPGLAK	-1.0714	4.0907	71.5	34519	32.719078	1641.778859
2	0.8951166901356145	0.7028	20171209_iBAQ_liver_1000ng_01	K	E	System.Collections.Generic.List`1[System.String]	False	15	0	1583.7583	792.3828	1	28	22	PALESGDGEQVPEQK	2.2371	4.0846	43.07	17044	28.970432	1583.754757
2	0.892227872136871	0.7717	20171209_iBAQ_liver_1000ng_01	K	-	System.Collections.Generic.List`1[System.String]	False	27	0	2978.5921	1489.7997	1	52	26	LPIFGQYFALENPGTIRVGDPVYLLGQ	2.197	5.3365	116.3	59177	34.954292	2977.582206
2	0.8921061185879893	0.6839	20171209_iBAQ_liver_1000ng_01	K	C	System.Collections.Generic.List`1[System.String]	True	15	0	1733.7143	867.3608	1	28	23	PSWADQVEEEGEDDK	0.3576	4.4907	60.16	27511	27.167287	1733.71368
2	0.8913062196248048	0.7224	20171209_iBAQ_liver_1000ng_01	K	L	System.Collections.Generic.List`1[System.String]	False	16	0	1942.8919	971.9496	1	30	21	PVCNQVECHPYLNQGK	1.0706	4.2702	44.64	17996	15.832917	1942.88982
2	0.8912751870973981	0.7226	20171209_iBAQ_liver_1000ng_01	K	S	System.Collections.Generic.List`1[System.String]	False	17	0	1788.9568	894.982	1	32	23	PGMVVTFAPVNVTTEVK	0.2051	4.0072	83.11	41608	37.439198	1788.956433
2	0.8809478950396412	0.744	20171209_iBAQ_liver_1000ng_01	K	S	System.Collections.Generic.List`1[System.String]	False	17	0	1788.9587	894.983	1	32	20	PGMVVTFAPVNVTTEVK	1.2672	3.8044	83.94	42130	35.235932	1788.956433
2	0.8348247820211739	0.7227	20171209_iBAQ_liver_1000ng_01	K	S	System.Collections.Generic.List`1[System.String]	False	17	0	1788.9601	894.9837	1	32	19	PGMVVTFAPVNVTTEVK	2.0498	3.87	84.51	42470	34.489986	1788.956433
2	0.8162575166616322	0.7019	20171209_iBAQ_liver_1000ng_01	K	S	System.Collections.Generic.List`1[System.String]	False	17	0	1788.9575	894.9824	1	32	20	PGMVVTFAPVNVTTEVK	0.5964	3.9286	83.66	41953	29.402978	1788.956433
2	0.8110690637711084	0.6987	20171209_iBAQ_liver_1000ng_01	K	S	System.Collections.Generic.List`1[System.String]	False	17	0	1788.9569	894.9821	1	32	20	PGMVVTFAPVNVTTEVK	0.261	3.9106	83.38	41777	28.110671	1788.956433
2	0.7653994001536735	0.6721	20171209_iBAQ_liver_1000ng_01	K	S	System.Collections.Generic.List`1[System.String]	False	17	0	1788.9611	894.9842	1	32	20	PGMVVTFAPVNVTTEVK	2.6088	3.842	85.92	43300	33.655009	1788.956433
2	0.7609983530176049	0.688	20171209_iBAQ_liver_1000ng_01	K	S	System.Collections.Generic.List`1[System.String]	False	17	0	1788.9587	894.983	1	32	18	PGMVVTFAPVNVTTEVK	1.2672	3.5388	84.87	42684	35.173655	1788.956433
2	0.750524277898086	0.6702	20171209_iBAQ_liver_1000ng_01	K	S	System.Collections.Generic.List`1[System.String]	False	17	0	1788.9567	894.982	1	32	19	PGMVVTFAPVNVTTEVK	0.1492	3.7082	84.23	42306	29.168138	1788.956433
2	0.6644977184721894	0.6294	20171209_iBAQ_liver_1000ng_01	K	S	System.Collections.Generic.List`1[System.String]	False	17	0	1788.9511	894.9792	1	32	17	PGMVVTFAPVNVTTEVK	-2.9811	3.5725	85.17	42858	28.515329	1788.956433
2	0.8878110754347436	0.6537	20171209_iBAQ_liver_1000ng_01	S	V	System.Collections.Generic.List`1[System.String]	False	13	0	1213.6201	607.3137	1	24	22	HSSAAAEASAALK	2.4382	4.1095	40.1	15330	15.593367	1213.617141
2	0.8843928528843216	0.6984	20171209_iBAQ_liver_1000ng_01	M	W	System.Collections.Generic.List`1[System.String]	True	13	0	1513.8851	757.4462	1	24	19	VHQVLYRALVSTK	0.1169	3.4934	50.6	21595	19.152569	1513.884923
2	0.8835103187713044	0.7484	20171209_iBAQ_liver_1000ng_01	K	S	System.Collections.Generic.List`1[System.String]	False	20	0	2487.1429	1244.0751	1	38	23	PIWTRNPDDITNEEYGEFYK	-1.3654	4.2346	73.42	35701	26.437099	2487.146296
2	0.8776856355698769	0.7732	20171209_iBAQ_liver_1000ng_01	M	T	System.Collections.Generic.List`1[System.String]	False	19	0	2029.9033	1015.4553	1	36	18	MCAYCVTEPSAGSDVAAIK	0.27	3.7484	64.09	29945	32.865425	2029.902752
2	0.8739874603279256	0.7116	20171209_iBAQ_liver_1000ng_01	K	R	System.Collections.Generic.List`1[System.String]	True	17	0	1945.9572	973.4822	1	32	23	HSGNITFDEIVNIARQM	-2.9656	4.1742	99.4	51011	33.714601	1944.959621
2	0.8726942053607208	0.656	20171209_iBAQ_liver_1000ng_01	K	F	System.Collections.Generic.List`1[System.String]	True	13	0	1371.6011	686.3042	1	24	21	PGDNESPLDENGK	-0.8596	4.1618	40.33	15469	18.077091	1371.602279
2	0.8691450162019457	0.7577	20171209_iBAQ_liver_1000ng_01	K	P	System.Collections.Generic.List`1[System.String]	False	17	0	2024.8843	1012.9458	1	32	18	SEEAHAEDSVMDHHFRK	-1.7843	3.4646	39.14	14779	24.815612	2024.887913
2	0.8667594125720536	0.732	20171209_iBAQ_liver_1000ng_01	K	A	System.Collections.Generic.List`1[System.String]	False	20	0	2009.1013	1005.0543	1	38	23	DAGTIAGLNVLRIINEPTAA	-0.6371	4.6723	103.54	53265	33.714601	2009.10258
2	0.8652677849438676	0.72	20171209_iBAQ_liver_1000ng_01	M	L	System.Collections.Generic.List`1[System.String]	False	22	0	2268.2407	1134.624	1	42	27	SLLAANNLLAGLRGEAMPSELK	1.178	5.1443	90.43	45993	24.408153	2268.238028
2	0.8601538488619765	0.7401	20171209_iBAQ_liver_1000ng_01	A	S	System.Collections.Generic.List`1[System.String]	True	16	0	1680.7823	840.8948	1	30	19	HDHGADVHHGSVGLDK	-0.8365	3.1282	30.82	10066	28.167165	1680.783706
2	0.8596547224458648	0.7057	20171209_iBAQ_liver_1000ng_01	K	E	System.Collections.Generic.List`1[System.String]	True	18	0	2008.9161	1004.9617	1	34	23	PGDPQSVLEAIDTYCSEK	-0.3529	4.7956	86.89	43870	30.326649	2008.916809
2	0.8564350054186052	0.7259	20171209_iBAQ_liver_1000ng_01	N	M	System.Collections.Generic.List`1[System.String]	False	15	0	1695.7489	848.3781	1	28	19	CYDVFGAQSPFGGYK	1.0231	3.067	80.52	40057	26.319989	1695.747165
2	0.8556799840495032	0.7312	20171209_iBAQ_liver_1000ng_01	Q	D	System.Collections.Generic.List`1[System.String]	True	21	0	2378.1397	1189.5735	1	40	24	SLSQPEDQDQINIGNAMFIEK	0.981	4.4393	82.11	41020	36.642511	2377.134017
2	0.8494177432209522	0.6599	20171209_iBAQ_liver_1000ng_01	K	V	System.Collections.Generic.List`1[System.String]	False	14	0	1586.7559	793.8816	1	26	21	PGNQNTQVTEAWNK	0.0882	4.4625	48.22	20151	24.033709	1586.75576
2	0.8452136268588848	0.7613	20171209_iBAQ_liver_1000ng_01	K	P	System.Collections.Generic.List`1[System.String]	False	25	0	2628.3118	1314.6595	1	48	22	DGSASGTTLLEALDCILPPTRPTDK	-2.5564	4.3617	104.73	53847	37.73296	2628.318519
2	0.6288629504135919	0.6487	20171209_iBAQ_liver_1000ng_01	K	P	System.Collections.Generic.List`1[System.String]	False	25	0	2628.3229	1314.6651	1	48	16	DGSASGTTLLEALDCILPPTRPTDK	1.6668	3.5289	105.02	54000	22.675194	2628.318519
2	0.845099211763486	0.6946	20171209_iBAQ_liver_1000ng_01	K	V	System.Collections.Generic.List`1[System.String]	False	17	0	1835.9897	918.4985	1	32	22	PQTIQESTGGIVEVLHK	1.9314	4.6944	66.18	31245	28.718693	1835.986154
2	0.8444212357230175	0.7218	20171209_iBAQ_liver_1000ng_01	K	-	System.Collections.Generic.List`1[System.String]	False	21	0	2177.9739	1089.4906	1	40	25	LYGSGGPPPTGEEDTSEKDEL	0.8361	4.1868	56.7	25356	27.118197	2177.972079
2	0.8433526895086007	0.7282	20171209_iBAQ_liver_1000ng_01	K	P	System.Collections.Generic.List`1[System.String]	False	24	0	2209.2217	1105.1145	1	46	27	LPAVGGNEGVGQVIAVGSSVSALK	1.3702	4.6314	84.94	42720	33.165061	2209.218673
2	0.8430296790901298	0.7116	20171209_iBAQ_liver_1000ng_01	K	P	System.Collections.Generic.List`1[System.String]	True	19	0	2119.9603	1060.4838	1	36	23	DTGEEVEDGKIEEEGLNEK	4.2246	4.6007	51.91	22395	32.905622	2119.951344
2	0.841218310405064	0.7159	20171209_iBAQ_liver_1000ng_01	S	G	System.Collections.Generic.List`1[System.String]	True	18	0	2012.9407	1006.974	1	34	21	CYDPINIQFTSGTTGNPK	1.235	4.2895	73.75	35906	35.719684	2012.938214
2	0.8391143825165459	0.7139	20171209_iBAQ_liver_1000ng_01	K	P	System.Collections.Generic.List`1[System.String]	True	19	0	2242.0982	1121.5527	1	36	22	ETAIELGYLTAEQFDEWVK	3.0298	4.6758	112.44	57406	19.604851	2242.091407
2	0.7047486755003848	0.6447	20171209_iBAQ_liver_1000ng_01	K	P	System.Collections.Generic.List`1[System.String]	True	19	0	2243.0987	1122.053	1	36	20	ETAIELGYLTAEQFDEWVK	1.7578	4.195	112.75	57527	24.448809	2242.091407
2	0.8379226084590664	0.7038	20171209_iBAQ_liver_1000ng_01	A	R	System.Collections.Generic.List`1[System.String]	True	23	0	2584.2559	1292.6316	1	44	28	SSWWTHVEMGPPDPILGVTEAFK	0.7074	5.3397	100.81	51814	44.597749	2584.254072
2	0.8372651708902309	0.7433	20171209_iBAQ_liver_1000ng_01	M	V	System.Collections.Generic.List`1[System.String]	False	20	0	1969.8727	985.44	1	38	21	TAEDSATAMNSDPTVGSSTK	3.652	3.6224	43.21	17134	36.710333	1969.865506
2	0.8359279184565503	0.7425	20171209_iBAQ_liver_1000ng_01	K	P	System.Collections.Generic.List`1[System.String]	True	26	0	2843.4214	1422.2143	1	50	25	AQLNIGNVLPVGTMPEGTIVCCLEEK	1.1637	4.766	99.61	51143	35.420666	2842.414741
2	0.8295365855929808	0.7036	20171209_iBAQ_liver_1000ng_01	A	G	System.Collections.Generic.List`1[System.String]	True	16	0	1900.9125	950.9599	1	30	20	SHNGPDHWHELYPIAK	1.8907	3.6468	52.32	22649	24.197034	1900.908906
2	0.8286103679939425	0.679	20171209_iBAQ_liver_1000ng_01	K	A	System.Collections.Generic.List`1[System.String]	False	16	0	2008.0276	1004.5174	1	30	22	QLQLDYVDLYLIHFPM	1.371	4.0285	120.15	60829	27.508803	2008.024847
2	0.7331110268679558	0.6659	20171209_iBAQ_liver_1000ng_01	K	A	System.Collections.Generic.List`1[System.String]	False	16	0	2008.0275	1004.5174	1	30	17	QLQLDYVDLYLIHFPM	1.3212	3.5878	119.86	60708	23.505501	2008.024847
2	0.7147024594435006	0.6422	20171209_iBAQ_liver_1000ng_01	K	A	System.Collections.Generic.List`1[System.String]	False	16	0	2008.0287	1004.518	1	30	18	QLQLDYVDLYLIHFPM	1.9188	3.8226	119.59	60590	21.682986	2008.024847
2	0.663291906971074	0.5904	20171209_iBAQ_liver_1000ng_01	K	A	System.Collections.Generic.List`1[System.String]	False	16	0	2008.0281	1004.5177	1	30	20	QLQLDYVDLYLIHFPM	1.62	3.7569	120.43	60950	20.583504	2008.024847
2	0.6165361533133126	0.5782	20171209_iBAQ_liver_1000ng_01	K	A	System.Collections.Generic.List`1[System.String]	False	16	0	2009.0295	1005.0184	1	30	17	QLQLDYVDLYLIHFPM	0.6486	3.8356	119.58	60585	11.652188	2008.024847
2	0.570229225920464	0.5926	20171209_iBAQ_liver_1000ng_01	K	A	System.Collections.Generic.List`1[System.String]	False	16	0	2008.0389	1004.5231	1	30	14	QLQLDYVDLYLIHFPM	6.9984	2.6773	121.01	61183	18.189569	2008.024847
2	0.520714926402347	0.5579	20171209_iBAQ_liver_1000ng_01	K	A	System.Collections.Generic.List`1[System.String]	False	16	0	2008.0305	1004.5189	1	30	12	QLQLDYVDLYLIHFPM	2.8152	2.7653	127.52	63748	19.925759	2008.024847
2	0.4058909439961921	0.4617	20171209_iBAQ_liver_1000ng_01	K	A	System.Collections.Generic.List`1[System.String]	False	16	0	2008.0377	1004.5225	1	30	12	QLQLDYVDLYLIHFPM	6.4008	2.4616	120.72	61071	14.398907	2008.024847
2	0.8276368280730313	0.6991	20171209_iBAQ_liver_1000ng_01	Q	V	System.Collections.Generic.List`1[System.String]	True	20	0	2137.0095	1069.0084	1	38	25	RYFDSFGDLSSASAIMGNAK	3.5657	4.5513	81.44	40625	28.203722	2137.00188
2	0.8272961288693786	0.7433	20171209_iBAQ_liver_1000ng_01	M	G	System.Collections.Generic.List`1[System.String]	False	26	0	2658.3057	1329.6565	1	50	25	ASGGGVPTDEEQATGLEREIMIAAQK	0.6636	4.2701	80.75	40199	29.575932	2658.303936
2	0.8262451575953021	0.6417	20171209_iBAQ_liver_1000ng_01	K	L	System.Collections.Generic.List`1[System.String]	False	14	0	1439.7853	720.3963	1	26	22	PTVASQNQSLPVAK	0.0215	3.8832	46.61	19185	14.50069	1439.785269
2	0.8252864147982141	0.6981	20171209_iBAQ_liver_1000ng_01	K	D	System.Collections.Generic.List`1[System.String]	True	21	0	2269.2288	1135.118	1	40	25	PNLNLQVLSNPEFLAEGTAIK	0.8928	5.1493	97.24	49849	24.691859	2268.223424
2	0.8232097685262905	0.7138	20171209_iBAQ_liver_1000ng_01	K	R	System.Collections.Generic.List`1[System.String]	False	20	0	2177.1153	1089.0613	1	38	23	LTGMAFRVPTPNVSVVDLTC	2.7477	4.148	94.23	48183	29.017315	2177.109318
2	0.8201499061967297	0.6729	20171209_iBAQ_liver_1000ng_01	M	M	System.Collections.Generic.List`1[System.String]	True	17	0	1798.8335	899.9204	1	32	24	AFDPSNMPPGIEPSPDK	1.0412	3.8689	67.35	31954	26.234776	1798.831627
2	0.7432828186041673	0.6705	20171209_iBAQ_liver_1000ng_01	M	M	System.Collections.Generic.List`1[System.String]	True	17	0	1798.8313	899.9193	1	32	19	AFDPSNMPPGIEPSPDK	-0.1818	3.4233	66.5	31439	27.913384	1798.831627
2	0.7307152495049533	0.6512	20171209_iBAQ_liver_1000ng_01	M	M	System.Collections.Generic.List`1[System.String]	True	17	0	1798.8329	899.9201	1	32	20	AFDPSNMPPGIEPSPDK	0.7077	3.6283	68.07	32403	18.098597	1798.831627
2	0.7168518593195331	0.6368	20171209_iBAQ_liver_1000ng_01	M	M	System.Collections.Generic.List`1[System.String]	True	17	0	1798.8339	899.9206	1	32	21	AFDPSNMPPGIEPSPDK	1.2636	3.4798	67.08	31789	17.508398	1798.831627
2	0.709723561319572	0.654	20171209_iBAQ_liver_1000ng_01	M	M	System.Collections.Generic.List`1[System.String]	True	17	0	1798.8355	899.9214	1	32	18	AFDPSNMPPGIEPSPDK	2.1531	3.5507	66.79	31614	20.557751	1798.831627
2	0.6694630387018273	0.6414	20171209_iBAQ_liver_1000ng_01	M	M	System.Collections.Generic.List`1[System.String]	True	17	0	1798.8303	899.9188	1	32	16	AFDPSNMPPGIEPSPDK	-0.7377	3.3773	67.64	32131	23.630987	1798.831627
2	0.5702555407948234	0.5626	20171209_iBAQ_liver_1000ng_01	M	M	System.Collections.Generic.List`1[System.String]	True	17	0	1798.8325	899.9199	1	32	17	AFDPSNMPPGIEPSPDK	0.4853	3.2259	68.36	32583	13.00458	1798.831627
2	0.8184737001078907	0.7006	20171209_iBAQ_liver_1000ng_01	M	E	System.Collections.Generic.List`1[System.String]	False	19	0	2223.1421	1112.0747	1	36	24	SRSDLLNALEEVIDNPFYK	5.8075	3.8731	111.71	57094	20.210442	2223.129189
2	0.8177568805539034	0.6882	20171209_iBAQ_liver_1000ng_01	K	P	System.Collections.Generic.List`1[System.String]	True	16	0	1707.9289	854.4681	1	30	20	VNNSSLIGLGYTQTLK	0.7752	4.1027	74.2	36192	21.574237	1707.927576
2	0.8166769072798041	0.7267	20171209_iBAQ_liver_1000ng_01	K	S	System.Collections.Generic.List`1[System.String]	True	21	0	2176.0077	1088.5075	1	40	22	GFIGPGIDVPAPDMSTGEREM	1.2789	3.8747	85.74	43201	36.882183	2176.004917
2	0.775251140853835	0.7131	20171209_iBAQ_liver_1000ng_01	K	S	System.Collections.Generic.List`1[System.String]	True	21	0	2176.0045	1088.5059	1	40	20	GFIGPGIDVPAPDMSTGEREM	-0.1916	3.6944	86.02	43362	35.477824	2176.004917
2	0.8162304133511422	0.7179	20171209_iBAQ_liver_1000ng_01	A	K	System.Collections.Generic.List`1[System.String]	False	22	0	2374.2727	1187.64	1	42	23	AVLEYLTAEILELAGNAARDNK	4.8158	4.8081	123.24	62054	27.887205	2374.261266
2	0.7994190733898912	0.7163	20171209_iBAQ_liver_1000ng_01	A	K	System.Collections.Generic.List`1[System.String]	False	22	0	2375.2698	1188.1385	1	42	21	AVLEYLTAEILELAGNAARDNK	2.1825	4.7069	123.55	62168	28.078872	2374.261266
2	0.8124297949871808	0.7144	20171209_iBAQ_liver_1000ng_01	V	L	System.Collections.Generic.List`1[System.String]	False	20	0	2235.1669	1118.0871	1	38	23	AVWPTLVDINSLDSLTEAYK	5.6188	3.7925	108.99	55847	32.587168	2235.154341
2	0.7585643250983074	0.6677	20171209_iBAQ_liver_1000ng_01	V	L	System.Collections.Generic.List`1[System.String]	False	20	0	2236.1678	1118.5875	1	38	24	AVWPTLVDINSLDSLTEAYK	4.5207	4.1337	108.7	55721	24.171555	2235.154341
2	0.8108126650879671	0.6905	20171209_iBAQ_liver_1000ng_01	M	D	System.Collections.Generic.List`1[System.String]	True	16	0	1761.7983	881.4028	1	30	20	TVGCVAGDEESYTVFK	-0.9587	3.6898	66.07	31177	30.692893	1761.799989
2	0.6802738086286698	0.6512	20171209_iBAQ_liver_1000ng_01	M	D	System.Collections.Generic.List`1[System.String]	True	16	0	1761.8015	881.4044	1	30	15	TVGCVAGDEESYTVFK	0.8576	3.1949	66.35	31351	25.089419	1761.799989
2	0.8107402294701371	0.7157	20171209_iBAQ_liver_1000ng_01	K	P	System.Collections.Generic.List`1[System.String]	False	21	0	2103.0329	1052.0201	1	40	21	AVDGVTLTGINQTGDQSGQNK	0.777	4.7327	60.64	27819	30.917106	2103.031266
2	0.8094054838826148	0.6521	20171209_iBAQ_liver_1000ng_01	K	S	System.Collections.Generic.List`1[System.String]	True	16	0	1822.8321	911.9197	1	30	23	LLEGEESRLESGMQNM	0.6172	4.391	71.84	34730	33.792088	1822.830975
2	0.8087503900698877	0.7178	20171209_iBAQ_liver_1000ng_01	K	-	System.Collections.Generic.List`1[System.String]	True	21	0	2232.0879	1116.5476	1	40	21	EPVPDSGLLSLFQGQSPLTSC	1.1774	4.499	118.02	59919	25.612126	2232.085272
2	0.7862397799111006	0.7156	20171209_iBAQ_liver_1000ng_01	K	-	System.Collections.Generic.List`1[System.String]	True	21	0	2232.0817	1116.5445	1	40	20	EPVPDSGLLSLFQGQSPLTSC	-1.6003	4.0321	117.73	59799	24.852202	2232.085272
2	0.8085923726894817	0.6824	20171209_iBAQ_liver_1000ng_01	M	T	System.Collections.Generic.List`1[System.String]	False	18	0	1898.8641	949.9357	1	34	23	CAYCVTEPSAGSDVAAIK	0.9648	4.1864	59.88	27349	38.012544	1898.862268
2	0.8085402403845321	0.6935	20171209_iBAQ_liver_1000ng_01	R	-	System.Collections.Generic.List`1[System.String]	False	21	0	2363.1827	1182.095	1	40	26	FRTIDIEPDIETLLSQQSGNS	4.3116	4.3545	99.06	50812	17.57053	2363.172511
2	0.8019609081544438	0.6463	20171209_iBAQ_liver_1000ng_01	K	-	System.Collections.Generic.List`1[System.String]	False	14	0	1569.7151	785.3612	1	26	21	EEAEAQGVRDHESL	0.7294	3.3983	40.81	15752	17.43114	1569.713955
2	0.8004242168320975	0.6944	20171209_iBAQ_liver_1000ng_01	A	K	System.Collections.Generic.List`1[System.String]	False	21	0	2304.231	1152.6191	1	40	23	VLEYLTAEILELAGNAARDNK	1.5181	5.1368	110.92	56741	30.857425	2303.224152
2	0.743123215333883	0.6678	20171209_iBAQ_liver_1000ng_01	A	K	System.Collections.Generic.List`1[System.String]	False	21	0	2305.23	1153.1186	1	40	22	VLEYLTAEILELAGNAARDNK	-0.3696	4.6345	110.98	56763	28.841683	2303.224152
2	0.6854038782420042	0.6609	20171209_iBAQ_liver_1000ng_01	A	K	System.Collections.Generic.List`1[System.String]	False	21	0	2303.2278	1152.1175	1	40	17	VLEYLTAEILELAGNAARDNK	1.5839	4.0983	111.13	56841	17.457506	2303.224152
2	0.8002916724401236	0.6701	20171209_iBAQ_liver_1000ng_01	K	P	System.Collections.Generic.List`1[System.String]	True	15	0	1724.7775	862.8924	1	28	20	ELGATECINPQDYSK	-1.2106	3.6559	57.46	25834	17.446121	1724.779588
2	0.7890080858587546	0.6618	20171209_iBAQ_liver_1000ng_01	K	P	System.Collections.Generic.List`1[System.String]	True	15	0	1724.7805	862.8939	1	28	20	ELGATECINPQDYSK	0.5288	3.6907	58.03	26179	16.734282	1724.779588
2	0.6553545474851961	0.6258	20171209_iBAQ_liver_1000ng_01	K	P	System.Collections.Generic.List`1[System.String]	True	15	0	1724.7805	862.8939	1	28	15	ELGATECINPQDYSK	0.5288	3.0978	57.75	26003	17.302266	1724.779588
2	0.7996343638162354	0.6807	20171209_iBAQ_liver_1000ng_01	A	Y	System.Collections.Generic.List`1[System.String]	True	16	0	1777.8205	889.4139	1	30	20	AQMDMVNDGVEDLRGK	-0.1378	3.8199	60.49	27723	27.054408	1777.820745
2	0.7951998896318111	0.6485	20171209_iBAQ_liver_1000ng_01	K	P	System.Collections.Generic.List`1[System.String]	False	14	0	1676.8227	838.915	1	26	20	NVDEAINFINDREK	-0.6793	3.6859	65.77	30991	15.739659	1676.823839
2	0.7944703450163179	0.674	20171209_iBAQ_liver_1000ng_01	K	G	System.Collections.Generic.List`1[System.String]	True	13	0	1579.7257	790.3665	1	24	17	YLDEDTVYHLQPS	-1.1261	3.1116	67.94	32323	29.053979	1579.727479
2	0.7938085955813933	0.6943	20171209_iBAQ_liver_1000ng_01	Q	Y	System.Collections.Generic.List`1[System.String]	False	19	0	1695.8649	848.4361	1	36	21	GAEAANVTGPGGVPVQGSK	-0.6716	4.3648	47.19	19544	26.612174	1695.866039
2	0.5300023741727775	0.5619	20171209_iBAQ_liver_1000ng_01	Q	Y	System.Collections.Generic.List`1[System.String]	False	19	0	1695.8643	848.4358	1	36	14	GAEAANVTGPGGVPVQGSK	-1.0254	3.1296	47.5	19730	12.488436	1695.866039
2	0.791326798663417	0.6461	20171209_iBAQ_liver_1000ng_01	K	A	System.Collections.Generic.List`1[System.String]	True	13	0	1455.7793	728.3933	1	24	19	PFTIEDIEVAPPK	4.3461	3.3224	81.87	40875	23.219436	1455.772973
2	0.789629556836023	0.6397	20171209_iBAQ_liver_1000ng_01	K	A	System.Collections.Generic.List`1[System.String]	True	13	0	1455.7752	728.3912	1	24	19	PFTIEDIEVAPPK	1.5298	3.506	81.02	40364	23.662618	1455.772973
2	0.7658767400706773	0.663	20171209_iBAQ_liver_1000ng_01	K	A	System.Collections.Generic.List`1[System.String]	True	13	0	1455.7735	728.3904	1	24	16	PFTIEDIEVAPPK	0.362	3.2541	81.31	40545	20.086689	1455.772973
2	0.754668007438165	0.6282	20171209_iBAQ_liver_1000ng_01	K	A	System.Collections.Generic.List`1[System.String]	True	13	0	1455.7753	728.3913	1	24	18	PFTIEDIEVAPPK	1.5985	3.5479	81.59	40710	24.128471	1455.772973
2	0.5680422232207343	0.5286	20171209_iBAQ_liver_1000ng_01	K	A	System.Collections.Generic.List`1[System.String]	True	13	0	1456.7809	728.8941	1	24	16	PFTIEDIEVAPPK	3.1419	2.922	81.87	40877	8.053459	1455.772973
2	0.7909739549705738	0.6183	20171209_iBAQ_liver_1000ng_01	K	A	System.Collections.Generic.List`1[System.String]	False	11	0	1245.7011	623.3542	1	20	18	PVHLTAFLGYK	1.6697	2.6462	71.27	34377	20.01523	1245.69902
2	0.7906044666639084	0.6685	20171209_iBAQ_liver_1000ng_01	K	P	System.Collections.Generic.List`1[System.String]	True	19	0	2105.1279	1053.0676	1	36	24	SPTGLTLGSLVDEIQRYQK	1.9904	4.7519	91.97	46917	24.57702	2105.12371
2	0.7902289568884456	0.6789	20171209_iBAQ_liver_1000ng_01	K	A	System.Collections.Generic.List`1[System.String]	False	14	0	1592.8293	796.9183	1	26	18	PITIGRHAHGDQYK	0.0634	3.0274	35.11	12480	22.449238	1592.829199
2	0.7898727216531303	0.7074	20171209_iBAQ_liver_1000ng_01	M	T	System.Collections.Generic.List`1[System.String]	False	18	0	1897.8857	949.4465	1	34	18	ANAGPNTNGSQFFICTAK	-0.2202	3.9705	65.48	30808	31.864628	1897.886118
2	0.7881745793481909	0.6636	20171209_iBAQ_liver_1000ng_01	K	Q	System.Collections.Generic.List`1[System.String]	True	14	0	1710.7813	855.8943	1	26	18	PHLMSQEVPEDWDK	1.2293	3.8059	59.8	27296	28.112288	1710.779197
2	0.7872825159384014	0.7016	20171209_iBAQ_liver_1000ng_01	N	Y	System.Collections.Generic.List`1[System.String]	True	16	0	1680.7947	840.901	1	30	17	AMSVNDEVLSVTACGK	0.9347	3.5666	69.26	33140	30.175678	1680.793129
2	0.7847052499012585	0.7111	20171209_iBAQ_liver_1000ng_01	K	P	System.Collections.Generic.List`1[System.String]	False	19	0	2337.2035	1169.1054	1	36	19	NLQLDYADLYLIHYPVQMK	3.7369	3.8107	94.31	48226	30.047895	2337.194766
2	0.7821462425954165	0.659	20171209_iBAQ_liver_1000ng_01	K	A	System.Collections.Generic.List`1[System.String]	False	19	0	1938.0663	969.5368	1	36	25	DAGTIAGLNVLRIINEPTA	0.4298	4.4093	103.31	53125	22.078062	1938.065467
2	0.7808263353590038	0.6467	20171209_iBAQ_liver_1000ng_01	K	E	System.Collections.Generic.List`1[System.String]	True	13	0	1323.8247	662.416	1	24	18	PLSSLTPLILAAK	0.0642	3.4183	89.06	45170	16.948209	1323.824615
2	0.7808263353590038	0.6467	20171209_iBAQ_liver_1000ng_01	K	E	System.Collections.Generic.List`1[System.String]	False	13	0	1323.8247	662.416	1	24	18	PLSSLTPLIIAAK	0.0642	3.4183	89.06	45170	16.948209	1323.824615
2	0.7804481963334164	0.6721	20171209_iBAQ_liver_1000ng_01	M	E	System.Collections.Generic.List`1[System.String]	True	19	0	1995.9847	998.496	1	36	23	GWASTADPLSNMVLTFSAK	0.1308	4.3836	103.31	53126	29.976514	1995.984439
2	0.7788566510893825	0.6255	20171209_iBAQ_liver_1000ng_01	K	R	System.Collections.Generic.List`1[System.String]	True	14	0	1313.7491	657.3782	1	26	21	PVGSLAGIGDVLSK	-1.0223	3.7597	79.16	39245	14.666482	1312.747093
2	0.7785798693004502	0.6294	20171209_iBAQ_liver_1000ng_01	M	N	System.Collections.Generic.List`1[System.String]	True	13	0	1470.7589	735.8831	1	24	19	HISYEAGILENPK	0.1224	3.629	55.1	24379	17.895952	1470.75872
2	0.7065556077384714	0.5889	20171209_iBAQ_liver_1000ng_01	M	N	System.Collections.Generic.List`1[System.String]	True	13	0	1470.7595	735.8834	1	24	19	HISYEAGILENPK	0.5303	3.168	55.39	24553	12.822259	1470.75872
2	0.7777839636194926	0.679	20171209_iBAQ_liver_1000ng_01	M	Q	System.Collections.Generic.List`1[System.String]	True	18	0	1992.9699	996.9886	1	34	21	SFTFASPTQVFFDSANVK	-0.135	4.0257	95.95	49163	29.34582	1992.970169
2	0.7548742040930732	0.6749	20171209_iBAQ_liver_1000ng_01	M	Q	System.Collections.Generic.List`1[System.String]	True	18	0	1992.9717	996.9895	1	34	20	SFTFASPTQVFFDSANVK	0.7682	3.8003	96.25	49323	32.814226	1992.970169
2	0.7772231998532011	0.7053	20171209_iBAQ_liver_1000ng_01	K	-	System.Collections.Generic.List`1[System.String]	False	19	0	1995.0596	998.0334	1	36	18	IQASVATNPIITPVAQENQ	0.4782	4.0811	76.7	37747	36.287476	1994.055296
2	0.7767109184863772	0.6272	20171209_iBAQ_liver_1000ng_01	K	P	System.Collections.Generic.List`1[System.String]	False	15	0	1722.9203	861.9638	1	28	22	ALNDHHVYLEGTLLK	1.7145	4.1781	61.46	28328	20.755789	1722.917346
2	0.40527121145793854	0.3757	20171209_iBAQ_liver_1000ng_01	K	P	System.Collections.Generic.List`1[System.String]	False	15	0	1722.9209	861.9641	1	28	18	ALNDHHVYLEGTLLK	2.0628	3.6883	61.74	28501	21.422431	1722.917346
2	0.7743081636226727	0.5538	20171209_iBAQ_liver_1000ng_01	M	I	System.Collections.Generic.List`1[System.String]	False	10	0	1157.5865	579.2969	1	18	18	HLELDISDSK	-1.1178	3.3597	52.67	22868	7.22521	1156.584444
2	0.6863664749818863	0.5364	20171209_iBAQ_liver_1000ng_01	M	I	System.Collections.Generic.List`1[System.String]	False	10	0	1156.585	578.7961	1	18	16	HLELDISDSK	0.4807	3.0899	52.66	22865	7.583063	1156.584444
2	0.7734688611501187	0.6785	20171209_iBAQ_liver_1000ng_01	K	R	System.Collections.Generic.List`1[System.String]	False	14	0	1475.8947	738.451	1	26	16	PQLQGIPVLVLGNK	0.1863	3.4758	87.22	44073	29.420783	1475.894425
2	0.7728121764325061	0.7043	20171209_iBAQ_liver_1000ng_01	K	N	System.Collections.Generic.List`1[System.String]	False	22	0	2590.2199	1295.6136	1	42	20	GDPTWVQSTIANERTPWIEFEN	-0.3699	4.5713	95.94	49156	33.55296	2590.220858
2	0.7723386241871943	0.6777	20171209_iBAQ_liver_1000ng_01	A	L	System.Collections.Generic.List`1[System.String]	False	18	0	1811.9221	906.4647	1	34	21	SQRPDVLTTGGGNPIGDK	-1.3886	3.936	50.03	21243	19.921264	1811.924616
2	0.7719156185776578	0.6623	20171209_iBAQ_liver_1000ng_01	N	K	System.Collections.Generic.List`1[System.String]	True	16	0	1698.8855	849.9464	1	30	20	SLGQMPVILAGNDQQK	0.6881	3.8752	73.72	35886	26.660242	1698.884331
2	0.7714505204672983	0.6533	20171209_iBAQ_liver_1000ng_01	K	-	System.Collections.Generic.List`1[System.String]	True	16	0	1788.8821	894.9447	1	30	21	SWILTRLPGETDGQSE	3.2596	4.0004	81.86	40872	22.228344	1788.876269
2	0.7705513567881769	0.67	20171209_iBAQ_liver_1000ng_01	K	C	System.Collections.Generic.List`1[System.String]	False	13	0	1529.6077	765.3075	1	24	16	DELHHSGWNTCSS	0.2112	3.0661	42.5	16722	15.599302	1529.607377
2	0.7702580242434549	0.6332	20171209_iBAQ_liver_1000ng_01	K	P	System.Collections.Generic.List`1[System.String]	False	14	0	1760.8365	880.9219	1	26	20	FEELNMDLFRSTMK	1.0768	3.643	82.26	41110	20.415781	1760.834604
2	0.7688152686452037	0.72	20171209_iBAQ_liver_1000ng_01	K	A	System.Collections.Generic.List`1[System.String]	False	23	0	2506.2675	1253.6374	1	44	20	LNIMTAGSRGPLLVQDVVFTDEM	-0.2027	3.7094	102.82	52869	40.809955	2506.268008
2	0.7676487079732642	0.6988	20171209_iBAQ_liver_1000ng_01	K	R	System.Collections.Generic.List`1[System.String]	True	22	0	2386.2573	1193.6323	1	42	24	VNADEVGGEALGRLLVVYPWTQ	7.1924	3.6978	106.98	54937	28.46343	2386.240137
2	0.6420004473526163	0.6523	20171209_iBAQ_liver_1000ng_01	K	R	System.Collections.Generic.List`1[System.String]	True	22	0	2386.2509	1193.6291	1	42	18	VNADEVGGEALGRLLVVYPWTQ	4.5104	3.0146	107.28	55078	24.553709	2386.240137
2	0.7651738944029199	0.673	20171209_iBAQ_liver_1000ng_01	K	S	System.Collections.Generic.List`1[System.String]	False	13	0	1500.6331	750.8202	1	24	16	CNVSNTHTSHCLA	0.857	2.8039	34.15	11953	22.501122	1500.631814
2	0.7648040955400176	0.6927	20171209_iBAQ_liver_1000ng_01	K	-	System.Collections.Generic.List`1[System.String]	True	19	0	2229.0139	1115.0106	1	36	19	ADYAQLLEDMQNAFRSLED	0.476	4.0105	123.1	61998	23.085601	2229.012839
2	0.7640879408951878	0.6443	20171209_iBAQ_liver_1000ng_01	C	T	System.Collections.Generic.List`1[System.String]	False	16	0	1603.8295	802.4184	1	30	21	AAAGTIQTSVQEVNSK	0.5674	4.1505	49.36	20828	20.484249	1603.82859
2	0.7639586057796757	0.6578	20171209_iBAQ_liver_1000ng_01	K	L	System.Collections.Generic.List`1[System.String]	False	12	0	1544.6605	772.8339	1	22	15	YSFDTFSHQRPC	1.1757	3.1607	56.69	25351	15.246802	1544.658684
2	0.7635268986673991	0.696	20171209_iBAQ_liver_1000ng_01	K	P	System.Collections.Generic.List`1[System.String]	True	23	0	2288.1155	1144.5614	1	44	23	TISLTDFLAEDGGTGGGSTYVPK	-2.0974	4.2469	92.04	46956	30.770624	2286.113599
2	0.7599931054285674	0.6206	20171209_iBAQ_liver_1000ng_01	K	A	System.Collections.Generic.List`1[System.String]	True	13	0	1422.7925	711.8999	1	24	19	PLSIEEIEVAPPK	0.3704	3.4339	75.93	37268	19.04804	1421.788623
2	0.6749197194525454	0.5997	20171209_iBAQ_liver_1000ng_01	K	A	System.Collections.Generic.List`1[System.String]	True	13	0	1422.793	711.9001	1	24	16	PLSIEEIEVAPPK	0.7218	3.3157	75.65	37093	19.123878	1421.788623
2	0.6608008573267538	0.5965	20171209_iBAQ_liver_1000ng_01	K	A	System.Collections.Generic.List`1[System.String]	True	13	0	1421.7911	711.3992	1	24	16	PLSIEEIEVAPPK	1.7422	3.0141	128.4	64100	15.541482	1421.788623
2	0.6236129014645919	0.5427	20171209_iBAQ_liver_1000ng_01	K	A	System.Collections.Generic.List`1[System.String]	True	13	0	1421.7956	711.4014	1	24	18	PLSIEEIEVAPPK	4.9072	3.2752	75.64	37087	21.285385	1421.788623
2	0.6235776680498553	0.5536	20171209_iBAQ_liver_1000ng_01	K	A	System.Collections.Generic.List`1[System.String]	True	13	0	1421.7898	711.3985	1	24	17	PLSIEEIEVAPPK	0.8278	3.1567	75.92	37258	15.460576	1421.788623
2	0.6121065583314705	0.5191	20171209_iBAQ_liver_1000ng_01	K	A	System.Collections.Generic.List`1[System.String]	True	13	0	1423.7963	712.4018	1	24	19	PLSIEEIEVAPPK	0.6862	3.1617	75.91	37254	17.442355	1421.788623
2	0.7592275724339119	0.6006	20171209_iBAQ_liver_1000ng_01	K	A	System.Collections.Generic.List`1[System.String]	False	12	0	1297.7691	649.3882	1	22	19	PAWLGFLGPVIK	1.8447	3.1817	101.84	52363	15.166438	1297.766706
2	0.7577966617694096	0.6647	20171209_iBAQ_liver_1000ng_01	K	R	System.Collections.Generic.List`1[System.String]	False	17	0	1731.8693	866.4383	1	32	20	GILAADESVGTMGNRLQ	-0.0629	3.8796	69.07	33027	26.597837	1731.869409
2	0.7572278180235269	0.6483	20171209_iBAQ_liver_1000ng_01	M	G	System.Collections.Generic.List`1[System.String]	False	16	0	1792.8563	896.9318	1	30	21	MAQWSQFARTGNPNGK	0.8578	3.6091	55.6	24687	27.173596	1792.854762
2	0.7566911390126078	0.6793	20171209_iBAQ_liver_1000ng_01	K	S	System.Collections.Generic.List`1[System.String]	False	15	0	1427.7507	714.379	1	28	17	PGNPSAAAVQTVSTK	1.2726	3.1294	44.95	18176	20.592238	1427.748883
2	0.7566648733959582	0.6768	20171209_iBAQ_liver_1000ng_01	M	F	System.Collections.Generic.List`1[System.String]	True	12	0	1536.7825	768.8949	1	22	13	GHQQLYWSHPRK	0.4197	3.0836	37.47	13831	20.771406	1536.781855
2	0.7560784351639408	0.6493	20171209_iBAQ_liver_1000ng_01	S	K	System.Collections.Generic.List`1[System.String]	True	20	0	1694.8353	847.9213	1	38	26	AAPGSAAPAAGSAPAAAEEK	0.5287	4.1647	39.24	14836	31.513485	1694.834404
2	0.7560390350992541	0.649	20171209_iBAQ_liver_1000ng_01	N	V	System.Collections.Generic.List`1[System.String]	False	17	0	1836.9331	918.9702	1	32	22	SQIFSTASDNQPTVTIK	-0.3724	3.809	63.96	29867	18.683345	1836.933784
2	0.7249674770666454	0.6459	20171209_iBAQ_liver_1000ng_01	N	V	System.Collections.Generic.List`1[System.String]	False	17	0	1836.9361	918.9717	1	32	20	SQIFSTASDNQPTVTIK	1.2608	3.736	64.25	30041	18.484686	1836.933784
2	0.7552252276244289	0.6855	20171209_iBAQ_liver_1000ng_01	K	-	System.Collections.Generic.List`1[System.String]	False	17	0	1830.8794	915.9433	1	32	18	ECADLWPRIASNAGSIA	-0.4943	3.4415	82.42	41207	32.903671	1830.880305
2	0.7293020950456437	0.6674	20171209_iBAQ_liver_1000ng_01	K	-	System.Collections.Generic.List`1[System.String]	False	17	0	1831.8829	916.4451	1	32	18	ECADLWPRIASNAGSIA	-0.4121	3.4797	82.46	41228	27.273347	1830.880305
2	0.6223971316533209	0.6376	20171209_iBAQ_liver_1000ng_01	K	-	System.Collections.Generic.List`1[System.String]	False	17	0	1830.8836	915.9454	1	32	13	ECADLWPRIASNAGSIA	1.7997	2.8296	82.7	41370	23.300288	1830.880305
2	0.7545616719076333	0.6921	20171209_iBAQ_liver_1000ng_01	K	A	System.Collections.Generic.List`1[System.String]	False	16	0	1951.9603	976.4838	1	30	16	NAQLDYVDLYIIHFPM	-0.9975	3.3365	114.48	58368	21.841061	1951.962247
2	0.5412138748341527	0.5787	20171209_iBAQ_liver_1000ng_01	K	A	System.Collections.Generic.List`1[System.String]	False	16	0	1951.9631	976.4852	1	30	12	NAQLDYVDLYIIHFPM	0.437	2.5694	114.77	58519	17.093606	1951.962247
2	0.7543293223121523	0.5838	20171209_iBAQ_liver_1000ng_01	K	V	System.Collections.Generic.List`1[System.String]	True	14	0	1410.7415	705.8744	1	26	23	PMVLGHEAAGTVTK	0.3821	3.7744	46.62	19192	13.9479	1410.740961
2	0.754019415134557	0.6373	20171209_iBAQ_liver_1000ng_01	V	L	System.Collections.Generic.List`1[System.String]	False	15	0	1484.7558	742.8815	1	28	21	PAFNVINGGSHAGNK	2.8954	3.2905	94.11	48118	21.206152	1482.744801
2	0.7525499087499727	0.6821	20171209_iBAQ_liver_1000ng_01	K	P	System.Collections.Generic.List`1[System.String]	True	17	0	1808.9183	904.9628	1	32	18	GYENGNFVGPTIISNVK	0.3096	3.5219	74.56	36420	24.140593	1808.91774
2	0.5572385329020939	0.5982	20171209_iBAQ_liver_1000ng_01	K	P	System.Collections.Generic.List`1[System.String]	True	17	0	1809.9083	905.4578	1	32	13	GYENGNFVGPTIISNVK	-7.0667	2.5583	77.34	38134	19.201567	1808.91774
2	0.5448588907146101	0.582	20171209_iBAQ_liver_1000ng_01	K	P	System.Collections.Generic.List`1[System.String]	True	17	0	1809.9051	905.4562	1	32	14	GYENGNFVGPTIISNVK	-8.8347	2.6369	76.47	37603	12.600598	1808.91774
2	0.5183780176178361	0.5667	20171209_iBAQ_liver_1000ng_01	K	P	System.Collections.Generic.List`1[System.String]	True	17	0	1809.9043	905.4558	1	32	13	GYENGNFVGPTIISNVK	-9.2767	2.6107	76.76	37780	13.333084	1808.91774
2	0.46230742330661656	0.4727	20171209_iBAQ_liver_1000ng_01	K	P	System.Collections.Generic.List`1[System.String]	True	17	0	1808.9209	904.9641	1	32	18	GYENGNFVGPTIISNVK	1.7469	2.7514	74.29	36252	14.475223	1808.91774
2	0.7522213100693008	0.6666	20171209_iBAQ_liver_1000ng_01	K	A	System.Collections.Generic.List`1[System.String]	False	18	0	1947.0865	974.0469	1	34	21	PSPFTPVSALLLAEIYTK	1.416	3.8033	114.49	58379	24.852202	1947.083743
2	0.7517137680002585	0.6708	20171209_iBAQ_liver_1000ng_01	A	Y	System.Collections.Generic.List`1[System.String]	True	15	0	1706.7855	853.8964	1	28	17	QMDMVNDGVEDLRGK	1.095	3.3785	58.87	26711	21.006956	1706.783631
2	0.7514702653143781	0.678	20171209_iBAQ_liver_1000ng_01	K	G	System.Collections.Generic.List`1[System.String]	True	12	0	1478.5755	739.7914	1	22	13	AMDSDWFAQNYM	2.6965	2.9559	98.01	50275	21.358144	1478.571513
2	0.7504710130466752	0.6416	20171209_iBAQ_liver_1000ng_01	K	F	System.Collections.Generic.List`1[System.String]	False	13	0	1460.7547	730.881	1	24	17	DVNQQEFVRALAA	3.7529	3.3854	77.41	38176	19.214754	1460.749218
2	0.7502525611737243	0.694	20171209_iBAQ_liver_1000ng_01	K	A	System.Collections.Generic.List`1[System.String]	True	20	0	2147.0535	1074.0304	1	38	19	ILAGLYNPGDGHIDPYSLTM	2.6697	3.8769	94.21	48172	29.648427	2147.047768
2	0.7500229891532312	0.6576	20171209_iBAQ_liver_1000ng_01	K	K	System.Collections.Generic.List`1[System.String]	False	12	0	1286.5987	643.803	1	22	15	PNMVTAGHACTK	0.5456	2.7562	33.88	11794	22.058867	1286.597998
2	0.732815714283224	0.6713	20171209_iBAQ_liver_1000ng_01	K	K	System.Collections.Generic.List`1[System.String]	False	12	0	1286.5979	643.8026	1	22	13	PNMVTAGHACTK	-0.0762	2.6688	34.38	12079	19.212544	1286.597998
2	0.6803452801829522	0.5933	20171209_iBAQ_liver_1000ng_01	K	K	System.Collections.Generic.List`1[System.String]	False	12	0	1302.5941	651.8007	1	22	16	PNM[15.9949]VTAGHACTK	0.9228	2.9003	27.88	8433	17.059704	1302.592898
2	0.748240231125407	0.6772	20171209_iBAQ_liver_1000ng_01	S	K	System.Collections.Generic.List`1[System.String]	True	15	0	1311.6549	656.3311	1	28	17	AAPAAGSAPAAAEEK	0.7471	2.9555	34.81	12313	23.575764	1311.65392
2	0.7481492919210618	0.621	20171209_iBAQ_liver_1000ng_01	S	E	System.Collections.Generic.List`1[System.String]	True	15	0	1739.9287	870.468	1	28	22	LEVDPNIQAVRTQEK	0.0351	3.2736	54.22	23828	23.472138	1739.928639
2	0.7478022845786058	0.638	20171209_iBAQ_liver_1000ng_01	K	M	System.Collections.Generic.List`1[System.String]	True	14	0	1606.6975	803.8524	1	26	18	LAENFCVCHLATGD	-0.8284	3.7371	68.47	32654	14.356795	1606.698831
2	0.7458080070632302	0.6847	20171209_iBAQ_liver_1000ng_01	K	A	System.Collections.Generic.List`1[System.String]	True	20	0	2108.0052	1054.5062	1	38	20	ENTLNQLVGAAFGAAGQRCM	1.9141	3.9025	97.49	50002	30.25657	2108.001165
2	0.7456814839790306	0.6048	20171209_iBAQ_liver_1000ng_01	P	A	System.Collections.Generic.List`1[System.String]	True	16	0	2012.0367	1006.522	1	30	24	LRLLYECNPIAYVMEK	1.1615	4.0975	89.8	45596	18.563397	2012.034363
2	0.47436155640900063	0.4879	20171209_iBAQ_liver_1000ng_01	P	A	System.Collections.Generic.List`1[System.String]	True	16	0	2013.0419	1007.0246	1	30	15	LRLLYECNPIAYVMEK	2.0799	3.1801	90.11	45790	14.699818	2012.034363
2	0.7452314699516668	0.6149	20171209_iBAQ_liver_1000ng_01	K	T	System.Collections.Generic.List`1[System.String]	True	14	0	1295.7703	648.3888	1	26	20	PGLLASVAAVAAQK	1.65	3.772	82.1	41011	5.754024	1295.768162
2	0.7449766900506192	0.6285	20171209_iBAQ_liver_1000ng_01	C	K	System.Collections.Generic.List`1[System.String]	True	15	0	1540.7713	770.8893	1	28	21	SHSGAEARLETPSAK	-0.0714	3.3332	34.69	12243	18.845329	1540.77141
2	0.6031898724971698	0.6013	20171209_iBAQ_liver_1000ng_01	C	K	System.Collections.Generic.List`1[System.String]	True	15	0	1540.7725	770.8899	1	28	14	SHSGAEARLETPSAK	0.7074	2.812	34.98	12408	13.290782	1540.77141
2	0.7431329022489795	0.6917	20171209_iBAQ_liver_1000ng_01	L	K	System.Collections.Generic.List`1[System.String]	False	23	0	2446.3025	1223.6549	1	44	21	AAVLEYLTAEILELAGNAARDNK	0.3148	4.1555	128.02	63942	26.884333	2445.29838
2	0.7424906107114834	0.6843	20171209_iBAQ_liver_1000ng_01	K	A	System.Collections.Generic.List`1[System.String]	False	14	0	1501.6857	751.3465	1	26	14	NAIHTYTQAGSHMA	0.3083	3.071	43.6	17372	23.366934	1501.685237
2	0.7419300443051103	0.632	20171209_iBAQ_liver_1000ng_01	Q	L	System.Collections.Generic.List`1[System.String]	False	16	0	1658.9739	829.9906	1	30	21	LPDGSEIPLPPILLGK	0.7022	3.9902	102.34	52604	23.379673	1658.972735
2	0.6730184992144114	0.603	20171209_iBAQ_liver_1000ng_01	Q	L	System.Collections.Generic.List`1[System.String]	False	16	0	1659.9767	830.492	1	30	19	LPDGSEIPLPPILLGK	0.3705	3.8777	102.35	52608	20.807735	1658.972735
2	0.7416849180182731	0.6774	20171209_iBAQ_liver_1000ng_01	K	P	System.Collections.Generic.List`1[System.String]	True	17	0	1868.8899	934.9486	1	32	18	GGETSEMYLIQPDTSIK	-2.5261	3.4682	73.81	35943	23.662618	1868.894621
2	0.7415438633875264	0.6125	20171209_iBAQ_liver_1000ng_01	A	K	System.Collections.Generic.List`1[System.String]	True	14	0	1586.8435	793.9254	1	26	20	KAPNSPDVLEIEFK	0.6617	3.7188	69.6	33345	18.589099	1586.84245
2	0.7410917618725467	0.6578	20171209_iBAQ_liver_1000ng_01	M	Q	System.Collections.Generic.List`1[System.String]	True	13	0	1473.6797	737.3435	1	24	16	SQPLAYHTPDCGK	0.4166	2.7575	41.28	16015	22.594069	1473.679086
2	0.6695230448279715	0.6424	20171209_iBAQ_liver_1000ng_01	M	Q	System.Collections.Generic.List`1[System.String]	True	13	0	1473.6787	737.343	1	24	14	SQPLAYHTPDCGK	-0.2619	2.2965	41	15861	17.861065	1473.679086
2	0.7400469462117916	0.674	20171209_iBAQ_liver_1000ng_01	K	T	System.Collections.Generic.List`1[System.String]	True	18	0	1988.9601	994.9837	1	34	20	GTVLTLMRDVPASGMYFM	-2.0805	3.341	105.12	54051	27.64512	1988.964238
2	0.6701783549510331	0.6413	20171209_iBAQ_liver_1000ng_01	K	T	System.Collections.Generic.List`1[System.String]	True	18	0	1989.9584	995.4828	1	34	18	GTVLTLMRDVPASGMYFM	-4.6172	3.3252	105.09	54037	20.970446	1988.964238
2	0.6569635305971275	0.6419	20171209_iBAQ_liver_1000ng_01	K	T	System.Collections.Generic.List`1[System.String]	True	18	0	1990.9705	995.9889	1	34	16	GTVLTLMRDVPASGMYFM	-0.22	3.2579	105.14	54060	23.927253	1988.964238
2	0.7379895875358495	0.7169	20171209_iBAQ_liver_1000ng_01	K	P	System.Collections.Generic.List`1[System.String]	True	21	0	2296.2445	1148.6259	1	40	15	YVNLEGFTQPVAVFLGVPFAK	2.9975	3.4874	118.23	60008	26.73086	2296.237617
2	0.7379770128285331	0.6541	20171209_iBAQ_liver_1000ng_01	L	R	System.Collections.Generic.List`1[System.String]	False	15	0	1671.8331	836.4202	1	28	18	GEHLSDAFARVNPMK	3.5584	3.4067	60.27	27583	22.930541	1671.827151
2	0.7357273078954384	0.6242	20171209_iBAQ_liver_1000ng_01	A	S	System.Collections.Generic.List`1[System.String]	True	19	0	1981.0647	991.036	1	36	25	AATGHTVVLVDQTEDILAK	2.3487	4.8896	71.29	34391	25.795245	1981.060047
2	0.7352569046338351	0.683	20171209_iBAQ_liver_1000ng_01	A	K	System.Collections.Generic.List`1[System.String]	True	21	0	2320.1235	1160.5654	1	40	21	ARGGNVLITDTWISMGQEDEK	-0.1233	3.6038	79.14	39230	31.906888	2320.123786
2	0.7343368271150975	0.6561	20171209_iBAQ_liver_1000ng_01	M	G	System.Collections.Generic.List`1[System.String]	True	19	0	1822.9017	911.9545	1	36	22	GVSVVDSSVAGLGGCPYAK	0.7291	3.8767	68.56	32704	22.912522	1822.900371
2	0.7337410364556234	0.6878	20171209_iBAQ_liver_1000ng_01	K	P	System.Collections.Generic.List`1[System.String]	True	18	0	2004.9023	1002.9548	1	34	17	TLTPGGHAEHDGQPYCHK	2.1048	3.4145	32.86	11206	24.26718	2004.89808
2	0.732471799806937	0.5848	20171209_iBAQ_liver_1000ng_01	K	I	System.Collections.Generic.List`1[System.String]	True	11	0	1288.6561	644.8317	1	20	17	PLQDQNELFGK	2.2566	3.1746	59.75	27265	11.942171	1288.653192
2	0.7324715980253612	0.6535	20171209_iBAQ_liver_1000ng_01	K	P	System.Collections.Generic.List`1[System.String]	True	14	0	1509.7111	755.3592	1	26	16	MNLGVGAYRDDNGK	-0.2332	3.3668	49.96	21202	23.851387	1509.711452
2	0.7317570410071571	0.6622	20171209_iBAQ_liver_1000ng_01	M	G	System.Collections.Generic.List`1[System.String]	True	18	0	1919.1145	960.0609	1	34	20	ALGLGPWLAVEVPDLIQK	7.5238	3.9699	111.92	57183	22.696547	1919.100061
2	0.7312576121739973	0.6624	20171209_iBAQ_liver_1000ng_01	M	L	System.Collections.Generic.List`1[System.String]	True	19	0	1992.1339	996.5706	1	36	20	APPSVFAQVPQAPPVLVFK	1.1064	4.183	95.13	48707	24.963793	1992.131696
2	0.6920227475489001	0.6443	20171209_iBAQ_liver_1000ng_01	M	L	System.Collections.Generic.List`1[System.String]	True	19	0	1992.1355	996.5714	1	36	19	APPSVFAQVPQAPPVLVFK	1.9095	4.0349	94.86	48556	20.958988	1992.131696
2	0.7310189350446571	0.6224	20171209_iBAQ_liver_1000ng_01	K	A	System.Collections.Generic.List`1[System.String]	False	12	0	1299.6705	650.3389	1	22	16	LSFSYGRALQAS	1.0187	3.1996	67.57	32087	16.795369	1299.669176
2	0.6455398585750052	0.5677	20171209_iBAQ_liver_1000ng_01	K	A	System.Collections.Generic.List`1[System.String]	False	12	0	1300.6738	650.8405	1	22	16	LSFSYGRALQAS	0.9795	2.9082	67.58	32093	13.122363	1299.669176
2	0.7284698679442171	0.6208	20171209_iBAQ_liver_1000ng_01	K	V	System.Collections.Generic.List`1[System.String]	True	15	0	1512.8051	756.9062	1	28	20	VNADEVGGEALGRLL	2.2825	3.8278	84.76	42617	22.94889	1512.801647
2	0.7276169557482699	0.6625	20171209_iBAQ_liver_1000ng_01	K	M	System.Collections.Generic.List`1[System.String]	False	19	0	2097.0486	1049.0279	1	36	20	LAMQEFMILPVGASSFREA	-1.0229	4.0082	103.09	53005	26.601402	2097.050745
2	0.688618437328891	0.6338	20171209_iBAQ_liver_1000ng_01	K	M	System.Collections.Generic.List`1[System.String]	False	19	0	2098.0545	1049.5309	1	36	20	LAMQEFMILPVGASSFREA	0.193	4.0921	103.1	53006	16.544274	2097.050745
2	0.6017359311227555	0.6035	20171209_iBAQ_liver_1000ng_01	K	M	System.Collections.Generic.List`1[System.String]	False	19	0	2099.0589	1050.0331	1	36	16	LAMQEFMILPVGASSFREA	0.6932	3.4527	103.11	53015	22.495223	2097.050745
2	0.4685039939731987	0.4958	20171209_iBAQ_liver_1000ng_01	K	M	System.Collections.Generic.List`1[System.String]	False	19	0	2100.0755	1050.5414	1	36	18	LAMQEFMILPVGASSFREA	7.0021	2.9913	103.16	53036	14.44287	2097.050745
2	0.7236717199713587	0.6438	20171209_iBAQ_liver_1000ng_01	K	T	System.Collections.Generic.List`1[System.String]	False	13	0	1469.6537	735.3305	1	24	15	PGEDLFPEDEHGK	-0.4178	3.3276	51.5	22140	20.124429	1469.654314
2	0.7228567811012259	0.6796	20171209_iBAQ_liver_1000ng_01	K	A	System.Collections.Generic.List`1[System.String]	False	19	0	2085.0327	1043.02	1	36	16	QWVDQSSPVLLDNPVLGSM	0.2791	4.0813	110.28	56465	20.460902	2085.032118
2	0.5469829150703789	0.5934	20171209_iBAQ_liver_1000ng_01	K	A	System.Collections.Generic.List`1[System.String]	False	19	0	2085.032	1043.0196	1	36	12	QWVDQSSPVLLDNPVLGSM	-0.0566	2.7332	110.57	56584	16.315328	2085.032118
2	0.7200943785603305	0.6402	20171209_iBAQ_liver_1000ng_01	K	M	System.Collections.Generic.List`1[System.String]	False	14	0	1662.8503	831.9288	1	26	17	GVAPLWMRQIPYTM	0.5015	3.1426	93.68	47865	21.493294	1662.849466
2	0.7187323330986306	0.6415	20171209_iBAQ_liver_1000ng_01	M	R	System.Collections.Generic.List`1[System.String]	False	16	0	1714.8357	857.9215	1	30	19	SNLYSLNAGSLTMSEK	2.3752	3.5697	72.04	34853	23.785138	1714.831627
2	0.718352543706609	0.656	20171209_iBAQ_liver_1000ng_01	M	A	System.Collections.Generic.List`1[System.String]	False	16	0	1648.9277	824.9675	1	30	17	ALLESSLPATHPVVSK	0.5167	3.5513	59.64	27199	23.793722	1648.926848
2	0.7164451221872246	0.5618	20171209_iBAQ_liver_1000ng_01	K	E	System.Collections.Generic.List`1[System.String]	False	11	0	1197.673	599.3401	1	20	18	PGVPMEIVLNK	-0.9235	2.8549	74.01	36068	12.089179	1196.670756
2	0.6296362383943748	0.5503	20171209_iBAQ_liver_1000ng_01	K	E	System.Collections.Generic.List`1[System.String]	False	11	0	1196.6707	598.839	1	20	15	PGVPMEIVLNK	-0.0468	2.7119	74.01	36070	10.8606	1196.670756
2	0.7161453273869738	0.599	20171209_iBAQ_liver_1000ng_01	S	C	System.Collections.Generic.List`1[System.String]	False	13	0	1537.7151	769.3612	1	24	18	CGIHETTFNSIMK	0.8734	3.6988	57.95	26132	21.152511	1537.713757
2	0.7151192010680779	0.653	20171209_iBAQ_liver_1000ng_01	K	A	System.Collections.Generic.List`1[System.String]	False	16	0	1742.8853	871.9463	1	30	18	TYFQGSLPARAAYQVA	-0.428	3.1889	69.95	33563	24.76882	1742.886046
2	0.6673120700829267	0.628	20171209_iBAQ_liver_1000ng_01	K	A	System.Collections.Generic.List`1[System.String]	False	16	0	1742.8867	871.947	1	30	18	TYFQGSLPARAAYQVA	0.3752	2.7941	70.23	33738	18.656403	1742.886046
2	0.7132835278181722	0.5886	20171209_iBAQ_liver_1000ng_01	K	E	System.Collections.Generic.List`1[System.String]	True	14	0	1599.8692	800.4382	1	26	20	PLDALLETMIQEVK	1.862	4.0945	111.12	56833	7.918357	1599.866221
2	0.7106589603943035	0.5727	20171209_iBAQ_liver_1000ng_01	S	F	System.Collections.Generic.List`1[System.String]	True	13	0	1440.7473	720.8773	1	24	20	FHSGPVAEQEIVK	-0.5934	3.5047	47.87	19947	10.375092	1440.748155
2	0.7096752544615502	0.6422	20171209_iBAQ_liver_1000ng_01	K	A	System.Collections.Generic.List`1[System.String]	False	19	0	2110.0747	1055.541	1	36	22	PAGPPGILALLDEECWFPK	3.2838	3.8133	118.46	60106	14.831622	2110.067771
2	0.7047252688954493	0.6359	20171209_iBAQ_liver_1000ng_01	K	A	System.Collections.Generic.List`1[System.String]	False	20	0	2027.0637	1014.0355	1	38	23	DAGTIAGLNVMRIINEPTAA	2.3181	4.1507	98.77	50658	30.485254	2027.059001
2	0.7035301233807932	0.5975	20171209_iBAQ_liver_1000ng_01	Y	M	System.Collections.Generic.List`1[System.String]	True	15	0	1711.7547	856.381	1	28	21	SEAAADREDDPNFFK	-0.6537	3.4968	52.71	22895	10.07309	1711.755819
2	0.43593951764281985	0.4766	20171209_iBAQ_liver_1000ng_01	Y	M	System.Collections.Generic.List`1[System.String]	True	15	0	1711.7565	856.3819	1	28	12	SEAAADREDDPNFFK	0.3978	2.5555	52.99	23066	7.482231	1711.755819
2	0.7016284834929369	0.6305	20171209_iBAQ_liver_1000ng_01	V	Y	System.Collections.Generic.List`1[System.String]	False	13	0	1447.6867	724.347	1	24	16	DMVNDGVEDLRGK	1.472	2.7924	55.5	24623	22.543425	1447.684569
2	0.6337407263646698	0.6029	20171209_iBAQ_liver_1000ng_01	V	Y	System.Collections.Generic.List`1[System.String]	False	13	0	1447.6855	724.3464	1	24	15	DMVNDGVEDLRGK	0.6431	2.382	55.78	24793	20.146652	1447.684569
2	0.7010428142979906	0.6665	20171209_iBAQ_liver_1000ng_01	K	S	System.Collections.Generic.List`1[System.String]	True	15	0	1482.6309	741.8191	1	28	15	EDDASASTSQSSRAA	0.4155	2.7521	27.84	8412	22.449238	1482.630284
2	0.6989190219908419	0.6961	20171209_iBAQ_liver_1000ng_01	K	-	System.Collections.Generic.List`1[System.String]	False	24	0	2601.2419	1301.1246	1	46	16	GVEIEGPLSAQTNWDIAHMISGFE	4.9669	3.6735	111.85	57150	26.471	2601.22898
2	0.6964378522553184	0.6924	20171209_iBAQ_liver_1000ng_01	K	H	System.Collections.Generic.List`1[System.String]	True	18	0	1984.9207	992.964	1	34	15	IGNPLDRDTNHGPQNHEA	-0.6499	2.5757	41.09	15914	26.163147	1984.92199
2	0.6958918784287189	0.6717	20171209_iBAQ_liver_1000ng_01	E	A	System.Collections.Generic.List`1[System.String]	False	13	0	1534.6235	767.8154	1	24	12	ALEPDMEEDDDQK	1.3951	2.5938	47.22	19563	19.322083	1534.621359
2	0.6957551848303155	0.6313	20171209_iBAQ_liver_1000ng_01	K	-	System.Collections.Generic.List`1[System.String]	True	17	0	1759.8354	880.4213	1	32	20	SMAASGNLGHTPFLDEL	1.9542	3.4428	87.09	43993	15.460576	1759.831961
2	0.6779289702844087	0.618	20171209_iBAQ_liver_1000ng_01	K	-	System.Collections.Generic.List`1[System.String]	True	17	0	1761.8337	881.4205	1	32	20	SMAASGNLGHTPFLDEL	-2.8158	3.5231	87.13	44018	19.627992	1759.831961
2	0.6712709083379276	0.6155	20171209_iBAQ_liver_1000ng_01	K	-	System.Collections.Generic.List`1[System.String]	True	17	0	1760.8328	880.92	1	32	20	SMAASGNLGHTPFLDEL	-1.426	3.3369	87.1	44000	22.71104	1759.831961
2	0.6957550032586219	0.6441	20171209_iBAQ_liver_1000ng_01	K	A	System.Collections.Generic.List`1[System.String]	False	19	0	2337.0935	1169.0504	1	36	20	LISWYDNEYGYSNRVVDLM	3.376	3.9046	96.18	49291	32.685608	2337.08561
2	0.6724738576856549	0.6273	20171209_iBAQ_liver_1000ng_01	K	A	System.Collections.Generic.List`1[System.String]	False	19	0	2337.0941	1169.0507	1	36	20	LISWYDNEYGYSNRVVDLM	3.6327	3.9496	95.89	49130	33.410605	2337.08561
2	0.6956383541853123	0.6612	20171209_iBAQ_liver_1000ng_01	K	G	System.Collections.Generic.List`1[System.String]	True	16	0	1909.8187	955.413	1	30	15	SPWSMDENLMHISYEA	4.8115	3.3779	89.73	45555	23.361324	1909.809511
2	0.6934378592661808	0.6263	20171209_iBAQ_liver_1000ng_01	K	P	System.Collections.Generic.List`1[System.String]	False	16	0	1499.7719	750.3896	1	30	19	GSVSATPVQGSVPEGK	1.2582	3.3947	44.29	17782	21.048996	1499.770013
2	0.6933560590275252	0.6353	20171209_iBAQ_liver_1000ng_01	M	L	System.Collections.Generic.List`1[System.String]	True	13	0	1515.6943	758.3508	1	24	14	PTTQQSPQDEQEK	1.4145	3.2442	27.31	8135	19.831268	1515.692156
2	0.6922614495279369	0.6565	20171209_iBAQ_liver_1000ng_01	A	K	System.Collections.Generic.List`1[System.String]	True	17	0	1582.7487	791.878	1	32	16	FLFSGGQAAEAEGGGGK	-0.5762	3.4232	62.88	29206	22.085844	1582.749612
2	0.6910787326808523	0.6206	20171209_iBAQ_liver_1000ng_01	H	V	System.Collections.Generic.List`1[System.String]	False	17	0	1847.9555	924.4814	1	32	20	ILLLDEATSALDTESEK	3.8253	3.9946	91.36	46565	19.425803	1847.948431
2	0.6909795720478261	0.6246	20171209_iBAQ_liver_1000ng_01	D	S	System.Collections.Generic.List`1[System.String]	True	17	0	1737.8873	869.4473	1	32	19	ALVAGGVSQTPSYLSCK	1.9029	4.1135	62.4	28908	22.939673	1737.883993
2	0.689582428968026	0.598	20171209_iBAQ_liver_1000ng_01	K	L	System.Collections.Generic.List`1[System.String]	True	14	0	1764.7661	882.8867	1	26	19	TCRVVFDDTYDRSM	-1.0636	3.1485	58.27	26329	31.621006	1764.767977
2	0.6894706679813691	0.6167	20171209_iBAQ_liver_1000ng_01	K	C	System.Collections.Generic.List`1[System.String]	False	13	0	1482.6535	741.8304	1	24	16	LAEQAERYDDMAA	0.3817	2.9855	51.86	22364	18.035418	1482.652934
2	0.49124732810300875	0.5347	20171209_iBAQ_liver_1000ng_01	K	C	System.Collections.Generic.List`1[System.String]	False	13	0	1498.6517	749.8295	1	24	11	LAEQAERYDDM[15.9949]AA	2.5797	2.1499	43.31	17192	13.553146	1498.647834
2	0.6888167960760199	0.6372	20171209_iBAQ_liver_1000ng_01	M	I	System.Collections.Generic.List`1[System.String]	True	13	0	1444.6415	722.8244	1	24	14	EAINYMAADGDFK	0.1336	2.9771	65.74	30972	22.661208	1444.641307
2	0.6888076407878748	0.6458	20171209_iBAQ_liver_1000ng_01	N	T	System.Collections.Generic.List`1[System.String]	False	16	0	1712.8075	856.9074	1	30	16	AGPNTNGSQFFICTAK	0.8308	3.4097	65.45	30790	25.298877	1712.806077
2	0.688749688139584	0.6502	20171209_iBAQ_liver_1000ng_01	K	S	System.Collections.Generic.List`1[System.String]	False	15	0	1639.6517	820.3295	1	28	16	GHGTQCGFCTPGMVM	2.0175	2.7731	67.94	32324	20.32449	1639.648392
2	0.6883973164346331	0.6178	20171209_iBAQ_liver_1000ng_01	A	A	System.Collections.Generic.List`1[System.String]	False	20	0	1634.8887	817.948	1	38	24	AAPAAAATTAAPAAAAAPAK	1.6234	4.1369	44.07	17646	23.533349	1634.886046
2	0.6882779246380389	0.6177	20171209_iBAQ_liver_1000ng_01	N	D	System.Collections.Generic.List`1[System.String]	False	18	0	1888.0285	944.5179	1	34	21	VLFGMGNPLLDISAVVDK	1.9348	4.1904	113.77	58044	28.427309	1888.024847
2	0.6868867438056139	0.5968	20171209_iBAQ_liver_1000ng_01	K	P	System.Collections.Generic.List`1[System.String]	False	13	0	1275.6257	638.3165	1	24	17	SGDAAIVDM[15.9949]VPGK	0.6162	3.3185	51.98	22436	16.978479	1275.624914
2	0.6644700481899702	0.5799	20171209_iBAQ_liver_1000ng_01	K	P	System.Collections.Generic.List`1[System.String]	False	13	0	1259.6315	630.3194	1	24	17	SGDAAIVDMVPGK	1.1797	3.3862	65.8	31012	11.464135	1259.630014
2	0.569736148473048	0.5341	20171209_iBAQ_liver_1000ng_01	K	P	System.Collections.Generic.List`1[System.String]	False	13	0	1259.6309	630.3191	1	24	15	SGDAAIVDMVPGK	0.7034	3.1534	66.08	31184	16.438301	1259.630014
2	0.6865992897491611	0.6256	20171209_iBAQ_liver_1000ng_01	K	P	System.Collections.Generic.List`1[System.String]	False	15	0	1613.8743	807.4408	1	28	17	IGPILDNSTLQSEVK	-0.1103	3.3787	70.77	34072	23.391134	1613.874478
2	0.6865038278662452	0.6557	20171209_iBAQ_liver_1000ng_01	M	A	System.Collections.Generic.List`1[System.String]	True	15	0	1589.7143	795.3608	1	28	16	SSGAHGEEGSARMWK	1.1228	2.4842	36.46	13270	19.815007	1589.712515
2	0.6864357884651126	0.6105	20171209_iBAQ_liver_1000ng_01	K	G	System.Collections.Generic.List`1[System.String]	False	14	0	1470.7323	735.8698	1	26	17	VNHAVLAVGYGEQN	-0.8622	3.4775	56.33	25127	23.424837	1470.733568
2	0.6859295898556431	0.6518	20171209_iBAQ_liver_1000ng_01	K	-	System.Collections.Generic.List`1[System.String]	True	18	0	2259.0761	1130.0417	1	34	17	YQLNLPSYPDTECVYRLQ	0.4688	3.519	84.42	42420	17.338876	2259.075041
2	0.6846262461720535	0.591	20171209_iBAQ_liver_1000ng_01	M	R	System.Collections.Generic.List`1[System.String]	False	17	0	1815.9947	908.501	1	32	23	RIINEPTAAAIAYGLDK	-0.8943	3.8623	69.54	33307	14.954945	1815.996324
2	0.6840131835022577	0.6302	20171209_iBAQ_liver_1000ng_01	A	-	System.Collections.Generic.List`1[System.String]	True	17	0	1759.8307	880.419	1	32	18	CAAGGQGHAMIVEAYPK	2.9935	3.9471	50.45	21505	16.829407	1759.825432
2	0.6839581609486762	0.649	20171209_iBAQ_liver_1000ng_01	C	V	System.Collections.Generic.List`1[System.String]	True	15	0	1462.7299	731.8686	1	28	16	GNPSSPPVVDTAHGK	0.9694	2.6602	36.79	13459	19.10586	1462.728482
2	0.6038468208892374	0.6232	20171209_iBAQ_liver_1000ng_01	C	V	System.Collections.Generic.List`1[System.String]	True	15	0	1462.7289	731.8681	1	28	13	GNPSSPPVVDTAHGK	0.2858	2.3139	37.07	13606	18.34372	1462.728482
2	0.6831704622096616	0.6244	20171209_iBAQ_liver_1000ng_01	K	D	System.Collections.Generic.List`1[System.String]	False	15	0	1696.9765	848.9919	1	28	17	PLVIQAMPTLIELMK	1.4744	3.3675	112.38	57379	19.588643	1696.973998
2	0.6825362579387338	0.5634	20171209_iBAQ_liver_1000ng_01	M	N	System.Collections.Generic.List`1[System.String]	False	12	0	1367.7011	684.3542	1	22	18	PLENLEEEGLPK	-3.0613	3.1526	63.8	29765	12.161099	1367.705287
2	0.5593389214493331	0.5077	20171209_iBAQ_liver_1000ng_01	M	N	System.Collections.Generic.List`1[System.String]	False	12	0	1368.7104	684.8588	1	22	15	PLENLEEEGLPK	1.2881	3.2027	63.87	29810	8.318342	1367.705287
2	0.6816669648157532	0.5977	20171209_iBAQ_liver_1000ng_01	K	P	System.Collections.Generic.List`1[System.String]	False	16	0	1715.9197	858.4635	1	30	21	LNDGHLIPALGFGTYK	4.7601	3.7249	78.81	39030	11.878209	1715.911532
2	0.6810308087015068	0.6186	20171209_iBAQ_liver_1000ng_01	K	A	System.Collections.Generic.List`1[System.String]	False	18	0	1990.0587	995.533	1	34	21	PQYVVLVPSEVYSGVPEK	2.7783	3.8269	82.65	41344	32.242209	1990.053171
2	0.6809834672422924	0.6591	20171209_iBAQ_liver_1000ng_01	T	A	System.Collections.Generic.List`1[System.String]	False	14	0	1466.7251	733.8662	1	26	13	LAVMSVDLGSESMK	1.4809	2.7459	75.1	36743	20.338003	1466.722928
2	0.6806576100489208	0.6099	20171209_iBAQ_liver_1000ng_01	A	G	System.Collections.Generic.List`1[System.String]	False	16	0	1772.0229	886.5151	1	30	19	LLQDVFGIVVDEAILK	1.4029	3.8359	115.49	58831	21.612428	1772.020414
2	0.6805615802271976	0.6228	20171209_iBAQ_liver_1000ng_01	M	S	System.Collections.Generic.List`1[System.String]	False	14	0	1601.8121	801.4097	1	26	16	FMSSATAFQRITNK	1.0376	3.1401	59.38	27040	18.76458	1601.810438
2	0.6802752770696222	0.5785	20171209_iBAQ_liver_1000ng_01	G	V	System.Collections.Generic.List`1[System.String]	False	14	0	1491.8151	746.4112	1	26	20	HSLLPPVVDTTQGK	-0.9847	3.2159	59.91	27364	14.954945	1491.816569
2	0.6802159290656159	0.5872	20171209_iBAQ_liver_1000ng_01	K	P	System.Collections.Generic.List`1[System.String]	False	11	0	1231.6171	616.3122	1	20	15	QGFCIPVEPGK	2.5446	2.8147	67.32	31934	17.070014	1231.613966
2	0.6786736330458488	0.6077	20171209_iBAQ_liver_1000ng_01	M	Q	System.Collections.Generic.List`1[System.String]	True	13	0	1670.7925	835.8999	1	24	16	QLIMLCYNPDFEK	0.495	3.0491	83.54	41878	17.279648	1670.791673
2	0.6726309172311414	0.5878	20171209_iBAQ_liver_1000ng_01	M	Q	System.Collections.Generic.List`1[System.String]	True	13	0	1686.7829	843.8951	1	24	17	QLIM[15.9949]LCYNPDFEK	-2.1775	3.3206	78.97	39130	25.013625	1686.786573
2	0.5008673040536873	0.4954	20171209_iBAQ_liver_1000ng_01	M	Q	System.Collections.Generic.List`1[System.String]	True	13	0	1670.7927	835.9	1	24	14	QLIMLCYNPDFEK	0.6147	2.7494	83.82	42053	14.831622	1670.791673
2	0.6784174700606855	0.6461	20171209_iBAQ_liver_1000ng_01	K	S	System.Collections.Generic.List`1[System.String]	False	18	0	2024.0743	1012.5408	1	34	17	PLIPQGSYFLIADISDFK	0.1947	3.5296	110.97	56762	26.999749	2024.073906
2	0.6774809577502905	0.6436	20171209_iBAQ_liver_1000ng_01	K	A	System.Collections.Generic.List`1[System.String]	False	22	0	2442.2805	1221.6439	1	42	21	LVGGMVSYLNDLPSQRIQPQQV	-0.1867	3.9695	87.88	44474	25.489779	2442.280956
2	0.6761898017025119	0.6058	20171209_iBAQ_liver_1000ng_01	K	E	System.Collections.Generic.List`1[System.String]	False	14	0	1677.8311	839.4192	1	26	17	PVYPGQTLQTEMWK	0.3546	3.32	74.57	36424	18.941557	1677.830505
2	0.6751787284119235	0.6047	20171209_iBAQ_liver_1000ng_01	L	S	System.Collections.Generic.List`1[System.String]	False	13	0	1446.6501	723.8287	1	24	16	EFHLNESGDPSSK	0.3712	3.068	44.4	17848	16.401786	1446.649563
2	0.6749680325011017	0.5898	20171209_iBAQ_liver_1000ng_01	K	R	System.Collections.Generic.List`1[System.String]	True	12	0	1522.7497	761.8785	1	22	16	VIAPWRMPEFYN	-0.9404	2.8843	88.84	45037	14.885535	1522.751132
2	0.6749261389626816	0.624	20171209_iBAQ_liver_1000ng_01	K	Q	System.Collections.Generic.List`1[System.String]	False	16	0	1721.8417	861.4245	1	30	18	TITVSQDEGVRPSTTM	2.4735	3.3077	55.82	24822	16.27592	1721.837441
2	0.6747817778759957	0.6723	20171209_iBAQ_liver_1000ng_01	K	S	System.Collections.Generic.List`1[System.String]	False	20	0	2216.0525	1108.5299	1	38	15	AMGIMNSFVNDIFERIASEA	-1.3768	3.249	127.73	63830	25.832617	2215.052201
2	0.673608730518104	0.6007	20171209_iBAQ_liver_1000ng_01	K	P	System.Collections.Generic.List`1[System.String]	False	14	0	1600.8161	800.9117	1	26	17	GQVCLPVISAENWK	0.5716	3.5032	81.7	40781	21.528463	1600.815185
2	0.6728974869949863	0.6144	20171209_iBAQ_liver_1000ng_01	N	E	System.Collections.Generic.List`1[System.String]	False	19	0	2026.0015	1013.5044	1	36	22	TVLSGGTTMYPGIADRMQK	-4.002	3.996	64.06	29927	26.46787	2026.009608
2	0.6725973302419656	0.6044	20171209_iBAQ_liver_1000ng_01	M	V	System.Collections.Generic.List`1[System.String]	True	13	0	1437.8231	719.4152	1	24	16	PGIVELPTLEELK	2.2096	3.0595	89.69	45531	14.53295	1437.819923
2	0.6716762942347103	0.6197	20171209_iBAQ_liver_1000ng_01	M	H	System.Collections.Generic.List`1[System.String]	False	19	0	1961.0819	981.0446	1	36	20	VLAAAGGVEHQQLLDLAQK	0.229	4.2409	66.58	31488	19.697224	1961.081451
2	0.6713675980430942	0.5653	20171209_iBAQ_liver_1000ng_01	K	H	System.Collections.Generic.List`1[System.String]	False	11	0	1192.6031	596.8052	1	20	16	PFMTGAAEQIK	0.0243	2.7304	57.39	25786	13.891312	1192.603071
2	0.6713251018860059	0.5939	20171209_iBAQ_liver_1000ng_01	Q	V	System.Collections.Generic.List`1[System.String]	True	16	0	1761.9409	881.4741	1	30	20	VLAQNSGFDLQETLVK	1.5659	3.9024	77.31	38117	11.10746	1761.938141
2	0.6707419060589703	0.4848	20171209_iBAQ_liver_1000ng_01	Q	I	System.Collections.Generic.List`1[System.String]	False	9	0	1072.6023	536.8048	1	16	16	KVNVVEQEK	2.424	2.9299	32.02	10742	11.000102	1072.5997
2	0.6707268124462153	0.5942	20171209_iBAQ_liver_1000ng_01	E	Q	System.Collections.Generic.List`1[System.String]	False	11	0	1386.6527	693.83	1	20	15	YDPTIEDSYRK	-0.6389	2.2501	44.52	17919	17.562019	1386.653586
2	0.6693656568567761	0.6155	20171209_iBAQ_liver_1000ng_01	K	G	System.Collections.Generic.List`1[System.String]	False	14	0	1310.7853	655.8963	1	26	16	PLVVFVLGGPGAGK	1.6906	3.1304	88.05	44574	13.960536	1310.783084
2	0.6693068346486953	0.6193	20171209_iBAQ_liver_1000ng_01	C	T	System.Collections.Generic.List`1[System.String]	False	17	0	1738.8321	869.9197	1	32	19	AYCVTEPSAGSDVAAIK	0.2743	3.4253	58.65	26568	21.469814	1738.831623
2	0.6691884403299142	0.62	20171209_iBAQ_liver_1000ng_01	K	-	System.Collections.Generic.List`1[System.String]	False	17	0	1877.9075	939.4574	1	32	18	TLNEADCATVPPAIRSY	0.7002	3.8136	66.4	31382	25.90647	1877.906185
2	0.605154402699437	0.5943	20171209_iBAQ_liver_1000ng_01	K	-	System.Collections.Generic.List`1[System.String]	False	17	0	1877.9099	939.4586	1	32	16	TLNEADCATVPPAIRSY	1.9783	3.404	66.68	31548	12.421744	1877.906185
2	0.6029951439681092	0.5813	20171209_iBAQ_liver_1000ng_01	K	-	System.Collections.Generic.List`1[System.String]	False	17	0	1877.9067	939.457	1	32	17	TLNEADCATVPPAIRSY	0.2742	3.5889	66.13	31214	25.129585	1877.906185
2	0.6685917005112912	0.6472	20171209_iBAQ_liver_1000ng_01	K	K	System.Collections.Generic.List`1[System.String]	False	15	0	1588.7173	794.8623	1	28	15	NAIHTYTQAGSHM[15.9949]AA	0.0308	2.6054	37.81	14025	25.043257	1588.717251
2	0.4955758873772254	0.4685	20171209_iBAQ_liver_1000ng_01	K	K	System.Collections.Generic.List`1[System.String]	False	15	0	1572.7225	786.8649	1	28	19	NAIHTYTQAGSHMAA	0.0947	2.7019	44.6	17973	5.426151	1572.722351
2	0.6671380981112544	0.6178	20171209_iBAQ_liver_1000ng_01	K	F	System.Collections.Generic.List`1[System.String]	False	17	0	2125.0333	1063.0203	1	32	19	VTYVDFLAYDILDQYRM	1.0565	3.4537	118.63	60174	24.206758	2125.031055
2	0.6669943992406969	0.6612	20171209_iBAQ_liver_1000ng_01	K	-	System.Collections.Generic.List`1[System.String]	True	22	0	2775.3147	1388.161	1	42	19	NFRYLPAEFLVDHPEYPFVEEY	-0.8453	3.1168	99.68	51188	22.260383	2774.313696
2	0.6660018699415975	0.6306	20171209_iBAQ_liver_1000ng_01	C	S	System.Collections.Generic.List`1[System.String]	False	21	0	2338.1593	1169.5833	1	40	21	IYRNTGTEAPDYLATVDVDPK	1.3549	3.9227	66.57	31484	26.594284	2338.156132
2	0.6658551098323031	0.623	20171209_iBAQ_liver_1000ng_01	N	D	System.Collections.Generic.List`1[System.String]	False	14	0	1578.8027	789.905	1	26	15	VMVSTEWAAPNVFK	2.6754	3.1296	81.84	40856	21.111874	1578.798476
2	0.6654893095651992	0.5711	20171209_iBAQ_liver_1000ng_01	F	K	System.Collections.Generic.List`1[System.String]	False	13	0	1441.7337	721.3705	1	24	18	ASGANFQYIITEK	1.0605	3.2458	68.81	32864	16.739853	1441.732171
2	0.6246884322856651	0.5775	20171209_iBAQ_liver_1000ng_01	F	K	System.Collections.Generic.List`1[System.String]	False	13	0	1442.7363	721.8718	1	24	15	ASGANFQYIITEK	0.5399	3.117	68.82	32865	16.152687	1441.732171
2	0.3905512323744406	0.3866	20171209_iBAQ_liver_1000ng_01	F	K	System.Collections.Generic.List`1[System.String]	False	13	0	1441.7335	721.3704	1	24	14	ASGANFQYIITEK	0.9218	2.781	69.41	33232	16.022785	1441.732171
2	0.6653955164135076	0.611	20171209_iBAQ_liver_1000ng_01	A	R	System.Collections.Generic.List`1[System.String]	True	17	0	1713.9031	857.4552	1	32	19	SAGIQVVGDDLTVTNPK	0.7848	3.7647	68.54	32694	21.209399	1713.901755
2	0.6610760199458467	0.6024	20171209_iBAQ_liver_1000ng_01	A	R	System.Collections.Generic.List`1[System.String]	True	17	0	1714.9075	857.9574	1	32	19	SAGIQVVGDDLTVTNPK	1.3966	4.156	68.47	32647	19.309843	1713.901755
2	0.6646717037880479	0.592	20171209_iBAQ_liver_1000ng_01	K	A	System.Collections.Generic.List`1[System.String]	True	12	0	1398.6007	699.804	1	22	15	SIEDFAHSSFQM	0.8995	3.0259	80.37	39965	15.840464	1398.599442
2	0.6633317333835911	0.5879	20171209_iBAQ_liver_1000ng_01	A	E	System.Collections.Generic.List`1[System.String]	False	16	0	1754.9523	877.9798	1	30	20	LLQGGEVEEVILQAEK	-0.6593	3.8706	87.3	44121	16.807251	1754.953457
2	0.6416984487124888	0.5908	20171209_iBAQ_liver_1000ng_01	A	E	System.Collections.Generic.List`1[System.String]	False	16	0	1756.9605	878.9839	1	30	18	LLQGGEVEEVILQAEK	0.1952	3.7197	87.35	44158	21.330235	1754.953457
2	0.618239341370235	0.5749	20171209_iBAQ_liver_1000ng_01	A	E	System.Collections.Generic.List`1[System.String]	False	16	0	1755.9539	878.4806	1	30	18	LLQGGEVEEVILQAEK	-1.6555	3.6967	87.3	44123	18.862291	1754.953457
2	0.6632615479816766	0.6208	20171209_iBAQ_liver_1000ng_01	K	-	System.Collections.Generic.List`1[System.String]	False	11	0	1305.4721	653.2397	1	20	12	REPDDEGEEDD	0.5944	2.577	28.73	8892	12.306999	1305.471324
2	0.5941151134807083	0.6004	20171209_iBAQ_liver_1000ng_01	K	-	System.Collections.Generic.List`1[System.String]	False	11	0	1305.4713	653.2393	1	20	10	REPDDEGEEDD	-0.0184	2.3012	28.36	8691	8.611504	1305.471324
2	0.28219957202748325	0.2687	20171209_iBAQ_liver_1000ng_01	K	-	System.Collections.Generic.List`1[System.String]	False	11	0	1306.4694	653.7383	1	20	11	REPDDEGEEDD	-4.0368	2.2722	28.64	8844	9.624342	1305.471324
2	0.661319145557483	0.6103	20171209_iBAQ_liver_1000ng_01	K	K	System.Collections.Generic.List`1[System.String]	False	15	0	1536.7555	768.8814	1	28	18	PVDPAPTTVPDGENK	0.9579	2.8421	46.54	19140	14.777845	1536.754028
2	0.6608473263857574	0.658	20171209_iBAQ_liver_1000ng_01	K	-	System.Collections.Generic.List`1[System.String]	True	23	0	2383.2329	1192.1201	1	44	19	ALNVEPDGTGLTCSLAPNILSQL	6.5252	3.5374	111.92	57181	21.134246	2383.217349
2	0.6600957355541168	0.5871	20171209_iBAQ_liver_1000ng_01	K	H	System.Collections.Generic.List`1[System.String]	True	18	0	1907.1355	954.0714	1	34	23	PRIGVAIGDQILDLSVIK	1.6129	3.8614	92.84	47401	9.499357	1907.132424
2	0.5648624318072856	0.5508	20171209_iBAQ_liver_1000ng_01	K	H	System.Collections.Generic.List`1[System.String]	True	18	0	1907.1329	954.0701	1	34	19	PRIGVAIGDQILDLSVIK	0.2496	3.3591	93.13	47566	13.00458	1907.132424
2	0.6590450518333059	0.5729	20171209_iBAQ_liver_1000ng_01	K	R	System.Collections.Generic.List`1[System.String]	False	11	0	1312.6445	656.8259	1	20	15	PFSLQETYEAK	1.9358	2.7482	61.98	28650	17.866796	1312.641959
2	0.6586370442284366	0.6057	20171209_iBAQ_liver_1000ng_01	K	P	System.Collections.Generic.List`1[System.String]	False	14	0	1571.8346	786.4209	1	26	16	NLSFATIYDVLSTK	1.9404	3.2401	104.15	53573	18.953411	1571.83155
2	0.5568131269722847	0.5402	20171209_iBAQ_liver_1000ng_01	K	P	System.Collections.Generic.List`1[System.String]	False	14	0	1572.8395	786.9234	1	26	15	NLSFATIYDVLSTK	2.9246	3.1247	104.15	53575	14.032424	1571.83155
2	0.6580334289082479	0.5984	20171209_iBAQ_liver_1000ng_01	K	-	System.Collections.Generic.List`1[System.String]	False	17	0	1849.8625	925.4349	1	32	19	DVEEAKPELSLLGDGDY	-4.1517	4.4695	85.86	43269	25.154483	1849.87018
2	0.6570363151790833	0.597	20171209_iBAQ_liver_1000ng_01	N	L	System.Collections.Generic.List`1[System.String]	True	14	0	1443.8177	722.4125	1	26	17	SLATAGDGLIELRK	0.7833	3.0854	63.91	29839	19.292955	1443.816569
2	0.6569517375096283	0.6665	20171209_iBAQ_liver_1000ng_01	S	G	System.Collections.Generic.List`1[System.String]	True	21	0	2311.2209	1156.1141	1	40	17	SAENEPPVPLVGNWRPPQPVK	0.6741	2.7408	75.99	37304	28.647132	2311.219342
2	0.656536971336531	0.5733	20171209_iBAQ_liver_1000ng_01	K	R	System.Collections.Generic.List`1[System.String]	False	12	0	1363.7782	682.3927	1	22	16	ITQSNAILRYLA	0.6409	3.0136	82.12	41025	16.496432	1362.773976
2	0.6275006574130694	0.5581	20171209_iBAQ_liver_1000ng_01	K	R	System.Collections.Generic.List`1[System.String]	False	12	0	1362.7748	681.891	1	22	16	ITQSNAILRYLA	0.6046	2.7216	82.12	41024	16.943632	1362.773976
2	0.3319413570609668	0.3392	20171209_iBAQ_liver_1000ng_01	K	R	System.Collections.Generic.List`1[System.String]	False	12	0	1362.7751	681.8912	1	22	13	ITQSNAILRYLA	0.8248	1.828	82.4	41194	7.398778	1362.773976
2	0.3287373026491659	0.3731	20171209_iBAQ_liver_1000ng_01	K	R	System.Collections.Generic.List`1[System.String]	False	12	0	1363.7881	682.3977	1	22	11	ITQSNAILRYLA	7.9001	1.7398	82.4	41195	5.649294	1362.773976
2	0.656536971336531	0.5733	20171209_iBAQ_liver_1000ng_01	K	R	System.Collections.Generic.List`1[System.String]	False	12	0	1363.7782	682.3927	1	22	16	ITQSNAILRYIA	0.6409	3.0136	82.12	41025	16.496432	1362.773976
2	0.6275006574130694	0.5581	20171209_iBAQ_liver_1000ng_01	K	R	System.Collections.Generic.List`1[System.String]	False	12	0	1362.7748	681.891	1	22	16	ITQSNAILRYIA	0.6046	2.7216	82.12	41024	16.943632	1362.773976
2	0.3319413570609668	0.3392	20171209_iBAQ_liver_1000ng_01	K	R	System.Collections.Generic.List`1[System.String]	False	12	0	1362.7751	681.8912	1	22	13	ITQSNAILRYIA	0.8248	1.828	82.4	41194	7.398778	1362.773976
2	0.3287373026491659	0.3731	20171209_iBAQ_liver_1000ng_01	K	R	System.Collections.Generic.List`1[System.String]	False	12	0	1363.7881	682.3977	1	22	11	ITQSNAILRYIA	7.9001	1.7398	82.4	41195	5.649294	1362.773976
2	0.6564751144441856	0.5773	20171209_iBAQ_liver_1000ng_01	K	H	System.Collections.Generic.List`1[System.String]	True	13	0	1531.7141	766.3607	1	24	17	SEIAHRYNDLGEQ	0.3519	3.1822	42.32	16618	16.985596	1531.713561
2	0.6528124376568004	0.5855	20171209_iBAQ_liver_1000ng_01	K	C	System.Collections.Generic.List`1[System.String]	False	15	0	1487.7215	744.3644	1	28	19	SGDAAIVDMVPGKPM	-1.1844	3.2853	74.71	36508	14.104527	1487.723262
2	0.6061381756894273	0.5878	20171209_iBAQ_liver_1000ng_01	K	C	System.Collections.Generic.List`1[System.String]	False	15	0	1487.7233	744.3653	1	28	16	SGDAAIVDMVPGKPM	0.0255	2.7805	74.42	36335	17.57053	1487.723262
2	0.6522028235595296	0.6412	20171209_iBAQ_liver_1000ng_01	N	A	System.Collections.Generic.List`1[System.String]	False	21	0	2352.2929	1176.6501	1	40	19	ELRVAPEEHPVLLTEAPLNPK	0.3095	3.2825	67.86	32277	19.03872	2352.292172
2	0.6517002710947296	0.5713	20171209_iBAQ_liver_1000ng_01	K	P	System.Collections.Generic.List`1[System.String]	True	14	0	1388.7595	694.8834	1	26	18	TAACLAAGNTVVIK	2.0824	3.7812	57.75	26008	19.042438	1388.756608
2	0.6504527300813892	0.5831	20171209_iBAQ_liver_1000ng_01	K	P	System.Collections.Generic.List`1[System.String]	False	14	0	1579.9535	790.4804	1	26	17	YVLEAHGLKPIVLK	-2.2317	3.631	63.78	29759	10.490475	1579.957026
2	0.6503019342997436	0.6029	20171209_iBAQ_liver_1000ng_01	K	A	System.Collections.Generic.List`1[System.String]	True	11	0	1362.6275	681.8174	1	20	13	ALLNNSHYYHM	1.1515	2.4387	55.78	24796	19.095988	1362.625931
2	0.6478488234101409	0.651	20171209_iBAQ_liver_1000ng_01	K	A	System.Collections.Generic.List`1[System.String]	False	14	0	1589.6938	795.3505	1	26	13	AQALRDNSTMGYMM	-0.7517	2.2107	65.42	30774	18.619132	1588.691645
2	0.5114191258507941	0.5826	20171209_iBAQ_liver_1000ng_01	K	A	System.Collections.Generic.List`1[System.String]	False	14	0	1588.6912	794.8492	1	26	9	AQALRDNSTMGYMM	-0.2801	1.909	65.42	30773	11.979734	1588.691645
2	0.6475705226849953	0.6321	20171209_iBAQ_liver_1000ng_01	K	G	System.Collections.Generic.List`1[System.String]	True	16	0	1741.7541	871.3807	1	30	15	VTYMVHDFEEGGGVAM	-1.1018	3.003	75.81	37197	17.25441	1741.756019
2	0.6471458767458335	0.6749	20171209_iBAQ_liver_1000ng_01	K	-	System.Collections.Generic.List`1[System.String]	False	24	0	2653.2775	1327.1424	1	46	14	EPLGPALAHELRYPGGDCSSDIWI	2.258	3.0784	92.26	47082	26.62672	2653.271509
2	0.6462054566253616	0.6299	20171209_iBAQ_liver_1000ng_01	K	P	System.Collections.Generic.List`1[System.String]	False	15	0	1604.7431	802.8752	1	28	14	MVMIQDGPQNTGADK	1.4937	2.9895	52.36	22676	16.596131	1604.740703
2	0.6460977005490949	0.629	20171209_iBAQ_liver_1000ng_01	K	-	System.Collections.Generic.List`1[System.String]	True	19	0	1895.9499	948.4786	1	36	18	EARVAQGQGEGEVGPEVAL	2.1915	3.3591	64.29	30063	17.895952	1895.945745
2	0.6212984620741873	0.6053	20171209_iBAQ_liver_1000ng_01	K	-	System.Collections.Generic.List`1[System.String]	True	19	0	1895.9511	948.4792	1	36	19	EARVAQGQGEGEVGPEVAL	2.8244	3.3554	64	29892	17.757993	1895.945745
2	0.6459802742696785	0.6455	20171209_iBAQ_liver_1000ng_01	M	V	System.Collections.Generic.List`1[System.String]	False	20	0	2063.9137	1032.4605	1	38	17	PESNSAEGSDRSEEQVSGAK	1.2064	3.0835	30.39	9825	20.742449	2063.91121
2	0.6449423219655666	0.5784	20171209_iBAQ_liver_1000ng_01	K	A	System.Collections.Generic.List`1[System.String]	True	16	0	1888.8947	944.951	1	30	20	ELFESDLDRISDHLEA	1.2637	3.6513	81.92	40901	24.162165	1888.892313
2	0.6447634258366308	0.6152	20171209_iBAQ_liver_1000ng_01	K	E	System.Collections.Generic.List`1[System.String]	False	19	0	1879.9909	940.4991	1	36	20	GLFRAAVPSGASTGIYEAL	-0.1803	3.321	85.78	43222	13.930921	1879.991239
2	0.6437467479179215	0.5734	20171209_iBAQ_liver_1000ng_01	K	-	System.Collections.Generic.List`1[System.String]	True	15	0	1674.8001	837.9037	1	28	20	VERADGYEPPVQESV	1.8772	3.0667	54.71	24128	14.17648	1674.796956
2	0.5627210077860858	0.5511	20171209_iBAQ_liver_1000ng_01	K	-	System.Collections.Generic.List`1[System.String]	True	15	0	1675.8006	838.4039	1	28	16	VERADGYEPPVQESV	0.1754	2.8823	55.27	24482	14.395329	1674.796956
2	0.5517350244577016	0.5529	20171209_iBAQ_liver_1000ng_01	K	-	System.Collections.Generic.List`1[System.String]	True	15	0	1674.7988	837.903	1	28	15	VERADGYEPPVQESV	1.101	2.8099	55.29	24493	16.258508	1674.796956
2	0.4737005930648193	0.5443	20171209_iBAQ_liver_1000ng_01	K	-	System.Collections.Generic.List`1[System.String]	True	15	0	1674.7975	837.9024	1	28	9	VERADGYEPPVQESV	0.3248	2.1291	55.57	24661	11.769109	1674.796956
2	0.38404637445762463	0.4174	20171209_iBAQ_liver_1000ng_01	K	-	System.Collections.Generic.List`1[System.String]	True	15	0	1674.7975	837.9024	1	28	13	VERADGYEPPVQESV	0.3248	2.4745	55.99	24923	11.852603	1674.796956
2	0.6428724935569989	0.5397	20171209_iBAQ_liver_1000ng_01	M	K	System.Collections.Generic.List`1[System.String]	False	15	0	1746.9401	873.9737	1	28	22	PLARDLLHPSLEEEK	0.9302	3.7021	58.24	26314	15.871236	1746.938475
2	0.6425821621310273	0.6156	20171209_iBAQ_liver_1000ng_01	Q	Q	System.Collections.Generic.List`1[System.String]	False	18	0	2201.1155	1101.0614	1	34	18	ESLDVTNPRDFIDYYLIK	1.3734	3.496	95.6	48960	17.123218	2201.112477
2	0.6418979369614748	0.5725	20171209_iBAQ_liver_1000ng_01	K	-	System.Collections.Generic.List`1[System.String]	True	10	0	1115.6091	558.3082	1	18	13	PGTDYLKPPK	-0.3908	2.4538	44.72	18043	12.723587	1115.609536
2	0.6351933767732623	0.5361	20171209_iBAQ_liver_1000ng_01	K	-	System.Collections.Generic.List`1[System.String]	True	10	0	1115.6107	558.309	1	18	14	PGTDYLKPPK	1.0434	3.0619	44.99	18204	13.410045	1115.609536
2	0.5789155317807356	0.4953	20171209_iBAQ_liver_1000ng_01	K	-	System.Collections.Generic.List`1[System.String]	True	10	0	1115.6097	558.3085	1	18	14	PGTDYLKPPK	0.147	2.8727	45.26	18369	12.454534	1115.609536
2	0.6418852503331456	0.5851	20171209_iBAQ_liver_1000ng_01	T	G	System.Collections.Generic.List`1[System.String]	True	13	0	1443.7247	722.366	1	24	16	AFNDGLNHLDSLK	1.4068	2.8898	62.49	28964	16.323891	1443.722669
2	0.6412658857864404	0.5682	20171209_iBAQ_liver_1000ng_01	K	P	System.Collections.Generic.List`1[System.String]	False	12	0	1463.7595	732.3834	1	22	16	ALHGEQYLELYK	4.5048	2.8696	61.65	28442	12.743927	1463.752906
2	0.6400161887391168	0.4975	20171209_iBAQ_liver_1000ng_01	F	G	System.Collections.Generic.List`1[System.String]	True	11	0	1225.6185	613.3129	1	20	18	NDGLNHLDSLK	1.1088	3.2835	50.07	21267	10.523384	1225.617141
2	0.6392261869214215	0.5031	20171209_iBAQ_liver_1000ng_01	K	R	System.Collections.Generic.List`1[System.String]	True	12	0	1214.6321	607.8197	1	22	19	PGGPALWGNAFK	0.3548	3.8383	74.99	36680	15.434999	1214.631669
2	0.6390859114487724	0.5733	20171209_iBAQ_liver_1000ng_01	K	P	System.Collections.Generic.List`1[System.String]	False	14	0	1638.8763	819.9418	1	26	18	ESVVFVQTDKPVYK	1.5559	3.1124	56.38	25158	15.519259	1638.87375
2	0.6384485444815954	0.6033	20171209_iBAQ_liver_1000ng_01	K	E	System.Collections.Generic.List`1[System.String]	True	14	0	1516.8083	758.9078	1	26	15	PSTFAYPAPLEVPK	2.4347	3.1093	75.81	37193	18.325371	1516.804607
2	0.6383448901995514	0.535	20171209_iBAQ_liver_1000ng_01	K	-	System.Collections.Generic.List`1[System.String]	True	15	0	1585.8911	793.4492	1	28	22	TQAALVLGSLEARKE	0.1911	3.7492	65.18	30617	12.168777	1585.890797
2	0.6381479575956509	0.5892	20171209_iBAQ_liver_1000ng_01	K	P	System.Collections.Generic.List`1[System.String]	False	15	0	1889.0129	945.0101	1	28	17	TLETYQQLFYLLQTK	3.9216	3.6329	103.17	53046	16.948209	1889.005492
2	0.6376547342051105	0.5894	20171209_iBAQ_liver_1000ng_01	K	P	System.Collections.Generic.List`1[System.String]	False	16	0	1636.8942	818.9507	1	30	18	SPAIFIFTSGTTGLPK	-0.1741	3.6249	90.62	46111	11.227747	1636.894485
2	0.6373068203865574	0.6255	20171209_iBAQ_liver_1000ng_01	M	I	System.Collections.Generic.List`1[System.String]	True	19	0	2064.9451	1032.9762	1	36	17	TFSGTNDPCALCSLHSIGK	-1.2732	3.4578	62.15	28758	17.029399	2064.947729
2	0.6355949309220001	0.612	20171209_iBAQ_liver_1000ng_01	M	Q	System.Collections.Generic.List`1[System.String]	True	13	0	1462.6157	731.8115	1	24	14	AFAEYSSPCSTDK	0.149	2.4708	47	19422	14.927208	1462.615482
2	0.6348829065326267	0.6141	20171209_iBAQ_liver_1000ng_01	K	L	System.Collections.Generic.List`1[System.String]	False	13	0	1483.7503	742.3788	1	24	13	PHSVSLNDTETRK	0.2386	2.7287	34.09	11918	15.13977	1483.749946
2	0.6347424512927213	0.6383	20171209_iBAQ_liver_1000ng_01	Q	Y	System.Collections.Generic.List`1[System.String]	True	18	0	1922.0723	961.5398	1	34	16	VLRPGLVVVHTEDGTTTK	0.9094	2.7236	51.21	21961	22.298302	1922.070552
2	0.6343421158316149	0.6035	20171209_iBAQ_liver_1000ng_01	K	C	System.Collections.Generic.List`1[System.String]	False	15	0	1748.7783	874.8928	1	28	16	PGHLARDCDHADEQK	0.7994	3.0502	27.12	8036	11.726119	1748.776902
2	0.6334237298735379	0.5849	20171209_iBAQ_liver_1000ng_01	M	E	System.Collections.Generic.List`1[System.String]	True	13	0	1495.5927	748.3	1	24	15	DAGTEEEEEETEK	0.5797	3.0791	32.39	10949	14.17648	1495.591833
2	0.6331714686087827	0.648	20171209_iBAQ_liver_1000ng_01	K	-	System.Collections.Generic.List`1[System.String]	False	17	0	1786.7965	893.9019	1	32	13	KGDDQNRQTGAPDAGQE	0.807	2.7146	28.48	8753	15.753453	1786.795058
2	0.6329175521770126	0.6077	20171209_iBAQ_liver_1000ng_01	K	P	System.Collections.Generic.List`1[System.String]	False	15	0	1743.9921	872.4997	1	28	16	SELPLVIQTFLNLEK	1.7122	2.8488	120.08	60799	15.361974	1743.989114
2	0.6327680899888202	0.6361	20171209_iBAQ_liver_1000ng_01	K	L	System.Collections.Generic.List`1[System.String]	True	19	0	1977.9551	989.4812	1	36	15	ESLGEDTGFVGEVLNAIPM	3.9005	3.3705	125.5	62971	25.035766	1977.947385
2	0.48671508040118394	0.5143	20171209_iBAQ_liver_1000ng_01	K	L	System.Collections.Generic.List`1[System.String]	True	19	0	1978.9545	989.9809	1	36	15	ESLGEDTGFVGEVLNAIPM	1.9025	3.4259	125.51	62972	10.170061	1977.947385
2	0.4340844615152002	0.5003	20171209_iBAQ_liver_1000ng_01	K	L	System.Collections.Generic.List`1[System.String]	True	19	0	1977.9443	989.4758	1	36	11	ESLGEDTGFVGEVLNAIPM	-1.5597	2.5471	125.88	63122	10.394511	1977.947385
2	0.6318990058593478	0.5906	20171209_iBAQ_liver_1000ng_01	K	V	System.Collections.Generic.List`1[System.String]	False	21	0	2086.0719	1043.5396	1	40	23	PALPYTPGSDVAGIIESVGDK	0.778	4.1759	93.01	47493	31.327933	2086.070277
2	0.6317560169112891	0.5949	20171209_iBAQ_liver_1000ng_01	K	S	System.Collections.Generic.List`1[System.String]	True	20	0	2186.043	1093.5251	1	38	21	AMGIMNSFVNDIFERIAGEA	-0.9089	4.1314	126.26	63265	23.245251	2185.041637
2	0.6313147849375506	0.6034	20171209_iBAQ_liver_1000ng_01	M	S	System.Collections.Generic.List`1[System.String]	True	12	0	1447.7886	724.3979	1	22	13	FFLWAPEQAPLK	5.0083	2.6494	92.47	47198	20.870606	1446.777999
2	0.6206512691743533	0.5939	20171209_iBAQ_liver_1000ng_01	M	S	System.Collections.Generic.List`1[System.String]	True	12	0	1446.7802	723.8937	1	22	13	FFLWAPEQAPLK	1.5213	2.6034	92.47	47197	18.660208	1446.777999
2	0.6304830260342971	0.5735	20171209_iBAQ_liver_1000ng_01	K	I	System.Collections.Generic.List`1[System.String]	True	9	0	935.4965	468.2519	1	16	11	PAEVHPTGK	2.1315	2.4118	27.58	8276	10.553575	935.494506
2	0.6303926281661943	0.5742	20171209_iBAQ_liver_1000ng_01	K	P	System.Collections.Generic.List`1[System.String]	False	13	0	1533.7782	767.3927	1	24	16	AIQVYYNPDQPPK	0.313	2.9555	58.5	26471	19.16092	1532.77437
2	0.6299451766699569	0.5729	20171209_iBAQ_liver_1000ng_01	K	A	System.Collections.Generic.List`1[System.String]	False	16	0	1628.8669	814.9371	1	30	19	VAFTGSTEVGHLIQVA	1.6281	3.8603	81.71	40782	22.818837	1628.864248
2	0.6299252493425235	0.6021	20171209_iBAQ_liver_1000ng_01	K	G	System.Collections.Generic.List`1[System.String]	False	14	0	1615.7531	808.3802	1	26	15	IDEFPRHGSNLEAM	-0.1343	2.8105	56.44	25197	17.40908	1615.753317
2	0.6297298351907408	0.586	20171209_iBAQ_liver_1000ng_01	A	A	System.Collections.Generic.List`1[System.String]	False	16	0	1324.7271	662.8672	1	30	18	AAATTAAPAAAAAPAK	3.8951	3.6643	37.31	13739	17.302266	1324.72194
2	0.6292470688248615	0.5677	20171209_iBAQ_liver_1000ng_01	K	N	System.Collections.Generic.List`1[System.String]	True	12	0	1350.7385	675.8729	1	22	15	PATSYVRTTINK	0.6737	2.9329	42.06	16469	20.566262	1350.73759
2	0.6288080776035521	0.537	20171209_iBAQ_liver_1000ng_01	K	P	System.Collections.Generic.List`1[System.String]	True	13	0	1311.6619	656.3346	1	24	19	APSM[15.9949]VAAAVTYSK	0.4582	2.8948	60.18	27527	19.300158	1311.661299
2	0.5886088762242871	0.5207	20171209_iBAQ_liver_1000ng_01	K	P	System.Collections.Generic.List`1[System.String]	True	13	0	1311.6655	656.3364	1	24	18	APSM[15.9949]VAAAVTYSK	3.2028	2.9129	48.1	20076	16.098293	1311.661299
2	0.49348388403518784	0.4728	20171209_iBAQ_liver_1000ng_01	K	P	System.Collections.Generic.List`1[System.String]	True	13	0	1295.6663	648.3368	1	24	15	APSMVAAAVTYSK	-0.0764	2.9569	60.31	27609	20.618906	1295.666399
2	0.6274789459229313	0.5512	20171209_iBAQ_liver_1000ng_01	K	T	System.Collections.Generic.List`1[System.String]	True	13	0	1286.7145	643.8609	1	24	17	PIAGLVATLSGCK	0.6373	3.4363	77.76	38394	13.890234	1286.71368
2	0.6269625377271805	0.5749	20171209_iBAQ_liver_1000ng_01	M	Y	System.Collections.Generic.List`1[System.String]	False	14	0	1505.7549	753.3811	1	26	17	SHLGRPDGVPMPDK	1.313	3.0947	43.85	17519	14.283915	1505.752923
2	0.6246330466576944	0.5806	20171209_iBAQ_liver_1000ng_01	A	N	System.Collections.Generic.List`1[System.String]	True	13	0	1480.7178	740.8625	1	24	15	ELGNMQGLVEDFK	-0.2404	2.9639	82.93	41500	17.412723	1479.714806
2	0.6196154911970447	0.5904	20171209_iBAQ_liver_1000ng_01	A	N	System.Collections.Generic.List`1[System.String]	True	13	0	1479.7159	740.3616	1	24	14	ELGNMQGLVEDFK	0.7393	2.8417	82.91	41488	16.196057	1479.714806
2	0.5503376352138137	0.5379	20171209_iBAQ_liver_1000ng_01	A	N	System.Collections.Generic.List`1[System.String]	True	13	0	1481.7236	741.3654	1	24	14	ELGNMQGLVEDFK	1.4132	2.7721	82.95	41511	14.141241	1479.714806
2	0.6239932285338239	0.5806	20171209_iBAQ_liver_1000ng_01	M	L	System.Collections.Generic.List`1[System.String]	True	18	0	1915.9769	958.4921	1	34	20	SLNLEPDNVGVVVFGNDK	0.4786	3.9358	86.76	43793	17.153733	1915.975983
2	0.6231139577483022	0.5801	20171209_iBAQ_liver_1000ng_01	A	S	System.Collections.Generic.List`1[System.String]	False	12	0	1348.7125	674.8599	1	22	14	GLQVLNDYLADK	1.3294	2.7534	77.55	38259	13.457836	1348.710707
2	0.6198950348443522	0.5735	20171209_iBAQ_liver_1000ng_01	K	-	System.Collections.Generic.List`1[System.String]	False	10	0	1347.6456	674.3264	1	18	12	TYCYDLRMLI	1.5197	2.4258	92.56	47249	14.44287	1347.643552
2	0.6198858927432355	0.5178	20171209_iBAQ_liver_1000ng_01	K	T	System.Collections.Generic.List`1[System.String]	True	15	0	1818.8623	909.9348	1	28	22	EECPAVRLITLEEEM	0.5998	4.0058	92.78	47370	13.127376	1818.861209
2	0.61969415940743	0.6148	20171209_iBAQ_liver_1000ng_01	K	T	System.Collections.Generic.List`1[System.String]	True	18	0	2032.0597	1016.5335	1	34	16	QGFIDLPEFPFGLEPRVA	2.8843	3.3374	111.46	56991	14.6974	2032.053839
2	0.5779797499439709	0.5786	20171209_iBAQ_liver_1000ng_01	K	T	System.Collections.Generic.List`1[System.String]	True	18	0	2032.0567	1016.532	1	34	17	QGFIDLPEFPFGLEPRVA	1.4079	3.1812	111.18	56861	9.976058	2032.053839
2	0.616848377529348	0.5404	20171209_iBAQ_liver_1000ng_01	K	W	System.Collections.Generic.List`1[System.String]	True	10	0	1154.6811	577.8442	1	18	13	PTEVNQILIK	2.728	3.0562	61.24	28189	13.290782	1154.67795
2	0.6154667357141308	0.5633	20171209_iBAQ_liver_1000ng_01	K	-	System.Collections.Generic.List`1[System.String]	False	20	0	1897.804	949.4056	1	38	24	AADPPAENSSAPEAEQGGAE	-0.3267	4.1528	40.43	15531	23.196639	1897.80462
2	0.4917056888666046	0.4971	20171209_iBAQ_liver_1000ng_01	K	-	System.Collections.Generic.List`1[System.String]	False	20	0	1898.8064	949.9068	1	38	21	AADPPAENSSAPEAEQGGAE	-0.8268	3.1362	40.42	15523	18.485753	1897.80462
2	0.6147021633117925	0.5809	20171209_iBAQ_liver_1000ng_01	S	G	System.Collections.Generic.List`1[System.String]	True	12	0	1133.5445	567.2759	1	22	14	VAGADSPQSSSK	1.0525	2.4768	26.63	7780	11.250561	1133.543307
2	0.614350443844856	0.5627	20171209_iBAQ_liver_1000ng_01	A	D	System.Collections.Generic.List`1[System.String]	False	11	0	1357.6475	679.3274	1	20	14	YFNDSQRQATK	-1.4761	2.4097	33.02	11304	11.06185	1357.649504
2	0.6139195665131545	0.5712	20171209_iBAQ_liver_1000ng_01	K	-	System.Collections.Generic.List`1[System.String]	False	14	0	1553.9021	777.4547	1	26	16	EANLLNAVIVQRLT	0.7291	3.2563	92.33	47115	7.000968	1553.900967
2	0.6132065206284808	0.5624	20171209_iBAQ_liver_1000ng_01	S	T	System.Collections.Generic.List`1[System.String]	True	13	0	1386.7297	693.8685	1	24	16	GLDIMEVNPTLGK	-0.0202	2.8883	78.66	38943	13.284882	1386.729728
2	0.5978491420625289	0.5661	20171209_iBAQ_liver_1000ng_01	S	T	System.Collections.Generic.List`1[System.String]	True	13	0	1386.7323	693.8698	1	24	15	GLDIMEVNPTLGK	1.8547	2.76	78.64	38929	15.307165	1386.729728
2	0.6128360568685547	0.5567	20171209_iBAQ_liver_1000ng_01	K	P	System.Collections.Generic.List`1[System.String]	True	17	0	1892.9811	946.9942	1	32	22	AKPNEVVFLDDFGSNLK	3.0877	3.3445	80.05	39772	21.913993	1892.975255
2	0.6113865116751682	0.5686	20171209_iBAQ_liver_1000ng_01	R	S	System.Collections.Generic.List`1[System.String]	True	11	0	1192.5774	596.7923	1	20	13	IASGRPYNPSM	-0.4352	2.5929	46.43	19074	9.651951	1192.577919
2	0.4135830571829739	0.4357	20171209_iBAQ_liver_1000ng_01	R	S	System.Collections.Generic.List`1[System.String]	True	11	0	1194.5807	597.794	1	20	11	IASGRPYNPSM	-3.2806	2.1491	46.52	19130	6.29799	1192.577919
2	0.3870215012195945	0.4031	20171209_iBAQ_liver_1000ng_01	R	S	System.Collections.Generic.List`1[System.String]	True	11	0	1193.5818	597.2945	1	20	11	IASGRPYNPSM	0.4449	2.1775	46.52	19129	6.878196	1192.577919
2	0.6110123367375618	0.5855	20171209_iBAQ_liver_1000ng_01	H	I	System.Collections.Generic.List`1[System.String]	False	17	0	1535.8057	768.4065	1	32	18	SLGGGTGSGMGTLLISK	-2.6494	3.4213	71.89	34765	20.102689	1535.809769
2	0.6106561805192304	0.4835	20171209_iBAQ_liver_1000ng_01	F	V	System.Collections.Generic.List`1[System.String]	True	10	0	1032.5489	516.7781	1	18	16	TPAAQAAFQK	1.5786	2.8872	41.09	15910	12.431719	1032.54727
2	0.6104138876187643	0.5525	20171209_iBAQ_liver_1000ng_01	K	K	System.Collections.Generic.List`1[System.String]	False	13	0	1402.7207	701.864	1	24	16	PYISNTLPSDAPK	-0.4078	3.2734	56.46	25205	18.562244	1402.721272
2	0.6098879063806996	0.5722	20171209_iBAQ_liver_1000ng_01	K	H	System.Collections.Generic.List`1[System.String]	False	12	0	1458.8401	729.9237	1	22	13	PYVENIWALLLK	3.1436	3.2207	112.56	57453	16.715933	1458.835514
2	0.6091582288974907	0.5835	20171209_iBAQ_liver_1000ng_01	K	A	System.Collections.Generic.List`1[System.String]	True	20	0	2185.0079	1093.0076	1	38	21	ACGANLPENFSISQIFSQAM	1.2142	3.7735	114.8	58533	22.051291	2185.005247
2	0.6090711487875062	0.5853	20171209_iBAQ_liver_1000ng_01	K	-	System.Collections.Generic.List`1[System.String]	True	15	0	1433.6799	717.3436	1	28	16	GFGFGQGAGALVHSE	-0.6305	3.0039	72.51	35138	17.872559	1433.680804
2	0.6079700244371309	0.4701	20171209_iBAQ_liver_1000ng_01	K	Y	System.Collections.Generic.List`1[System.String]	True	9	0	1150.5329	575.7701	1	16	15	PFFHSLCDK	-1.8139	2.4283	54.28	23862	12.272212	1150.534987
2	0.6058889184260204	0.5951	20171209_iBAQ_liver_1000ng_01	K	V	System.Collections.Generic.List`1[System.String]	True	18	0	1885.9793	943.4933	1	34	18	PVPSLPNMDSVFAEAIAK	3.4401	3.2131	99.02	50793	14.927208	1885.972812
2	0.6057824017206005	0.5854	20171209_iBAQ_liver_1000ng_01	K	S	System.Collections.Generic.List`1[System.String]	False	15	0	1795.8822	898.4447	1	28	15	NMAEQIIQEIYSQVQ	0.9321	3.2728	123.14	62015	19.730014	1793.873826
2	0.5714419754391974	0.5776	20171209_iBAQ_liver_1000ng_01	K	S	System.Collections.Generic.List`1[System.String]	False	15	0	1794.8838	897.9455	1	28	13	NMAEQIIQEIYSQVQ	3.6905	3.1746	123.11	62003	18.113196	1793.873826
2	0.5647766992568125	0.5666	20171209_iBAQ_liver_1000ng_01	K	S	System.Collections.Generic.List`1[System.String]	False	15	0	1793.8814	897.4443	1	28	14	NMAEQIIQEIYSQVQ	4.2221	3.1341	123.1	62001	13.036186	1793.873826
2	0.6056411334795624	0.5595	20171209_iBAQ_liver_1000ng_01	M	Q	System.Collections.Generic.List`1[System.String]	True	13	0	1279.7745	640.3909	1	24	16	ALVGLGVSHSVLK	0.9783	2.7921	61.43	28306	13.600399	1279.773248
2	0.6052342575003786	0.5316	20171209_iBAQ_liver_1000ng_01	A	D	System.Collections.Generic.List`1[System.String]	False	14	0	1502.7651	751.8862	1	26	19	AIADAEQRGEMALK	1.2956	3.3605	47.46	19708	10.309953	1502.763153
2	0.6051009477754988	0.5657	20171209_iBAQ_liver_1000ng_01	K	G	System.Collections.Generic.List`1[System.String]	False	12	0	1371.8037	686.4055	1	22	14	IQLLGRLVSLEM	0.632	2.7563	99.23	50908	11.006108	1371.802833
2	0.4551691888286421	0.4542	20171209_iBAQ_liver_1000ng_01	K	G	System.Collections.Generic.List`1[System.String]	False	12	0	1371.8055	686.4064	1	22	13	IQLLGRLVSLEM	1.9442	2.6013	98.94	50747	6.276484	1371.802833
2	0.6049893860159374	0.5824	20171209_iBAQ_liver_1000ng_01	K	G	System.Collections.Generic.List`1[System.String]	False	13	0	1524.8499	762.9286	1	24	14	PLPFLGTVLNYYK	2.5065	2.7694	103.15	53034	17.528683	1524.846078
2	0.5185880784683682	0.5374	20171209_iBAQ_liver_1000ng_01	K	G	System.Collections.Generic.List`1[System.String]	False	13	0	1524.8471	762.9272	1	24	12	PLPFLGTVLNYYK	0.6702	2.4873	103.43	53195	15.445151	1524.846078
2	0.6049788216378388	0.6141	20171209_iBAQ_liver_1000ng_01	K	S	System.Collections.Generic.List`1[System.String]	False	16	0	1773.8101	887.4087	1	30	13	FAQEHVAPLVSSMDEN	-0.6348	2.9461	66.63	31523	17.500398	1773.811226
2	0.6046998649665315	0.5909	20171209_iBAQ_liver_1000ng_01	K	S	System.Collections.Generic.List`1[System.String]	True	19	0	2073.033	1037.0201	1	36	18	GLTLSWIGDGNNILHSIMM	-0.3348	3.6694	116.91	59447	18.128011	2072.030344
2	0.6033574667883956	0.5834	20171209_iBAQ_liver_1000ng_01	K	S	System.Collections.Generic.List`1[System.String]	True	19	0	2072.0311	1036.5192	1	36	19	GLTLSWIGDGNNILHSIMM	0.3649	3.7123	116.91	59448	22.383997	2072.030344
2	0.5302264913582636	0.5255	20171209_iBAQ_liver_1000ng_01	K	S	System.Collections.Generic.List`1[System.String]	True	19	0	2074.0352	1037.5212	1	36	19	GLTLSWIGDGNNILHSIMM	-0.8891	3.6834	116.91	59449	17.093606	2072.030344
2	0.5118529491078067	0.5384	20171209_iBAQ_liver_1000ng_01	K	S	System.Collections.Generic.List`1[System.String]	True	19	0	2074.0376	1037.5224	1	36	15	GLTLSWIGDGNNILHSIMM	0.2681	3.2546	117.22	59591	17.26066	2072.030344
2	0.41681792808740636	0.4561	20171209_iBAQ_liver_1000ng_01	K	S	System.Collections.Generic.List`1[System.String]	True	19	0	2073.0367	1037.022	1	36	14	GLTLSWIGDGNNILHSIMM	1.45	3.1648	117.19	59575	19.023987	2072.030344
2	0.40963309025826544	0.4537	20171209_iBAQ_liver_1000ng_01	K	S	System.Collections.Generic.List`1[System.String]	True	19	0	2072.0357	1036.5215	1	36	14	GLTLSWIGDGNNILHSIMM	2.5849	2.9901	117.19	59576	19.604851	2072.030344
2	0.6037125939173744	0.6019	20171209_iBAQ_liver_1000ng_01	K	N	System.Collections.Generic.List`1[System.String]	False	22	0	2123.0965	1062.0519	1	42	21	NSGMPPGAAAIAVLPVTLDTPM	4.2278	3.3968	112.59	57463	19.990898	2123.087524
2	0.5591328177988224	0.586	20171209_iBAQ_liver_1000ng_01	K	N	System.Collections.Generic.List`1[System.String]	False	22	0	2124.0999	1062.5536	1	42	19	NSGMPPGAAAIAVLPVTLDTPM	4.2493	2.9066	112.31	57350	19.257698	2123.087524
2	0.60328276213015	0.5121	20171209_iBAQ_liver_1000ng_01	L	V	System.Collections.Generic.List`1[System.String]	True	11	0	1036.5105	518.7589	1	20	16	SSASAIMGNAK	1.2832	2.8297	42.54	16750	10.277454	1036.50917
2	0.6032115997740448	0.5841	20171209_iBAQ_liver_1000ng_01	K	P	System.Collections.Generic.List`1[System.String]	True	12	0	1471.7327	736.37	1	22	13	VHFTAERSAYYK	-0.0944	2.4445	42.32	16616	12.304789	1471.732839
2	0.6032034128368714	0.585	20171209_iBAQ_liver_1000ng_01	K	P	System.Collections.Generic.List`1[System.String]	True	10	0	1186.5249	593.7661	1	18	11	SMSVYCTPNK	1.5153	2.1468	44.43	17867	14.555749	1186.523102
2	0.6031040740331267	0.4972	20171209_iBAQ_liver_1000ng_01	A	Y	System.Collections.Generic.List`1[System.String]	True	10	0	1272.6879	636.8476	1	18	15	ELHLVHWNPK	2.4617	2.9269	54.45	23972	14.349946	1272.684767
2	0.6030330605090986	0.5585	20171209_iBAQ_liver_1000ng_01	K	A	System.Collections.Generic.List`1[System.String]	True	13	0	1418.7266	709.8669	1	24	15	PFETLLSQNQGGK	-0.578	3.2384	65.64	30910	13.290782	1418.72742
2	0.5952513362704158	0.5345	20171209_iBAQ_liver_1000ng_01	K	A	System.Collections.Generic.List`1[System.String]	True	13	0	1419.7292	710.3682	1	24	17	PFETLLSQNQGGK	-1.1058	3.0264	65.64	30911	11.85965	1418.72742
2	0.5845091967651204	0.5348	20171209_iBAQ_liver_1000ng_01	K	A	System.Collections.Generic.List`1[System.String]	True	13	0	1418.7279	709.8676	1	24	16	PFETLLSQNQGGK	0.3383	3.1423	65.92	31086	11.574801	1418.72742
2	0.5789031878169031	0.5263	20171209_iBAQ_liver_1000ng_01	K	A	System.Collections.Generic.List`1[System.String]	True	13	0	1418.7287	709.868	1	24	16	PFETLLSQNQGGK	0.9022	3.3798	66.21	31262	7.148554	1418.72742
2	0.5742486565979162	0.5486	20171209_iBAQ_liver_1000ng_01	K	A	System.Collections.Generic.List`1[System.String]	True	13	0	1418.7277	709.8675	1	24	14	PFETLLSQNQGGK	0.1974	3.1048	64.52	30205	13.284882	1418.72742
2	0.5648740525385013	0.5157	20171209_iBAQ_liver_1000ng_01	K	A	System.Collections.Generic.List`1[System.String]	True	13	0	1418.7283	709.8678	1	24	16	PFETLLSQNQGGK	0.6203	3.3289	64.8	30381	16.654239	1418.72742
2	0.5390905209276267	0.5088	20171209_iBAQ_liver_1000ng_01	K	A	System.Collections.Generic.List`1[System.String]	True	13	0	1418.7279	709.8676	1	24	15	PFETLLSQNQGGK	0.3383	3.1435	65.08	30557	9.90149	1418.72742
2	0.5366708468401942	0.5213	20171209_iBAQ_liver_1000ng_01	K	A	System.Collections.Generic.List`1[System.String]	True	13	0	1418.7303	709.8688	1	24	14	PFETLLSQNQGGK	2.03	3.0221	64.24	30033	10.407669	1418.72742
2	0.5245621832618911	0.4942	20171209_iBAQ_liver_1000ng_01	K	A	System.Collections.Generic.List`1[System.String]	True	13	0	1418.7265	709.8669	1	24	15	PFETLLSQNQGGK	-0.6485	3.2752	68.14	32450	8.39941	1418.72742
2	0.4644169995176074	0.4395	20171209_iBAQ_liver_1000ng_01	K	A	System.Collections.Generic.List`1[System.String]	True	13	0	1418.7219	709.8646	1	24	16	PFETLLSQNQGGK	-3.8908	2.8971	65.36	30733	6.536192	1418.72742
2	0.6028129194491465	0.5896	20171209_iBAQ_liver_1000ng_01	N	Y	System.Collections.Generic.List`1[System.String]	False	17	0	1769.8715	885.4394	1	32	19	ALPTPSDDPTALMTDPK	5.0326	2.6509	71.2	34332	24.71867	1769.862593
2	0.5015814132854973	0.5459	20171209_iBAQ_liver_1000ng_01	N	Y	System.Collections.Generic.List`1[System.String]	False	17	0	1769.8643	885.4358	1	32	14	ALPTPSDDPTALMTDPK	0.9645	2.3573	71.48	34506	21.484692	1769.862593
2	0.6020757674314217	0.5722	20171209_iBAQ_liver_1000ng_01	K	S	System.Collections.Generic.List`1[System.String]	True	12	0	1478.7173	739.8623	1	22	14	ELNARPLEVFMC	2.889	2.488	86.29	43519	15.519259	1478.713028
2	0.6018274133191842	0.5889	20171209_iBAQ_liver_1000ng_01	M	D	System.Collections.Generic.List`1[System.String]	True	12	0	1215.5283	608.2678	1	22	12	AYQGFASGDGDK	0.529	2.6259	42.37	16645	10.309953	1215.527657
2	0.5998905965119001	0.5433	20171209_iBAQ_liver_1000ng_01	K	A	System.Collections.Generic.List`1[System.String]	True	12	0	1477.6621	739.3347	1	22	15	MSYTLQHLPMPC	-1.0388	3.0325	76.42	37571	19.839498	1477.663635
2	0.5996176678692781	0.5294	20171209_iBAQ_liver_1000ng_01	K	S	System.Collections.Generic.List`1[System.String]	False	12	0	1469.7613	735.3843	1	22	16	PYLRSVQNHNNK	0.3504	3.0337	32.99	11283	17.36289	1469.760785
2	0.5992409187406113	0.5462	20171209_iBAQ_liver_1000ng_01	K	A	System.Collections.Generic.List`1[System.String]	False	15	0	1554.8309	777.9191	1	28	19	LSFSYGRALQASALA	2.2073	3.2655	79.1	39212	16.450775	1554.827468
2	0.5992082777296059	0.5127	20171209_iBAQ_liver_1000ng_01	M	E	System.Collections.Generic.List`1[System.String]	False	14	0	1549.7875	775.3974	1	26	20	GLYGREPDLSSDIK	1.1853	3.5053	56.19	25040	10.362353	1549.785663
2	0.5365072725805798	0.5162	20171209_iBAQ_liver_1000ng_01	M	E	System.Collections.Generic.List`1[System.String]	False	14	0	1549.7865	775.3969	1	26	15	GLYGREPDLSSDIK	0.5401	3.3795	56.76	25387	12.723587	1549.785663
2	0.4283775927418728	0.4333	20171209_iBAQ_liver_1000ng_01	M	E	System.Collections.Generic.List`1[System.String]	False	14	0	1549.7865	775.3969	1	26	14	GLYGREPDLSSDIK	0.5401	3.03	56.47	25212	6.057604	1549.785663
2	0.5980584005875978	0.5275	20171209_iBAQ_liver_1000ng_01	M	T	System.Collections.Generic.List`1[System.String]	False	11	0	1170.6493	585.8283	1	20	15	TTVHAITATQK	1.3557	2.6811	35.27	12575	12.38281	1170.647713
2	0.5979501375762473	0.5969	20171209_iBAQ_liver_1000ng_01	K	G	System.Collections.Generic.List`1[System.String]	False	16	0	1705.8863	853.4468	1	30	16	RVIISAPSADAPMFVM	1.0493	2.6152	89.39	45370	19.473364	1704.88116
2	0.5764507371827391	0.5906	20171209_iBAQ_liver_1000ng_01	K	G	System.Collections.Generic.List`1[System.String]	False	16	0	1706.8857	853.9465	1	30	15	RVIISAPSADAPMFVM	-1.2655	2.5026	89.42	45382	19.718964	1704.88116
2	0.5690904869629255	0.5752	20171209_iBAQ_liver_1000ng_01	K	G	System.Collections.Generic.List`1[System.String]	False	16	0	1704.879	852.9431	1	30	16	RVIISAPSADAPMFVM	-1.267	2.5773	89.39	45368	18.967134	1704.88116
2	0.40346747180515985	0.4593	20171209_iBAQ_liver_1000ng_01	K	G	System.Collections.Generic.List`1[System.String]	False	16	0	1705.894	853.4506	1	30	13	RVIISAPSADAPMFVM	5.5631	2.2234	89.67	45519	10.616837	1704.88116
2	0.5978898859740666	0.5396	20171209_iBAQ_liver_1000ng_01	K	-	System.Collections.Generic.List`1[System.String]	True	11	0	1230.6713	615.8393	1	20	14	ELIARQIVSDS	1.9973	2.8217	60.92	27996	13.416734	1230.668842
2	0.4602278408327074	0.4653	20171209_iBAQ_liver_1000ng_01	K	-	System.Collections.Generic.List`1[System.String]	True	11	0	1230.6665	615.8369	1	20	12	ELIARQIVSDS	-1.903	2.2229	61.48	28335	10.719933	1230.668842
2	0.43355109260193614	0.4524	20171209_iBAQ_liver_1000ng_01	K	-	System.Collections.Generic.List`1[System.String]	True	11	0	1230.6713	615.8393	1	20	11	ELIARQIVSDS	1.9973	2.2195	61.21	28170	9.820986	1230.668842
2	0.5978641656683358	0.5429	20171209_iBAQ_liver_1000ng_01	K	-	System.Collections.Generic.List`1[System.String]	True	12	0	1439.6571	720.3322	1	22	16	AADFPQELFSWE	6.4793	2.5998	112.05	57234	15.611278	1439.647772
2	0.5406953985281292	0.5429	20171209_iBAQ_liver_1000ng_01	K	-	System.Collections.Generic.List`1[System.String]	True	12	0	1439.6515	720.3294	1	22	12	AADFPQELFSWE	2.5895	2.5765	111.46	56990	15.320588	1439.647772
2	0.5312455886737704	0.5003	20171209_iBAQ_liver_1000ng_01	K	-	System.Collections.Generic.List`1[System.String]	True	12	0	1439.6571	720.3322	1	22	15	AADFPQELFSWE	6.4793	2.6808	111.75	57111	10.855405	1439.647772
2	0.48161999969043745	0.4839	20171209_iBAQ_liver_1000ng_01	K	-	System.Collections.Generic.List`1[System.String]	True	12	0	1439.6487	720.328	1	22	13	AADFPQELFSWE	0.6446	2.3815	111.18	56860	10.89774	1439.647772
2	0.43102432687529796	0.45	20171209_iBAQ_liver_1000ng_01	K	-	System.Collections.Generic.List`1[System.String]	True	12	0	1439.6489	720.3281	1	22	12	AADFPQELFSWE	0.7835	2.2782	110.88	56715	11.939104	1439.647772
2	0.35584162288609084	0.3847	20171209_iBAQ_liver_1000ng_01	K	-	System.Collections.Generic.List`1[System.String]	True	12	0	1439.6509	720.3291	1	22	11	AADFPQELFSWE	2.1727	2.1316	110.6	56597	10.572918	1439.647772
2	0.5970114756647776	0.6285	20171209_iBAQ_liver_1000ng_01	K	E	System.Collections.Generic.List`1[System.String]	False	17	0	2071.9305	1036.4689	1	32	15	RYTMGDAPDFDRSQWLN	0.6998	2.0623	71.67	34623	16.805261	2071.92905
2	0.5967001226460223	0.5207	20171209_iBAQ_liver_1000ng_01	K	-	System.Collections.Generic.List`1[System.String]	True	11	0	1106.6209	553.8141	1	20	15	VGISLLSSPHP	0.4202	2.8982	72.96	35422	10.119159	1106.620435
2	0.5963110003889648	0.5594	20171209_iBAQ_liver_1000ng_01	A	T	System.Collections.Generic.List`1[System.String]	False	13	0	1390.7189	695.8631	1	24	15	GTIQTSVQEVNSK	1.1872	2.9733	45.49	18509	17.636779	1390.717249
2	0.5954018997921942	0.5287	20171209_iBAQ_liver_1000ng_01	N	A	System.Collections.Generic.List`1[System.String]	False	9	0	1074.5045	537.7559	1	16	12	SFAHLPDCK	0.7566	2.3403	46.28	18990	13.896721	1074.503687
2	0.5953647802429008	0.5615	20171209_iBAQ_liver_1000ng_01	A	E	System.Collections.Generic.List`1[System.String]	False	12	0	1390.6917	695.8495	1	22	14	MLAAQDVAQRCK	-0.9067	2.6327	41.64	16228	9.567015	1390.692961
2	0.5949388927078944	0.5832	20171209_iBAQ_liver_1000ng_01	S	I	System.Collections.Generic.List`1[System.String]	True	15	0	1656.8519	828.9296	1	28	15	TFSQYTVVDDIAVAK	2.3967	3.0391	77.11	37998	22.718366	1656.847929
2	0.5946264433694638	0.5583	20171209_iBAQ_liver_1000ng_01	T	H	System.Collections.Generic.List`1[System.String]	True	14	0	1613.8243	807.4158	1	26	16	SLELFMYLNEVAGK	-0.0353	3.1308	103.64	53318	15.746532	1613.824357
2	0.594330667768786	0.5664	20171209_iBAQ_liver_1000ng_01	A	L	System.Collections.Generic.List`1[System.String]	True	16	0	1751.8961	876.4517	1	30	18	VDLPGQQPVSEQAQQK	2.1959	3.1745	49.53	20938	17.159383	1751.892253
2	0.5942297003585836	0.5994	20171209_iBAQ_liver_1000ng_01	K	E	System.Collections.Generic.List`1[System.String]	True	17	0	2002.9089	1001.9581	1	32	15	ETVVTSTTEPSRCEYLM	-0.3575	2.9945	65.67	30928	14.459868	2002.909616
2	0.5939019801417532	0.4831	20171209_iBAQ_liver_1000ng_01	K	Q	System.Collections.Generic.List`1[System.String]	False	10	0	1149.5995	575.3034	1	18	15	PGMEQYLLAK	1.9511	3.2668	68.88	32905	13.855291	1149.597257
2	0.5936020646332832	0.5615	20171209_iBAQ_liver_1000ng_01	K	G	System.Collections.Generic.List`1[System.String]	True	13	0	1461.8565	731.4319	1	24	15	PLPFLGTILAYQK	1.3585	2.7967	102.16	52522	16.238006	1460.851164
2	0.5564085403954875	0.5359	20171209_iBAQ_liver_1000ng_01	K	G	System.Collections.Generic.List`1[System.String]	True	13	0	1460.8549	730.9311	1	24	15	PLPFLGTILAYQK	2.5574	2.6635	102.14	52515	14.848335	1460.851164
2	0.5935562749446497	0.4989	20171209_iBAQ_liver_1000ng_01	K	N	System.Collections.Generic.List`1[System.String]	True	9	0	1053.5241	527.2657	1	16	13	PFDAFTDLK	-0.9853	2.6339	73.99	36061	12.402088	1053.525138
2	0.5934805489822158	0.5947	20171209_iBAQ_liver_1000ng_01	K	S	System.Collections.Generic.List`1[System.String]	True	17	0	1812.8785	906.9429	1	32	15	DQVAYSDASPFLVLSEA	2.9583	3.2832	111.53	57021	18.9828	1811.869787
2	0.4304713079065713	0.4649	20171209_iBAQ_liver_1000ng_01	K	S	System.Collections.Generic.List`1[System.String]	True	17	0	1811.8765	906.4419	1	32	15	DQVAYSDASPFLVLSEA	3.705	2.7503	111.45	56987	12.345335	1811.869787
2	0.5927263383048785	0.5253	20171209_iBAQ_liver_1000ng_01	K	T	System.Collections.Generic.List`1[System.String]	False	12	0	1181.6361	591.3217	1	22	16	PLVLCGPPGSGK	1.184	3.0027	57.22	25675	13.142566	1181.634701
2	0.592530812022232	0.5841	20171209_iBAQ_liver_1000ng_01	K	S	System.Collections.Generic.List`1[System.String]	True	14	0	1569.6973	785.3523	1	26	14	ECLACRGAAAVFNM	0.1548	2.7439	75.74	37152	14.056309	1569.697057
2	0.5923459641748009	0.542	20171209_iBAQ_liver_1000ng_01	L	F	System.Collections.Generic.List`1[System.String]	False	10	0	1050.5101	525.7587	1	18	12	AAAGVEFEEK	-0.1104	2.7482	46.16	18915	13.107475	1050.510216
2	0.5923351455233271	0.5743	20171209_iBAQ_liver_1000ng_01	F	F	System.Collections.Generic.List`1[System.String]	False	15	0	1733.8559	867.4316	1	28	16	MFIQTQDTPNPNSLK	1.8473	2.9591	64.14	29977	15.767439	1733.852697
2	0.59202644248082	0.5583	20171209_iBAQ_liver_1000ng_01	K	T	System.Collections.Generic.List`1[System.String]	False	13	0	1375.7229	688.3651	1	24	15	PYIQVDIGGGQTK	0.9406	2.8657	63.64	29667	11.390708	1375.721606
2	0.5486234966539638	0.5329	20171209_iBAQ_liver_1000ng_01	K	T	System.Collections.Generic.List`1[System.String]	False	13	0	1375.7219	688.3646	1	24	14	PYIQVDIGGGQTK	0.2137	2.8786	63.92	29843	11.551666	1375.721606
2	0.5915822899632711	0.5651	20171209_iBAQ_liver_1000ng_01	K	S	System.Collections.Generic.List`1[System.String]	True	13	0	1380.6175	690.8124	1	24	15	VTSSGTSTTHRSC	0.2072	2.5586	24.37	6659	14.657158	1380.617214
2	0.5909702942075843	0.6032	20171209_iBAQ_liver_1000ng_01	K	-	System.Collections.Generic.List`1[System.String]	True	16	0	1573.8045	787.4059	1	30	14	GGKPEPPAMPQPVPTA	0.1334	2.6847	58.21	26289	14.471362	1573.80429
2	0.5701102524027615	0.5817	20171209_iBAQ_liver_1000ng_01	K	-	System.Collections.Generic.List`1[System.String]	True	16	0	1573.8069	787.4071	1	30	15	GGKPEPPAMPQPVPTA	1.6584	2.654	57.93	26118	17.995413	1573.80429
2	0.4576429464847118	0.5264	20171209_iBAQ_liver_1000ng_01	K	-	System.Collections.Generic.List`1[System.String]	True	16	0	1589.7993	795.4033	1	30	11	GGKPEPPAM[15.9949]PQPVPTA	0.0692	2.0546	58.1	26225	11.999058	1589.79919
2	0.5906253016473314	0.5592	20171209_iBAQ_liver_1000ng_01	K	G	System.Collections.Generic.List`1[System.String]	False	14	0	1631.8211	816.4142	1	26	16	LVEQCSLPFLPTPM	2.4151	3.0322	106.94	54918	11.426748	1631.817159
2	0.5891372237644961	0.6149	20171209_iBAQ_liver_1000ng_01	Q	E	System.Collections.Generic.List`1[System.String]	True	16	0	1811.7965	906.4019	1	30	13	SMFAPPDTSDMEAVWK	-0.7639	2.4655	87.02	43948	18.049117	1811.797884
2	0.5883064810771987	0.5164	20171209_iBAQ_liver_1000ng_01	K	-	System.Collections.Generic.List`1[System.String]	False	10	0	1105.5451	553.2762	1	18	14	VMVHDPHSLA	-0.7146	2.3503	43.46	17285	13.430248	1105.54589
2	0.5873995923120109	0.5533	20171209_iBAQ_liver_1000ng_01	T	S	System.Collections.Generic.List`1[System.String]	True	16	0	1232.5979	616.8026	1	30	18	SGGGGGGGLGSGGSIR	0.0795	3.4924	39.47	14968	11.081143	1232.597802
2	0.5871270413908956	0.4994	20171209_iBAQ_liver_1000ng_01	K	P	System.Collections.Generic.List`1[System.String]	False	10	0	1210.6571	605.8322	1	18	14	FQEHIIQAPK	-0.6468	3.013	48.62	20390	9.254292	1210.657883
2	0.5868038128846217	0.5611	20171209_iBAQ_liver_1000ng_01	N	K	System.Collections.Generic.List`1[System.String]	True	12	0	1346.8055	673.9064	1	22	13	SFVQVVLNSLIK	0.9556	2.8408	113.7	58005	12.200091	1346.804213
2	0.5858383558065822	0.5186	20171209_iBAQ_liver_1000ng_01	K	A	System.Collections.Generic.List`1[System.String]	False	9	0	1087.5803	544.2938	1	16	12	PQYVDQIPK	1.8978	2.4544	51.41	22083	12.600598	1087.578236
2	0.5849488853478257	0.5577	20171209_iBAQ_liver_1000ng_01	K	P	System.Collections.Generic.List`1[System.String]	True	13	0	1323.6299	662.3186	1	24	15	TLTSGGHAEHEGK	0.8552	2.6586	26.36	7639	12.230365	1323.628768
2	0.5842213568158733	0.5613	20171209_iBAQ_liver_1000ng_01	M	R	System.Collections.Generic.List`1[System.String]	False	12	0	1462.6581	731.8327	1	22	13	LLEYTDSSYDEK	-0.2031	2.729	54.74	24147	16.298419	1462.658397
2	0.5836402470063319	0.5816	20171209_iBAQ_liver_1000ng_01	K	G	System.Collections.Generic.List`1[System.String]	True	14	0	1732.7767	866.892	1	26	14	HQHVFDETTLNNFM	1.1075	2.6014	75.32	36885	14.53295	1732.774781
2	0.5836313442559516	0.6181	20171209_iBAQ_liver_1000ng_01	A	K	System.Collections.Generic.List`1[System.String]	True	19	0	1623.7945	812.4009	1	36	13	APGSAAPAAGSAPAAAEEK	-1.7182	2.8202	38.36	14334	23.902921	1623.79729
2	0.5833086497495771	0.569	20171209_iBAQ_liver_1000ng_01	M	W	System.Collections.Generic.List`1[System.String]	True	16	0	1788.9485	894.9779	1	30	16	FIPTLLNQGTTAQQEK	-0.3019	3.3121	70.99	34206	18.778785	1788.94904
2	0.5828032905193651	0.5854	20171209_iBAQ_liver_1000ng_01	K	P	System.Collections.Generic.List`1[System.String]	True	16	0	1986.9887	993.998	1	30	16	WKPPMIDNPNYQGIWK	-0.385	2.5823	77.86	38453	15.66702	1986.989465
2	0.5825753600371907	0.5542	20171209_iBAQ_liver_1000ng_01	K	S	System.Collections.Generic.List`1[System.String]	True	15	0	1725.8456	863.4264	1	28	17	GSFSEQGINEFLREL	0.788	3.0912	103.06	52987	22.851898	1725.84424
2	0.553193572354996	0.5459	20171209_iBAQ_liver_1000ng_01	K	S	System.Collections.Generic.List`1[System.String]	True	15	0	1726.8467	863.927	1	28	15	GSFSEQGINEFLREL	-0.5154	3.1518	103.07	52995	13.5007	1725.84424
2	0.5816664717491186	0.6453	20171209_iBAQ_liver_1000ng_01	R	-	System.Collections.Generic.List`1[System.String]	False	22	0	2520.2774	1260.6423	1	42	13	RFRTIDIEPDIETLLSQQSGNS	0.1698	2.181	90.69	46158	15.234328	2519.273622
2	0.5814685264485532	0.5617	20171209_iBAQ_liver_1000ng_01	K	S	System.Collections.Generic.List`1[System.String]	True	13	0	1346.6263	673.8168	1	24	14	ALNVEPDGTGLTC	0.4805	2.7979	68.2	32486	10.538366	1346.625653
2	0.5813033365295133	0.5453	20171209_iBAQ_liver_1000ng_01	A	D	System.Collections.Generic.List`1[System.String]	False	11	0	1279.5661	640.2867	1	20	13	EDVQETDTSQK	0.9917	2.5978	28.38	8704	14.207073	1279.564831
2	0.5629253457004842	0.5453	20171209_iBAQ_liver_1000ng_01	A	D	System.Collections.Generic.List`1[System.String]	False	11	0	1279.5671	640.2872	1	20	12	EDVQETDTSQK	1.7733	2.5607	28.66	8854	13.471921	1279.564831
2	0.5470209340427136	0.558	20171209_iBAQ_liver_1000ng_01	A	D	System.Collections.Generic.List`1[System.String]	False	11	0	1279.5677	640.2875	1	20	11	EDVQETDTSQK	2.2422	2.1537	28.94	9008	12.182356	1279.564831
2	0.5805424901719485	0.5884	20171209_iBAQ_liver_1000ng_01	A	S	System.Collections.Generic.List`1[System.String]	True	16	0	1614.8851	807.9462	1	30	14	SLVTGSAPSQAVLWAK	0.0725	2.9429	73.82	35950	18.272261	1614.884983
2	0.5802505428342134	0.5843	20171209_iBAQ_liver_1000ng_01	K	P	System.Collections.Generic.List`1[System.String]	False	15	0	1575.7839	788.3956	1	28	14	TGRVMLGETNPADSK	2.772	2.841	43.92	17557	16.031918	1575.779532
2	0.39230877304062883	0.4046	20171209_iBAQ_liver_1000ng_01	K	P	System.Collections.Generic.List`1[System.String]	False	15	0	1575.7789	788.3931	1	28	15	TGRVMLGETNPADSK	-0.4011	2.72	43.64	17396	8.368773	1575.779532
2	0.5797429222417129	0.5324	20171209_iBAQ_liver_1000ng_01	K	-	System.Collections.Generic.List`1[System.String]	True	12	0	1347.7319	674.3696	1	22	15	TLESSIQGLRIM	1.3638	2.8178	84.28	42332	10.637457	1347.730062
2	0.5795601640659687	0.5807	20171209_iBAQ_liver_1000ng_01	K	G	System.Collections.Generic.List`1[System.String]	True	16	0	1965.8753	983.4413	1	30	15	ESVELPLTHPEYYEEM	-1.6975	3.0074	83.53	41871	15.53588	1965.878637
2	0.5789393019453346	0.5684	20171209_iBAQ_liver_1000ng_01	K	S	System.Collections.Generic.List`1[System.String]	False	16	0	1853.9089	927.4581	1	30	16	YRSVSAFAPICNPVLC	2.8162	3.2767	82.3	41134	26.734933	1853.903679
2	0.5786594359423703	0.5593	20171209_iBAQ_liver_1000ng_01	A	V	System.Collections.Generic.List`1[System.String]	False	10	0	1160.5599	580.7836	1	18	11	MMNPSLPGWK	0.6919	2.3101	70.62	33982	16.317767	1160.559097
2	0.5786573782267486	0.5739	20171209_iBAQ_liver_1000ng_01	K	A	System.Collections.Generic.List`1[System.String]	True	17	0	1906.8483	953.9278	1	32	16	EVESVTPEHCIFASNTS	-0.2255	3.3171	63.63	29663	19.839498	1906.84873
2	0.577901279522435	0.5263	20171209_iBAQ_liver_1000ng_01	Q	L	System.Collections.Generic.List`1[System.String]	False	11	0	1199.6265	600.3169	1	20	14	SLVEAQPNVDK	-0.1192	2.6515	45.7	18641	13.137477	1199.626643
2	0.5778292365014422	0.5768	20171209_iBAQ_liver_1000ng_01	K	S	System.Collections.Generic.List`1[System.String]	True	13	0	1476.6259	738.8166	1	24	13	DSGRDYVSQFESS	1.4614	2.5227	61.75	28508	12.982601	1476.623742
2	0.5773926172192189	0.5197	20171209_iBAQ_liver_1000ng_01	K	G	System.Collections.Generic.List`1[System.String]	False	12	0	1342.7333	671.8703	1	22	16	ELSEIAQRIVAN	0.5921	2.6775	70.12	33667	12.848527	1342.732505
2	0.4953896293225002	0.48	20171209_iBAQ_liver_1000ng_01	K	G	System.Collections.Generic.List`1[System.String]	False	12	0	1343.7363	672.3718	1	22	14	ELSEIAQRIVAN	0.3312	2.52	70.13	33676	9.234633	1342.732505
2	0.5773663089552356	0.5327	20171209_iBAQ_liver_1000ng_01	K	P	System.Collections.Generic.List`1[System.String]	False	15	0	1761.9093	881.4583	1	28	18	EEVVTIDTWMQGLLK	0.0857	3.4956	107.84	55335	14.89432	1761.909149
2	0.5772051527240637	0.5324	20171209_iBAQ_liver_1000ng_01	A	L	System.Collections.Generic.List`1[System.String]	True	10	0	1226.6303	613.8188	1	18	13	HMQEEGVIRK	-0.5845	2.1226	33.04	11313	4.41455	1226.631017
2	0.5766107945853096	0.5379	20171209_iBAQ_liver_1000ng_01	M	R	System.Collections.Generic.List`1[System.String]	True	14	0	1440.7737	720.8905	1	26	17	GPPDPILGVTEAFK	0.2728	2.9517	87.86	44461	20.875252	1440.773307
2	0.5707302996569269	0.538	20171209_iBAQ_liver_1000ng_01	M	R	System.Collections.Generic.List`1[System.String]	True	14	0	1440.7697	720.8885	1	26	17	GPPDPILGVTEAFK	-2.5035	2.8144	88.13	44616	10.243165	1440.773307
2	0.29766246775333344	0.3298	20171209_iBAQ_liver_1000ng_01	M	R	System.Collections.Generic.List`1[System.String]	True	14	0	1440.7625	720.8849	1	26	12	GPPDPILGVTEAFK	-7.5009	2.074	87.58	44294	6.585672	1440.773307
2	0.5764300743405748	0.5671	20171209_iBAQ_liver_1000ng_01	D	V	System.Collections.Generic.List`1[System.String]	True	16	0	1555.7389	778.3731	1	30	16	SFGDLSSASAIMGNAK	-2.0466	3.2084	75.4	36938	11.531089	1555.742084
2	0.5761160765921896	0.5193	20171209_iBAQ_liver_1000ng_01	K	P	System.Collections.Generic.List`1[System.String]	False	18	0	1752.0391	876.5232	1	34	24	IGGIGTVPVGRVETGVLK	0.7448	3.5058	67.71	32177	12.096322	1752.037795
2	0.2986094952937573	0.3162	20171209_iBAQ_liver_1000ng_01	K	P	System.Collections.Generic.List`1[System.String]	False	18	0	1752.0349	876.5211	1	34	15	IGGIGTVPVGRVETGVLK	-1.6524	2.5988	67.99	32351	5.610292	1752.037795
2	0.5758390654886232	0.5321	20171209_iBAQ_liver_1000ng_01	K	I	System.Collections.Generic.List`1[System.String]	False	11	0	1203.6581	602.3327	1	20	13	AAVIRLGLMEM	-0.5915	2.938	90.21	45856	9.81731	1203.658812
2	0.575194435721886	0.5307	20171209_iBAQ_liver_1000ng_01	K	G	System.Collections.Generic.List`1[System.String]	False	12	0	1233.6657	617.3365	1	22	15	PVGMGGTFIVQK	-0.2472	2.6971	64.55	30227	13.584399	1233.666005
2	0.5750762247268548	0.5381	20171209_iBAQ_liver_1000ng_01	M	Y	System.Collections.Generic.List`1[System.String]	False	11	0	1201.6181	601.3127	1	20	13	VNDGVEDLRGK	0.7981	2.6752	39.58	15038	12.674478	1201.617141
2	0.5749842234716317	0.5259	20171209_iBAQ_liver_1000ng_01	Y	G	System.Collections.Generic.List`1[System.String]	True	12	0	1233.6717	617.3395	1	22	15	STITEVALQSGK	2.5874	2.9879	55.96	24901	17.009694	1233.668508
2	0.5749026430189533	0.5023	20171209_iBAQ_liver_1000ng_01	M	V	System.Collections.Generic.List`1[System.String]	True	12	0	1182.6507	591.829	1	22	17	VLGHEAAGTVTK	2.5257	2.7919	35.23	12554	9.820986	1182.647713
2	0.46910480954041733	0.3842	20171209_iBAQ_liver_1000ng_01	M	V	System.Collections.Generic.List`1[System.String]	True	12	0	1182.6491	591.8282	1	22	18	VLGHEAAGTVTK	1.1728	3.1912	35.51	12716	16.240263	1182.647713
2	0.5743950122308261	0.5878	20171209_iBAQ_liver_1000ng_01	K	N	System.Collections.Generic.List`1[System.String]	False	12	0	1531.7431	766.3752	1	22	11	VLVWPVDYSHWM	1.8717	2.3224	103.33	53134	17.012136	1531.740233
2	0.574318586367599	0.4964	20171209_iBAQ_liver_1000ng_01	K	-	System.Collections.Generic.List`1[System.String]	True	11	0	1281.7387	641.373	1	20	16	VLMTQQPRPVL	3.0786	2.5536	64.32	30081	12.096322	1281.734754
2	0.573879322435921	0.5377	20171209_iBAQ_liver_1000ng_01	M	K	System.Collections.Generic.List`1[System.String]	True	10	0	1189.5859	595.2966	1	18	12	EHTQAVDYVK	0.9432	2.3991	38.22	14257	12.272212	1189.584778
2	0.5735395047935239	0.4839	20171209_iBAQ_liver_1000ng_01	Q	G	System.Collections.Generic.List`1[System.String]	False	9	0	1015.4897	508.2485	1	16	13	MADHSDVLK	1.9626	2.6158	36.73	13427	12.052494	1015.487707
2	0.5720100136987756	0.4992	20171209_iBAQ_liver_1000ng_01	K	D	System.Collections.Generic.List`1[System.String]	False	9	0	992.5429	496.7751	1	16	12	PNTSYIIGK	1.7914	2.7677	50.02	21234	14.034911	992.541122
2	0.5718154198450102	0.5564	20171209_iBAQ_liver_1000ng_01	K	A	System.Collections.Generic.List`1[System.String]	True	14	0	1690.9084	845.9578	1	26	15	PEPQIYNFLLDTLK	1.9812	2.8985	107.47	55161	16.119096	1690.90505
2	0.5372675149283943	0.5319	20171209_iBAQ_liver_1000ng_01	K	A	System.Collections.Generic.List`1[System.String]	True	14	0	1691.9178	846.4625	1	26	15	PEPQIYNFLLDTLK	5.5558	2.8785	107.48	55165	12.47526	1690.90505
2	0.43009465729107044	0.4594	20171209_iBAQ_liver_1000ng_01	K	A	System.Collections.Generic.List`1[System.String]	True	14	0	1692.9177	846.9625	1	26	13	PEPQIYNFLLDTLK	3.5146	2.506	107.65	55247	6.475973	1690.90505
2	0.5709984335117019	0.5723	20171209_iBAQ_liver_1000ng_01	K	-	System.Collections.Generic.List`1[System.String]	False	16	0	1740.8563	870.9318	1	30	15	FGIRTPFTTSGSLENN	0.6669	3.0405	77.45	38199	20.776667	1740.855139
2	0.5705615991026748	0.4848	20171209_iBAQ_liver_1000ng_01	A	I	System.Collections.Generic.List`1[System.String]	False	14	0	1567.7353	784.3713	1	26	20	EEASSTGRNFNVEK	0.3891	3.7926	37.95	14108	10.180559	1567.73469
2	0.31599795432521255	0.3506	20171209_iBAQ_liver_1000ng_01	A	I	System.Collections.Generic.List`1[System.String]	False	14	0	1567.7351	784.3712	1	26	9	EEASSTGRNFNVEK	0.2615	2.4696	38.24	14266	6.812445	1567.73469
2	0.5686887324168663	0.5518	20171209_iBAQ_liver_1000ng_01	A	Y	System.Collections.Generic.List`1[System.String]	True	14	0	1599.7771	800.3922	1	26	15	SLVEPDFVMTDFAK	-2.0765	2.9951	90.28	45897	13.576494	1598.777072
2	0.5684649702528352	0.5718	20171209_iBAQ_liver_1000ng_01	A	T	System.Collections.Generic.List`1[System.String]	True	14	0	1492.8279	746.9176	1	26	13	SLSPETSLFIIASK	1.4489	2.846	88.01	44553	13.284882	1492.825737
2	0.5682496505683293	0.5908	20171209_iBAQ_liver_1000ng_01	K	A	System.Collections.Generic.List`1[System.String]	False	19	0	2000.1275	1000.5674	1	36	15	VLSMAPGLTSVEIIPFRVA	1.3019	3.0533	106	54452	17.0495	2000.124896
2	0.5680141584830706	0.5208	20171209_iBAQ_liver_1000ng_01	M	F	System.Collections.Generic.List`1[System.String]	False	16	0	1649.8406	825.4239	1	30	21	SVLMGANIASEVAEEK	4.9017	3.1798	74.4	36319	19.000499	1647.825813
2	0.4753034013805869	0.484	20171209_iBAQ_liver_1000ng_01	M	F	System.Collections.Generic.List`1[System.String]	False	16	0	1648.8321	824.9197	1	30	17	SVLMGANIASEVAEEK	1.7813	2.6872	74.38	36307	16.118096	1647.825813
2	0.4258053268598858	0.4659	20171209_iBAQ_liver_1000ng_01	M	F	System.Collections.Generic.List`1[System.String]	False	16	0	1647.8362	824.4217	1	30	14	SVLMGANIASEVAEEK	6.3034	2.6	74.39	36312	9.079312	1647.825813
2	0.5677485059465945	0.5612	20171209_iBAQ_liver_1000ng_01	K	E	System.Collections.Generic.List`1[System.String]	True	12	0	1354.6689	677.8381	1	22	13	DHLLIPVSNSEM	1.3081	2.3035	77.78	38401	13.711151	1354.667128
2	0.56320243859628	0.5437	20171209_iBAQ_liver_1000ng_01	K	E	System.Collections.Generic.List`1[System.String]	True	12	0	1355.6739	678.3406	1	22	14	DHLLIPVSNSEM	2.5242	2.3909	77.78	38402	14.502676	1354.667128
2	0.5674168065323695	0.5361	20171209_iBAQ_liver_1000ng_01	K	A	System.Collections.Generic.List`1[System.String]	False	13	0	1430.6487	715.828	1	24	15	NAIHTYTQAGSHM	0.4033	2.9599	43.18	17110	26.512606	1430.648123
2	0.5666026681096679	0.594	20171209_iBAQ_liver_1000ng_01	K	A	System.Collections.Generic.List`1[System.String]	True	15	0	1504.7293	752.8683	1	28	12	TPVGFIGLGNMGNPM	0.4107	2.5303	99.95	51339	10.654264	1504.728682
2	0.5460733994883744	0.5657	20171209_iBAQ_liver_1000ng_01	K	A	System.Collections.Generic.List`1[System.String]	True	15	0	1506.7293	753.8683	1	28	14	TPVGFIGLGNMGNPM	-4.0366	2.5342	99.81	51259	17.664559	1504.728682
2	0.4969524433795651	0.5451	20171209_iBAQ_liver_1000ng_01	K	A	System.Collections.Generic.List`1[System.String]	True	15	0	1505.7319	753.3696	1	28	11	TPVGFIGLGNMGNPM	-0.0877	2.3924	99.86	51287	15.481519	1504.728682
2	0.3529420187434289	0.4155	20171209_iBAQ_liver_1000ng_01	K	A	System.Collections.Generic.List`1[System.String]	True	15	0	1507.7251	754.3662	1	28	12	TPVGFIGLGNMGNPM	-9.0414	1.9676	99.82	51268	6.522493	1504.728682
2	0.5655394406620785	0.5228	20171209_iBAQ_liver_1000ng_01	K	L	System.Collections.Generic.List`1[System.String]	True	10	0	1186.5881	593.7977	1	18	12	DNLEALQRPM	-0.3228	2.6681	62.24	28810	12.411868	1186.588483
2	0.5646158175559158	0.5692	20171209_iBAQ_liver_1000ng_01	K	-	System.Collections.Generic.List`1[System.String]	False	14	0	1677.8031	839.4052	1	26	15	EPELLEPIPYEFMA	-2.9431	2.2337	114.5	58380	16.013736	1677.808038
2	0.5023322395020228	0.5323	20171209_iBAQ_liver_1000ng_01	K	-	System.Collections.Generic.List`1[System.String]	False	14	0	1677.81	839.4086	1	26	13	EPELLEPIPYEFMA	1.1694	2.2661	114.78	58526	15.879079	1677.808038
2	0.4683241720111223	0.5005	20171209_iBAQ_liver_1000ng_01	K	-	System.Collections.Generic.List`1[System.String]	False	14	0	1677.8106	839.4089	1	26	13	EPELLEPIPYEFMA	1.527	2.3	115.08	58652	12.811209	1677.808038
2	0.4470170184481033	0.4976	20171209_iBAQ_liver_1000ng_01	K	-	System.Collections.Generic.List`1[System.String]	False	14	0	1678.8128	839.91	1	26	12	EPELLEPIPYEFMA	0.8411	2.0197	114.78	58525	10.063656	1677.808038
2	0.3935622682337367	0.4515	20171209_iBAQ_liver_1000ng_01	K	-	System.Collections.Generic.List`1[System.String]	False	14	0	1679.8145	840.4109	1	26	11	EPELLEPIPYEFMA	-0.1417	1.968	114.78	58527	9.79553	1677.808038
2	0.335709570717419	0.4133	20171209_iBAQ_liver_1000ng_01	K	-	System.Collections.Generic.List`1[System.String]	False	14	0	1678.8124	839.9098	1	26	9	EPELLEPIPYEFMA	0.6028	1.6128	115.06	58641	6.419175	1677.808038
2	0.5645553387413846	0.5507	20171209_iBAQ_liver_1000ng_01	K	P	System.Collections.Generic.List`1[System.String]	False	12	0	1341.7073	671.3573	1	22	13	ESNTVFSFLGLK	1.794	2.5837	98.58	50562	15.961092	1341.704893
2	0.5080470266664903	0.5148	20171209_iBAQ_liver_1000ng_01	K	P	System.Collections.Generic.List`1[System.String]	False	12	0	1342.7098	671.8585	1	22	12	ESNTVFSFLGLK	1.1596	2.5386	98.58	50563	13.290782	1341.704893
2	0.5643413876958873	0.5463	20171209_iBAQ_liver_1000ng_01	K	I	System.Collections.Generic.List`1[System.String]	False	15	0	1477.7099	739.3586	1	28	17	AGFAGDDAPRAVFPS	1.9496	2.8239	69.04	33003	16.302018	1477.707019
2	0.5639216146607667	0.5371	20171209_iBAQ_liver_1000ng_01	K	A	System.Collections.Generic.List`1[System.String]	True	12	0	1441.6496	721.3284	1	22	14	NPVNYFAEVEQM	-0.0985	2.58	94.74	48492	13.576494	1440.646392
2	0.4935536727206492	0.5367	20171209_iBAQ_liver_1000ng_01	K	A	System.Collections.Generic.List`1[System.String]	True	12	0	1440.6479	720.8276	1	22	9	NPVNYFAEVEQM	1.0468	2.3182	95.01	48642	13.443947	1440.646392
2	0.47177379697908994	0.5236	20171209_iBAQ_liver_1000ng_01	K	A	System.Collections.Generic.List`1[System.String]	True	12	0	1440.6462	720.8267	1	22	9	NPVNYFAEVEQM	-0.1333	2.1153	94.72	48482	10.268771	1440.646392
2	0.5632916697478203	0.4946	20171209_iBAQ_liver_1000ng_01	K	F	System.Collections.Generic.List`1[System.String]	False	10	0	1102.6275	551.8174	1	18	14	PVYKPGQSVK	1.7948	2.4251	35.06	12454	10.964804	1102.625521
2	0.5626813291285869	0.5197	20171209_iBAQ_liver_1000ng_01	A	K	System.Collections.Generic.List`1[System.String]	True	11	0	1419.6343	710.3208	1	20	14	CVENSSYYNRK	1.525	2.4728	33.62	11643	14.142627	1419.632135
2	0.5623738541773324	0.5923	20171209_iBAQ_liver_1000ng_01	K	C	System.Collections.Generic.List`1[System.String]	True	17	0	1914.8493	957.9283	1	32	15	DDNPSLPPFERPEAEAM	-2.36	2.3568	76.89	37865	16.775876	1914.853819
2	0.5620760007432662	0.6053	20171209_iBAQ_liver_1000ng_01	K	-	System.Collections.Generic.List`1[System.String]	True	17	0	1639.7409	820.3741	1	32	13	EAAVAAHGTEPVSSPCG	1.7338	2.3067	42.71	16841	14.182236	1639.738057
2	0.5614591844497336	0.5576	20171209_iBAQ_liver_1000ng_01	A	R	System.Collections.Generic.List`1[System.String]	False	13	0	1384.6955	692.8514	1	24	14	SSEAPPLVNEDVK	0.0354	2.3492	52.66	22861	16.41785	1384.695451
2	0.561446431502124	0.5197	20171209_iBAQ_liver_1000ng_01	K	E	System.Collections.Generic.List`1[System.String]	True	14	0	1549.8521	775.4297	1	26	18	AAAQTLERFVSILM	7.3717	3.0315	112.04	57228	16.98798	1549.840675
2	0.5609180281131886	0.5187	20171209_iBAQ_liver_1000ng_01	K	A	System.Collections.Generic.List`1[System.String]	True	15	0	1601.8263	801.4168	1	28	19	PMGVNAAEVREMVAK	7.798	3.4139	64.89	30437	16.687257	1601.813809
2	0.5597191037001824	0.5999	20171209_iBAQ_liver_1000ng_01	R	-	System.Collections.Generic.List`1[System.String]	True	19	0	2098.1697	1049.5885	1	36	12	SRNITYLPAGQSVLLQLPQ	1.9946	2.9509	89.2	45259	11.835889	2098.165515
2	0.5585443595741382	0.5677	20171209_iBAQ_liver_1000ng_01	K	V	System.Collections.Generic.List`1[System.String]	False	17	0	1815.9473	908.4773	1	32	15	DTLTSRPAQGVITTLEN	1.4411	3.1843	72.34	35036	18.480431	1815.944683
2	0.5578916320571785	0.5251	20171209_iBAQ_liver_1000ng_01	K	S	System.Collections.Generic.List`1[System.String]	True	11	0	1116.6209	558.8141	1	20	13	GAAVALNIRTM	1.3532	2.6556	67.23	31884	13.641557	1116.619389
2	0.5578009389474347	0.5538	20171209_iBAQ_liver_1000ng_01	Q	Y	System.Collections.Generic.List`1[System.String]	False	16	0	1753.8763	877.4418	1	30	15	DINQEVYNFLATAGAK	0.4328	3.4091	103.07	52992	14.353365	1753.875541
2	0.5574977639584219	0.529	20171209_iBAQ_liver_1000ng_01	K	A	System.Collections.Generic.List`1[System.String]	True	14	0	1556.7755	778.8914	1	26	16	GLQTSQDARFYALS	3.31	3.2613	67.28	31917	17.295751	1556.770347
2	0.5567790035124199	0.5539	20171209_iBAQ_liver_1000ng_01	A	R	System.Collections.Generic.List`1[System.String]	False	19	0	2098.1621	1049.5847	1	36	19	FLIAVVVPDVESLPSWAQK	1.8092	3.3606	107.53	55191	16.4762	2098.158304
2	0.5565521674817	0.5311	20171209_iBAQ_liver_1000ng_01	K	A	System.Collections.Generic.List`1[System.String]	False	11	0	1195.5843	598.2958	1	20	13	DLLTAVESYAN	0.1598	2.3678	102.58	52736	13.107475	1195.584109
2	0.5553649039567297	0.5814	20171209_iBAQ_liver_1000ng_01	K	A	System.Collections.Generic.List`1[System.String]	True	16	0	1743.7661	872.3867	1	30	14	HDPSLQPWSASYDPGS	2.9792	2.5188	69.9	33534	17.125954	1743.760905
2	0.5548212458517553	0.5684	20171209_iBAQ_liver_1000ng_01	K	E	System.Collections.Generic.List`1[System.String]	True	17	0	1929.9705	965.4889	1	32	14	PVTSRPQSSEMLEQNVK	0.3358	3.2376	46.05	18855	16.969067	1929.969852
2	0.5541542691548094	0.5858	20171209_iBAQ_liver_1000ng_01	K	I	System.Collections.Generic.List`1[System.String]	True	14	0	1392.6549	696.8311	1	26	12	AFVTHGGANGVYEA	0.4631	2.2197	51.92	22404	13.56865	1392.654255
2	0.553884899717926	0.5171	20171209_iBAQ_liver_1000ng_01	K	V	System.Collections.Generic.List`1[System.String]	True	10	0	1193.5033	597.2553	1	18	12	NQREAAQMDM	-0.3913	2.5278	42.89	16943	5.991465	1193.503767
2	0.5533568202119533	0.4909	20171209_iBAQ_liver_1000ng_01	K	F	System.Collections.Generic.List`1[System.String]	True	10	0	1128.6295	564.8184	1	18	14	PVHHGVNQLK	1.9918	2.2624	30.02	9621	9.963238	1128.627252
2	0.5531699870290334	0.5105	20171209_iBAQ_liver_1000ng_01	S	G	System.Collections.Generic.List`1[System.String]	True	11	0	1285.7299	643.3686	1	20	14	MLGVIQQLQQK	0.1804	2.4806	70.66	34002	14.636491	1285.729668
2	0.48840448405530135	0.4914	20171209_iBAQ_liver_1000ng_01	S	G	System.Collections.Generic.List`1[System.String]	True	11	0	1286.7338	643.8705	1	20	12	MLGVIQQLQQK	0.6077	2.1964	70.67	34011	8.971323	1285.729668
2	0.5529651140602756	0.5151	20171209_iBAQ_liver_1000ng_01	L	Q	System.Collections.Generic.List`1[System.String]	True	8	0	1072.4411	536.7242	1	14	10	CYNPDFEK	0.6359	1.9658	44.88	18140	10.871072	1072.440418
2	0.5523226913264269	0.5414	20171209_iBAQ_liver_1000ng_01	K	R	System.Collections.Generic.List`1[System.String]	False	13	0	1551.7596	776.3834	1	24	14	CLDAFPNLRDFLA	-1.8179	2.7111	103.71	53360	16.923292	1551.762421
2	0.4919927246676751	0.4913	20171209_iBAQ_liver_1000ng_01	K	R	System.Collections.Generic.List`1[System.String]	False	13	0	1551.7614	776.3843	1	24	14	CLDAFPNLRDFLA	-0.658	2.5984	103.42	53192	9.732901	1551.762421
2	0.43097574678417844	0.4741	20171209_iBAQ_liver_1000ng_01	K	R	System.Collections.Generic.List`1[System.String]	False	13	0	1552.7608	776.884	1	24	11	CLDAFPNLRDFLA	-3.2014	2.2672	103.44	53199	9.180782	1551.762421
2	0.33705747077255954	0.3809	20171209_iBAQ_liver_1000ng_01	K	R	System.Collections.Generic.List`1[System.String]	False	13	0	1554.7682	777.8877	1	24	11	CLDAFPNLRDFLA	-2.747	1.9203	103.45	53211	4.565949	1551.762421
2	0.5516629469842163	0.5429	20171209_iBAQ_liver_1000ng_01	M	K	System.Collections.Generic.List`1[System.String]	False	14	0	1649.8738	825.4405	1	26	15	VNFTVDQIRAIMDK	3.5439	2.8345	81.74	40798	17.500398	1649.867953
2	0.5514567395222946	0.5495	20171209_iBAQ_liver_1000ng_01	K	N	System.Collections.Generic.List`1[System.String]	False	12	0	1561.7413	781.3743	1	22	13	VLVWPMEFSHWM	5.2896	2.3556	110.71	56644	13.045402	1561.733039
2	0.5506311986423178	0.4821	20171209_iBAQ_liver_1000ng_01	K	R	System.Collections.Generic.List`1[System.String]	True	11	0	1338.6951	669.8512	1	20	15	PAETNLRHICK	0.3167	2.9429	35.32	12605	9.430987	1338.694676
2	0.5505926396814872	0.5628	20171209_iBAQ_liver_1000ng_01	K	V	System.Collections.Generic.List`1[System.String]	False	17	0	1678.8544	839.9308	1	32	17	GNYAERVGAGAPVYLAA	-0.2061	2.5161	68.65	32759	20.693707	1678.854746
2	0.5505053565067412	0.5107	20171209_iBAQ_liver_1000ng_01	S	S	System.Collections.Generic.List`1[System.String]	False	11	0	1236.6697	618.8385	1	20	13	SATAFQRITNK	0.1528	2.9552	43.98	17592	9.54302	1236.669511
2	0.5505014904395318	0.5326	20171209_iBAQ_liver_1000ng_01	K	H	System.Collections.Generic.List`1[System.String]	True	17	0	1713.9229	857.4651	1	32	18	IPNIYAIGDVVAGPMLA	-0.8781	3.6261	114.69	58479	19.476234	1713.924405
2	0.5497184515294105	0.5201	20171209_iBAQ_liver_1000ng_01	K	E	System.Collections.Generic.List`1[System.String]	True	11	0	1251.6599	626.3336	1	20	13	PLTLSSYQTNK	1.5635	2.5954	53.49	23378	11.532108	1251.657943
2	0.5496644118274097	0.5734	20171209_iBAQ_liver_1000ng_01	M	R	System.Collections.Generic.List`1[System.String]	False	14	0	1596.7203	798.8638	1	26	13	VMMPLFGDQMDNAK	-0.9908	2.2458	83.75	42010	14.741852	1596.721882
2	0.5494021742608985	0.5273	20171209_iBAQ_liver_1000ng_01	K	S	System.Collections.Generic.List`1[System.String]	False	14	0	1526.8657	763.9365	1	26	16	LISEVIGERLGIPM	3.0284	3	95.82	49092	9.90549	1526.861076
2	0.5432820865920204	0.4974	20171209_iBAQ_liver_1000ng_01	K	S	System.Collections.Generic.List`1[System.String]	False	14	0	1526.8637	763.9355	1	26	18	LISEVIGERLGIPM	1.7186	3.1268	95.54	48925	12.85616	1526.861076
2	0.5428078981085381	0.5079	20171209_iBAQ_liver_1000ng_01	K	S	System.Collections.Generic.List`1[System.String]	False	14	0	1527.8671	764.4372	1	26	17	LISEVIGERLGIPM	1.7502	3.1261	95.55	48933	9.775974	1526.861076
2	0.5180439687111887	0.5017	20171209_iBAQ_liver_1000ng_01	K	S	System.Collections.Generic.List`1[System.String]	False	14	0	1528.8696	764.9384	1	26	16	LISEVIGERLGIPM	1.193	2.8795	95.57	48944	8.34745	1526.861076
2	0.5492312356088309	0.4616	20171209_iBAQ_liver_1000ng_01	K	T	System.Collections.Generic.List`1[System.String]	False	13	0	1517.7812	759.3942	1	24	19	PLEALYGYDYLAK	1.0061	3.5824	82.35	41162	19.823104	1515.772973
2	0.5080361638334732	0.424	20171209_iBAQ_liver_1000ng_01	K	T	System.Collections.Generic.List`1[System.String]	False	13	0	1516.7759	758.8916	1	24	19	PLEALYGYDYLAK	-0.2789	3.6602	82.34	41158	17.142529	1515.772973
2	0.5489587127138337	0.4895	20171209_iBAQ_liver_1000ng_01	K	P	System.Collections.Generic.List`1[System.String]	True	11	0	1151.7159	576.3616	1	20	15	QAQIPLAAVIK	1.068	2.5798	74.99	36681	13.3968	1151.71467
2	0.5487119812086123	0.5287	20171209_iBAQ_liver_1000ng_01	M	K	System.Collections.Generic.List`1[System.String]	True	13	0	1536.8185	768.9129	1	24	14	QIESLTEELAYLK	1.9091	3.1385	87.54	44271	14.413348	1536.815566
2	0.548315202096465	0.538	20171209_iBAQ_liver_1000ng_01	K	S	System.Collections.Generic.List`1[System.String]	True	13	0	1580.7641	790.8857	1	24	13	EFVEEFIWPAVQS	0.6092	3.082	110.23	56443	11.854008	1580.763137
2	0.3633924460911964	0.4018	20171209_iBAQ_liver_1000ng_01	K	S	System.Collections.Generic.List`1[System.String]	True	13	0	1580.7653	790.8863	1	24	10	EFVEEFIWPAVQS	1.3683	2.4237	110.51	56561	6.165818	1580.763137
2	0.5482389540234637	0.5293	20171209_iBAQ_liver_1000ng_01	K	-	System.Collections.Generic.List`1[System.String]	False	11	0	1467.5867	734.297	1	20	12	DHPDFPFWDEY	1.0412	2.6819	97.9	50220	6.028129	1467.585172
2	0.5424568644140246	0.5233	20171209_iBAQ_liver_1000ng_01	K	-	System.Collections.Generic.List`1[System.String]	False	11	0	1467.5853	734.2963	1	20	12	DHPDFPFWDEY	0.0872	2.6958	98.18	50368	5.698795	1467.585172
2	0.42823560604698974	0.4377	20171209_iBAQ_liver_1000ng_01	K	-	System.Collections.Generic.List`1[System.String]	False	11	0	1467.5877	734.2975	1	20	11	DHPDFPFWDEY	1.7226	2.5164	98.45	50500	15.162584	1467.585172
2	0.547152117786095	0.5796	20171209_iBAQ_liver_1000ng_01	K	V	System.Collections.Generic.List`1[System.String]	True	19	0	1953.9047	977.456	1	36	16	VDPAGRYFAGTMAEETAPA	1.8409	2.6103	70.55	33938	14.879721	1953.901103
2	0.5462247559914125	0.5749	20171209_iBAQ_liver_1000ng_01	P	D	System.Collections.Generic.List`1[System.String]	True	19	0	2012.9663	1006.9868	1	36	16	SSAGLREGQESPASPPEWK	-0.4516	2.7217	50.27	21390	18.877966	2012.967209
2	0.5455571824973664	0.5345	20171209_iBAQ_liver_1000ng_01	K	A	System.Collections.Generic.List`1[System.String]	False	11	0	1291.7395	646.3734	1	20	12	ITQSNAILRYI	2.0422	2.4479	83.58	41902	11.931476	1291.736862
2	0.5455571824973664	0.5345	20171209_iBAQ_liver_1000ng_01	K	G	System.Collections.Generic.List`1[System.String]	False	11	0	1291.7395	646.3734	1	20	12	ITQSNAILRYL	2.0422	2.4479	83.58	41902	11.931476	1291.736862
2	0.544987518955004	0.4723	20171209_iBAQ_liver_1000ng_01	M	R	System.Collections.Generic.List`1[System.String]	False	12	0	1466.7127	733.86	1	22	17	TRDELYEDAVQK	0.3654	2.9444	45.95	18796	6.105754	1466.712164
2	0.5444876083388924	0.5599	20171209_iBAQ_liver_1000ng_01	S	R	System.Collections.Generic.List`1[System.String]	True	13	0	1264.6025	632.8049	1	24	12	SLSSSSEAPSQGK	0.7512	2.4716	31.61	10504	12.75772	1264.60155
2	0.5444148192849243	0.5173	20171209_iBAQ_liver_1000ng_01	R	S	System.Collections.Generic.List`1[System.String]	True	13	0	1469.8343	735.4208	1	24	15	SLVLNRLADVLEQ	1.4158	2.9961	91.46	46624	7.25448	1469.832219
2	0.544379550314692	0.527	20171209_iBAQ_liver_1000ng_01	M	V	System.Collections.Generic.List`1[System.String]	True	12	0	1291.7079	646.3576	1	22	13	AMLQFISSGLPK	0.0232	2.7993	84.31	42354	11.205441	1291.70787
2	0.5424820964762899	0.5276	20171209_iBAQ_liver_1000ng_01	M	V	System.Collections.Generic.List`1[System.String]	True	12	0	1291.7103	646.3588	1	22	13	AMLQFISSGLPK	1.8812	2.7765	84.6	42526	10.839981	1291.70787
2	0.5442105505338173	0.5639	20171209_iBAQ_liver_1000ng_01	M	H	System.Collections.Generic.List`1[System.String]	False	19	0	1898.0505	949.5289	1	36	16	SIMAPAPTVLVPTVSMVGK	0.8145	3.1385	89.53	45445	11.585496	1898.048954
2	0.5439304111614193	0.5521	20171209_iBAQ_liver_1000ng_01	M	T	System.Collections.Generic.List`1[System.String]	False	20	0	2134.1303	1067.5688	1	38	18	QSGVALLPDLISDTSEVVYK	1.1752	3.5368	102.43	52652	15.106495	2134.127792
2	0.5437843069029892	0.5031	20171209_iBAQ_liver_1000ng_01	G	L	System.Collections.Generic.List`1[System.String]	True	14	0	1645.8671	823.4372	1	26	17	HTTGLSLNNERLYK	0.884	3.387	48.83	20512	13.747852	1645.865645
2	0.5434422171232213	0.4886	20171209_iBAQ_liver_1000ng_01	S	Y	System.Collections.Generic.List`1[System.String]	False	10	0	1316.7119	658.8596	1	18	14	IPDWFLNRQK	0.6972	2.0303	68.86	32893	9.619814	1316.710982
2	0.54337392597463	0.5497	20171209_iBAQ_liver_1000ng_01	K	C	System.Collections.Generic.List`1[System.String]	True	18	0	2042.9157	1021.9615	1	34	18	ESLVAGCELPLHQENSEM	-0.0313	2.8678	72.35	35043	14.891383	2042.915764
2	0.5422253412196497	0.4669	20171209_iBAQ_liver_1000ng_01	A	E	System.Collections.Generic.List`1[System.String]	True	14	0	1447.6479	724.3276	1	26	20	ALGSHGSCSSEVEK	-0.1927	3.3932	31.12	10235	8.497391	1447.648179
2	0.5420233063409068	0.5752	20171209_iBAQ_liver_1000ng_01	K	A	System.Collections.Generic.List`1[System.String]	False	12	0	1516.6363	758.8218	1	22	11	YLGRMTEQPMMC	-3.4418	1.9778	61.59	28409	12.895228	1516.64152
2	0.5418401042298053	0.5646	20171209_iBAQ_liver_1000ng_01	K	-	System.Collections.Generic.List`1[System.String]	False	18	0	1793.7657	897.3865	1	34	15	TVENATSGETLEENGAGD	-0.8206	2.9812	49.83	21124	11.95143	1793.767172
2	0.5417992665761052	0.4926	20171209_iBAQ_liver_1000ng_01	Q	G	System.Collections.Generic.List`1[System.String]	True	10	0	1108.6387	554.823	1	18	13	LHHAVIPHGK	1.1519	2.4734	31.36	10367	5.255258	1108.637423
2	0.5416612829278753	0.5301	20171209_iBAQ_liver_1000ng_01	A	S	System.Collections.Generic.List`1[System.String]	True	15	0	1641.8619	821.4346	1	28	16	GWKPGSDTIKPDVNK	1.4636	3.0998	44.83	18110	19.210339	1641.859497
2	0.5414008251732163	0.5395	20171209_iBAQ_liver_1000ng_01	K	-	System.Collections.Generic.List`1[System.String]	True	12	0	1298.6229	649.8151	1	22	12	EAGIESVNHTEL	0.4728	2.655	56.48	25220	12.986959	1298.622286
2	0.5411938136466194	0.5257	20171209_iBAQ_liver_1000ng_01	K	D	System.Collections.Generic.List`1[System.String]	False	18	0	2089.1581	1045.0827	1	34	20	LEFIQPNVISGIPIYRVM	3.1855	3.4342	106.81	54859	21.947441	2089.151445
2	0.5411104423882013	0.5376	20171209_iBAQ_liver_1000ng_01	K	P	System.Collections.Generic.List`1[System.String]	True	13	0	1341.7641	671.3857	1	24	14	VLDGSPIEVTLAK	1.261	2.4866	73.08	35491	15.67341	1341.762408
2	0.5410789477559258	0.5651	20171209_iBAQ_liver_1000ng_01	A	D	System.Collections.Generic.List`1[System.String]	True	11	0	1316.6357	658.8215	1	20	10	AMYPDVFAQFK	1.0094	2.1153	86.09	43408	14.404298	1316.634371
2	0.5405965976998955	0.5403	20171209_iBAQ_liver_1000ng_01	M	V	System.Collections.Generic.List`1[System.String]	False	13	0	1601.7507	801.379	1	24	13	QVFEFQLTSEDMK	-0.5531	2.7191	80.08	39790	15.481519	1601.751586
2	0.5405417996543049	0.5205	20171209_iBAQ_liver_1000ng_01	K	-	System.Collections.Generic.List`1[System.String]	True	13	0	1404.5831	702.7952	1	24	15	EDDTAGTRMQGHS	1.6147	2.7209	28.87	8972	6.708904	1404.580832
2	0.45626277746988003	0.4913	20171209_iBAQ_liver_1000ng_01	K	-	System.Collections.Generic.List`1[System.String]	True	13	0	1420.5737	710.7905	1	24	12	EDDTAGTRM[15.9949]QGHS	-1.4304	2.1782	28.91	8994	9.551423	1420.575732
2	0.5399444594795193	0.5086	20171209_iBAQ_liver_1000ng_01	K	-	System.Collections.Generic.List`1[System.String]	True	11	0	1250.676	625.8416	1	20	13	QHLLPDLSSQL	1.6567	2.7285	80.03	39762	9.332508	1250.673928
2	0.5394088933858197	0.543	20171209_iBAQ_liver_1000ng_01	Q	Y	System.Collections.Generic.List`1[System.String]	True	14	0	1595.7325	798.3699	1	26	15	M[15.9949]DMVNDGVEDLRGK	5.7635	2.5024	51.49	22133	15.380932	1594.719953
2	0.53934580807123	0.5721	20171209_iBAQ_liver_1000ng_01	K	S	System.Collections.Generic.List`1[System.String]	True	13	0	1428.7127	714.86	1	24	11	VITAFNDGLNHLD	0.6509	2.2305	73.71	35884	13.211195	1428.71177
2	0.5392644481091663	0.5373	20171209_iBAQ_liver_1000ng_01	K	N	System.Collections.Generic.List`1[System.String]	True	12	0	1418.7201	709.8637	1	22	12	EDLTEIRDMLLA	0.3827	2.6673	97.64	50089	16.217916	1418.719557
2	0.5384570518876262	0.5552	20171209_iBAQ_liver_1000ng_01	D	T	System.Collections.Generic.List`1[System.String]	False	12	0	1417.7599	709.3836	1	22	11	WIPQNDLLGHPK	0.8746	2.3952	61.4	28285	17.322068	1417.75866
2	0.419046248231121	0.4575	20171209_iBAQ_liver_1000ng_01	D	T	System.Collections.Generic.List`1[System.String]	False	12	0	1418.761	709.8841	1	22	11	WIPQNDLLGHPK	-0.7119	2.0219	63.68	29690	10.512294	1417.75866
2	0.41601747839257125	0.4242	20171209_iBAQ_liver_1000ng_01	D	T	System.Collections.Generic.List`1[System.String]	False	12	0	1419.7641	710.3857	1	22	13	WIPQNDLLGHPK	-0.8875	2.2346	63.88	29817	12.265823	1417.75866
2	0.37489548199299205	0.4367	20171209_iBAQ_liver_1000ng_01	D	T	System.Collections.Generic.List`1[System.String]	False	12	0	1417.7592	709.3832	1	22	9	WIPQNDLLGHPK	0.3809	1.8199	63.68	29689	8.184299	1417.75866
2	0.37249580950720446	0.3993	20171209_iBAQ_liver_1000ng_01	D	T	System.Collections.Generic.List`1[System.String]	False	12	0	1417.7569	709.3821	1	22	12	WIPQNDLLGHPK	-1.2414	1.9304	61.7	28475	7.535115	1417.75866
2	0.5383164385139947	0.5699	20171209_iBAQ_liver_1000ng_01	K	S	System.Collections.Generic.List`1[System.String]	False	23	0	2775.2691	1388.1382	1	44	15	LISWYDNEYGYSNRVVDLMAYMA	-0.4508	3.6702	111.31	56921	19.894714	2773.263651
2	0.5382855939346596	0.5072	20171209_iBAQ_liver_1000ng_01	K	-	System.Collections.Generic.List`1[System.String]	False	14	0	1340.7797	670.8935	1	26	16	LGGSAVISLEGKPL	0.9748	3.4657	75.03	36703	11.030499	1340.778393
2	0.5375994088161259	0.4974	20171209_iBAQ_liver_1000ng_01	M	K	System.Collections.Generic.List`1[System.String]	True	12	0	1172.6897	586.8485	1	22	15	ALSTAILVGEAK	1.0105	2.8157	67.37	31968	10.352905	1172.688515
2	0.5375683231965451	0.5645	20171209_iBAQ_liver_1000ng_01	S	Q	System.Collections.Generic.List`1[System.String]	False	13	0	1431.7369	716.3721	1	24	12	VMVVPTLSEEEAK	-2.1359	2.1853	67.23	31885	15.222008	1431.739958
2	0.5370453617957652	0.5101	20171209_iBAQ_liver_1000ng_01	M	D	System.Collections.Generic.List`1[System.String]	False	12	0	1348.6931	674.8502	1	22	14	VSTEWAAPNVFK	2.6114	2.8573	73.87	35982	16.966728	1348.689578
2	0.536736335302851	0.4935	20171209_iBAQ_liver_1000ng_01	K	D	System.Collections.Generic.List`1[System.String]	False	12	0	1577.7841	789.3957	1	22	15	PFIFNTFQCYLK	1.2714	2.9724	96.93	49681	12.504479	1577.782094
2	0.5361123291273282	0.5717	20171209_iBAQ_liver_1000ng_01	K	L	System.Collections.Generic.List`1[System.String]	True	14	0	1516.7499	758.8786	1	26	11	VITAFNDGLNHLDS	1.8144	2.4468	72.79	35311	16.233507	1515.743798
2	0.5353282074956083	0.6069	20171209_iBAQ_liver_1000ng_01	R	S	System.Collections.Generic.List`1[System.String]	True	21	0	2464.2281	1232.6177	1	40	11	LLVVYPWTQRYFDSFGDLSSA	3.9611	2.3802	108.78	55752	14.853969	2464.218339
2	0.5348968976227774	0.5309	20171209_iBAQ_liver_1000ng_01	S	R	System.Collections.Generic.List`1[System.String]	True	12	0	1224.7321	612.8697	1	22	13	ALPINQIAAVSK	0.859	2.3905	67.41	31991	12.477881	1224.731048
2	0.5348059290563107	0.5968	20171209_iBAQ_liver_1000ng_01	K	K	System.Collections.Generic.List`1[System.String]	True	13	0	1503.6375	752.3224	1	24	8	NPPETDPTEHTEH	1.9007	2.0806	31.45	10417	15.276528	1503.634642
2	0.534440653143249	0.4724	20171209_iBAQ_liver_1000ng_01	K	D	System.Collections.Generic.List`1[System.String]	True	9	0	969.5987	485.303	1	16	12	PALVVLTEK	0.8158	2.5456	63.31	29477	4.50081	969.597909
2	0.5338992961249412	0.5262	20171209_iBAQ_liver_1000ng_01	A	V	System.Collections.Generic.List`1[System.String]	False	15	0	1631.7591	816.3832	1	28	16	LSPTNCDASEPLAEK	0.5981	2.9421	48.18	20124	11.680161	1631.758124
2	0.5335846683851907	0.4849	20171209_iBAQ_liver_1000ng_01	K	E	System.Collections.Generic.List`1[System.String]	True	13	0	1476.7337	738.8705	1	24	17	PREIVDAAEDYAK	0.5424	2.9509	51.98	22435	12.05421	1476.732899
2	0.5329599589700539	0.5258	20171209_iBAQ_liver_1000ng_01	K	S	System.Collections.Generic.List`1[System.String]	False	13	0	1357.7147	679.361	1	24	14	FASLDVTHAALVN	2.695	2.72	73.74	35897	10.523384	1357.711041
2	0.5312592000507238	0.5657	20171209_iBAQ_liver_1000ng_01	K	Q	System.Collections.Generic.List`1[System.String]	True	22	0	2494.2125	1247.6099	1	42	15	HSLPDLPYDYGALEPHINAQIM	2.1562	3.472	88.45	44806	23.102732	2494.207122
2	0.5311190344895504	0.5267	20171209_iBAQ_liver_1000ng_01	M	M	System.Collections.Generic.List`1[System.String]	False	12	0	1328.7487	664.878	1	22	13	AFTSYATIILTK	2.0094	2.4561	82.94	41506	15.280848	1328.74603
2	0.4869504993494685	0.5083	20171209_iBAQ_liver_1000ng_01	M	M	System.Collections.Generic.List`1[System.String]	False	12	0	1328.7463	664.8768	1	22	11	AFTSYATIILTK	0.2032	2.4395	82.44	41216	8.804875	1328.74603
2	0.29959931659843714	0.2865	20171209_iBAQ_liver_1000ng_01	M	M	System.Collections.Generic.List`1[System.String]	False	12	0	1328.7433	664.8753	1	22	12	AFTSYATIILTK	-2.0546	2.6043	82.15	41043	10.07309	1328.74603
2	0.5307554045660904	0.5541	20171209_iBAQ_liver_1000ng_01	K	C	System.Collections.Generic.List`1[System.String]	True	11	0	1236.6317	618.8195	1	20	10	NVLLAVSENFM	1.9521	2.1953	105.74	54342	13.314735	1236.629286
2	0.4333144224096808	0.4775	20171209_iBAQ_liver_1000ng_01	K	C	System.Collections.Generic.List`1[System.String]	True	11	0	1236.6341	618.8207	1	20	10	NVLLAVSENFM	3.8928	1.9115	106.02	54462	11.886892	1236.629286
2	0.5306493215834543	0.5543	20171209_iBAQ_liver_1000ng_01	M	Q	System.Collections.Generic.List`1[System.String]	True	12	0	1327.7098	664.3585	1	22	11	DALMPFVVPNPK	1.4536	2.2391	86.08	43400	13.112413	1327.70787
2	0.5305476984930354	0.5479	20171209_iBAQ_liver_1000ng_01	D	F	System.Collections.Generic.List`1[System.String]	True	17	0	1831.9354	916.4713	1	32	16	VEEVATAIGMDQRIGNK	-3.1513	2.8125	112.4	57384	17.492461	1830.937823
2	0.5297734063958541	0.5669	20171209_iBAQ_liver_1000ng_01	M	R	System.Collections.Generic.List`1[System.String]	True	14	0	1689.7687	845.388	1	26	12	MAQYNRHDSPEDVK	2.2228	2.2137	34.39	12086	13.471921	1689.764944
2	0.529215548242331	0.4339	20171209_iBAQ_liver_1000ng_01	K	I	System.Collections.Generic.List`1[System.String]	True	8	0	951.4907	476.249	1	14	12	PHDVEINK	1.3442	2.3073	32.44	10980	4.761824	951.489421
2	0.5286742845965939	0.5822	20171209_iBAQ_liver_1000ng_01	K	A	System.Collections.Generic.List`1[System.String]	True	15	0	1662.7549	831.8811	1	28	9	GFGYAEFEDLDSLLS	0.9262	2.4601	116.98	59479	14.699818	1662.75336
2	0.49574295532175916	0.5656	20171209_iBAQ_liver_1000ng_01	K	A	System.Collections.Generic.List`1[System.String]	True	15	0	1662.7619	831.8846	1	28	9	GFGYAEFEDLDSLLS	5.136	2.2097	117.28	59614	16.38076	1662.75336
2	0.5272093385802815	0.4963	20171209_iBAQ_liver_1000ng_01	K	F	System.Collections.Generic.List`1[System.String]	False	11	0	1139.6878	570.3475	1	20	13	PAQVTPLTALK	1.2407	2.7741	63.43	29546	6.607651	1138.683036
2	0.4797290463903425	0.451	20171209_iBAQ_liver_1000ng_01	K	F	System.Collections.Generic.List`1[System.String]	False	11	0	1138.6849	569.8461	1	20	14	PAQVTPLTALK	1.637	2.3238	63.43	29545	12.764689	1138.683036
2	0.5271098481803398	0.5284	20171209_iBAQ_liver_1000ng_01	K	-	System.Collections.Generic.List`1[System.String]	True	15	0	1434.5621	717.7847	1	28	16	KGQGGAGAGDDEEED	0.3932	2.6009	26.42	7669	15.095645	1434.561536
2	0.526102242877357	0.5251	20171209_iBAQ_liver_1000ng_01	K	-	System.Collections.Generic.List`1[System.String]	True	11	0	1384.6437	692.8255	1	20	11	DVNFEFPEFQL	1.2574	2.6043	120.1	60807	11.862483	1384.641959
2	0.5208018468161294	0.5239	20171209_iBAQ_liver_1000ng_01	K	-	System.Collections.Generic.List`1[System.String]	True	11	0	1384.6433	692.8253	1	20	11	DVNFEFPEFQL	0.9685	2.4819	120.67	61049	11.408565	1384.641959
2	0.49713762478747614	0.5037	20171209_iBAQ_liver_1000ng_01	K	-	System.Collections.Generic.List`1[System.String]	True	11	0	1384.6445	692.8259	1	20	11	DVNFEFPEFQL	1.8351	2.4903	120.95	61160	11.435964	1384.641959
2	0.48409182592372124	0.4943	20171209_iBAQ_liver_1000ng_01	K	-	System.Collections.Generic.List`1[System.String]	True	11	0	1384.6439	692.8256	1	20	11	DVNFEFPEFQL	1.4018	2.3993	120.38	60928	10.013302	1384.641959
2	0.4578518648044024	0.4971	20171209_iBAQ_liver_1000ng_01	K	-	System.Collections.Generic.List`1[System.String]	True	11	0	1384.6475	692.8274	1	20	9	DVNFEFPEFQL	4.0017	2.306	121.23	61270	10.231992	1384.641959
[truncated: 190,012 more rows]
