# Supplementary material for: SpliceProt 2.0: A Sequence Repository of Human, Mouse, and Rat Proteoforms
Source: Int J Mol Sci. 2024 Jan 18;25(2):1183. doi: 10.3390/ijms25021183 (PMC10816255; doi:10.3390/ijms25021183)
Supplement: Supplementary file 1 [file ijms-25-01183-s001.zip › Supplementary File S5.xlsx]

## Sheet: Proteins
Locus	GroupNo	GroupSpecCount	Length	MolWt	SequenceCount	SpectrumCount	SpectrumCountUnique	Coverage	NSAF	Description	MyGroupType	ProteinScore	ProteinScoreUnnormalized	ContainsUniquePeptide
3506	1	5985	198	21766.1	14	122	103	0.7071	0.000418		3	45.593	45.593	11
Reverse_1963	1	5985	7512	846664.7	3	4	2	0.006	4E-07		3	3.862	3.862	2
7395	1	5985	391	43659.6	4	7	5	0.1023	1.21E-05		3	6.682	6.682	3
Reverse_6122	1	5985	3187	354908.5	2	2	1	0.0085	4E-07		3	2.279	2.279	1
3	1	5985	198	21766.1	14	60	60	0.7071	0.0002056		3	32.346	32.346	14
14885	1	5985	1583	175308.2	19	69	0	0	2.96E-05		3	31.732	31.732	0
8769	1	5985	265	29418.3	6	31	31	0.2491	7.94E-05		3	12.815	12.815	6
11530	1	5985	669	69432.9	23	120	34	0.3752	0.0001217		3	50.681	50.681	6
1985	1	5985	199	22077.3	1	1	1	0.794	3.4E-06		3	2.454	2.454	1
1528	1	5985	722	78590.3	62	560	560	0.7327	0.0005262		3	162.423	162.423	62
14150	1	5985	1321	151891.2	91	577	0	0.57	0.0002963		3	240.388	240.388	0
4612	1	5985	1070	122569.1	1	1	1	0.0112	6E-07		3	2.259	2.259	1
1047	1	5985	1203	132992.1	23	135	135	0	7.61E-05		3	55.571	55.571	23
19855	1	5985	199	22132.4	39	534	0	0.794	0.0018205		3	97.753	97.753	0
19	1	5985	199	22077.3	20	74	21	0.794	0.0002523		3	41.472	41.472	6
21693	1	5985	1861	206374.5	18	69	0	0.1231	2.52E-05		3	36.42	36.42	0
15132	1	5985	1850	205185.6	18	69	0	0.1238	2.53E-05		3	36.42	36.42	0
Reverse_18252	1	5985	3960	454300.9	3	3	3	0.0061	5E-07		3	2.896	2.896	3
18288	1	5985	381	43859.2	15	57	0	0.3543	0.0001015		3	31.157	31.157	0
6	1	5985	198	21766.1	2	5	5	0.7071	1.71E-05		3	4.046	4.046	2
8	1	5985	199	22077.3	13	88	67	0.794	0.0003		3	28.857	28.857	9
4885	1	5985	1583	175308.2	8	40	0	0	1.71E-05		3	15.729	15.729	0
4884	1	5985	1614	178986	8	40	0	0.0948	1.68E-05		3	15.729	15.729	0
325	1	5985	397	45105.7	9	57	57	0.2922	9.74E-05		3	20.641	20.641	9
1488	1	5985	1583	175308.2	13	73	0	0	3.13E-05		3	31.596	31.596	0
12774	1	5985	190	21092.4	13	85	85	0.7895	0.0003035		3	38.163	38.163	13
9	1	5985	199	22077.3	13	77	56	0.794	0.0002625		3	30.407	30.407	9
350	1	5985	198	21766.1	14	96	95	0.7071	0.0003289		3	39.831	39.831	14
21580	1	5985	1432	158550.3	7	10	10	0.0552	4.7E-06		3	14.096	14.096	7
198	1	5985	199	22077.3	15	103	103	0.794	0.0003512		3	37.435	37.435	15
2325	1	5985	397	45105.7	47	288	288	0.2922	0.0004922		3	115.48	115.48	47
21047	1	5985	1203	132992.1	5	9	7	0	5.1E-06		3	10.07	10.07	4
1	1	5985	199	22077.3	8	46	46	0.794	0.0001568		3	19.073	19.073	8
12848	1	5985	1060	118591.6	5	8	7	0.0528	5.1E-06		3	9.526	9.526	4
2860	1	5985	277	30552.5	22	182	179	0.7473	0.0004458		3	65.847	65.847	22
22325	1	5985	397	45105.7	14	55	0	0.2922	9.4E-05		3	27.764	27.764	0
161	1	5985	2541	269486.1	35	252	252	0	6.73E-05		3	79.658	79.658	35
18287	1	5985	423	48140.2	15	57	0	0.3191	9.14E-05		3	31.157	31.157	0
6319	1	5985	1285	148019.7	19	88	88	0.2047	4.65E-05		3	47.012	47.012	19
21618	1	5985	2541	269486.1	133	945	863	0	0.0002523		3	365.783	365.783	119
21616	1	5985	2453	262303.9	82	370	0	0.428	0.0001023		3	195.998	195.998	0
61	1	5985	2541	269486.1	49	542	24	0	0.0001447		3	148.698	148.698	3
21617	1	5985	2177	233092.7	73	309	0	0.3946	9.63E-05		3	169.607	169.607	0
14884	1	5985	1614	178986	19	69	0	0.0948	2.9E-05		3	31.732	31.732	0
8288	1	5985	381	43859.2	5	24	1	0.3543	4.27E-05		3	9.363	9.363	1
22418	1	5985	104	11788.1	1	3	3	0.25	1.96E-05		3	2.674	2.674	1
8075	1	5985	273	30970.1	25	293	267	0.6667	0.0007281		3	73.312	73.312	22
2158	1	5985	1432	158550.3	7	9	0	0.0552	4.3E-06		3	10.69	10.69	0
19856	1	5985	199	22077.3	39	534	0	0.794	0.0018205		3	97.753	97.753	0
12463	2	4105	699	78516.8	25	123	123	0.432	0.0001194		3	64.728	64.728	25
Reverse_7625	2	4105	399	42305.5	1	1	1	0.0276	1.7E-06		3	2.256	2.256	1
14331	2	4105	210	23648.9	7	27	27	0.3952	8.72E-05		3	13.054	13.054	7
14766	2	4105	907	99184.6	19	57	57	0.2977	4.26E-05		3	46.296	46.296	19
15113	2	4105	1391	153190	9	31	1	0.0956	1.51E-05		3	17.122	17.122	1
11038	2	4105	903	98565.2	2	2	0	0.0354	1.5E-06		3	2.088	2.088	0
5116	2	4105	1169	130954.9	1	1	1	0.0419	6E-07		3	2.619	2.619	1
2515	2	4105	320	36753.9	10	67	0	0.3438	0.000142		3	25.34	25.34	0
2514	2	4105	310	35360.2	11	69	2	0.429	0.000151		3	28.439	28.439	1
20715	2	4105	204	22874.1	21	105	12	0.6029	0.0003492		3	49.175	49.175	2
22433	2	4105	376	44519.1	8	42	42	0.234	7.58E-05		3	17.886	17.886	8
13176	2	4105	1646	184655.5	11	54	0	0.0863	2.23E-05		3	21.401	21.401	0
9595	2	4105	3424	391815.3	5	21	21	0.073	4.2E-06		3	10.242	10.242	5
21721	2	4105	363	42623	18	105	0	0.3554	0.0001962		3	38.844	38.844	0
19292	2	4105	2323	261838.1	8	12	0	0.043	3.5E-06		3	13.004	13.004	0
5114	2	4105	1407	154972.8	15	60	60	0.1073	2.89E-05		3	38.143	38.143	15
21723	2	4105	357	38880.4	5	10	6	0.1569	1.9E-05		3	7.754	7.754	4
4802	2	4105	1551	176301.8	81	531	530	0.5532	0.0002323		3	214.608	214.608	81
21244	2	4105	737	81017	10	30	5	0.1547	2.76E-05		3	17.912	17.912	2
969	2	4105	524	58099.6	9	33	0	0.4981	4.27E-05		3	19.495	19.495	0
18860	2	4105	513	57489.2	11	52	52	0.2865	6.88E-05		3	23.728	23.728	11
10859	2	4105	315	34534	19	114	114	0.7302	0.0002455		3	45.084	45.084	19
13175	2	4105	1646	184581.5	11	54	0	0.0863	2.23E-05		3	21.401	21.401	0
4331	2	4105	210	23648.9	19	227	227	0.3952	0.0007334		3	63.72	63.72	19
22146	2	4105	616	68342.2	2	2	2	0.0519	2.2E-06		3	2.936	2.936	2
14237	2	4105	295	32773.7	9	79	79	0.4237	0.0001817		3	26.518	26.518	9
39	2	4105	524	58099.6	11	51	0	0.4981	6.6E-05		3	24.012	24.012	0
69	2	4105	524	58099.6	6	34	34	0.4981	4.4E-05		3	18.911	18.911	6
5150	2	4105	344	37127.3	2	3	3	0.0901	5.9E-06		3	5.51	5.51	2
9825	2	4105	4743	535669.7	140	688	0	0.3032	9.84E-05		3	318.92	318.92	0
19715	2	4105	924	103934.7	5	7	7	0.0639	5.1E-06		3	10.303	10.303	5
21722	2	4105	364	42951.2	18	105	0	0.3544	0.0001957		3	38.844	38.844	0
19291	2	4105	2325	262125.1	8	12	0	0.043	3.5E-06		3	13.004	13.004	0
480	2	4105	1551	176301.8	9	51	51	0.5532	2.23E-05		3	20.911	20.911	9
1433	2	4105	210	23648.9	5	14	0	0.3952	4.52E-05		3	9.353	9.353	0
20039	2	4105	2388	270831	88	452	387	0.4351	0.0001284		3	211.594	211.594	77
15974	2	4105	1004	113670.8	11	31	31	0.1275	2.09E-05		3	21.886	21.886	11
433	2	4105	210	23648.9	13	74	70	0.3952	0.0002391		3	34.874	34.874	12
1476	2	4105	907	99184.6	6	18	18	0.2977	1.35E-05		3	8.664	8.664	6
1317	2	4105	1646	184581.5	1	1	0	0.0863	4E-07		3	2.47	2.47	0
96	2	4105	524	58099.6	11	46	0	0.4981	5.96E-05		3	23.031	23.031	0
9528	2	4105	541	59778.8	2	4	0	0.037	5E-06		3	3.221	3.221	0
9527	2	4105	523	57860.9	2	4	0	0.0382	5.2E-06		3	3.221	3.221	0
15116	2	4105	1169	130954.9	5	9	0	0.0419	5.2E-06		3	9.02	9.02	0
6601	2	4105	793	86335.8	2	2	0	0.0404	1.7E-06		3	2.088	2.088	0
7244	2	4105	1568	176723.1	30	100	91	0.0421	4.33E-05		3	55.964	55.964	28
17491	2	4105	1835	207058.5	10	44	5	0.0523	1.63E-05		3	17.417	17.417	3
19789	2	4105	890	102772.7	29	145	0	0.3461	0.0001105		3	63.375	63.375	0
15114	2	4105	1407	154972.8	10	32	0	0.1073	1.54E-05		3	18.642	18.642	0
1608	2	4105	288	31962.5	13	44	44	0.3472	0.0001037		3	21.732	21.732	13
19595	2	4105	3424	391815.3	23	32	0	0.073	6.3E-06		3	35.342	35.342	0
Reverse_15144	2	4105	4451	508656.7	4	5	0	0.0058	8E-07		3	5.288	5.288	0
9826	2	4105	4506	509357.8	143	702	14	0.3302	0.0001057		3	327.024	327.024	3
237	2	4105	295	32773.7	2	2	2	0.4237	4.6E-06		3	2.913	2.913	2
19293	2	4105	2321	261402	8	12	0	0.0431	3.5E-06		3	13.004	13.004	0
17245	2	4105	1623	183099.3	9	38	0	0.0407	1.59E-05		3	18.177	18.177	0
19788	2	4105	889	102671.6	29	145	0	0.3465	0.0001107		3	63.375	63.375	0
331	2	4105	210	23648.9	3	7	7	0.3952	2.26E-05		3	6.599	6.599	3
10114	2	4105	354	40093.1	3	13	0	0.0537	2.49E-05		3	6.078	6.078	0
15089	2	4105	1081	122456.3	3	3	3	0.0342	1.9E-06		3	3.454	3.454	3
Reverse_15143	2	4105	4481	511624.9	4	5	0	0.0058	8E-07		3	5.288	5.288	0
19746	2	4105	241	27965.1	1	3	0	0.0456	8.4E-06		3	3.06	3.06	0
Reverse_12584	2	4105	4365	487527.5	2	3	2	0.0044	5E-07		3	2.37	2.37	1
16606	2	4105	1263	139259.8	9	27	0	0.1077	1.45E-05		3	16.386	16.386	0
18614	2	4105	784	84697	2	2	2	0.0306	1.7E-06		3	4.534	4.534	2
476	2	4105	907	99184.6	4	5	5	0.2977	3.7E-06		3	7.922	7.922	4
3970	2	4105	523	58325.6	29	194	0	0.499	0.0002517		3	69.082	69.082	0
7782	2	4105	2617	293829.1	35	130	123	0.159	3.37E-05		3	61.612	61.612	34
20009	2	4105	2414	266190.1	3	3	3	0.0162	8E-07		3	5.334	5.334	3
Reverse_9271	2	4105	4347	491915.7	3	4	2	0.0069	6E-07		3	4.424	4.424	2
17244	2	4105	1568	176723.1	9	38	0	0.0421	1.64E-05		3	18.177	18.177	0
3969	2	4105	524	58099.6	29	194	0	0.4981	0.0002512		3	69.082	69.082	0
21221	2	4105	1864	214810.7	2	2	1	0.0102	7E-07		3	2.608	2.608	1
17635	2	4105	780	88973.5	13	41	11	0.1782	3.57E-05		3	24.883	24.883	6
15793	3	8096	475	52512.3	4	35	0	0.1158	5E-05		3	10.927	10.927	0
10980	3	8096	409	46167	10	52	52	0	8.63E-05		3	25.684	25.684	10
4968	3	8096	839	94828.7	6	16	15	0.093	1.29E-05		3	13.266	13.266	5
17939	3	8096	200	22123.3	30	348	348	0.775	0.0011805		3	77.092	77.092	30
3133	3	8096	567	63523.8	9	36	4	0.2011	4.31E-05		3	17.297	17.297	4
13426	3	8096	377	40492.1	14	114	114	0.4775	0.0002052		3	40.276	40.276	14
16491	3	8096	1244	142573	2	2	0	0.0121	1.1E-06		3	2.952	2.952	0
14012	3	8096	1215	136421.1	4	11	6	0.028	6.1E-06		3	6.772	6.772	2
11790	3	8096	643	72684.7	72	599	598	0.605	0.000632		3	200.292	200.292	71
8952	3	8096	1172	134157.6	2	2	0	0.0128	1.2E-06		3	2.952	2.952	0
19656	3	8096	461	51015	11	50	44	0.2473	7.36E-05		3	21.963	21.963	10
9031	3	8096	1843	204706.4	40	144	5	0.2404	5.3E-05		3	77.259	77.259	1
20342	3	8096	3329	366423.2	11	34	34	0.0505	6.9E-06		3	20.492	20.492	11
15876	3	8096	561	62181.1	12	76	0	0.221	9.19E-05		3	28.135	28.135	0
17561	3	8096	1226	137381.9	2	2	0	0.0057	1.1E-06		3	2.394	2.394	0
8002	3	8096	319	35853.1	22	135	128	0.5392	0.0002871		3	59.897	59.897	21
51	3	8096	558	62352.4	26	159	159	0.2545	0.0001933		3	67.941	67.941	26
21866	3	8096	334	37281.8	23	176	0	0.4401	0.0003575		3	66.555	66.555	0
95	3	8096	558	62352.4	11	46	0	0.2545	5.59E-05		3	23.031	23.031	0
6917	3	8096	1513	162520	8	10	0	0.0661	4.5E-06		3	15.186	15.186	0
21659	3	8096	418	46375.1	11	71	0	0.2656	0.0001152		3	27.034	27.034	0
17186	3	8096	527	57457	7	19	1	0.1784	2.45E-05		3	15.088	15.088	1
2	3	8096	556	61863.2	8	46	46	0.0845	5.61E-05		3	16.959	16.959	8
5504	3	8096	607	68782.9	2	2	0	0.0264	2.2E-06		3	3.255	3.255	0
5736	3	8096	417	46306	8	19	0	0.4269	3.09E-05		3	13.462	13.462	0
4713	3	8096	526	57907.6	36	251	51	0.4087	0.0003237		3	94.7	94.7	9
13952	3	8096	1244	137200.3	26	110	107	0.2572	6E-05		3	58.701	58.701	25
8058	3	8096	392	46536.7	1	2	0	0.3878	3.5E-06		3	2.464	2.464	0
3836	3	8096	1451	163433.2	23	71	69	0.2047	3.32E-05		3	51.143	51.143	22
3811	3	8096	305	32698.1	4	24	0	0.1869	5.34E-05		3	8.996	8.996	0
15792	3	8096	560	62094	12	80	0	0.2232	9.69E-05		3	29.142	29.142	0
21867	3	8096	283	32122.2	25	191	0	0.6113	0.0004579		3	72.316	72.316	0
6298	3	8096	3847	441330.4	9	14	0	0.0252	2.5E-06		3	13.465	13.465	0
7075	3	8096	510	57025	39	202	0	0	0.0002687		3	99.926	99.926	0
4700	3	8096	485	53868.6	4	7	1	0.0763	9.8E-06		3	5.137	5.137	1
19438	3	8096	327	36705.3	23	158	158	0.4771	0.0003278		3	56.1	56.1	23
18058	3	8096	392	46536.7	16	103	66	0.3878	0.0001783		3	32.767	32.767	12
16100	3	8096	163	18642.2	14	77	77	0.7975	0.0003205		3	32.895	32.895	14
21225	3	8096	515	55008.5	3	7	5	0.0544	9.2E-06		3	5.427	5.427	3
3009	3	8096	1433	160231	7	8	8	0.0747	3.8E-06		3	12.049	12.049	7
20219	3	8096	893	96628.3	7	21	21	0.103	1.6E-05		3	17.343	17.343	7
8544	3	8096	1103	123530.2	2	3	3	0.0281	1.8E-06		3	4.058	4.058	2
7482	3	8096	1505	164575	2	2	0	0.014	9E-07		3	4.008	4.008	0
2852	3	8096	584	64173.5	2	3	3	0.3682	3.5E-06		3	5.171	5.171	2
1448	3	8096	487	52153.9	2	2	2	0	2.8E-06		3	3.3	3.3	2
8329	3	8096	871	96746.6	42	245	244	0.5752	0.0001908		3	102.963	102.963	42
1098	3	8096	409	46167	3	3	3	0	5E-06		3	4.039	4.039	3
14484	3	8096	487	52153.9	5	21	19	0	2.93E-05		3	10.031	10.031	5
19750	3	8096	837	92981.7	14	53	51	0.184	4.3E-05		3	27.719	27.719	13
18093	3	8096	423	48508	12	61	54	0.3617	9.78E-05		3	31.181	31.181	11
20587	3	8096	1938	223224.6	11	17	2	0.0655	6E-06		3	21.442	21.442	1
5503	3	8096	602	68194.6	2	2	0	0.0266	2.3E-06		3	3.255	3.255	0
13198	3	8096	1409	157026.3	2	2	1	0.0192	1E-06		3	2.786	2.786	1
4158	3	8096	1770	192275.9	2	2	1	0.0085	8E-07		3	2.168	2.168	1
8403	3	8096	2261	260188.9	28	59	0	0.1451	1.77E-05		3	45.901	45.901	0
9032	3	8096	1767	196485.1	39	139	0	0.2439	5.34E-05		3	74.829	74.829	0
8404	3	8096	2213	254788	27	56	0	0.1414	1.72E-05		3	43.766	43.766	0
19580	3	8096	1312	153724.4	20	45	44	0.1555	2.33E-05		3	35.614	35.614	19
6773	3	8096	2019	226753.5	28	70	4	0.1709	2.35E-05		3	50.879	50.879	1
4708	3	8096	561	62326.6	50	367	0	0.6702	0.0004438		3	122.481	122.481	0
22685	3	8096	563	62304.3	6	30	1	0.0924	3.62E-05		3	12.09	12.09	1
6772	3	8096	2005	225001.6	27	66	0	0.1656	2.23E-05		3	48.461	48.461	0
4569	3	8096	151	16932.1	18	180	53	0.8079	0.0008087		3	59.482	59.482	4
Reverse_6012	3	8096	1134	127568.2	2	2	1	0.0168	1.2E-06		3	2.426	2.426	1
17631	3	8096	1286	140532.7	2	2	0	0.0163	1.1E-06		3	4.008	4.008	0
1790	3	8096	643	72684.7	8	41	41	0.605	4.33E-05		3	15.703	15.703	8
470	3	8096	561	62308.6	2	16	16	0.7023	1.93E-05		3	5.08	5.08	2
18092	3	8096	423	48120.1	4	7	0	0.0662	1.12E-05		3	7.055	7.055	0
6494	3	8096	193	21477.9	1	1	1	0.0933	3.5E-06		3	2.494	2.494	1
8402	3	8096	2281	262284.8	28	59	0	0.1438	1.75E-05		3	45.901	45.901	0
17354	3	8096	507	56933.3	2	2	1	0.0473	2.7E-06		3	2.594	2.594	1
13766	3	8096	616	68102.7	60	519	519	0.7614	0.0005716		3	175.041	175.041	60
7	3	8096	564	62021.6	7	13	13	0.5567	1.56E-05		3	10.83	10.83	7
739	3	8096	564	62021.6	30	211	211	0.5567	0.0002538		3	68.481	68.481	30
20506	3	8096	492	53829.6	3	9	9	0.0976	1.24E-05		3	7.106	7.106	3
19660	3	8096	3604	404074	3	7	0	0.0053	1.3E-06		3	3.689	3.689	0
15789	3	8096	560	62850.3	13	74	24	0.2321	8.97E-05		3	29.117	29.117	5
1739	3	8096	564	62021.6	11	164	0	0.5567	0.0001973		3	31.954	31.954	0
14750	3	8096	406	46830.4	30	274	274	0.6429	0.0004579		3	91.088	91.088	30
3263	3	8096	561	62046	14	92	0	0.2585	0.0001113		3	33.313	33.313	0
15702	3	8096	207	22774.7	1	8	0	0.0628	2.62E-05		3	3.125	3.125	0
4571	3	8096	111	12502.1	9	74	0	0.6306	0.0004523		3	26.156	26.156	0
18588	3	8096	414	46348.6	2	4	4	0.058	6.6E-06		3	2.865	2.865	2
15736	3	8096	417	46306	15	86	86	0.4269	0.0001399		3	43.608	43.608	15
3614	3	8096	467	53037	6	29	29	0.1734	4.21E-05		3	13.254	13.254	6
15096	3	8096	865	100927.6	27	92	92	0.3075	7.22E-05		3	49.966	49.966	27
6297	3	8096	3771	433662.6	9	14	0	0.0257	2.5E-06		3	13.465	13.465	0
22340	3	8096	220	25043.5	4	26	5	0.1682	8.02E-05		3	9.244	9.244	1
15523	3	8096	410	44416.6	14	99	80	0.4439	0.0001638		3	39.194	39.194	11
20781	3	8096	293	33514	27	187	0	0.4744	0.000433		3	58.806	58.806	0
Reverse_17097	3	8096	652	72581.1	3	3	2	0.0475	3.1E-06		3	3.482	3.482	2
15017	3	8096	168	17418.3	2	5	5	0.1548	2.02E-05		3	4.409	4.409	2
19847	3	8096	699	79502.6	2	2	1	0.0172	1.9E-06		3	3.395	3.395	1
17391	3	8096	564	62006.6	52	362	10	0.6135	0.0004355		3	148.839	148.839	1
20780	3	8096	296	33661.1	26	185	0	0.4426	0.000424		3	57.096	57.096	0
736	3	8096	417	46306	22	131	131	0.4269	0.0002131		3	51.637	51.637	22
18751	3	8096	776	88552.5	11	34	34	0.1997	2.97E-05		3	21.077	21.077	11
17389	3	8096	564	62024.7	49	342	0	0.5124	0.0004114		3	133.773	133.773	0
15	3	8096	558	62352.4	24	186	181	0.2545	0.0002261		3	71.085	71.085	23
15424	3	8096	350	37885.6	4	13	13	0.1343	2.52E-05		3	8.178	8.178	4
16082	3	8096	2445	274542.9	3	7	0	0.0078	1.9E-06		3	3.689	3.689	0
17075	3	8096	510	57025	92	981	977	0	0.001305		3	243.827	243.827	91
17889	3	8096	971	107248.5	26	162	160	0.3059	0.0001132		3	60.061	60.061	26
4707	3	8096	561	62308.6	51	371	4	0.7023	0.0004487		3	125.541	125.541	1
12852	3	8096	584	64173.5	25	161	115	0.3682	0.000187		3	59.947	59.947	17
19445	3	8096	469	53372	18	91	48	0.3859	0.0001316		3	41.677	41.677	13
17187	3	8096	478	52197.6	6	18	0	0.1611	2.55E-05		3	12.916	12.916	0
7780	3	8096	4749	543152.7	3	3	1	0.0038	4E-07		3	3.581	3.581	1
4888	3	8096	284	32642.7	27	186	1	0.507	0.0004443		3	59.368	59.368	1
4570	3	8096	152	16984.1	14	127	0	0.625	0.0005669		3	39.729	39.729	0
17390	3	8096	564	62021.6	51	352	0	0.5567	0.0004234		3	140.702	140.702	0
15205	3	8096	1452	155912.8	8	10	0	0.0689	4.7E-06		3	15.186	15.186	0
22755	3	8096	564	62807.2	10	32	32	0.2181	3.85E-05		3	19.338	19.338	10
3945	3	8096	1653	186911.1	2	5	0	0.0157	2.1E-06		3	3.488	3.488	0
9515	3	8096	558	62352.4	17	79	57	0.2545	9.61E-05		3	36.932	36.932	13
19029	3	8096	556	61863.2	5	25	0	0.0845	3.05E-05		3	8.214	8.214	0
515	3	8096	558	62352.4	1	1	0	0.2545	1.2E-06		3	2.263	2.263	0
19661	3	8096	3656	410155.1	3	7	0	0.0052	1.3E-06		3	3.689	3.689	0
20590	3	8096	303	34283.6	11	41	41	0.4389	9.18E-05		3	22.319	22.319	11
19018	3	8096	499	55363.3	9	28	28	0.1964	3.81E-05		3	18.281	18.281	9
90	3	8096	564	62021.6	1	2	2	0.5567	2.4E-06		3	2.615	2.615	1
3946	3	8096	1642	185672.5	2	5	0	0.0158	2.1E-06		3	3.488	3.488	0
18609	3	8096	547	61342	2	3	0	0.0128	3.7E-06		3	2.892	2.892	0
803	4	2726	2385	276432.9	8	23	0	0.3065	6.5E-06		3	17.369	17.369	0
17361	4	2726	885	98480.6	7	21	18	0.087	1.61E-05		3	13.383	13.383	6
22558	4	2726	285	30653.6	10	113	17	0.2842	0.000269		3	22.352	22.352	3
6914	4	2726	234	24789.5	16	179	38	0.4487	0.000519		3	48.139	48.139	4
15072	4	2726	450	51647.7	19	101	101	0.3822	0.0001523		3	43.672	43.672	19
6686	4	2726	195	21663.4	14	56	46	0.6923	0.0001948		3	29.977	29.977	13
6656	4	2726	275	30186.3	1	1	1	0.0436	2.5E-06		3	2.2	2.2	1
9778	4	2726	120	13247	5	32	32	0.35	0.0001809		3	9.405	9.405	5
14999	4	2726	855	95095.9	6	6	6	0.0971	4.8E-06		3	10.795	10.795	6
1374	4	2726	1344	152172.8	25	115	115	0.2314	5.81E-05		3	54.97	54.97	25
14038	4	2726	310	33387.9	8	51	27	0.1452	0.0001116		3	20.794	20.794	6
225	4	2726	285	30653.6	8	21	21	0.2842	5E-05		3	18.35	18.35	8
13184	4	2726	130	13975	15	184	1	0.5923	0.0009603		3	42.456	42.456	1
Reverse_8402	4	2726	2281	262284.8	2	2	0	0.0061	6E-07		3	2.402	2.402	0
22696	4	2726	1118	128005.9	2	2	2	0.0134	1.2E-06		3	3.128	3.128	2
8033	4	2726	2385	276432.9	63	257	0	0.3065	7.31E-05		3	138.682	138.682	0
3703	4	2726	252	27057.8	5	133	4	0.1825	0.0003581		3	8.683	8.683	2
21986	4	2726	325	34971.8	23	297	26	0.4769	0.00062		3	66.157	66.157	6
6741	4	2726	175	19062.7	15	301	0	0	0.0011669		3	35.411	35.411	0
15623	4	2726	417	46166.2	6	24	24	0.1823	3.9E-05		3	13.39	13.39	6
741	4	2726	175	19062.7	7	38	0	0	0.0001473		3	13.167	13.167	0
1133	4	2726	2610	288834.8	18	63	63	0.0835	1.64E-05		3	34.378	34.378	18
19627	4	2726	1875	207997	8	15	14	0.0432	5.4E-06		3	12.769	12.769	7
22602	4	2726	462	53420.4	11	38	34	0	5.58E-05		3	17.326	17.326	9
21988	4	2726	332	35825.4	19	295	3	0.262	0.0006028		3	47.046	47.046	2
21987	4	2726	335	36114.1	13	174	0	0.2716	0.0003524		3	28.708	28.708	0
25	4	2726	285	30653.6	5	19	19	0.2842	4.52E-05		3	8.94	8.94	5
2198	4	2726	325	34971.8	8	33	33	0.4769	6.89E-05		3	13.739	13.739	8
2602	4	2726	462	53420.4	2	2	2	0	2.9E-06		3	3.882	3.882	2
55	4	2726	285	30653.6	11	52	2	0.2842	0.0001238		3	21.911	21.911	1
2035	4	2726	2985	341512.9	31	320	320	0.0104	7.27E-05		3	86.907	86.907	31
8557	4	2726	608	66074.5	40	357	357	0.5625	0.0003984		3	111.262	111.262	40
15334	4	2726	850	93458.1	5	9	9	0.0694	7.2E-06		3	9.595	9.595	5
Reverse_8404	4	2726	2213	254788	2	2	0	0.0063	6E-07		3	2.402	2.402	0
6697	4	2726	798	89277.5	2	2	1	0.0175	1.7E-06		3	2.429	2.429	1
14282	4	2726	323	34799.8	20	230	61	0.3065	0.0004831		3	53.726	53.726	5
2260	4	2726	462	53420.4	27	147	58	0	0.0002159		3	56.636	56.636	14
19662	4	2726	432	46673.8	8	141	0	0.0972	0.0002214		3	17.842	17.842	0
Reverse_20356	4	2726	2985	341512.9	3	3	2	0.0104	7E-07		3	5.174	5.174	2
8032	4	2726	2416	279883.7	65	259	2	0.3125	7.27E-05		3	141.699	141.699	2
21466	4	2726	154	16319.2	8	185	0	0.4091	0.000815		3	17.519	17.519	0
20960	4	2726	206	21667.2	19	334	63	0.4806	0.0011		3	60.025	60.025	4
4038	4	2726	310	33387.9	2	2	0	0.1452	4.4E-06		3	3.349	3.349	0
Reverse_12462	4	2726	1716	193955.2	2	9	1	0.0076	3.6E-06		3	3.056	3.056	1
Reverse_8403	4	2726	2261	260188.9	2	2	0	0.0062	6E-07		3	2.402	2.402	0
3633	4	2726	199	22606.7	2	5	0	0.196	1.7E-05		3	4.642	4.642	0
8561	5	4143	247	28019.1	2	2	2	0.085	5.5E-06		3	2.274	2.274	2
6606	5	4143	2505	272459.9	189	1638	1638	0.7409	0.0004436		3	582.169	582.169	189
2733	5	4143	194	22445.1	5	28	28	0.2371	9.79E-05		3	15.367	15.367	5
6372	5	4143	292	32521.8	21	185	0	0.4795	0.0004298		3	57.354	57.354	0
9827	5	4143	363	40139.3	20	163	0	0.4601	0.0003046		3	58.479	58.479	0
Reverse_16324	5	4143	1495	167360.1	2	2	1	0.0134	9E-07		3	2.366	2.366	1
4489	5	4143	344	38983	2	3	1	0.0552	5.9E-06		3	3.655	3.655	1
10358	5	4143	733	82500.1	4	8	0	0.075	7.4E-06		3	7.335	7.335	0
9904	5	4143	2449	262929.5	47	261	261	0.2801	7.23E-05		3	123.717	123.717	47
Reverse_21377	5	4143	451	52406.7	2	3	0	0.0377	4.5E-06		3	2.326	2.326	0
5048	5	4143	409	45966.6	2	9	7	0.0465	1.49E-05		3	3.697	3.697	1
9316	5	4143	188	19788.9	1	3	0	0.0904	1.08E-05		3	2.787	2.787	0
22573	5	4143	373	42416.4	1	2	0	0.0268	3.6E-06		3	2.076	2.076	0
Reverse_17665	5	4143	3059	341170	7	9	0	0.0222	2E-06		3	9.554	9.554	0
14561	5	4143	642	69355.9	20	98	0	0.3022	0.0001036		3	43.065	43.065	0
22768	5	4143	5379	613719.2	45	89	0	0.097	1.12E-05		3	76.305	76.305	0
14931	5	4143	1387	157181.8	2	2	0	0.0137	1E-06		3	2.307	2.307	0
14560	5	4143	604	65697.2	18	91	0	0.2517	0.0001022		3	37.373	37.373	0
5608	5	4143	494	56309.2	14	73	9	0.1599	0.0001003		3	27.289	27.289	2
16229	5	4143	193	20893.8	3	4	0	0.2073	1.41E-05		3	5.433	5.433	0
16961	5	4143	1599	179711.7	2	2	0	0.0119	8E-07		3	2.307	2.307	0
4534	5	4143	1358	147903.9	5	8	5	0.0508	4E-06		3	9.142	9.142	4
16230	5	4143	184	20033.4	3	4	0	0.2174	1.47E-05		3	5.433	5.433	0
370	5	4143	293	32410.7	8	20	0	0.3311	4.63E-05		3	15.234	15.234	0
3903	5	4143	132	14654.7	6	26	26	0.4167	0.0001336		3	11.863	11.863	6
16805	5	4143	781	88467.8	2	2	2	0.0243	1.7E-06		3	3.208	3.208	2
14397	5	4143	944	107840.8	20	99	98	0.2415	7.11E-05		3	39.028	39.028	19
20002	5	4143	7351	830196.4	48	95	0	0.0756	8.8E-06		3	80.847	80.847	0
13872	5	4143	1170	128893.9	14	42	42	0.1581	2.44E-05		3	26.284	26.284	14
22766	5	4143	7384	834569.5	48	95	0	0.0753	8.7E-06		3	80.847	80.847	0
21383	5	4143	456	50914.6	13	72	71	0.3904	0.0001071		3	30.543	30.543	12
70	5	4143	293	32410.7	13	78	78	0.3311	0.0001806		3	35.83	35.83	13
12257	5	4143	471	52177.4	7	58	0	0.087	8.35E-05		3	16.547	16.547	0
19998	5	4143	141	15982	11	87	87	0.8014	0.0004186		3	34.882	34.882	11
6984	5	4143	290	32865.4	20	163	0	0.5759	0.0003813		3	58.479	58.479	0
6371	5	4143	243	27260.8	7	47	0	0.2263	0.0001312		3	15.894	15.894	0
2767	5	4143	5379	613683.2	17	92	92	0	1.16E-05		3	42.062	42.062	17
15300	5	4143	781	85910.6	12	35	35	0.1946	3.04E-05		3	22.463	22.463	12
13496	5	4143	422	47503.3	22	139	139	0.545	0.0002235		3	52.37	52.37	22
276	5	4143	5379	613683.2	12	59	26	0	7.4E-06		3	23.552	23.552	7
931	5	4143	188	19788.9	9	20	20	0.0904	7.22E-05		3	14.862	14.862	9
2869	5	4143	194	20759.6	6	37	0	0.3969	0.0001294		3	19.25	19.25	0
Reverse_21378	5	4143	451	52414.6	2	3	0	0.0377	4.5E-06		3	2.326	2.326	0
2868	5	4143	450	50151.8	27	148	111	0.5733	0.0002231		3	68.34	68.34	21
3350	5	4143	380	44904.2	45	345	345	0.1632	0.000616		3	109.725	109.725	45
11015	5	4143	1073	116726.8	7	27	0	0.0848	1.71E-05		3	15.963	15.963	0
22767	5	4143	5379	613683.2	45	89	0	0	1.12E-05		3	76.305	76.305	0
11331	5	4143	247	27626.8	11	73	0	0.3117	0.0002005		3	24.162	24.162	0
37	5	4143	293	32410.7	3	4	4	0.3311	9.3E-06		3	5.696	5.696	3
Reverse_17666	5	4143	3088	344161.5	7	9	0	0.022	2E-06		3	9.554	9.554	0
14559	5	4143	653	70727.7	20	98	0	0.2971	0.0001018		3	43.065	43.065	0
13917	5	4143	1941	221476.2	6	17	0	0.0216	5.9E-06		3	9.75	9.75	0
10357	5	4143	721	81088.3	4	8	0	0.0763	7.5E-06		3	7.335	7.335	0
22575	5	4143	243	27889.4	2	3	1	0.1152	8.4E-06		3	3.186	3.186	1
6370	5	4143	293	32410.7	15	134	0	0.3311	0.0003103		3	40.331	40.331	0
13350	5	4143	380	44904.2	5	51	8	0.1632	9.11E-05		3	15.637	15.637	2
14737	5	4143	263	29933.4	24	154	144	0.7186	0.0003973		3	52.359	52.359	23
832	5	4143	385	42884	7	34	31	0.2286	5.99E-05		3	18.263	18.263	6
5336	5	4143	779	85619.6	2	2	0	0.0488	1.7E-06		3	3.431	3.431	0
833	5	4143	369	40961.1	2	2	0	0.0976	3.7E-06		3	5.654	5.654	0
14126	6	9857	2726	290786.4	16	84	0	0.0605	2.09E-05		3	31.903	31.903	0
21805	6	9857	1698	193092.9	2	4	2	0.0077	1.6E-06		3	3.056	3.056	1
10926	6	9857	1621	182374.5	6	30	2	0.0315	1.26E-05		3	11.327	11.327	1
2162	6	9857	420	46417	56	569	569	0.8	0.0009191		3	172.197	172.197	56
2566	6	9857	1054	117418.2	2	2	0	0.0199	1.3E-06		3	2.271	2.271	0
2719	6	9857	4558	501023.8	2	2	0	0.0053	3E-07		3	3.431	3.431	0
3023	6	9857	570	60688.7	8	28	28	0.1877	3.33E-05		3	15.25	15.25	8
4378	6	9857	2670	303998.1	10	43	40	0	1.09E-05		3	21.205	21.205	10
22677	6	9857	920	103260.8	34	195	186	0	0.0001438		3	76.959	76.959	34
11558	6	9857	892	102092.9	3	7	7	0.074	5.3E-06		3	6.696	6.696	3
5538	6	9857	566	61818.9	8	23	23	0.1873	2.76E-05		3	16.564	16.564	8
203	6	9857	840	93949.1	4	12	12	0.7071	9.7E-06		3	9.808	9.808	4
7709	6	9857	289	32966.8	6	19	19	0.2872	4.46E-05		3	13.444	13.444	6
10058	6	9857	136	15621.3	15	120	90	0.4706	0.0005986		3	41.258	41.258	13
18232	6	9857	2733	311025.3	8	18	0	0.0267	4.5E-06		3	12.866	12.866	0
21452	6	9857	649	69516.7	2	2	0	0.0324	2.1E-06		3	2.617	2.617	0
20010	6	9857	2639	280301.6	114	642	584	0.5407	0.000165		3	285.586	285.586	104
11096	6	9857	679	73680.7	80	830	813	0.7599	0.0008293		3	242.684	242.684	77
22016	6	9857	3739	418327.4	30	75	75	0.104	1.36E-05		3	57.737	57.737	30
412	6	9857	2726	290786.4	1	10	0	0.0605	2.5E-06		3	2.633	2.633	0
14550	6	9857	961	109203.6	21	107	1	0.2248	7.55E-05		3	49.295	49.295	1
267	6	9857	920	103260.8	7	44	43	0	3.24E-05		3	15.365	15.365	6
677	6	9857	920	103260.8	15	73	0	0	5.38E-05		3	31.107	31.107	0
14551	6	9857	1388	157018.1	26	150	44	0.2486	7.33E-05		3	65.923	65.923	6
12395	6	9857	968	104208	1	1	0	0.0186	7E-07		3	3.371	3.371	0
1934	6	9857	479	53122.5	10	46	0	0.2317	6.52E-05		3	20.95	20.95	0
5033	6	9857	989	109827.6	10	29	28	0.1436	1.99E-05		3	22.021	22.021	10
18382	6	9857	614	69349.5	44	307	0	0.671	0.0003392		3	119.293	119.293	0
6296	6	9857	1018	116606.9	4	12	0	0.0275	8E-06		3	7.332	7.332	0
21454	6	9857	604	64601.4	2	2	0	0.0348	2.2E-06		3	2.617	2.617	0
23010	6	9857	519	56096.7	58	556	556	0.7534	0.0007268		3	180.173	180.173	58
14127	6	9857	2693	287103.6	16	84	0	0.0613	2.12E-05		3	31.903	31.903	0
2787	6	9857	1035	117327.9	3	3	3	0	2E-06		3	4.044	4.044	3
4246	6	9857	539	58238.1	3	10	5	0.0631	1.26E-05		3	5.175	5.175	2
6484	6	9857	945	104420.1	3	7	0	0.0614	5E-06		3	4.388	4.388	0
20344	6	9857	840	93949.1	61	391	365	0.7071	0.0003158		3	163.796	163.796	54
12394	6	9857	968	104180	1	1	0	0.0186	7E-07		3	3.371	3.371	0
16190	6	9857	1016	111219.3	2	2	1	0.0207	1.3E-06		3	2.148	2.148	1
1493	6	9857	925	103642.1	21	67	0	0.2378	4.91E-05		3	42.924	42.924	0
8345	6	9857	1235	139963.6	5	12	0	0.0575	6.6E-06		3	10.554	10.554	0
10190	6	9857	549	61820.3	18	97	97	0.4335	0.0001199		3	41.437	41.437	18
10541	6	9857	3152	344857.4	3	5	0	0.0105	1.1E-06		3	4.065	4.065	0
1501	6	9857	366	39130.9	1	1	0	0.4945	1.9E-06		3	2.507	2.507	0
437	6	9857	2670	303998.1	17	64	64	0	1.63E-05		3	32.722	32.722	17
21148	6	9857	573	61713.3	1	4	4	0.0209	4.7E-06		3	2.4	2.4	1
582	6	9857	504	55799.9	20	137	137	0.4623	0.0001844		3	60.202	60.202	20
15986	6	9857	884	100662.7	28	163	0	0.3043	0.0001251		3	54.158	54.158	0
6877	6	9857	581	65811.2	3	11	0	0.0654	1.28E-05		3	6.782	6.782	0
4299	6	9857	809	89858.4	6	16	0	0.0766	1.34E-05		3	8.948	8.948	0
10059	6	9857	135	15335.3	2	29	0	0.0741	0.0001457		3	5.313	5.313	0
830	6	9857	317	34175.8	27	222	222	0.6341	0.0004751		3	71.558	71.558	27
22106	6	9857	381	42822	3	20	20	0.0945	3.56E-05		3	7.065	7.065	3
5580	6	9857	593	65194.2	2	2	1	0.0371	2.3E-06		3	2.778	2.778	1
11642	6	9857	833	91959.4	45	329	329	0.533	0.000268		3	129.223	129.223	45
13839	6	9857	281	31152	1	6	6	0.0605	1.45E-05		3	3.256	3.256	1
787	6	9857	1035	117327.9	14	86	86	0	5.64E-05		3	38.907	38.907	14
6483	6	9857	945	104390.1	3	7	0	0.0614	5E-06		3	4.388	4.388	0
16160	6	9857	797	90496.8	45	409	404	0.5609	0.0003482		3	132.803	132.803	44
21540	6	9857	1283	145801.1	9	32	0	0.0624	1.69E-05		3	16.442	16.442	0
44	6	9857	840	93949.1	9	31	30	0.7071	2.5E-05		3	16.599	16.599	8
7070	6	9857	517	57382.4	8	18	17	0.1741	2.36E-05		3	15.949	15.949	8
15241	6	9857	579	63828.9	46	396	349	0.62	0.000464		3	148.251	148.251	41
12335	6	9857	265	28402.5	4	9	9	0.2528	2.3E-05		3	9.591	9.591	4
2565	6	9857	1055	117394.1	2	2	0	0.0199	1.3E-06		3	2.271	2.271	0
19939	6	9857	1096	121407.3	21	91	11	0.2235	5.63E-05		3	41.397	41.397	3
15830	6	9857	317	34175.8	23	199	157	0.6341	0.0004259		3	65.64	65.64	18
21453	6	9857	592	63383.8	2	2	0	0.0355	2.3E-06		3	2.617	2.617	0
18383	6	9857	619	69887.8	44	307	0	0.6656	0.0003365		3	119.293	119.293	0
4551	6	9857	1388	157018.1	14	91	51	0.2486	4.45E-05		3	40.809	40.809	6
17933	6	9857	1082	119049.9	3	5	0	0.0296	3.1E-06		3	4.873	4.873	0
14378	6	9857	2670	303998.1	9	29	4	0	7.4E-06		3	14.17	14.17	3
16711	6	9857	2773	315549.3	8	18	0	0.0263	4.4E-06		3	12.866	12.866	0
18230	6	9857	2709	308330.8	8	18	0	0.0269	4.5E-06		3	12.866	12.866	0
14838	6	9857	2050	233080.3	25	73	63	0.1459	2.42E-05		3	45.056	45.056	21
16873	6	9857	361	41559	1	1	0	0.0249	1.9E-06		3	2.251	2.251	0
16710	6	9857	2139	243074	4	4	0	0.0168	1.3E-06		3	5.482	5.482	0
17042	6	9857	184	20766.6	13	98	45	0.6413	0.0003613		3	32.624	32.624	4
9945	6	9857	1032	117294.5	21	94	94	0.2326	6.18E-05		3	41.534	41.534	21
4332	6	9857	541	61609	2	2	2	0.061	2.5E-06		3	4.381	4.381	2
18231	6	9857	2748	312790	8	18	0	0.0266	4.4E-06		3	12.866	12.866	0
22196	6	9857	259	29742.6	8	39	39	0.2124	0.0001022		3	13.369	13.369	8
4456	6	9857	522	56472.2	8	22	17	0.1686	2.86E-05		3	13.417	13.417	7
3513	6	9857	499	53311.5	4	13	8	0.1002	1.77E-05		3	9.933	9.933	3
6927	6	9857	739	85247.5	2	10	0	0.0298	9.2E-06		3	4.715	4.715	0
10540	6	9857	3034	333008.3	3	5	0	0.0109	1.1E-06		3	4.065	4.065	0
2016	6	9857	3739	418327.4	12	42	0	0.104	7.6E-06		3	20.433	20.433	0
2034	6	9857	840	93949.1	35	240	0	0.7071	0.0001938		3	99.654	99.654	0
21655	6	9857	412	43637	14	134	134	0.4927	0.0002207		3	43.448	43.448	14
13792	6	9857	627	69849.3	2	2	1	0.0335	2.2E-06		3	3.205	3.205	1
8195	6	9857	898	99898.3	9	31	31	0.1303	2.34E-05		3	19.352	19.352	9
15987	6	9857	930	106348.7	29	165	2	0.2968	0.0001204		3	55.486	55.486	1
934	6	9857	479	53122.5	19	222	76	0.2317	0.0003144		3	56.076	56.076	6
16219	6	9857	2602	277651.7	132	880	0	0.6034	0.0002294		3	360.378	360.378	0
6925	6	9857	723	83495.3	2	10	0	0.0415	9.4E-06		3	4.715	4.715	0
22787	6	9857	1035	117327.9	35	137	8	0	8.98E-05		3	75.926	75.926	2
6876	6	9857	623	70499.4	3	11	0	0.061	1.2E-05		3	6.782	6.782	0
7513	6	9857	464	52418.2	29	234	234	0.5388	0.0003421		3	82.616	82.616	29
20382	6	9857	591	66699.5	36	200	200	0.5635	0.0002296		3	86.521	86.521	36
21539	6	9857	2525	288718	17	65	0	0.0618	1.75E-05		3	32.027	32.027	0
2267	6	9857	920	103260.8	9	46	0	0	3.39E-05		3	23.852	23.852	0
4919	6	9857	226	25122.2	4	52	52	0.1681	0.0001561		3	18.399	18.399	4
1430	6	9857	204	23374.8	16	161	161	0.652	0.0005354		3	48.199	48.199	16
12312	6	9857	4062	447359.8	18	48	33	0.0551	8E-06		3	29.978	29.978	14
344	6	9857	840	93949.1	6	27	0	0.7071	2.18E-05		3	12.84	12.84	0
contaminant_UBIQUITIN03	6	9857	1011	111631.8	1	1	0	0.0138	7E-07		3	2.315	2.315	0
17043	6	9857	184	20955.7	12	78	25	0.6033	0.0002876		3	30.622	30.622	3
Reverse_4592	6	9857	354	38323.4	2	11	5	0.0339	2.11E-05		3	2.708	2.708	1
10524	6	9857	1970	217051.1	17	29	29	0.1071	1E-05		3	25.965	25.965	17
6394	6	9857	454	49948.5	7	31	31	0.1784	4.63E-05		3	14.964	14.964	7
14299	6	9857	809	89858.4	5	8	4	0.0766	6.7E-06		3	8.088	8.088	3
6256	6	9857	386	42286.9	4	6	6	0.1192	1.05E-05		3	7.24	7.24	4
2720	6	9857	4582	503863.2	2	2	0	0.0052	3E-07		3	3.431	3.431	0
22908	6	9857	1174	133792.7	22	65	65	0.2274	3.76E-05		3	42.876	42.876	22
15018	6	9857	366	39130.9	11	53	53	0.4945	9.82E-05		3	24.287	24.287	11
19497	6	9857	1133	126356.3	13	54	0	0.1271	3.23E-05		3	23.23	23.23	0
3531	6	9857	1378	152520	13	54	0	0.1045	2.66E-05		3	23.23	23.23	0
16220	6	9857	2578	275125.6	132	880	0	0.609	0.0002316		3	360.378	360.378	0
1993	7	3326	776	89617	1	1	0	0.3183	9E-07		3	2.187	2.187	0
22921	7	3326	1846	207740	26	70	23	0.1463	2.57E-05		3	41.119	41.119	9
2899	7	3326	593	67958.9	15	68	68	0.2462	7.78E-05		3	30.602	30.602	15
19792	7	3326	1942	223165.5	25	33	1	0.1462	1.15E-05		3	50.873	50.873	1
Reverse_14210	7	3326	1032	116012.2	3	3	0	0.0233	2E-06		3	3.752	3.752	0
12238	7	3326	589	66605.5	6	35	35	0.1171	4.03E-05		3	13.732	13.732	6
15151	7	3326	682	74148.1	10	21	0	0.1261	2.09E-05		3	16.315	16.315	0
14076	7	3326	1111	127323.6	2	11	6	0.0126	6.7E-06		3	3.444	3.444	1
15120	7	3326	1345	147820.2	2	2	2	0.0126	1E-06		3	4.556	4.556	2
19791	7	3326	1939	222923.4	25	33	0	0.1465	1.15E-05		3	50.873	50.873	0
19794	7	3326	1940	223629.5	15	22	2	0.0825	7.7E-06		3	29.204	29.204	2
9797	7	3326	1016	110995	2	2	2	0.0217	1.3E-06		3	3.218	3.218	2
3171	7	3326	1886	204013	28	87	87	0.1909	3.13E-05		3	59.576	59.576	28
3328	7	3326	1209	131064.5	8	19	19	0.0926	1.07E-05		3	14.89	14.89	8
16374	7	3326	1791	201827	32	85	38	0.1971	3.22E-05		3	54.363	54.363	15
1036	7	3326	1057	110215	40	182	8	0.4333	0.0001168		3	101.636	101.636	1
993	7	3326	776	89617	2	3	3	0.3183	2.6E-06		3	4.393	4.393	2
9114	7	3326	278	30896.5	9	62	0	0.3993	0.0001513		3	23.303	23.303	0
Reverse_16393	7	3326	5149	589071.8	4	7	2	0.0054	9E-07		3	4.466	4.466	2
Reverse_14626	7	3326	934	106875.8	3	5	5	0.0257	3.6E-06		3	4.897	4.897	3
5612	7	3326	697	78604.6	23	111	0	0.3802	0.000108		3	52.343	52.343	0
1534	7	3326	974	112258	3	6	0	0.0267	4.2E-06		3	5.189	5.189	0
1533	7	3326	980	113161.6	3	6	0	0.0265	4.2E-06		3	5.189	5.189	0
13939	7	3326	920	103978.7	3	3	3	0.0435	2.2E-06		3	4.508	4.508	3
Reverse_2341	7	3326	1204	135563.2	2	2	1	0.0108	1.1E-06		3	2.936	2.936	1
4823	7	3326	1078	115907.7	8	17	17	0.128	1.07E-05		3	16.709	16.709	8
1462	7	3326	838	95267.7	7	30	11	0.0943	2.43E-05		3	13.691	13.691	3
9115	7	3326	321	35755.9	13	95	33	0.5078	0.0002008		3	34.707	34.707	4
14153	7	3326	658	74013.4	53	368	367	0.6596	0.0003794		3	139.689	139.689	52
23030	7	3326	2707	295942	25	124	105	0.1193	3.11E-05		3	56.403	56.403	24
72	7	3326	295	33086.7	9	47	47	0	0.0001081		3	20.925	20.925	9
14435	7	3326	756	79569.7	2	6	0	0.0251	5.4E-06		3	3.091	3.091	0
21903	7	3326	1298	145238.2	54	303	0	0.4422	0.0001584		3	125.673	125.673	0
2341	7	3326	1204	135563.2	15	55	55	0.0108	3.1E-05		3	33.39	33.39	15
Reverse_3224	7	3326	1582	185501.4	5	10	0	0.0265	4.3E-06		3	6.499	6.499	0
Reverse_18942	7	3326	626	73044.1	2	3	1	0.0383	3.3E-06		3	2.905	2.905	1
19938	7	3326	776	89617	22	99	95	0.3183	8.66E-05		3	49.298	49.298	21
534	7	3326	974	112258	24	101	101	0.0267	7.04E-05		3	54.658	54.658	24
19782	7	3326	1938	222537.9	34	42	9	0.211	1.47E-05		3	72.347	72.347	9
1192	7	3326	251	29109.2	8	37	0	0.2908	0.0001		3	19.037	19.037	0
21904	7	3326	1349	151052.2	56	316	13	0.4366	0.0001589		3	129.506	129.506	2
14948	7	3326	494	56476.4	4	19	0	0.0911	2.61E-05		3	8.14	8.14	0
28	7	3326	295	33086.7	5	10	10	0	2.3E-05		3	8.402	8.402	5
6226	7	3326	209	22965	4	13	1	0.1244	4.22E-05		3	6.746	6.746	1
2303	7	3326	2707	295942	6	13	13	0.1193	3.3E-06		3	10.664	10.664	6
5611	7	3326	911	101532.9	24	116	0	0.303	8.64E-05		3	54.491	54.491	0
5614	7	3326	657	73828.2	26	128	0	0.4627	0.0001322		3	60.572	60.572	0
14436	7	3326	670	70801.3	2	6	0	0.0284	6.1E-06		3	3.091	3.091	0
18606	7	3326	556	61920.8	2	4	2	0.0665	4.9E-06		3	3.388	3.388	1
Reverse_20066	7	3326	1974	225816.8	5	17	7	0.0228	5.8E-06		3	6.741	6.741	3
2761	7	3326	592	64323.3	2	2	2	0.0456	2.3E-06		3	3.614	3.614	2
9831	7	3326	693	75299.7	10	21	0	0.1241	2.06E-05		3	16.315	16.315	0
5488	7	3326	1059	120028.2	2	4	0	0.0113	2.6E-06		3	2.658	2.658	0
5613	7	3326	713	80315.7	29	155	0	0.4797	0.0001475		3	68.9	68.9	0
287	7	3326	295	33086.7	1	1	0	0	2.3E-06		3	2.035	2.035	0
15468	7	3326	217	25284.4	7	39	39	0.318	0.0001219		3	13.403	13.403	7
3477	7	3326	868	95804.2	50	356	356	0.591	0.0002783		3	128.406	128.406	50
5615	7	3326	1263	140593.4	26	138	0	0.2399	7.41E-05		3	60.67	60.67	0
4866	7	3326	393	44316.7	5	25	25	0.1527	4.32E-05		3	11.842	11.842	5
20187	7	3326	1027	115976.9	10	16	16	0.0925	1.06E-05		3	16.296	16.296	10
21639	7	3326	453	49579.7	23	176	71	0.5563	0.0002636		3	61.681	61.681	7
14403	7	3326	754	83893.8	7	40	39	0	3.6E-05		3	16.939	16.939	7
614	7	3326	657	73828.2	18	141	9	0.4627	0.0001456		3	49.165	49.165	1
5455	7	3326	271	30937	10	69	63	0.2325	0.0001727		3	21.484	21.484	9
4403	7	3326	754	83893.8	22	69	32	0	6.21E-05		3	45.86	45.86	11
18605	7	3326	486	54066.7	1	2	0	0.0185	2.8E-06		3	2.013	2.013	0
7067	7	3326	1271	140939.7	10	42	26	0.0921	2.24E-05		3	20.634	20.634	7
Reverse_14209	7	3326	905	101140.6	3	3	0	0.0265	2.2E-06		3	3.752	3.752	0
4436	7	3326	670	70801.3	8	31	0	0.0284	3.14E-05		3	18.596	18.596	0
7579	7	3326	491	56081.7	1	2	0	0.0326	2.8E-06		3	2.989	2.989	0
605	7	3326	486	54066.7	27	99	0	0.0185	0.0001382		3	45.325	45.325	0
2872	7	3326	295	33086.7	18	104	104	0	0.0002392		3	50.825	50.825	18
8431	8	2278	392	44316.7	31	181	181	0.699	0.0003133		3	75.923	75.923	31
7337	8	2278	598	67329.1	6	16	0	0.1371	1.82E-05		3	8.47	8.47	0
12585	8	2278	400	43748.2	12	49	49	0	8.31E-05		3	28.478	28.478	12
2889	8	2278	885	100637.4	8	16	16	0.1333	1.23E-05		3	14.49	14.49	8
503	8	2278	729	82207.2	12	68	0	0.31	6.33E-05		3	24.386	24.386	0
8207	8	2278	930	103499.3	10	34	0	0.1312	2.48E-05		3	21.497	21.497	0
10161	8	2278	1288	137615.7	62	412	412	0.5419	0.000217		3	178.227	178.227	62
2585	8	2278	400	43748.2	1	1	1	0	1.7E-06		3	3.252	3.252	1
2773	8	2278	1904	211976.4	16	36	0	0.1129	1.28E-05		3	30.968	30.968	0
9457	8	2278	694	77645.1	7	15	5	0.1023	1.47E-05		3	12.349	12.349	2
19244	8	2278	255	29020.8	2	4	4	0.0863	1.06E-05		3	3.748	3.748	2
1074	8	2278	277	30457.4	12	65	64	0.4079	0.0001592		3	25.963	25.963	12
19696	8	2278	478	54039.4	20	91	91	0.4812	0.0001292		3	46.437	46.437	20
16730	8	2278	620	71590.6	21	66	10	0.4016	7.22E-05		3	44.914	44.914	4
Reverse_20894	8	2278	554	62914.7	2	2	2	0.0307	2.4E-06		3	2.5	2.5	2
7781	8	2278	529	58800.8	2	2	0	0	2.6E-06		3	2.514	2.514	0
17845	8	2278	545	61762	2	2	2	0.0587	2.5E-06		3	3.432	3.432	2
2772	8	2278	1898	211409.1	16	36	0	0.1133	1.29E-05		3	30.968	30.968	0
20202	8	2278	1186	126193.5	5	9	4	0.0405	5.1E-06		3	7.758	7.758	2
1957	8	2278	246	27363.8	3	24	24	0.5691	6.62E-05		3	6.655	6.655	3
9141	8	2278	917	102291.5	15	35	0	0.2246	2.59E-05		3	29.811	29.811	0
195	8	2278	246	27363.8	2	8	8	0.5691	2.21E-05		3	3.772	3.772	2
8456	8	2278	241	26376.2	22	171	171	0.6888	0.0004814		3	69.14	69.14	22
914	8	2278	916	102018.2	11	15	0	0.2249	1.11E-05		3	21.241	21.241	0
8208	8	2278	852	94312.2	10	34	0	0.1432	2.71E-05		3	21.497	21.497	0
8059	8	2278	732	82996.8	10	32	32	0.1981	2.97E-05		3	19.508	19.508	10
7338	8	2278	590	66347.7	6	16	0	0.139	1.84E-05		3	8.47	8.47	0
11310	8	2278	1434	160179.7	1	1	0	0.0063	5E-07		3	2.005	2.005	0
Reverse_9231	8	2278	586	67543.9	2	2	2	0.0222	2.3E-06		3	2.076	2.076	2
9140	8	2278	916	102018.2	15	35	0	0.2249	2.59E-05		3	29.811	29.811	0
2374	8	2278	862	96606.7	15	35	0	0.239	2.75E-05		3	29.811	29.811	0
2350	8	2278	393	42805.2	20	129	129	0.4987	0.0002227		3	58.441	58.441	20
21057	8	2278	158	18079.4	2	6	0	0.057	2.58E-05		3	3.202	3.202	0
19503	8	2278	729	82207.2	19	125	123	0.31	0.0001163		3	45.354	45.354	19
772	8	2278	1898	211409.1	3	12	12	0.1133	4.3E-06		3	5.408	5.408	3
19572	8	2278	246	27206.6	10	61	0	0.2602	0.0001682		3	24.275	24.275	0
Reverse_21693	8	2278	1861	206374.5	2	4	0	0.0038	1.5E-06		3	3.11	3.11	0
57	8	2278	246	27363.8	29	387	387	0.5691	0.0010673		3	100.616	100.616	29
19573	8	2278	246	27363.8	22	155	7	0.5691	0.0004275		3	55.393	55.393	1
17781	8	2278	529	58800.8	6	9	0	0	1.15E-05		3	10.016	10.016	0
924	8	2278	255	29020.8	1	4	4	0.0863	1.06E-05		3	2.355	2.355	1
2669	8	2278	227	25283.9	19	139	0	0.4978	0.0004154		3	49.207	49.207	0
Reverse_15132	8	2278	1850	205185.6	2	4	0	0.0038	1.5E-06		3	3.11	3.11	0
19698	8	2278	261	29461.2	14	99	58	0.613	0.0002573		3	36.564	36.564	10
3514	8	2278	160	18073	4	41	0	0.4062	0.0001738		3	12.933	12.933	0
21786	9	3944	268	31319.3	7	38	0	0.306	9.62E-05		3	17.682	17.682	0
contaminant_GR78_MAIZE	9	3944	467	51639.4	9	65	0	0.0964	9.44E-05	IMMUNOGLOBULIN BINDING PROTEIN HOMOLOG B70 (HEAT SHOCK PROTEIN...	3	27.128	27.128	0
14714	9	3944	783	87993.6	13	47	16	0.2018	4.07E-05		3	24.263	24.263	5
4982	9	3944	309	35534.3	17	116	107	0.6343	0.0002547		3	49.622	49.622	16
12855	9	3944	410	45475.1	13	46	46	0.4902	7.61E-05		3	34.625	34.625	13
3921	9	3944	824	94708.9	27	99	2	0.3374	8.15E-05		3	46.432	46.432	1
3252	9	3944	733	82028.2	17	44	43	0.3151	4.07E-05		3	33.72	33.72	16
17292	9	3944	738	80720.3	38	234	0	0.5298	0.0002151		3	95.334	95.334	0
1139	9	3944	1978	218450.5	5	6	6	0.2199	2.1E-06		3	9.308	9.308	5
6935	9	3944	5364	571471.9	81	242	0	0.4664	3.06E-05		3	171.579	171.579	0
15568	9	3944	524	59886	15	99	0	0.2042	0.0001282		3	32.004	32.004	0
693	9	3944	5450	580735.7	42	275	273	0.4749	3.42E-05		3	121.956	121.956	41
245	9	3944	570	62611.8	2	2	2	0.0649	2.4E-06		3	2.442	2.442	2
18010	9	3944	1719	195712.8	31	109	0	0.1972	4.3E-05		3	61.643	61.643	0
5230	9	3944	812	90458.9	51	352	112	0.6786	0.0002941		3	141.042	141.042	16
9774	9	3944	929	104043.6	2	3	0	0.0258	2.2E-06		3	4.187	4.187	0
19163	9	3944	398	44060.7	7	30	12	0.2337	5.11E-05		3	14.146	14.146	3
7734	9	3944	861	97140.5	35	240	0	0.4367	0.0001891		3	93.239	93.239	0
8245	9	3944	570	62611.8	4	7	7	0.0649	8.3E-06		3	5.692	5.692	4
19529	9	3944	399	45084.6	4	18	0	0.1454	3.06E-05		3	7.836	7.836	0
18011	9	3944	1713	194746.9	32	112	3	0.2037	4.44E-05		3	63.205	63.205	1
3244	9	3944	679	74709.1	2	3	0	0.0486	3E-06		3	5.167	5.167	0
9775	9	3944	1143	127698.9	2	3	0	0.021	1.8E-06		3	4.187	4.187	0
4	9	3944	602	65091.9	4	13	12	0.3904	1.47E-05		3	7.234	7.234	4
3155	9	3944	714	79652.2	2	2	2	0.0224	1.9E-06		3	2.976	2.976	2
11394	9	3944	1978	218450.5	36	120	0	0.2199	4.12E-05		3	71.445	71.445	0
16054	9	3944	568	63698.9	20	74	74	0.3539	8.84E-05		3	36.218	36.218	20
3243	9	3944	679	74735.2	2	3	0	0.0486	3E-06		3	5.167	5.167	0
17291	9	3944	700	76653.3	41	257	14	0.6157	0.0002491		3	103.915	103.915	2
21720	9	3944	637	70429.6	18	115	115	0.3611	0.0001225		3	40.181	40.181	18
11393	9	3944	1978	218710.6	34	118	0	0.2154	4.05E-05		3	68.843	68.843	0
15733	9	3944	524	56591.2	12	117	0	0.3053	0.0001515		3	34.81	34.81	0
3436	9	3944	2019	222723.5	36	120	0	0.2155	4.03E-05		3	71.445	71.445	0
14718	9	3944	504	55278.4	26	142	142	0.4742	0.0001911		3	64.214	64.214	26
7292	9	3944	738	80720.3	2	4	2	0.5298	3.7E-06		3	2.946	2.946	1
8864	9	3944	301	34134.7	46	484	484	0.8472	0.0010909		3	154.058	154.058	46
23073	9	3944	550	60364	42	300	300	0.6073	0.0003701		3	114.762	114.762	42
1141	9	3944	2136	244361.6	61	264	259	0.2968	8.39E-05		3	130.358	130.358	60
3433	9	3944	798	92008.4	26	97	0	0.3321	8.25E-05		3	44.312	44.312	0
936	9	3944	5450	580735.7	5	15	15	0.4749	1.9E-06		3	12.954	12.954	5
22448	9	3944	3993	434006.9	7	11	0	0.0291	1.9E-06		3	12.619	12.619	0
753	9	3944	1209	134790.9	1	1	0	0	6E-07		3	2.317	2.317	0
824	9	3944	570	62611.8	8	38	38	0.0649	4.52E-05		3	18.918	18.918	8
11385	9	3944	162	17670.2	9	50	42	0.4815	0.0002094		3	27.896	27.896	6
10005	9	3944	879	98588.7	14	40	40	0.1604	3.09E-05		3	25.924	25.924	14
22449	9	3944	3984	432904.3	7	11	0	0.0291	1.9E-06		3	12.619	12.619	0
6936	9	3944	5450	580735.7	83	246	4	0.4749	3.06E-05		3	175.655	175.655	2
1450	9	3944	1081	121756.3	20	74	0	0.1952	4.64E-05		3	37.056	37.056	0
15734	9	3944	602	65091.9	16	152	35	0.3904	0.0001713		3	48.696	48.696	4
17530	9	3944	1209	134790.9	33	170	170	0	9.54E-05		3	74.66	74.66	33
8011	9	3944	1713	194746.9	6	28	28	0.2037	1.11E-05		3	10.465	10.465	6
18846	10	3975	471	54073.8	11	23	23	0.2527	3.31E-05		3	21.351	21.351	11
Reverse_1855	10	3975	1619	180849.8	3	17	0	0.0241	7.1E-06		3	4.818	4.818	0
15522	10	3975	740	83652.9	12	36	16	0.1703	3.3E-05		3	19.884	19.884	6
19631	10	3975	243	27106	3	12	12	0.1728	3.35E-05		3	4.726	4.726	3
1527	10	3975	1066	116482.2	3	18	0	0	1.15E-05		3	5.524	5.524	0
21384	10	3975	801	89310.1	26	141	0	0.3433	0.0001194		3	57.229	57.229	0
21385	10	3975	820	91328	26	141	0	0.3354	0.0001167		3	57.229	57.229	0
7615	10	3975	766	85912	8	18	7	0.0992	1.59E-05		3	16.685	16.685	4
Reverse_1854	10	3975	1634	182431.8	3	17	0	0.0239	7.1E-06		3	4.818	4.818	0
7858	10	3975	378	42477	9	44	44	0.3016	7.9E-05		3	19.395	19.395	9
21145	10	3975	451	52084	14	105	26	0.3171	0.000158		3	32.483	32.483	4
22658	10	3975	609	67416.3	49	334	334	0.6535	0.0003721		3	120.325	120.325	49
8079	10	3975	334	36836.7	6	19	19	0.2904	3.86E-05		3	13.652	13.652	6
97	10	3975	1320	146018.2	3	5	0	0.3576	2.6E-06		3	4.813	4.813	0
Reverse_20595	10	3975	1374	152045.3	1	1	0	0.008	5E-07		3	2.127	2.127	0
138	10	3975	801	89310.1	8	38	38	0.3433	3.22E-05		3	17.809	17.809	8
6015	10	3975	469	51685.9	13	44	44	0.3433	6.36E-05		3	26.467	26.467	13
16338	10	3975	2240	247711.1	1	1	0	0.0058	3E-07		3	2.035	2.035	0
12063	10	3975	1923	215324.5	3	6	0	0.0218	2.1E-06		3	4.818	4.818	0
20453	10	3975	982	112846.5	20	71	62	0.2281	4.91E-05		3	40.038	40.038	18
7614	10	3975	382	44392.3	5	11	0	0.1257	1.95E-05		3	10.146	10.146	0
15275	10	3975	1134	123495.7	83	531	0	0.5882	0.0003177		3	197.386	197.386	0
15091	10	3975	335	36315.2	12	70	70	0.4537	0.0001418		3	30.909	30.909	12
4234	10	3975	2000	228756.7	19	63	14	0.08	2.14E-05		3	34.21	34.21	7
20638	10	3975	465	50144.9	2	2	2	0.0645	2.9E-06		3	3.072	3.072	2
20249	10	3975	1246	136360	5	11	11	0.0385	6E-06		3	8.154	8.154	5
15274	10	3975	1066	116482.2	83	531	0	0	0.0003379		3	197.386	197.386	0
384	10	3975	801	89310.1	15	129	59	0.3433	0.0001093		3	36.573	36.573	5
182	10	3975	1320	146018.2	23	109	0	0.3576	5.6E-05		3	47.736	47.736	0
18297	10	3975	1320	146018.2	48	249	235	0.3576	0.000128		3	117.139	117.139	46
11514	10	3975	290	33875.6	13	103	0	0.2552	0.000241		3	31.15	31.15	0
11515	10	3975	308	36080.8	23	161	58	0.4188	0.0003546		3	49.892	49.892	10
17904	10	3975	742	83240.4	2	4	2	0.0175	3.7E-06		3	2.93	2.93	1
12929	10	3975	474	55203.8	8	8	0	0.1498	1.15E-05		3	12.685	12.685	0
9952	10	3975	381	42843.7	11	54	54	0.3517	9.62E-05		3	26.338	26.338	11
6676	10	3975	507	58577.7	8	8	0	0.14	1.07E-05		3	12.685	12.685	0
10716	10	3975	623	67977.2	2	2	2	0.0241	2.2E-06		3	2.8	2.8	2
12064	10	3975	2165	241884.6	3	6	0	0.0194	1.9E-06		3	4.818	4.818	0
82	10	3975	1320	146018.2	11	82	82	0.3576	4.21E-05		3	26.486	26.486	11
18069	10	3975	433	50063.7	2	11	0	0.037	1.72E-05		3	3.465	3.465	0
6338	10	3975	2240	247711.1	3	3	3	0.0058	9E-07		3	5.148	5.148	3
7529	10	3975	822	89824.1	14	45	45	0.1849	3.71E-05		3	24.218	24.218	14
5340	10	3975	663	71328.9	1	1	1	0.0287	1E-06		3	2.628	2.628	1
Reverse_2059	10	3975	1421	157377	2	2	0	0.0077	1E-06		3	3.172	3.172	0
21146	10	3975	166	19759.9	10	79	0	0.5663	0.0003229		3	23.352	23.352	0
21404	10	3975	484	52516.1	63	472	472	0.688	0.0006616		3	180.625	180.625	63
8568	10	3975	3470	395661	4	13	10	0.0107	2.5E-06		3	5.265	5.265	3
15476	10	3975	436	49977.3	3	9	9	0.055	1.4E-05		3	5.29	5.29	3
987	10	3975	1096	124765.4	19	88	0	0.1943	5.45E-05		3	36.814	36.814	0
8297	10	3975	1320	146018.2	3	5	1	0.3576	2.6E-06		3	6.043	6.043	1
contaminant_KERATIN07	10	3975	473	50864.8	8	49	1	0.1543	7.03E-05		3	14.439	14.439	1
22143	10	3975	340	39278	4	15	15	0.1441	2.99E-05		3	8.099	8.099	4
18714	10	3975	412	43770.7	7	59	59	0.1772	9.72E-05		3	21.112	21.112	7
8315	10	3975	428	47451.5	16	72	72	0.4206	0.0001141		3	38.319	38.319	16
21326	10	3975	1198	133617.8	2	5	5	0.0234	2.8E-06		3	3.655	3.655	2
14873	10	3975	490	54206.7	15	57	57	0.302	7.89E-05		3	26.285	26.285	15
8083	10	3975	481	52327.4	31	130	130	0.6486	0.0001834		3	76.382	76.382	31
18070	10	3975	444	51397.4	2	11	0	0.036	1.68E-05		3	3.465	3.465	0
829	10	3975	1320	146018.2	20	106	106	0.3576	5.45E-05		3	46.36	46.36	20
1388	10	3975	866	96777.7	9	37	23	0.351	2.9E-05		3	22.383	22.383	5
21388	10	3975	866	96777.7	30	148	0	0.351	0.0001159		3	65.612	65.612	0
2140	10	3975	484	52516.1	1	2	0	0.688	2.8E-06		3	2.292	2.292	0
21386	10	3975	855	95591.3	30	148	0	0.3556	0.0001174		3	65.612	65.612	0
40	10	3975	484	52516.1	52	375	364	0.688	0.0005256		3	154.762	154.762	50
2660	10	3975	1876	209328.5	4	4	4	0.0256	1.4E-06		3	6.661	6.661	4
Reverse_20594	10	3975	1421	157377	1	1	0	0.0077	5E-07		3	2.127	2.127	0
517	11	7634	902	98722.6	13	86	86	0.7783	6.47E-05		3	35.491	35.491	13
16498	11	7634	1349	150042.9	4	17	17	0.0348	8.5E-06		3	8.232	8.232	4
21869	11	7634	147	16511.6	7	115	0	0.1497	0.0005308		3	18.981	18.981	0
16571	11	7634	1932	211757	4	19	0	0.016	6.7E-06		3	6.008	6.008	0
9054	11	7634	887	101451.8	6	32	19	0.0665	2.45E-05		3	10.408	10.408	5
22936	11	7634	619	70393.6	11	40	40	0.1922	4.38E-05		3	20.77	20.77	11
15229	11	7634	106	12673.5	10	63	63	0.717	0.0004032		3	23.56	23.56	10
16572	11	7634	3931	429847.9	2	2	0	0.0043	3E-07		3	2.538	2.538	0
8923	11	7634	371	42600.8	9	62	46	0.2749	0.0001134		3	19.779	19.779	6
1589	11	7634	823	93235.9	5	11	11	0.0668	9.1E-06		3	8.732	8.732	5
9721	11	7634	860	97175.5	36	205	0	0.4349	0.0001617		3	91.438	91.438	0
Reverse_4067	11	7634	3120	344509.1	3	4	2	0.0099	9E-07		3	3.8	3.8	2
4157	11	7634	440	47612.6	4	30	24	0.1	4.63E-05		3	10.522	10.522	3
21877	11	7634	147	15994.2	50	1529	196	0	0.0070567		3	131.444	131.444	13
9719	11	7634	869	97834.9	10	55	7	0.0932	4.29E-05		3	19.334	19.334	1
14117	11	7634	3963	433234.7	4	19	0	0.0078	3.3E-06		3	6.008	6.008	0
2592	11	7634	211	23082.4	10	66	0	0.5261	0.0002122		3	24.451	24.451	0
9722	11	7634	870	98151.1	36	205	0	0.4299	0.0001599		3	91.438	91.438	0
22132	11	7634	147	16076.5	7	187	0	0.1837	0.000863		3	14.57	14.57	0
12308	11	7634	326	36275.6	8	16	16	0.2638	3.33E-05		3	15.442	15.442	8
21879	11	7634	135	15215.8	3	6	6	0.2519	3.02E-05		3	6.66	6.66	3
10038	11	7634	2534	274266.1	27	100	100	0.133	2.68E-05		3	58.521	58.521	27
21878	11	7634	147	15960.3	63	2270	131	0.9184	0.0104766		3	172.45	172.45	6
8955	11	7634	192	20719.5	7	29	0	0.4948	0.0001025		3	11.441	11.441	0
13684	11	7634	185	21048.7	2	2	2	0.173	7.3E-06		3	4.51	4.51	2
4067	11	7634	3120	344509.1	10	18	18	0.0099	3.9E-06		3	17.05	17.05	10
17958	11	7634	479	54052.8	6	16	16	0.1378	2.27E-05		3	12.498	12.498	6
4414	11	7634	274	30909	11	64	61	0.3723	0.0001585		3	25.866	25.866	10
17719	11	7634	2136	242663.3	109	609	16	0.5098	0.0001934		3	264.26	264.26	3
11517	11	7634	902	98722.6	95	937	0	0.7783	0.0007048		3	282.753	282.753	0
21870	11	7634	147	16359.6	9	121	0	0.2109	0.0005584		3	22.476	22.476	0
9614	11	7634	544	60231.7	31	191	40	0.489	0.0002382		3	78.437	78.437	6
10799	11	7634	917	102459.7	3	4	1	0.0349	3E-06		3	4.264	4.264	1
18955	11	7634	192	20719.5	9	32	32	0.4948	0.0001131		3	14.959	14.959	9
16570	11	7634	3997	436764.8	4	19	0	0.0078	3.2E-06		3	6.008	6.008	0
1877	11	7634	147	15994.2	26	237	0	0	0.0010938		3	76.688	76.688	0
19943	11	7634	282	30572.4	11	84	49	0.2057	0.0002021		3	28.435	28.435	3
2293	11	7634	619	70393.6	3	3	3	0.1922	3.3E-06		3	3.606	3.606	3
18	11	7634	147	15960.3	1	2	2	0.9184	9.2E-06		3	3.778	3.778	1
7324	11	7634	612	70225.3	20	83	83	0.3529	9.2E-05		3	41.58	41.58	20
15192	11	7634	1836	199327	1	1	0	0.0049	4E-07		3	2.004	2.004	0
1935	11	7634	2335	273424.5	63	274	274	0.2899	7.96E-05		3	127.661	127.661	63
187	11	7634	147	15960.3	2	3	3	0.9184	1.38E-05		3	3.636	3.636	2
14115	11	7634	1919	210440.3	4	19	0	0.0162	6.7E-06		3	6.008	6.008	0
1522	11	7634	106	12673.5	2	2	0	0.717	1.28E-05		3	2.335	2.335	0
21876	11	7634	147	15937.2	103	3686	1517	0.9728	0.0170117		3	285.322	285.322	50
2591	11	7634	211	23043.3	10	66	0	0.5261	0.0002122		3	24.451	24.451	0
878	11	7634	147	15960.3	4	5	5	0.9184	2.31E-05		3	5.835	5.835	4
2187	11	7634	147	15960.3	3	30	30	0.9184	0.0001385		3	11.134	11.134	3
3301	11	7634	101	11750.7	2	2	2	0.1683	1.34E-05		3	2.985	2.985	2
14116	11	7634	3996	436692.7	4	19	0	0.0078	3.2E-06		3	6.008	6.008	0
9723	11	7634	869	98108.1	36	205	0	0.4304	0.00016		3	91.438	91.438	0
16846	12	12878	792	88367.8	14	69	0	0.2399	5.91E-05		3	37.007	37.007	0
3700	12	12878	4545	504539.7	4	37	37	0	5.5E-06		3	10.498	10.498	4
4889	12	12878	198	22946	3	4	4	0.1364	1.37E-05		3	4.148	4.148	3
814	12	12878	2360	267125.8	56	197	196	0.261	5.66E-05		3	116.673	116.673	55
14185	12	12878	158	18702.6	6	36	36	0.2658	0.0001546		3	13.117	13.117	6
12137	12	12878	4955	548338.8	4	7	0	0.0091	1E-06		3	5.296	5.296	0
5663	12	12878	5006	554120.8	4	7	0	0.009	9E-07		3	5.296	5.296	0
18708	12	12878	357	39895.2	14	88	88	0.5238	0.0001672		3	36.877	36.877	14
926	12	12878	1021	111372.8	26	189	0	0.0127	0.0001256		3	62.057	62.057	0
4147	12	12878	972	111699.6	4	9	7	0.0391	6.3E-06		3	6.142	6.142	3
17995	12	12878	1980	224879.2	3	4	0	0.0187	1.4E-06		3	5.294	5.294	0
764	12	12878	1500	167001.4	6	24	0	0.6893	1.09E-05		3	14.503	14.503	0
6778	12	12878	646	72731.6	12	28	27	0.1889	2.94E-05		3	20.334	20.334	11
1227	12	12878	955	103544.9	12	35	35	0.1874	2.49E-05		3	26.071	26.071	12
19272	12	12878	1014	113163.9	3	6	0	0.0335	4E-06		3	5.032	5.032	0
3411	12	12878	1407	152483.2	4	6	0	0.0355	2.9E-06		3	7.569	7.569	0
7378	12	12878	516	59989.9	12	37	37	0.2713	4.86E-05		3	26.828	26.828	12
17641	12	12878	1500	167001.4	109	856	848	0.6893	0.0003872		3	340.53	340.53	107
3132	12	12878	482	55039.7	12	41	12	0.2842	5.77E-05		3	22.144	22.144	4
312	12	12878	563	62130.7	16	110	95	0.4067	0.0001326		3	35.706	35.706	14
19121	12	12878	1305	143606.9	20	64	64	0	3.33E-05		3	36.135	36.135	20
22207	12	12878	1180	130707.8	25	126	126	0.2017	7.24E-05		3	59.519	59.519	25
17992	12	12878	2016	229071.2	3	4	0	0.0184	1.3E-06		3	5.294	5.294	0
17996	12	12878	1987	225738.7	3	4	0	0.0186	1.4E-06		3	5.294	5.294	0
Reverse_20051	12	12878	1268	141590.2	4	5	2	0.0142	2.7E-06		3	4.336	4.336	2
17328	12	12878	749	83383.6	25	135	127	0.3525	0.0001223		3	57.472	57.472	24
17993	12	12878	2022	229865.6	3	4	0	0.0183	1.3E-06		3	5.294	5.294	0
17411	12	12878	500	56629.3	36	418	54	0.424	0.0005672		3	100.619	100.619	8
21085	12	12878	643	70449.7	29	173	0	0.437	0.0001825		3	65.47	65.47	0
18236	12	12878	284	31340.5	9	48	48	0.3169	0.0001147		3	19.45	19.45	9
4454	12	12878	1197	131813	35	152	152	0.3409	8.62E-05		3	73.646	73.646	35
2220	12	12878	1180	130707.8	2	12	0	0.2017	6.9E-06		3	3.421	3.421	0
1115	12	12878	340	38849.6	6	36	36	0.1941	7.18E-05		3	13.513	13.513	6
20412	12	12878	221	25443.2	9	47	46	0.2353	0.0001443		3	20.881	20.881	8
1480	12	12878	940	101436.1	5	34	0	0.0351	2.45E-05		3	8.504	8.504	0
13603	12	12878	3228	368834.4	25	53	1	0.1013	1.11E-05		3	44.156	44.156	1
8924	12	12878	378	43824.4	6	30	0	0.1058	5.38E-05		3	14.265	14.265	0
10014	12	12878	567	58931.3	11	57	57	0.3422	6.82E-05		3	29.829	29.829	11
4285	12	12878	334	38470.6	8	28	28	0.2455	5.69E-05		3	16.288	16.288	8
14799	12	12878	1285	142657.1	91	772	9	0.4848	0.0004076		3	248.99	248.99	2
13817	12	12878	525	60523.3	14	72	72	0.2819	9.3E-05		3	30.067	30.067	14
2135	12	12878	4668	515576.3	44	206	206	0	2.99E-05		3	100.954	100.954	44
17994	12	12878	2017	229224.2	3	4	0	0.0183	1.3E-06		3	5.294	5.294	0
13807	12	12878	1017	113334.4	46	292	0	0.473	0.0001948		3	118.264	118.264	0
17665	12	12878	3059	341170	58	238	0	0.2354	5.28E-05		3	126.486	126.486	0
21084	12	12878	643	70473.7	30	176	3	0	0.0001857		3	67.643	67.643	1
Reverse_14117	12	12878	3963	433234.7	1	2	0	0.0023	3E-07		3	2.266	2.266	0
10148	12	12878	1627	183834.4	31	146	141	0.2096	6.09E-05		3	69.263	69.263	30
10919	12	12878	870	97489.4	31	150	130	0.3954	0.000117		3	72.867	72.867	27
12513	12	12878	1057	118446.3	26	93	93	0.3141	5.97E-05		3	57.898	57.898	26
3807	12	12878	1017	113334.4	7	33	0	0.473	2.2E-05		3	15.083	15.083	0
454	12	12878	1178	134174.1	3	3	0	0.3964	1.7E-06		3	4.568	4.568	0
18169	12	12878	516	56952.2	2	5	0	0.0213	6.6E-06		3	5.116	5.116	0
13210	12	12878	550	63648.2	7	18	4	0.1236	2.22E-05		3	12.176	12.176	2
14494	12	12878	986	106062.8	6	11	0	0.0578	7.6E-06		3	8.305	8.305	0
13156	12	12878	472	52089.5	23	128	128	0.4174	0.000184		3	55.82	55.82	23
12135	12	12878	4668	515576.3	4	7	0	0	1E-06		3	5.296	5.296	0
1084	12	12878	643	70473.7	14	89	89	0	9.39E-05		3	34.189	34.189	14
Reverse_16572	12	12878	3931	429847.9	1	2	0	0.0023	3E-07		3	2.266	2.266	0
11484	12	12878	1705	179885.5	34	101	101	0.2991	4.02E-05		3	76.769	76.769	34
4794	12	12878	546	59305	3	3	3	0.0623	3.7E-06		3	3.743	3.743	3
16871	12	12878	859	95722.1	57	544	86	0.4109	0.0004297		3	153.941	153.941	11
12138	12	12878	4960	548438.9	4	7	0	0.0091	1E-06		3	5.296	5.296	0
10831	12	12878	1901	210934.5	2	2	0	0.0137	7E-07		3	3.119	3.119	0
12677	12	12878	425	48143	4	10	4	0.1012	1.6E-05		3	8.344	8.344	2
5790	12	12878	2244	245438.6	3	3	3	0.0214	9E-07		3	4.574	4.574	3
19273	12	12878	1044	116542.2	3	6	0	0.0326	3.9E-06		3	5.032	5.032	0
5448	12	12878	591	67294.6	9	34	34	0.1591	3.9E-05		3	16.298	16.298	9
Reverse_9664	12	12878	2834	300027.2	2	2	0	0.0046	5E-07		3	2.811	2.811	0
10830	12	12878	1950	215900.7	2	2	0	0.0133	7E-07		3	3.119	3.119	0
799	12	12878	1285	142657.1	18	95	95	0.4848	5.02E-05		3	46.443	46.443	18
2136	12	12878	4939	546596.2	71	535	501	0	7.35E-05		3	175.16	175.16	66
12846	12	12878	2206	237349.3	3	4	3	0.0159	1.2E-06		3	3.771	3.771	2
8732	12	12878	316	35081.2	14	93	0	0.4114	0.0001997		3	39.75	39.75	0
1687	12	12878	859	95722.1	2	6	6	0.4109	4.7E-06		3	3.851	3.851	2
278	12	12878	283	32463.6	8	23	23	0.1873	5.51E-05		3	16.905	16.905	8
12136	12	12878	4939	546596.2	4	7	0	0	1E-06		3	5.296	5.296	0
111	12	12878	340	38849.6	14	98	64	0.1941	0.0001955		3	37.464	37.464	10
11583	12	12878	1477	163597.8	132	1093	0	0.6209	0.0005021		3	376.207	376.207	0
13358	12	12878	744	82504.2	49	339	2	0.5726	0.0003091		3	125.796	125.796	1
3031	12	12878	1713	194058.2	18	64	64	0.1395	2.53E-05		3	41.938	41.938	18
8125	12	12878	745	81730.8	34	220	176	0.5047	0.0002003		3	90.939	90.939	30
Reverse_13700	12	12878	4545	504539.7	5	18	11	0	2.7E-06		3	5.477	5.477	4
2915	12	12878	968	112548	2	2	2	0.0165	1.4E-06		3	3.05	3.05	2
8565	12	12878	1005	110780.3	5	18	3	0.0488	1.22E-05		3	9.524	9.524	2
3806	12	12878	539	60154.5	7	33	0	0.4434	4.15E-05		3	15.083	15.083	0
9845	12	12878	1663	186188.3	145	1187	2	0.6951	0.0004842		3	392.181	392.181	1
7280	12	12878	660	74575.8	4	12	12	0.0924	1.23E-05		3	10.341	10.341	4
18624	12	12878	1732	196894.5	5	7	0	0.0283	2.7E-06		3	6.784	6.784	0
1001	12	12878	567	58931.3	18	109	31	0.3422	0.0001304		3	44.832	44.832	4
Reverse_9260	12	12878	1021	111372.8	2	2	0	0.0127	1.3E-06		3	2.811	2.811	0
Reverse_9662	12	12878	2876	304597.5	2	2	0	0.0045	5E-07		3	2.811	2.811	0
21529	12	12878	944	103157.6	17	57	57	0.2362	4.1E-05		3	39.787	39.787	17
2331	12	12878	1998	226944	2	4	0	0.006	1.4E-06		3	2.837	2.837	0
1249	12	12878	2134	242289.7	13	36	4	0	1.14E-05		3	29.921	29.921	1
9888	12	12878	292	31950.8	6	25	25	0.3116	5.81E-05		3	11.062	11.062	6
16938	12	12878	381	43693.2	2	2	1	0.0892	3.6E-06		3	2.728	2.728	1
11518	12	12878	907	99043.4	95	937	0	0.774	0.0007009		3	282.753	282.753	0
1213	12	12878	4668	515576.3	8	50	50	0	7.3E-06		3	14.767	14.767	8
11640	12	12878	1487	165636.7	128	1162	0	0.5884	0.0005302		3	371.198	371.198	0
47	12	12878	1285	142657.1	16	85	85	0.4848	4.49E-05		3	31.576	31.576	16
10765	12	12878	65	7698.8	1	3	0	0.1692	3.13E-05		3	2.293	2.293	0
11582	12	12878	1477	163599.7	135	1119	0	0.6418	0.000514		3	390.963	390.963	0
19256	12	12878	1320	148169	7	7	0	0.0652	3.6E-06		3	10.859	10.859	0
Reverse_16570	12	12878	3997	436764.8	1	2	0	0.0023	3E-07		3	2.266	2.266	0
Reverse_16045	12	12878	1334	147799.5	2	4	0	0.0052	2E-06		3	3.641	3.641	0
Reverse_16046	12	12878	1333	147728.5	2	4	0	0.0053	2E-06		3	3.641	3.641	0
1454	12	12878	1178	134174.1	46	214	214	0.3964	0.0001232		3	96.923	96.923	46
483	12	12878	777	87892.3	2	2	2	0.1879	1.7E-06		3	3.353	3.353	2
99	12	12878	1285	142657.1	3	14	14	0.4848	7.4E-06		3	5.045	5.045	3
13602	12	12878	3187	364012	24	52	0	0.0957	1.11E-05		3	41.268	41.268	0
15254	12	12878	567	63288.4	1	2	0	0.0159	2.4E-06		3	2.013	2.013	0
147	12	12878	1285	142657.1	3	4	4	0.4848	2.1E-06		3	4.648	4.648	3
21802	12	12878	1287	144159.8	1	1	0	0.007	5E-07		3	2.005	2.005	0
13823	12	12878	922	101722.8	77	606	536	0.6898	0.0004459		3	208.534	208.534	72
19255	12	12878	1319	148038	7	7	0	0.0652	3.6E-06		3	10.859	10.859	0
12489	12	12878	2029	230806.9	8	18	0	0.0365	6E-06		3	13.652	13.652	0
21801	12	12878	1366	152932.7	1	1	0	0.0066	5E-07		3	2.005	2.005	0
Reverse_9663	12	12878	1129	122150.1	2	2	0	0.0115	1.2E-06		3	2.811	2.811	0
22789	12	12878	283	32463.6	5	24	24	0.1873	5.75E-05		3	8.945	8.945	5
3808	12	12878	1011	112586.9	7	33	0	0.5054	2.21E-05		3	15.083	15.083	0
18286	12	12878	1416	159348.6	7	7	0	0.0607	3.4E-06		3	10.859	10.859	0
4312	12	12878	563	62130.7	16	93	93	0.4067	0.0001121		3	44.828	44.828	16
4185	12	12878	158	18702.6	3	3	2	0.2658	1.29E-05		3	3.682	3.682	2
11581	12	12878	1445	160651.2	125	1124	1	0.5765	0.0005277		3	348.082	348.082	1
14495	12	12878	1061	113707.5	6	11	0	0.0537	7E-06		3	8.305	8.305	0
608	12	12878	346	36828	18	83	83	0.2861	0.0001627		3	39.8	39.8	18
13700	12	12878	4545	504539.7	133	765	765	0	0.0001142		3	313.744	313.744	133
11639	12	12878	1487	165203.4	138	1237	75	0.6153	0.0005644		3	402.567	402.567	10
4374	12	12878	281	31138.2	7	39	27	0.2669	9.42E-05		3	16.782	16.782	5
3412	12	12878	1519	163134.7	4	6	0	0.0329	2.7E-06		3	7.569	7.569	0
10217	12	12878	699	78171.7	38	200	200	0.5193	0.0001941		3	94.863	94.863	38
6081	12	12878	346	36828	10	55	54	0.2861	0.0001078		3	19.505	19.505	9
17666	12	12878	3088	344161.5	58	238	0	0.2332	5.23E-05		3	126.486	126.486	0
3483	12	12878	777	87892.3	13	45	45	0.1879	3.93E-05		3	27.677	27.677	13
13806	12	12878	539	60154.5	24	152	0	0.4434	0.0001913		3	58.557	58.557	0
13359	12	12878	776	86157.9	49	338	1	0.5206	0.0002955		3	122.023	122.023	1
9121	12	12878	1305	143606.9	2	2	1	0	1E-06		3	2.646	2.646	1
Reverse_3456	12	12878	3430	377178.2	2	2	1	0.0041	4E-07		3	2.414	2.414	1
348	12	12878	777	87892.3	6	17	17	0.1879	1.48E-05		3	11.55	11.55	6
21925	12	12878	592	66466.8	27	113	0	0.5389	0.0001295		3	56.518	56.518	0
14986	12	12878	87	10200.9	1	3	0	0.1264	2.34E-05		3	2.293	2.293	0
18868	12	12878	457	50757.1	13	68	5	0.1772	0.0001009		3	25.442	25.442	2
Reverse_16047	12	12878	1111	122927.2	2	4	0	0.0063	2.4E-06		3	3.641	3.641	0
12490	12	12878	2134	242289.7	9	22	4	0	7E-06		3	15.862	15.862	2
Reverse_14116	12	12878	3996	436692.7	1	2	0	0.0023	3E-07		3	2.266	2.266	0
18623	12	12878	1748	198597.2	5	7	0	0.028	2.7E-06		3	6.784	6.784	0
8976	12	12878	314	34636.2	20	114	28	0.551	0.0002463		3	48.126	48.126	7
13808	12	12878	1011	112586.9	48	313	21	0.5054	0.00021		3	124.217	124.217	2
Reverse_15510	12	12878	488	55951.5	2	2	1	0.0246	2.8E-06		3	2.393	2.393	1
2142	13	5726	1136	131816.9	45	246	232	0.3952	0.0001469		3	107.242	107.242	43
22079	13	5726	142	15497	26	687	80	0.8803	0.0032823		3	78.691	78.691	11
5058	13	5726	710	77562.6	7	23	0	0.1225	2.2E-05		3	15.212	15.212	0
10133	13	5726	1098	125222.3	5	12	1	0.0464	7.4E-06		3	9.481	9.481	1
5059	13	5726	794	87039.3	7	23	0	0.1096	1.97E-05		3	15.212	15.212	0
3678	13	5726	751	81019.8	60	456	0	0.739	0.0004119		3	175.692	175.692	0
11573	13	5726	4513	513655.4	244	1269	1	0.5515	0.0001908		3	552.049	552.049	1
22078	13	5726	142	15300.8	88	2568	87	0.9577	0.0122692		3	265.989	265.989	7
3448	13	5726	1592	180988.5	6	11	0	0.0496	4.7E-06		3	9.5	9.5	0
5070	13	5726	780	86069.7	14	51	48	0.241	4.44E-05		3	33.112	33.112	12
12986	13	5726	2264	246623.2	16	43	36	0.0901	1.29E-05		3	33.583	33.583	14
20494	13	5726	4387	498908.5	243	1269	0	0.5635	0.0001962		3	554.035	554.035	0
20472	13	5726	590	64035.3	10	47	26	0.2119	5.4E-05		3	22.261	22.261	7
18615	13	5726	4574	519674.3	243	1268	0	0.5418	0.0001881		3	550.981	550.981	0
20	13	5726	142	15256.8	14	53	0	0.9507	0.0002532		3	27.641	27.641	0
5607	13	5726	4523	514779.9	243	1268	0	0.5479	0.0001902		3	550.981	550.981	0
Reverse_3367	13	5726	902	101496.9	2	3	1	0.0166	2.3E-06		3	2.842	2.842	1
17910	13	5726	1044	119718.7	32	141	128	0.3218	9.16E-05		3	71.494	71.494	29
1927	13	5726	4552	518031.5	243	1268	0	0.5444	0.000189		3	550.981	550.981	0
7505	13	5726	4544	517078.1	245	1278	0	0.5506	0.0001908		3	557.922	557.922	0
19130	13	5726	142	16049.2	3	191	0	0.0634	0.0009125		3	6.722	6.722	0
1997	13	5726	4536	516359.7	243	1268	0	0.5463	0.0001897		3	550.981	550.981	0
12715	13	5726	245	27715	7	33	33	0.3306	9.14E-05		3	13.486	13.486	7
2207	13	5726	142	15256.8	2	11	0	0.9507	5.26E-05		3	3.69	3.69	0
22077	13	5726	142	15256.8	84	2511	30	0.9507	0.0119969		3	255.54	255.54	3
4006	13	5726	1331	145299.9	7	21	21	0.0511	1.07E-05		3	10.116	10.116	7
8889	13	5726	204	23666	2	2	0	0.0784	6.7E-06		3	3.034	3.034	0
15562	13	5726	1043	118755.2	3	14	0	0.0316	9.1E-06		3	6.932	6.932	0
603	13	5726	4688	533479.8	7	19	1	0.5337	2.7E-06		3	13.333	13.333	1
7857	13	5726	586	64599.1	36	203	191	0.5819	0.000235		3	84.832	84.832	35
3679	13	5726	735	79360	62	461	5	0.7633	0.0004255		3	179.83	179.83	2
2843	13	5726	623	69595.1	24	139	139	0.5136	0.0001514		3	58.29	58.29	24
3449	13	5726	1676	189886	6	11	0	0.0471	4.5E-06		3	9.5	9.5	0
21603	13	5726	4688	533479.8	245	1273	1	0.5337	0.0001842		3	554.017	554.017	1
115	13	5726	4513	513655.4	30	218	218	0.5515	3.28E-05		3	103.413	103.413	30
16126	13	5726	819	92446.7	11	44	44	0.1734	3.64E-05		3	24.828	24.828	11
19494	13	5726	4545	517198.2	243	1268	0	0.5452	0.0001893		3	550.981	550.981	0
14161	14	13135	544	59602.2	40	248	41	0.5993	0.0003093		3	94.831	94.831	10
5253	14	13135	887	102529.3	77	571	0	0.726	0.0004367		3	203.249	203.249	0
14719	14	13135	201	22145.2	9	75	19	0.5274	0.0002531		3	22.379	22.379	4
20106	14	13135	1370	152976.2	3	3	0	0.019	1.5E-06		3	4.144	4.144	0
18344	14	13135	629	67381.2	5	14	14	0	1.51E-05		3	9.518	9.518	5
14112	14	13135	900	102929.9	18	78	4	0.2178	5.88E-05		3	36.116	36.116	4
17165	14	13135	254	27930.2	5	32	0	0.1693	8.55E-05		3	12.236	12.236	0
21231	14	13135	2329	267840.9	71	243	185	0.3667	7.08E-05		3	158.225	158.225	62
10147	14	13135	834	93132.9	9	43	12	0.1487	3.5E-05		3	20.134	20.134	3
12412	14	13135	579	64814.9	2	3	0	0.0397	3.5E-06		3	3.848	3.848	0
21718	14	13135	911	104831.4	95	943	0	0.7991	0.0007023		3	283.09	283.09	0
3052	14	13135	1972	227138	86	241	0	0.4199	8.29E-05		3	208.488	208.488	0
5252	14	13135	914	105386.7	79	594	0	0.7177	0.0004409		3	208.697	208.697	0
1843	14	13135	210	23196.6	8	19	19	0.3571	6.14E-05		3	13.752	13.752	8
485	14	13135	953	108387.4	8	30	12	0.1637	2.14E-05		3	16.709	16.709	4
748	14	13135	953	108387.4	7	17	0	0.1637	1.21E-05		3	10.835	10.835	0
16867	14	13135	577	65253.5	55	510	0	0.7314	0.0005997		3	159.628	159.628	0
20717	14	13135	189	21211.5	8	71	12	0.4497	0.0002549		3	19.24	19.24	2
1698	14	13135	512	57003.8	6	10	8	0.5137	1.33E-05		3	8.868	8.868	5
14151	14	13135	1300	149381.9	93	589	12	0.5985	0.0003074		3	247.22	247.22	2
13704	14	13135	598	67259.2	27	113	0	0.01	0.0001282		3	56.518	56.518	0
2146	14	13135	2357	273283.1	44	413	402	0	0.0001189		3	118.135	118.135	42
12196	14	13135	611	68117.7	1	1	0	0.0262	1.1E-06		3	2.612	2.612	0
1911	14	13135	172	18925.6	5	27	27	0.3837	0.0001065		3	12.306	12.306	5
22068	14	13135	746	84290.9	3	6	6	0.0509	5.5E-06		3	5.576	5.576	3
18766	14	13135	1415	158173.1	25	58	0	0.2353	2.78E-05		3	46.119	46.119	0
10197	14	13135	274	31091.8	10	30	30	0.3905	7.43E-05		3	17.586	17.586	10
14207	14	13135	605	67870	4	24	24	0.0595	2.69E-05		3	7.591	7.591	4
13834	14	13135	3112	361293.6	2	2	0	0.0058	4E-07		3	2.193	2.193	0
6194	14	13135	1865	213847.4	9	15	0	0.0547	5.5E-06		3	13.84	13.84	0
Reverse_3504	14	13135	1921	218028.1	3	3	3	0.0104	1.1E-06		3	3.383	3.383	3
11042	14	13135	255	28196.6	6	26	26	0.2784	6.92E-05		3	12.131	12.131	6
8344	14	13135	629	67381.2	16	108	4	0	0.0001165		3	33.23	33.23	4
4455	14	13135	237	26198.5	9	55	55	0.4177	0.0001574		3	22.091	22.091	9
17044	14	13135	183	20611.3	4	11	3	0.2459	4.08E-05		3	7.72	7.72	1
Reverse_6062	14	13135	2012	227006.8	3	3	3	0.0194	1E-06		3	4.676	4.676	3
3450	14	13135	229	25717.8	6	43	35	0.3362	0.0001274		3	13.026	13.026	5
19247	14	13135	2017	223769.1	5	5	0	0.0268	1.7E-06		3	8.074	8.074	0
7853	14	13135	1181	127264.7	1	1	1	0.0186	6E-07		3	2.131	2.131	1
13165	14	13135	1716	189995.9	2	7	0	0.0082	2.8E-06		3	3.246	3.246	0
15435	14	13135	403	45612.3	6	20	20	0.1514	3.37E-05		3	10.636	10.636	6
14767	14	13135	894	103750.3	19	151	1	0.1946	0.0001146		3	46.272	46.272	1
14675	14	13135	3566	398578.2	3	6	2	0.0081	1.1E-06		3	3.883	3.883	1
16820	14	13135	211	23745.2	7	29	15	0.4123	9.32E-05		3	13.552	13.552	4
3187	14	13135	201	22992.8	7	60	60	0.3682	0.0002025		3	19.304	19.304	7
3177	14	13135	478	54038.3	10	52	52	0.2008	7.38E-05		3	22.369	22.369	10
20206	14	13135	352	39856	3	5	1	0.071	9.6E-06		3	4.475	4.475	1
6566	14	13135	538	59986	3	6	6	0.0836	7.6E-06		3	6.181	6.181	3
538	14	13135	324	37153.1	4	4	4	0.4383	8.4E-06		3	6.289	6.289	4
6200	14	13135	620	70591.4	3	9	1	0.0645	9.8E-06		3	6.352	6.352	1
3086	14	13135	1841	205800.1	55	264	250	0.3829	9.73E-05		3	127.75	127.75	53
17982	14	13135	208	23512.9	13	77	77	0.4231	0.0002512		3	25.664	25.664	13
2133	14	13135	215	23641.9	4	28	0	0.7488	8.84E-05		3	10.604	10.604	0
Reverse_7105	14	13135	698	79259.9	2	2	0	0.0086	1.9E-06		3	2.318	2.318	0
17045	14	13135	183	20713.4	4	13	5	0.2459	4.82E-05		3	8.174	8.174	2
3815	14	13135	592	64150.2	31	237	229	0.6858	0.0002716		3	86.802	86.802	30
12413	14	13135	544	61247.1	2	3	0	0.0423	3.7E-06		3	3.848	3.848	0
2508	14	13135	371	43075.9	10	67	0	0.2507	0.0001225		3	20.799	20.799	0
5007	14	13135	710	83888.9	2	2	0	0.0507	1.9E-06		3	2.776	2.776	0
2290	14	13135	931	106855.5	25	97	97	0.2889	7.07E-05		3	55.358	55.358	25
12193	14	13135	1400	151741.1	12	41	36	0.1021	1.99E-05		3	21.166	21.166	11
8838	14	13135	234	26358.4	4	12	0	0.1709	3.48E-05		3	7.246	7.246	0
13391	14	13135	520	60670.3	2	2	0	0.1038	2.6E-06		3	2.776	2.776	0
Reverse_5839	14	13135	809	90100.2	2	2	1	0.0161	1.7E-06		3	2.359	2.359	1
16768	14	13135	434	49772.9	18	68	67	0.4286	0.0001063		3	35.224	35.224	17
13877	14	13135	195	21467.9	1	1	0	0.0564	3.5E-06		3	2.115	2.115	0
19245	14	13135	203	23025.5	3	4	0	0.1379	1.34E-05		3	5.648	5.648	0
6692	14	13135	309	34253.3	19	169	12	0.5016	0.0003711		3	55.612	55.612	2
3631	14	13135	919	101331.5	75	772	772	0.7486	0.0005699		3	224.407	224.407	75
335	14	13135	215	23641.9	4	13	13	0.7488	4.1E-05		3	13.103	13.103	4
2842	14	13135	309	34421.8	8	28	28	0.2945	6.15E-05		3	15.259	15.259	8
1335	14	13135	215	23641.9	8	65	0	0.7488	0.0002051		3	17.621	17.621	0
22177	14	13135	586	67699.9	8	32	32	0.1809	3.7E-05		3	16.157	16.157	8
21328	14	13135	206	23078.7	18	146	0	0.7233	0.0004808		3	43.2	43.2	0
171	14	13135	911	104832.4	9	57	57	0.7618	4.24E-05		3	17.705	17.705	9
Reverse_12034	14	13135	2800	317424.7	2	8	4	0.0043	1.9E-06		3	2.762	2.762	1
6183	14	13135	367	40538.8	19	92	92	0.5695	0.0001701		3	49.893	49.893	19
1782	14	13135	201	22863.2	10	53	53	0.597	0.0001789		3	23.018	23.018	10
22174	14	13135	1355	154576	26	102	5	0.2207	5.11E-05		3	55.033	55.033	1
6433	14	13135	285	31273.5	3	20	0	0.1649	4.76E-05		3	7.318	7.318	0
20107	14	13135	1403	156224.9	3	3	0	0.0185	1.5E-06		3	4.144	4.144	0
251	14	13135	892	102877.6	27	207	207	0.7601	0.0001574		3	77.603	77.603	27
18695	14	13135	1002	113752.7	1	1	0	0.014	7E-07		3	2.918	2.918	0
21335	14	13135	215	23641.9	14	95	48	0.7488	0.0002998		3	36.841	36.841	9
16981	14	13135	512	57003.8	23	99	99	0.5137	0.0001312		3	55.438	55.438	23
21719	14	13135	911	104886.5	95	943	0	0.7991	0.0007023		3	283.09	283.09	0
4243	14	13135	767	86281.5	18	85	85	0.2934	7.52E-05		3	42.595	42.595	18
19246	14	13135	175	20099	3	4	0	0.16	1.55E-05		3	5.648	5.648	0
509	14	13135	939	104090.1	2	2	2	0.5421	1.4E-06		3	3.28	3.28	2
14721	14	13135	381	41993.5	33	255	255	0.5013	0.0004541		3	85.125	85.125	33
22173	14	13135	1375	157188.3	25	97	0	0.2102	4.79E-05		3	53.43	53.43	0
2174	14	13135	1355	154576	6	26	0	0.2207	1.3E-05		3	11.973	11.973	0
19930	14	13135	205	22645.4	14	138	0	0.5805	0.0004567		3	40.199	40.199	0
9930	14	13135	205	22645.4	3	3	3	0.5805	9.9E-06		3	6.297	6.297	3
20718	14	13135	189	21266.5	10	72	13	0.5291	0.0002585		3	24.745	24.745	4
Reverse_11847	14	13135	1301	147056.9	3	5	3	0.0154	2.6E-06		3	3.34	3.34	2
18767	14	13135	1540	172312.1	25	58	0	0.2162	2.56E-05		3	46.119	46.119	0
2081	14	13135	1127	125593.1	10	41	16	0.1287	2.47E-05		3	18.311	18.311	1
15094	14	13135	938	103935.1	57	338	6	0.5416	0.0002445		3	138.98	138.98	1
2082	14	13135	1197	133439.6	9	25	0	0	1.42E-05		3	15.678	15.678	0
3053	14	13135	1979	227888.4	86	241	0	0.4184	8.26E-05		3	208.488	208.488	0
21464	14	13135	2357	273283.1	149	927	0	0	0.0002668		3	374.812	374.812	0
19271	14	13135	637	72747.3	2	2	2	0.0204	2.1E-06		3	3.114	3.114	2
17881	14	13135	413	47232.3	27	152	152	0.6247	0.0002497		3	66.254	66.254	27
5251	14	13135	892	102877.6	80	610	16	0.7601	0.000464		3	212.926	212.926	1
12195	14	13135	607	67787.4	1	1	0	0.0264	1.1E-06		3	2.612	2.612	0
3092	14	13135	1960	226254.5	218	1853	1547	0.6786	0.0006414		3	617.842	617.842	176
20047	14	13135	591	64304.4	16	79	79	0.3316	9.07E-05		3	33.357	33.357	16
13117	14	13135	124	13475.9	5	14	14	0.4274	7.66E-05		3	9.053	9.053	5
6454	14	13135	418	47360.6	30	176	173	0.6483	0.0002857		3	77.47	77.47	28
15553	14	13135	257	30199.9	6	11	11	0.1907	2.9E-05		3	8.237	8.237	6
9365	14	13135	1033	113945	8	66	0	0.0484	4.33E-05		3	17.502	17.502	0
15095	14	13135	939	104090.1	57	335	3	0.5421	0.000242		3	139.298	139.298	1
13237	14	13135	420	45582.9	3	8	8	0.0714	1.29E-05		3	5.828	5.828	3
14152	14	13135	1296	149054.6	92	594	19	0.5802	0.000311		3	243.523	243.523	2
16868	14	13135	577	65281.5	56	526	0	0.7366	0.0006185		3	161.81	161.81	0
7307	14	13135	630	70873.9	53	498	0	0.654	0.0005363		3	155.578	155.578	0
2004	14	13135	591	64304.4	37	202	170	0.3316	0.0002319		3	75.212	75.212	32
1939	14	13135	1290	148401.8	8	25	25	0.0659	1.31E-05		3	14.512	14.512	8
2962	14	13135	1903	211621.6	5	11	0	0.0378	3.9E-06		3	8.218	8.218	0
21327	14	13135	207	23470.8	21	179	33	0.8309	0.0005867		3	55.996	55.996	3
20352	14	13135	323	36373.3	13	124	0	0.3096	0.0002605		3	36.389	36.389	0
22081	14	13135	1127	125593.1	16	59	59	0.1287	3.55E-05		3	30.665	30.665	16
21462	14	13135	2358	273289	151	943	0	0.6149	0.0002713		3	381.675	381.675	0
13679	14	13135	1224	138253.8	69	426	426	0.5588	0.0002361		3	164.779	164.779	69
13833	14	13135	3677	425545.4	12	28	2	0.0337	5.2E-06		3	20.418	20.418	2
9233	14	13135	405	45302	5	12	0	0	2.01E-05		3	8.525	8.525	0
Reverse_13704	14	13135	598	67259.2	2	3	0	0.01	3.4E-06		3	2.681	2.681	0
17076	14	13135	968	109788.1	14	53	53	0.2025	3.71E-05		3	32.999	32.999	14
5386	14	13135	324	37153.1	13	76	51	0.4383	0.0001591		3	31.284	31.284	9
22082	14	13135	1197	133439.6	20	79	79	0	4.48E-05		3	38.678	38.678	20
19233	14	13135	405	45302	6	13	13	0	2.18E-05		3	9.977	9.977	6
Reverse_4528	14	13135	479	53853	2	2	2	0.0167	2.8E-06		3	2.519	2.519	2
Reverse_21925	14	13135	592	66466.8	2	3	0	0.0101	3.4E-06		3	2.681	2.681	0
6434	14	13135	295	32931.4	3	20	0	0.1593	4.6E-05		3	7.318	7.318	0
6168	14	13135	383	43177.6	10	34	34	0.3029	6.02E-05		3	18.34	18.34	10
11780	14	13135	2627	288271.6	12	21	0	0.0544	5.4E-06		3	18.003	18.003	0
11779	14	13135	2627	288254.5	12	21	0	0.0544	5.4E-06		3	18.003	18.003	0
2112	14	13135	238	26115	12	102	0	0.3739	0.0002908		3	33.791	33.791	0
21717	14	13135	911	104832.4	90	890	0	0.7618	0.0006628		3	264.976	264.976	0
Reverse_1606	14	13135	726	80734.2	2	3	0	0.0083	2.8E-06		3	2.681	2.681	0
Reverse_19047	14	13135	1345	155873.9	2	2	1	0.0089	1E-06		3	2.706	2.706	1
6195	14	13135	1843	211032.8	9	15	0	0.0553	5.5E-06		3	13.84	13.84	0
10767	14	13135	572	64185.1	22	89	69	0.4668	0.0001056		3	44.105	44.105	20
2447	14	13135	187	20810.6	1	1	0	0.0588	3.6E-06		3	2.115	2.115	0
21463	14	13135	2356	273128	151	943	0	0.6154	0.0002715		3	381.675	381.675	0
2208	14	13135	1127	125593.1	3	17	0	0.1287	1.02E-05		3	5.389	5.389	0
17485	14	13135	953	108387.4	15	51	51	0.1637	3.63E-05		3	29.978	29.978	15
contaminant_KERATIN17	14	13135	590	62405.1	16	81	2	0.1864	9.31E-05		3	29.223	29.223	1
21566	14	13135	215	24052	10	86	86	0.4837	0.0002714		3	27.239	27.239	10
19308	14	13135	544	60521.7	5	22	0	0.1268	2.74E-05		3	11.656	11.656	0
22210	14	13135	785	87165.6	5	11	11	0.0701	9.5E-06		3	9.223	9.223	5
13128	14	13135	954	106806.9	33	262	254	0.3983	0.0001863		3	100.57	100.57	32
780	15	2617	257	29063.7	66	482	476	0	0.0012724		3	197.204	197.204	65
1663	15	2617	160	18691.4	10	43	23	0.4375	0.0001823		3	25.187	25.187	7
22621	15	2617	403	44251.7	21	164	164	0	0.0002761		3	61.005	61.005	21
9720	15	2617	971	110723.8	10	51	8	0.1236	3.56E-05		3	19.256	19.256	1
20521	15	2617	681	75440.1	3	23	1	0.0631	2.29E-05		3	5.951	5.951	1
1816	15	2617	723	79743	54	453	0	0.6279	0.0004251		3	141.035	141.035	0
17925	15	2617	453	50974.3	3	8	0	0.0618	1.2E-05		3	5.368	5.368	0
3117	15	2617	1281	141838.2	36	135	0	0.3232	7.15E-05		3	77.329	77.329	0
6051	15	2617	859	95924.6	19	79	64	0.227	6.24E-05		3	37.071	37.071	17
2111	15	2617	717	77260.6	17	77	0	0.2413	7.29E-05		3	40.431	40.431	0
17269	15	2617	434	49049.8	23	113	100	0.6175	0.0001766		3	55.841	55.841	18
16630	15	2617	160	18691.4	11	92	90	0.4375	0.0003901		3	26.527	26.527	11
1385	15	2617	227	25175.6	8	29	29	0.2115	8.67E-05		3	14.722	14.722	8
7595	15	2617	1551	172202	2	9	0	0.0123	3.9E-06		3	4.142	4.142	0
Reverse_5296	15	2617	829	92805.2	2	2	0	0.0193	1.6E-06		3	2.446	2.446	0
21111	15	2617	717	77260.6	15	70	48	0.2413	6.62E-05		3	29.455	29.455	13
2009	15	2617	251	27758.2	14	151	151	0.6653	0.0004081		3	46.749	46.749	14
663	15	2617	160	18691.4	8	40	40	0.4375	0.0001696		3	19.264	19.264	8
Reverse_19026	15	2617	3064	348878.3	3	6	0	0.0072	1.3E-06		3	4.432	4.432	0
2621	15	2617	403	44251.7	4	16	0	0	2.69E-05		3	7.115	7.115	0
227	15	2617	306	34552.4	18	64	1	0.4183	0.0001419		3	35.584	35.584	1
10475	15	2617	149	17322.8	2	2	0	0.1007	9.1E-06		3	2.878	2.878	0
14318	15	2617	425	48286	3	8	0	0.0659	1.28E-05		3	5.368	5.368	0
Reverse_19025	15	2617	3062	348676.2	3	6	0	0.0072	1.3E-06		3	4.432	4.432	0
18780	15	2617	257	29063.7	8	33	33	0	8.71E-05		3	20.692	20.692	8
271	15	2617	306	34552.4	40	246	41	0.4183	0.0005454		3	86.89	86.89	7
12936	15	2617	43	4932.6	1	11	11	0.186	0.0001736		3	2.178	2.178	1
13854	15	2617	227	25175.6	4	20	20	0.2115	5.98E-05		3	9.318	9.318	4
3118	15	2617	1263	139735.9	36	135	0	0.3278	7.25E-05		3	77.329	77.329	0
22715	15	2617	306	34552.4	14	88	88	0.4183	0.0001951		3	40.538	40.538	14
16488	15	2617	514	58435.1	2	2	2	0.0525	2.6E-06		3	4.531	4.531	2
22946	15	2617	1120	128221.6	17	69	69	0.1571	4.18E-05		3	34.247	34.247	17
19720	15	2617	971	110723.8	13	49	14	0.1236	3.42E-05		3	21.598	21.598	4
6472	15	2617	691	75596.6	4	14	8	0.1013	1.37E-05		3	10.397	10.397	2
808	16	5576	633	69580.7	6	31	0	0.2701	3.32E-05		3	14.862	14.862	0
16910	16	5576	715	77328	15	67	66	0.2294	6.36E-05		3	32.095	32.095	15
11423	16	5576	654	72284.4	86	950	0	0.8073	0.0009855		3	241.238	241.238	0
contaminant_GR78_PLAFA	16	5576	279	30620.8	2	4	0	0.0466	9.7E-06	78 KD GLUCOSE REGULATED PROTEIN HOMOLOG (GRP 78) (IMMUNOGLOBULIN...	3	2.561	2.561	0
13519	16	5576	395	41714.4	6	22	22	0.2582	3.78E-05		3	16.202	16.202	6
714	16	5576	432	47713	8	52	52	0.2454	8.17E-05		3	18.363	18.363	8
contaminant_GR78_YEAST	16	5576	682	74404.3	12	123	0	0.1144	0.0001224	78 KD GLUCOSE REGULATED PROTEIN HOMOLOG PRECURSOR (GRP 78) (IMMUNOGLOBULIN...	3	29.361	29.361	0
contaminant_GR78_RAT	16	5576	654	72284.4	86	950	0	0.8073	0.0009855	78 KD GLUCOSE REGULATED PROTEIN PRECURSOR (GRP 78) (IMMUNOGLOBULIN...	3	241.238	241.238	0
contaminant_GR78_LYCES	16	5576	666	73171.8	13	108	0	0.1156	0.00011	78 KD GLUCOSE REGULATED PROTEIN HOMOLOG PRECURSOR (GRP 78) (IMMUNOGLOBULIN...	3	35.814	35.814	0
6576	16	5576	764	86229.9	11	34	0	0.1649	3.02E-05		3	21.833	21.833	0
11513	16	5576	561	61761.7	52	466	26	0.5775	0.0005636		3	138.339	138.339	2
2126	16	5576	965	109347.8	23	127	6	0.2642	8.93E-05		3	64.172	64.172	1
contaminant_KERATIN08	16	5576	469	50449.7	10	52	1	0.1535	7.52E-05		3	17.507	17.507	1
contaminant_GR72_TOBAC	16	5576	292	32222.2	2	2	0	0.0685	4.6E-06	78 KD GLUCOSE REGULATED PROTEIN HOMOLOG 2 (GRP 78-2) (IMMUNOGLOBULIN...	3	3.713	3.713	0
Reverse_5474	16	5576	779	91714.5	2	2	0	0.0167	1.7E-06		3	3.172	3.172	0
1055	16	5576	963	109444.7	36	137	96	0.432	9.65E-05		3	82.132	82.132	24
13905	16	5576	314	34889.9	19	147	132	0.5924	0.0003176		3	52.804	52.804	17
6747	16	5576	1723	194960.7	8	18	0	0.0604	7.1E-06		3	13.904	13.904	0
7534	16	5576	381	43391.8	1	2	0	0.0341	3.6E-06		3	2.674	2.674	0
contaminant_GR78_MESAU	16	5576	654	72316.4	84	927	0	0.7584	0.0009616	78 KD GLUCOSE REGULATED PROTEIN PRECURSOR (GRP 78) (IMMUNOGLOBULIN...	3	234.593	234.593	0
Reverse_5936	16	5576	1433	168171.3	2	3	0	0.0133	1.4E-06		3	2.534	2.534	0
Reverse_6552	16	5576	1443	169245.9	2	3	0	0.0132	1.4E-06		3	2.534	2.534	0
18080	16	5576	601	65996.8	26	219	0	0.2745	0.0002472		3	64.323	64.323	0
Reverse_14519	16	5576	1205	141600.1	2	3	0	0.0158	1.7E-06		3	2.534	2.534	0
Reverse_5937	16	5576	1431	167945.2	2	3	0	0.0133	1.4E-06		3	2.534	2.534	0
17318	16	5576	685	75506.9	5	14	0	0.1124	1.39E-05		3	11.364	11.364	0
22770	16	5576	632	67324.3	22	163	163	0.356	0.000175		3	60.115	60.115	22
contaminant_GR78_PLAFO	16	5576	655	72713.2	7	36	7	0.1145	3.73E-05	78 KD GLUCOSE REGULATED PROTEIN HOMOLOG PRECURSOR (GRP 78) (IMMUNOGLOBULIN...	3	12.2	12.2	3
20444	16	5576	1846	213750.1	5	13	0	0.0217	4.8E-06		3	6.452	6.452	0
Reverse_2054	16	5576	481	57380.3	2	2	0	0.027	2.8E-06		3	3.172	3.172	0
81	16	5576	633	69580.7	10	86	86	0.2701	9.22E-05		3	25.288	25.288	10
20407	16	5576	228	26743.6	2	2	2	0.1096	6E-06		3	3.408	3.408	2
contaminant_KERATIN06	16	5576	456	49119	8	49	2	0.1447	7.29E-05		3	14.417	14.417	1
6746	16	5576	1389	156062.8	8	18	0	0.0749	8.8E-06		3	13.904	13.904	0
19625	16	5576	1387	160276.6	12	22	0	0.1118	1.08E-05		3	21.008	21.008	0
contaminant_GR78_HUMAN	16	5576	653	72053.2	79	897	0	0.6646	0.0009319	78 KD GLUCOSE REGULATED PROTEIN PRECURSOR (GRP 78) (IMMUNOGLOBULIN...	3	209.644	209.644	0
contaminant_GR78_MOUSE	16	5576	655	72358.5	86	948	2	0.8107	0.0009819	78 KD GLUCOSE REGULATED PROTEIN PRECURSOR (GRP 78) (IMMUNOGLOBULIN...	3	240.477	240.477	1
contaminant_GR78_PIG	16	5576	200	21677.4	21	206	0	0.9	0.0006988	78 KD GLUCOSE REGULATED PROTEIN (GRP 78) (IMMUNOGLOBULIN HEAVY...	3	58.075	58.075	0
3545	16	5576	739	82989.9	35	255	255	0.5115	0.0002341		3	99.418	99.418	35
9625	16	5576	1387	160276.6	2	2	2	0.1118	1E-06		3	2.581	2.581	2
4586	16	5576	1624	184757.3	50	278	0	0.2986	0.0001161		3	123.407	123.407	0
17209	16	5576	3321	358968.5	59	253	0	0.2051	5.17E-05		3	138.005	138.005	0
Reverse_17912	16	5576	1076	126634.9	2	2	0	0.0121	1.3E-06		3	3.172	3.172	0
13755	16	5576	534	60014.6	19	118	12	0	0.0001499		3	47.822	47.822	2
Reverse_6548	16	5576	1443	169307	2	3	0	0.0132	1.4E-06		3	2.534	2.534	0
18928	16	5576	645	70810.1	59	567	94	0.5953	0.0005964		3	149.869	149.869	8
Reverse_6551	16	5576	1445	169275.1	3	5	0	0.018	2.3E-06		3	4.308	4.308	0
2451	16	5576	319	35732.3	24	117	100	0.6301	0.0002488		3	51.425	51.425	21
8155	16	5576	1574	176386.1	2	7	0	0.0089	3E-06		3	3.246	3.246	0
Reverse_23074	16	5576	1013	116025.1	2	2	0	0.0188	1.3E-06		3	3.172	3.172	0
2127	16	5576	964	109101.7	22	121	0	0.2531	8.52E-05		3	61.795	61.795	0
5584	16	5576	1333	146785.1	63	290	275	0.4914	0.0001476		3	165.049	165.049	60
80	16	5576	633	69580.7	7	13	13	0.2701	1.39E-05		3	15.43	15.43	7
Reverse_11328	16	5576	288	33205.8	2	2	2	0.0417	4.7E-06		3	4.37	4.37	2
5843	16	5576	518	58110.8	7	25	25	0.1371	3.27E-05		3	13.813	13.813	7
16388	16	5576	687	79399.5	14	48	47	0.2271	4.74E-05		3	27.202	27.202	14
17143	16	5576	608	69178	33	183	183	0.4309	0.0002042		3	69.934	69.934	33
7209	16	5576	3321	358968.5	6	23	23	0.2051	4.7E-06		3	17.535	17.535	6
19626	16	5576	1388	160480.7	12	22	0	0.1117	1.08E-05		3	21.008	21.008	0
4530	16	5576	488	55291.8	12	45	16	0.2623	6.26E-05		3	21.773	21.773	4
Reverse_6550	16	5576	1442	169177.9	2	3	0	0.0132	1.4E-06		3	2.534	2.534	0
180	16	5576	633	69580.7	5	19	19	0.2701	2.04E-05		3	8.447	8.447	5
Reverse_6546	16	5576	1445	169533.1	2	3	0	0.0131	1.4E-06		3	2.534	2.534	0
Reverse_6549	16	5576	1442	169193.9	2	3	0	0.0132	1.4E-06		3	2.534	2.534	0
17212	16	5576	2670	288725.8	59	261	0	0.2562	6.63E-05		3	139.462	139.462	0
Reverse_9243	16	5576	1667	194475.7	5	10	0	0.0252	4.1E-06		3	6.499	6.499	0
8276	16	5576	690	77470.6	9	25	25	0.1594	2.46E-05		3	15.664	15.664	9
17210	16	5576	3297	356494.4	59	253	0	0.2066	5.21E-05		3	138.005	138.005	0
2197	16	5576	1615	183822.9	8	46	46	0.3003	1.93E-05		3	16.088	16.088	8
16515	16	5576	1046	115443.7	3	3	0	0.0421	1.9E-06		3	4.448	4.448	0
Reverse_5471	16	5576	1209	140974.4	2	2	0	0.0108	1.1E-06		3	3.172	3.172	0
10384	16	5576	951	108559.3	19	90	83	0.2229	6.42E-05		3	37.076	37.076	18
5164	16	5576	869	97229.9	3	6	6	0.0426	4.7E-06		3	6.328	6.328	3
17213	16	5576	1500	164740.1	55	245	0	0.418	0.0001108		3	129.778	129.778	0
11219	16	5576	543	59321.7	2	2	1	0.0258	2.5E-06		3	2.141	2.141	1
1151	16	5576	561	61761.7	6	13	13	0.5775	1.57E-05		3	10.351	10.351	6
9362	16	5576	340	38105.4	9	40	9	0.2824	7.98E-05		3	17.304	17.304	3
19883	16	5576	1563	174164.6	22	94	94	0.1663	4.08E-05		3	46.204	46.204	22
Reverse_3218	16	5576	1582	185419.4	4	8	0	0.0215	3.4E-06		3	5.362	5.362	0
Reverse_6990	16	5576	1506	176745.9	3	5	0	0.0173	2.3E-06		3	4.308	4.308	0
Reverse_2065	16	5576	499	59382.2	2	2	0	0.0261	2.7E-06		3	3.172	3.172	0
22731	16	5576	317	35588.2	22	170	8	0.6435	0.0003638		3	58.37	58.37	1
21271	16	5576	1025	116691.2	10	17	17	0.1083	1.13E-05		3	16.348	16.348	10
Reverse_3217	16	5576	1582	185364.1	4	8	0	0.0215	3.4E-06		3	5.362	5.362	0
16516	16	5576	1047	115728.8	3	3	0	0.042	1.9E-06		3	4.448	4.448	0
Reverse_2058	16	5576	371	44149.3	2	2	0	0.035	3.7E-06		3	3.172	3.172	0
Reverse_2057	16	5576	675	78406	2	2	0	0.0193	2E-06		3	3.172	3.172	0
17211	16	5576	2689	290581.7	59	261	0	0.2544	6.59E-05		3	139.462	139.462	0
20443	16	5576	1845	213468.9	5	13	0	0.0217	4.8E-06		3	6.452	6.452	0
contaminant_GR78_TOBAC	16	5576	293	32304.3	2	2	0	0.0683	4.6E-06	78 KD GLUCOSE REGULATED PROTEIN HOMOLOG 8 (GRP 78-8) (IMMUNOGLOBULIN...	3	3.713	3.713	0
contaminant_GR71_TOBAC	16	5576	290	31994.1	2	2	0	0.069	4.7E-06	78 KD GLUCOSE REGULATED PROTEIN HOMOLOG 1 (GRP 78-1) (IMMUNOGLOBULIN...	3	3.713	3.713	0
1375	16	5576	534	60014.6	20	167	167	0	0.0002122		3	66.79	66.79	20
Reverse_2060	16	5576	371	44089.2	2	2	0	0.035	3.7E-06		3	3.172	3.172	0
Reverse_21906	16	5576	371	44107.4	2	2	0	0.035	3.7E-06		3	3.172	3.172	0
3755	16	5576	534	60014.6	1	1	1	0	1.3E-06		3	2.145	2.145	1
Reverse_3333	16	5576	1781	209004.6	3	6	0	0.0152	2.3E-06		3	3.615	3.615	0
22986	16	5576	495	54749.2	12	40	40	0.3576	5.48E-05		3	25.215	25.215	12
22730	16	5576	317	35643.3	21	162	0	0.5584	0.0003467		3	54.049	54.049	0
15582	16	5576	382	45035	19	131	131	0.4424	0.0002327		3	46.262	46.262	19
contaminant_GR78_SCHPO	16	5576	663	73018.3	10	60	18	0.1297	6.14E-05	78 KD GLUCOSE REGULATED PROTEIN HOMOLOG PRECURSOR (GRP 78) (IMMUNOGLOBULIN...	3	22.801	22.801	3
Reverse_14536	16	5576	1273	149105.3	3	5	0	0.0204	2.7E-06		3	4.308	4.308	0
1714	16	5576	432	47713	11	48	0	0.2454	7.54E-05		3	23.422	23.422	0
16137	16	5576	556	61482.6	6	22	22	0.1043	2.68E-05		3	13.968	13.968	6
9363	16	5576	371	41488.5	6	31	0	0.1671	5.67E-05		3	12.07	12.07	0
20858	16	5576	284	32810	17	157	157	0.5845	0.0003751		3	45.703	45.703	17
7109	16	5576	1325	151683.9	35	123	123	0.3328	6.3E-05		3	77.336	77.336	35
Reverse_6547	16	5576	1358	159038	2	3	0	0.014	1.5E-06		3	2.534	2.534	0
21977	16	5576	1615	183822.9	50	278	0	0.3003	0.0001168		3	123.407	123.407	0
contaminant_GR78_KLULA	16	5576	679	74383.9	9	76	1	0.0751	7.59E-05	78 KD GLUCOSE REGULATED PROTEIN HOMOLOG PRECURSOR (GRP 78) (IMMUNOGLOBULIN...	3	22.581	22.581	1
19562	16	5576	140	15777.5	4	18	18	0.2714	8.72E-05		3	6.318	6.318	4
17319	16	5576	185	20948.1	5	14	0	0.4162	5.13E-05		3	11.364	11.364	0
Reverse_22292	16	5576	1582	185528.3	4	8	0	0.0215	3.4E-06		3	5.362	5.362	0
1390	16	5576	314	34889.9	8	36	0	0.5924	7.78E-05		3	18.3	18.3	0
Reverse_2055	16	5576	531	63100.4	2	2	0	0.0358	2.6E-06		3	3.172	3.172	0
6577	16	5576	764	86020.9	11	34	0	0.1649	3.02E-05		3	21.833	21.833	0
Reverse_17911	16	5576	1050	122967.2	2	2	0	0.0124	1.3E-06		3	3.172	3.172	0
1713	16	5576	471	51745.1	11	48	0	0.2251	6.91E-05		3	23.422	23.422	0
18081	16	5576	633	69580.7	27	227	0	0.2701	0.0002433		3	65.995	65.995	0
Reverse_2056	16	5576	553	65837.9	2	2	0	0.0235	2.5E-06		3	3.172	3.172	0
16023	16	5576	328	37995.6	5	14	6	0.128	2.9E-05		3	7.531	7.531	2
contaminant_KERATIN12	17	2278	431	47927	7	47	0	0.1369	7.4E-05		3	12.676	12.676	0
10215	17	2278	454	47261.8	15	69	69	0.2863	0.0001031		3	38.755	38.755	15
14473	17	2278	396	43505.7	43	525	0	0.6742	0.0008994		3	122.065	122.065	0
3395	17	2278	1230	136256.6	55	287	275	0.461	0.0001583		3	133.934	133.934	53
649	17	2278	279	29784.8	10	68	68	0.6022	0.0001654		3	25.586	25.586	10
14478	17	2278	362	39681.2	27	189	0	0.453	0.0003542		3	74.29	74.29	0
19561	17	2278	911	105350.6	40	201	201	0.3941	0.0001497		3	90.412	90.412	40
9478	17	2278	310	34213.2	8	26	26	0.2484	5.69E-05		3	14.442	14.442	8
10729	17	2278	455	52570.7	12	41	41	0.2857	6.11E-05		3	24.197	24.197	12
4895	17	2278	304	35309	1	2	0	0.0428	4.5E-06		3	2.031	2.031	0
3889	17	2278	2683	302357.4	33	85	84	0.1487	2.15E-05		3	54.353	54.353	32
11014	17	2278	1074	116822.9	9	30	1	0.1155	1.9E-05		3	20.762	20.762	1
3793	17	2278	306	34154.4	8	73	73	0.3039	0.0001618		3	21.574	21.574	8
1447	17	2278	395	43423	7	22	22	0.762	3.78E-05		3	11.628	11.628	7
64	17	2278	279	29784.8	11	68	0	0.6022	0.0001654		3	24.497	24.497	0
18654	17	2278	295	32785.4	20	218	218	0.5729	0.0005014		3	63.707	63.707	20
15675	17	2278	199	23264.2	4	15	15	0.2312	5.11E-05		3	9.762	9.762	4
14474	17	2278	395	43423	48	538	11	0.762	0.0009241		3	141.63	141.63	3
490	17	2278	279	29784.8	1	1	1	0.6022	2.4E-06		3	2.537	2.537	1
16	17	2278	279	29784.8	6	28	28	0.6022	6.81E-05		3	12.281	12.281	6
13742	17	2278	714	77703.1	8	24	0	0.1345	2.28E-05		3	15.594	15.594	0
10052	17	2278	447	50014.2	12	54	5	0.302	8.2E-05		3	23.277	23.277	1
19780	17	2278	277	30803.8	3	13	13	0.1191	3.18E-05		3	6.435	6.435	3
16658	17	2278	2346	253118.1	27	99	99	0.1628	2.86E-05		3	58.731	58.731	27
Reverse_4228	17	2278	3133	364221.2	5	6	4	0.014	1.3E-06		3	6.01	6.01	4
13743	17	2278	710	77440	8	24	0	0.1352	2.29E-05		3	15.594	15.594	0
16490	17	2278	279	29784.8	22	168	168	0.6022	0.0004085		3	57.985	57.985	22
12884	17	2278	1663	179725.3	12	43	43	0.0956	1.75E-05		3	21.897	21.897	12
14479	17	2278	395	43629.3	30	209	0	0.4633	0.000359		3	79.172	79.172	0
15302	18	4701	221	25285.3	56	1106	927	0.8597	0.0033953		3	169.904	169.904	39
3656	18	4701	1347	150126.9	19	128	16	0.0824	6.45E-05		3	49.111	49.111	3
15737	18	4701	1099	119367.3	10	46	46	0.1274	2.84E-05		3	26.015	26.015	10
3389	18	4701	2477	272257.7	6	24	24	0.5612	6.6E-06		3	13.57	13.57	6
contaminant_KERATIN14	18	4701	638	65812.1	7	40	0	0.0752	4.25E-05		3	10.645	10.645	0
3523	18	4701	440	49800.1	7	31	2	0.1795	4.78E-05		3	14.373	14.373	1
16495	18	4701	400	43778.3	58	619	0	0.8825	0.0010499		3	181.459	181.459	0
8481	18	4701	2054	233218.8	30	117	6	0.1811	3.86E-05		3	67.558	67.558	1
5881	18	4701	211	22588.4	3	6	6	0.218	1.93E-05		3	6.403	6.403	3
13656	18	4701	1347	150126.9	7	11	0	0.0824	5.5E-06		3	14.655	14.655	0
5362	18	4701	392	42673.7	5	24	24	0.1224	4.15E-05		3	10.016	10.016	5
13938	18	4701	721	81925.4	5	17	12	0.1026	1.6E-05		3	9.774	9.774	5
22486	18	4701	836	93227.6	2	2	1	0.0407	1.6E-06		3	6.11	6.11	1
13390	18	4701	2387	262572.9	100	694	1	0.5861	0.0001973		3	290.316	290.316	1
3524	18	4701	377	42801.5	6	29	0	0.1777	5.22E-05		3	12.746	12.746	0
7619	18	4701	868	99757.1	3	9	0	0.0495	7E-06		3	6.464	6.464	0
6002	18	4701	432	47208.2	30	210	210	0.6065	0.0003298		3	80.972	80.972	30
8327	18	4701	343	37360.8	3	6	6	0.1195	1.19E-05		3	6.444	6.444	3
13937	18	4701	508	56905.1	2	5	0	0.0512	6.7E-06		3	2.515	2.515	0
302	18	4701	221	25285.3	2	2	2	0.8597	6.1E-06		3	3.606	3.606	2
4311	18	4701	936	106065.3	17	48	0	0.2062	3.48E-05		3	30.523	30.523	0
186	18	4701	727	83521.4	1	8	8	0.3081	7.5E-06		3	3.832	3.832	1
22487	18	4701	834	93448.5	1	1	0	0.0144	8E-07		3	2.256	2.256	0
133	18	4701	2477	272257.7	18	164	164	0.5612	4.49E-05		3	39.336	39.336	18
3655	18	4701	1255	140658.3	18	128	16	0.0884	6.92E-05		3	46.437	46.437	2
12377	18	4701	117	13640.1	5	31	31	0.4615	0.0001798		3	11.022	11.022	5
1860	18	4701	727	83521.4	24	126	0	0.3081	0.0001176		3	57.436	57.436	0
8683	18	4701	222	25534.5	13	62	11	0.6982	0.0001895		3	26.553	26.553	4
20081	18	4701	879	96568.1	11	51	51	0.1581	3.94E-05		3	21.796	21.796	11
13	18	4701	2477	272257.7	15	54	0	0.5612	1.48E-05		3	35.799	35.799	0
1048	18	4701	1006	113893.3	17	48	0	0.1918	3.24E-05		3	30.523	30.523	0
13389	18	4701	2477	272257.7	100	695	2	0.5612	0.0001904		3	290.572	290.572	1
18683	18	4701	222	25534.5	40	634	506	0.6982	0.0019375		3	101.6	101.6	29
938	18	4701	721	81925.4	17	84	84	0.1026	7.9E-05		3	39.162	39.162	17
8480	18	4701	2044	232505.4	29	111	0	0.1776	3.68E-05		3	65.81	65.81	0
contaminant_KERATIN15	18	4701	629	64453.6	7	40	0	0.0763	4.31E-05		3	10.645	10.645	0
9574	18	4701	563	61256.7	7	33	33	0.0941	3.98E-05		3	15.839	15.839	7
16496	18	4701	398	43534.2	58	619	0	0.8869	0.0010552		3	181.459	181.459	0
12716	18	4701	685	77326.7	2	5	0	0.038	5E-06		3	2.515	2.515	0
Reverse_3086	18	4701	1841	205800.1	4	4	3	0.019	1.5E-06		3	5.18	5.18	3
1530	18	4701	221	25285.3	2	3	3	0.8597	9.2E-06		3	3.195	3.195	2
3971	18	4701	527	57366.6	12	63	63	0.2543	8.11E-05		3	24.202	24.202	12
338	18	4701	2477	272257.7	14	79	0	0.5612	2.16E-05		3	33.902	33.902	0
1319	18	4701	222	25773.1	16	113	46	0.4459	0.0003453		3	32.346	32.346	8
7620	18	4701	839	96751.8	3	9	0	0.0513	7.3E-06		3	6.464	6.464	0
33	18	4701	2477	272257.7	8	63	63	0.5612	1.73E-05		3	15.983	15.983	8
1338	18	4701	2477	272257.7	25	166	166	0.5612	4.55E-05		3	60.609	60.609	25
13655	18	4701	1255	140658.3	7	11	0	0.0884	5.9E-06		3	14.655	14.655	0
Reverse_13186	19	12110	995	111692.3	2	2	1	0.0151	1.4E-06		3	2.574	2.574	1
18661	19	12110	468	51177.7	6	34	0	0.1667	4.93E-05		3	13.056	13.056	0
2299	19	12110	489	56101.9	29	161	148	0.4642	0.0002234		3	67.857	67.857	24
155	19	12110	523	57105.3	9	50	44	0.1147	6.49E-05		3	28.202	28.202	8
13774	19	12110	501	57764.9	16	65	39	0.3194	8.8E-05		3	36.895	36.895	7
460	19	12110	212	24512	4	11	3	0.1415	3.52E-05		3	10.374	10.374	1
8892	19	12110	672	72206	31	164	164	0.494	0.0001656		3	87.467	87.467	31
529	19	12110	500	56629.5	2	2	2	0.83	2.7E-06		3	3.053	3.053	2
5626	19	12110	431	48598.9	65	834	0	0.6543	0.0013128		3	194.541	194.541	0
7375	19	12110	593	67900.7	2	3	0	0.032	3.4E-06		3	3.418	3.418	0
13724	19	12110	548	62770.6	6	21	21	0.1241	2.6E-05		3	11.33	11.33	6
23098	19	12110	730	81375.2	31	181	0	0.2603	0.0001682		3	78.164	78.164	0
540	19	12110	523	57105.3	9	39	23	0.1147	5.06E-05		3	20.658	20.658	6
11238	19	12110	312	35713.3	34	277	268	0.7115	0.0006023		3	88.538	88.538	33
2712	19	12110	661	71724.6	3	3	0	0.0862	3.1E-06		3	3.6	3.6	0
549	19	12110	161	18562.2	7	33	33	0.4286	0.0001391		3	13.162	13.162	7
18703	19	12110	914	101041.9	19	80	80	0.1947	5.94E-05		3	35.996	35.996	19
Reverse_7595	19	12110	1551	172202	2	6	3	0.0084	2.6E-06		3	2.609	2.609	1
18267	19	12110	1477	159476.4	3	12	0	0.0257	5.5E-06		3	5.306	5.306	0
229	19	12110	489	56101.9	8	73	73	0.4642	0.0001013		3	20.985	20.985	8
544	19	12110	490	56134.7	4	6	0	0.6633	8.3E-06		3	5.937	5.937	0
18476	19	12110	4644	531693.7	183	841	9	0.3945	0.0001229		3	399.039	399.039	1
477	19	12110	4643	531454.4	7	58	58	0.3924	8.5E-06		3	18.452	18.452	7
12460	19	12110	493	56136	58	479	378	0.7505	0.0006592		3	150.625	150.625	48
20616	19	12110	2977	339063.6	6	21	16	0.0198	4.8E-06		3	9.808	9.808	3
20326	19	12110	873	96944	18	61	0	0.315	4.74E-05		3	39.929	39.929	0
5397	19	12110	502	57587.9	47	272	203	0.5239	0.0003676		3	104.094	104.094	32
6273	19	12110	345	39288.2	25	163	148	0.5681	0.0003205		3	73.936	73.936	20
1799	19	12110	248	28474.5	32	167	0	0.7177	0.0004569		3	73.49	73.49	0
21342	19	12110	97	11076.6	2	5	5	0.299	3.5E-05		3	4.402	4.402	2
10780	19	12110	1268	145620.7	9	17	0	0.0584	9.1E-06		3	12.461	12.461	0
5133	19	12110	225	24025.8	2	6	0	0	1.81E-05	immunoglobulin light chain - little skate (fragment)	3	5.631	5.631	0
7133	19	12110	494	56377.6	53	453	401	0.7389	0.0006221		3	140.667	140.667	46
15540	19	12110	523	57105.3	6	23	23	0.1147	2.98E-05		3	13.903	13.903	6
299	19	12110	489	56101.9	46	233	232	0.4642	0.0003233		3	105.252	105.252	45
14603	19	12110	212	24512	2	11	8	0.1415	3.52E-05		3	6.578	6.578	1
554	19	12110	523	57105.3	22	141	141	0.1147	0.0001829		3	52.668	52.668	22
43	19	12110	445	51189.9	16	68	68	0.4719	0.0001037		3	37.802	37.802	16
13148	19	12110	270	31185.2	9	27	0	0.1407	6.78E-05		3	15.446	15.446	0
5618	19	12110	490	55887.4	17	125	0	0.2143	0.0001731		3	31.997	31.997	0
952	19	12110	500	56629.5	5	12	7	0.83	1.63E-05		3	8.7	8.7	4
5544	19	12110	490	55839.7	57	545	187	0.6122	0.0007546		3	163.299	163.299	29
17630	19	12110	1726	197036.4	2	4	4	0.0162	1.6E-06		3	4.863	4.863	2
2928	19	12110	1311	134545.2	18	94	94	0.1594	4.86E-05		3	44.72	44.72	18
5437	19	12110	68	7481.2	2	20	0	0.3235	0.0001995		3	10.929	10.929	0
9160	19	12110	147	17282.9	5	17	17	0.2789	7.85E-05		3	9.664	9.664	5
12670	19	12110	209	23842	42	509	14	0.7512	0.0016523		3	117.466	117.466	2
15460	19	12110	245	27435.4	8	46	4	0.1714	0.0001274		3	19.602	19.602	1
2305	19	12110	494	56726.3	8	33	2	0.0951	4.53E-05		3	13.647	13.647	2
22072	19	12110	539	61928.8	2	3	0	0.0353	3.8E-06		3	3.418	3.418	0
12459	19	12110	493	56458.1	14	159	0	0.1602	0.0002188		3	33.389	33.389	0
6108	19	12110	499	55495.4	1	5	0	0.016	6.8E-06		3	2.12	2.12	0
7549	19	12110	161	18562.2	12	105	1	0.4286	0.0004425		3	24.586	24.586	1
38	19	12110	445	51189.9	18	224	224	0.4719	0.0003415		3	53.623	53.623	18
11782	19	12110	804	89504.2	18	61	0	0.342	5.15E-05		3	39.929	39.929	0
7506	19	12110	491	55946.9	22	103	0	0.3605	0.0001423		3	46.394	46.394	0
7138	19	12110	504	56981.3	56	591	65	0.7024	0.0007955		3	156.536	156.536	12
1460	19	12110	212	24512	2	3	0	0.1415	9.6E-06		3	3.611	3.611	0
10846	19	12110	390	44970.7	40	511	5	0.4282	0.0008889		3	108.776	108.776	2
18033	19	12110	1203	135713.6	2	2	1	0.0158	1.1E-06		3	2.639	2.639	1
7519	19	12110	491	56038.2	13	100	35	0.1385	0.0001382		3	32.37	32.37	7
1238	19	12110	312	35713.3	38	334	334	0.7115	0.0007263		3	103.486	103.486	38
19028	19	12110	314	36450.5	6	81	0	0.1178	0.000175		3	14.424	14.424	0
4938	19	12110	488	55898.7	12	109	0	0.1434	0.0001515		3	22.866	22.866	0
10843	19	12110	248	28850.8	18	142	0	0.4919	0.0003885		3	47.526	47.526	0
434	19	12110	480	55482	74	880	746	0.5688	0.0012438		3	229.125	229.125	65
9529	19	12110	500	56629.5	73	725	363	0.83	0.0009837		3	207.47	207.47	43
18660	19	12110	463	50581.3	6	34	0	0.1685	4.98E-05		3	13.056	13.056	0
18016	19	12110	279	31151.8	3	9	9	0.1254	2.19E-05		3	6.056	6.056	3
13927	19	12110	285	32955.8	26	194	11	0.4702	0.0004618		3	59.116	59.116	2
5223	19	12110	491	55892	4	16	13	0.057	2.21E-05		3	7.291	7.291	3
4340	19	12110	480	55482	58	515	0	0.5688	0.0007279		3	163.705	163.705	0
20782	19	12110	293	33653.2	30	194	0	0.529	0.0004492		3	63.706	63.706	0
20783	19	12110	293	33598.1	33	191	6	0.6246	0.0004423		3	68.514	68.514	5
18477	19	12110	4643	531454.4	182	832	0	0.3924	0.0001216		3	396.718	396.718	0
7127	19	12110	1026	115942.7	103	1101	68	0.7417	0.000728		3	299.536	299.536	10
561	19	12110	490	55887.4	9	63	42	0.2143	8.72E-05		3	22.328	22.328	7
5438	19	12110	445	51189.9	32	301	28	0.4719	0.0004589		3	90.906	90.906	4
4339	19	12110	493	56572.7	63	543	28	0.6207	0.0007472		3	176.544	176.544	5
5627	19	12110	490	55785.6	70	890	4	0.649	0.0012323		3	205.965	205.965	2
1801	19	12110	279	31151.8	11	79	73	0.1254	0.0001921		3	30.47	30.47	10
5163	19	12110	284	33300.9	10	70	70	0.7359	0.0001672		3	24.998	24.998	10
1711	19	12110	819	95419.9	15	46	46	0.1758	3.81E-05		3	23.589	23.589	15
12699	19	12110	117	13406.9	4	11	4	0.2393	6.38E-05		3	5.786	5.786	2
22799	19	12110	1339	150930.1	19	119	119	0.1815	6.03E-05		3	45.785	45.785	19
15163	19	12110	284	33300.9	29	174	26	0.7359	0.0004157		3	67.821	67.821	3
3048	19	12110	1675	191419.5	129	999	999	0.6621	0.0004046		3	379.444	379.444	129
14213	19	12110	285	33555.9	27	150	0	0.6737	0.0003571		3	61.765	61.765	0
5441	19	12110	490	56134.7	80	850	254	0.6633	0.0011769		3	217.258	217.258	31
5439	19	12110	144	16294.6	7	44	1	0.375	0.0002073		3	19.723	19.723	1
2711	19	12110	700	76003.7	3	3	0	0.0814	2.9E-06		3	3.6	3.6	0
9648	19	12110	2965	332144.8	2	2	2	0.0078	5E-07		3	3.959	3.959	2
16370	19	12110	386	45035.8	19	47	23	0.3238	8.26E-05		3	34.617	34.617	11
16593	19	12110	288	32016.9	2	4	0	0.059	9.4E-06		3	3.071	3.071	0
782	19	12110	293	33653.2	2	2	1	0.529	4.6E-06		3	3.272	3.272	1
18266	19	12110	1486	160625	3	12	0	0.0256	5.5E-06		3	5.306	5.306	0
22549	19	12110	302	33574.6	9	49	49	0.3344	0.0001101		3	20.704	20.704	9
1245	19	12110	493	56458.1	10	57	48	0.1602	7.84E-05		3	26.558	26.558	8
18265	19	12110	2232	242940.3	3	12	0	0.017	3.6E-06		3	5.306	5.306	0
7507	19	12110	500	57016.5	22	103	0	0.354	0.0001398		3	46.394	46.394	0
7508	19	12110	499	56792.5	24	119	9	0.3707	0.0001618		3	49.506	49.506	2
1933	20	3052	580	65225.1	11	51	5	0	5.97E-05		3	23.328	23.328	1
20012	20	3052	582	64862.5	2	2	2	0.0395	2.3E-06		3	3.242	3.242	2
Reverse_4237	20	3052	2461	269459.3	4	5	3	0.0146	1.4E-06		3	4.675	4.675	3
9693	20	3052	602	68983.8	1	3	0	0	3.4E-06		3	3.068	3.068	0
5699	20	3052	691	80799.2	2	2	0	0.0174	2E-06		3	2.181	2.181	0
21391	20	3052	923	102611	5	29	0	0.0455	2.13E-05		3	8.914	8.914	0
18888	20	3052	776	87887.5	14	63	9	0.2332	5.51E-05		3	31.699	31.699	1
21768	20	3052	2335	266306.4	20	67	67	0.0981	1.95E-05		3	38.61	38.61	20
19790	20	3052	190	20962.4	2	4	0	0.0789	1.43E-05		3	3.509	3.509	0
14507	20	3052	315	35710.3	3	19	0	0	4.09E-05		3	8.553	8.553	0
1294	20	3052	454	50992.4	15	65	0	0.4119	9.71E-05		3	23.358	23.358	0
19333	20	3052	580	65225.1	24	135	135	0.3586	0.0001579		3	57.2	57.2	24
850	20	3052	1203	137538.1	6	17	17	0.1646	9.6E-06		3	11.913	11.913	6
15471	20	3052	408	45204	9	61	0	0.1544	0.0001014		3	25.885	25.885	0
10002	20	3052	354	39574.6	18	159	159	0.5932	0.0003047		3	62.432	62.432	18
18885	20	3052	354	40453.7	3	19	0	0.1638	3.64E-05		3	8.553	8.553	0
19693	20	3052	602	68983.8	10	60	60	0	6.76E-05		3	23.707	23.707	10
1000	20	3052	354	39574.6	1	3	3	0.5932	5.7E-06		3	2.993	2.993	1
19704	20	3052	1333	146549.5	43	191	39	0.3728	9.72E-05		3	102.408	102.408	11
17747	20	3052	222	23620.6	3	7	7	0.2387	2.14E-05		3	4.865	4.865	3
46	20	3052	454	50992.4	10	68	68	0.4119	0.0001016		3	22.883	22.883	10
18886	20	3052	400	45601.6	5	27	0	0.2	4.58E-05		3	12.296	12.296	0
18887	20	3052	711	80773	13	54	0	0.2278	5.15E-05		3	29.531	29.531	0
7316	20	3052	746	82092.8	13	64	0	0.1823	5.82E-05		3	27.772	27.772	0
13866	20	3052	1197	136787.4	54	273	264	0.4728	0.0001547		3	122.141	122.141	52
21390	20	3052	870	96874.2	5	29	0	0.0483	2.26E-05		3	8.914	8.914	0
22681	20	3052	455	52529.8	70	736	601	0.8044	0.0010974		3	210.602	210.602	55
12946	20	3052	454	50992.4	27	283	283	0.4119	0.0004229		3	87.935	87.935	27
contaminant_KERATIN10	20	3052	400	44061.1	8	70	3	0.16	0.0001187		3	14.83	14.83	1
2139	20	3052	923	102611	4	28	26	0.0455	2.06E-05		3	8.711	8.711	4
21392	20	3052	963	107004.4	5	29	0	0.0436	2.04E-05		3	8.914	8.914	0
504	20	3052	1203	137538.1	12	68	0	0.1646	3.83E-05		3	24.386	24.386	0
12	20	3052	454	50992.4	10	39	0	0.4119	5.83E-05		3	23.537	23.537	0
1391	20	3052	923	102611	8	36	0	0.0455	2.65E-05		3	18.3	18.3	0
9333	20	3052	580	65225.1	1	1	1	0.3586	1.2E-06		3	2.984	2.984	1
17392	20	3052	1112	122180.5	32	152	0	0.3471	9.27E-05		3	75.831	75.831	0
10099	20	3052	735	81461.1	2	3	0	0.0163	2.8E-06		3	2.39	2.39	0
16167	20	3052	655	73060.4	13	64	0	0.2076	6.63E-05		3	27.772	27.772	0
129	20	3052	454	50992.4	19	87	0	0.4119	0.00013		3	47.176	47.176	0
20659	20	3052	173	19300.8	2	4	0	0.0867	1.57E-05		3	3.509	3.509	0
21389	20	3052	1105	122358.7	5	29	0	0.038	1.78E-05		3	8.914	8.914	0
94	20	3052	454	50992.4	14	62	61	0.4119	9.27E-05		3	28.578	28.578	13
185	20	3052	1203	137538.1	2	16	16	0.1646	9E-06		3	6.152	6.152	2
18504	20	3052	1203	137538.1	17	51	47	0.1646	2.88E-05		3	33.991	33.991	17
21456	20	3052	447	49525.5	7	47	0	0.132	7.13E-05		3	12.676	12.676	0
14358	20	3052	497	54445.7	20	93	0	0.4245	0.000127		3	50.372	50.372	0
14359	20	3052	498	54453.7	21	107	14	0.4699	0.0001458		3	56.004	56.004	1
4507	20	3052	315	35710.3	4	11	7	0	2.37E-05		3	8.234	8.234	3
14676	20	3052	455	52399.9	24	122	122	0.5429	0.0001819		3	55.917	55.917	24
17066	21	5904	704	80027.5	2	4	4	0.0398	3.9E-06		3	4.723	4.723	2
15613	21	5904	1937	217035.7	14	40	31	0.0862	1.4E-05		3	25.855	25.855	12
11741	21	5904	181	20885.7	12	133	0	0.337	0.0004985		3	25.207	25.207	0
Reverse_6913	21	5904	2306	264245	4	8	3	0	2.4E-06		3	5.685	5.685	2
2598	21	5904	218	25582.9	23	194	38	0.4817	0.0006037		3	46.232	46.232	3
210	21	5904	246	28018.8	32	137	131	0.7398	0.0003778		3	67.536	67.536	31
18996	21	5904	374	42666.7	6	33	0	0.1925	5.99E-05		3	14.581	14.581	0
15634	21	5904	218	25860.1	64	1345	849	0.9404	0.0041858		3	166.198	166.198	33
17157	21	5904	682	77739.6	21	89	89	0.3402	8.85E-05		3	39.482	39.482	21
991	21	5904	464	52814.3	15	107	2	0.6358	0.0001565		3	40.726	40.726	1
18993	21	5904	421	47774.7	6	33	0	0.171	5.32E-05		3	14.581	14.581	0
22764	21	5904	272	29685.2	13	63	63	0.386	0.0001571		3	33.326	33.326	13
13920	21	5904	761	85804.3	2	5	5	0.0237	4.5E-06		3	3.711	3.711	2
6913	21	5904	2306	264245	4	8	6	0	2.4E-06		3	6.091	6.091	3
21007	21	5904	246	28018.8	28	203	92	0.7398	0.0005598		3	79.802	79.802	13
12180	21	5904	932	103666.7	44	317	0	0.4871	0.0002308		3	115.146	115.146	0
9021	21	5904	274	31661.9	19	136	0	0.4526	0.0003367		3	41.424	41.424	0
5005	21	5904	255	29137.4	36	349	308	0.7294	0.0009285		3	104.757	104.757	32
15040	21	5904	882	100702.6	3	4	4	0.0329	3.1E-06		3	4.85	4.85	3
18994	21	5904	375	42643.7	6	33	0	0.192	5.97E-05		3	14.581	14.581	0
2788	21	5904	954	108457.4	1	1	1	0	7E-07		3	2.047	2.047	1
12553	21	5904	248	27914.2	3	6	6	0.1048	1.64E-05		3	4.498	4.498	3
Reverse_19255	21	5904	1319	148038	1	1	0	0.0136	5E-07		3	2.104	2.104	0
956	21	5904	464	53966	13	146	0	0.4569	0.0002135		3	36.856	36.856	0
22788	21	5904	954	108457.4	33	129	0	0	9.17E-05		3	69.171	69.171	0
Reverse_3210	21	5904	639	74536.1	2	2	0	0.0329	2.1E-06		3	2.272	2.272	0
20335	21	5904	286	31726.7	6	27	14	0.1993	6.4E-05		3	10.387	10.387	5
13507	21	5904	478	53498.1	2	2	0	0.0397	2.8E-06		3	2.331	2.331	0
13508	21	5904	524	58297.6	2	2	0	0.0363	2.6E-06		3	2.331	2.331	0
9919	21	5904	464	52814.3	32	261	261	0.6358	0.0003816		3	90.362	90.362	32
7017	21	5904	245	27742.8	25	178	92	0.6286	0.0004929		3	66.599	66.599	14
12151	21	5904	978	109048.5	25	102	102	0.3221	7.08E-05		3	49.946	49.946	25
6327	21	5904	1163	126306.1	6	31	31	0.0628	1.81E-05		3	15.535	15.535	6
10610	21	5904	710	79931.2	5	11	11	0.0803	1.05E-05		3	8.285	8.285	5
5323	21	5904	245	27735.7	30	248	168	0.7469	0.0006867		3	79.255	79.255	19
21697	21	5904	247	28266.9	28	194	91	0.834	0.0005329		3	76.842	76.842	15
12358	21	5904	1203	132808.5	11	19	15	0.0898	1.07E-05		3	18.252	18.252	10
Reverse_20761	21	5904	1607	177254.9	2	2	1	0.0205	8E-07		3	2.875	2.875	1
2284	21	5904	406	45579	38	237	234	0.697	0.000396		3	99.803	99.803	36
13256	21	5904	546	60749.8	45	439	429	0.6484	0.0005455		3	142.268	142.268	44
1740	21	5904	274	31253	11	164	0	0	0.0004061		3	31.954	31.954	0
3269	21	5904	1893	211256	4	7	7	0.0222	2.5E-06		3	6.814	6.814	4
10331	21	5904	1088	122603.6	1	2	0	0.0074	1.2E-06		3	2.008	2.008	0
15160	21	5904	433	48585.1	35	230	230	0	0.0003604		3	87.134	87.134	35
3205	21	5904	325	38048.6	8	24	22	0.2985	5.01E-05		3	16.094	16.094	7
374	21	5904	531	58118.1	10	75	32	0.1657	9.58E-05		3	26.012	26.012	3
2094	21	5904	670	72516.8	2	2	1	0.0254	2E-06		3	2.849	2.849	1
Reverse_3221	21	5904	1002	117114.5	2	2	0	0.021	1.4E-06		3	2.272	2.272	0
9956	21	5904	464	53966	21	117	113	0.4569	0.0001711		3	50.762	50.762	20
18995	21	5904	456	51585.5	6	33	0	0.1579	4.91E-05		3	14.581	14.581	0
Reverse_16399	21	5904	507	58547.7	2	2	0	0.0493	2.7E-06		3	2.739	2.739	0
Reverse_16400	21	5904	484	55815.4	2	2	0	0.0517	2.8E-06		3	2.739	2.739	0
19297	21	5904	520	58403.3	43	389	382	0.6346	0.0005075		3	121.133	121.133	41
9022	21	5904	246	28176	21	143	7	0.561	0.0003944		3	47.052	47.052	2
2358	21	5904	1203	132808.5	14	91	91	0.0898	5.13E-05		3	36.037	36.037	14
12524	21	5904	462	51917.2	4	4	4	0.1126	5.9E-06		3	7.692	7.692	4
11740	21	5904	274	31253	14	152	0	0	0.0003764		3	31.569	31.569	0
12181	21	5904	933	103672.7	45	322	5	0.4952	0.0002341		3	116.865	116.865	1
5160	21	5904	433	48585.1	1	1	1	0	1.6E-06		3	2.628	2.628	1
Reverse_18286	21	5904	1416	159348.6	1	1	0	0.0127	5E-07		3	2.104	2.104	0
Reverse_19256	21	5904	1320	148169	1	1	0	0.0136	5E-07		3	2.104	2.104	0
Reverse_11670	22	4821	1199	133478.4	2	2	0	0.0117	1.1E-06		3	2.334	2.334	0
5566	22	4821	439	50573.2	16	70	70	0.4396	0.0001082		3	33.046	33.046	16
15861	22	4821	68	7591.5	3	17	17	0.5	0.0001696		3	7.313	7.313	3
19454	22	4821	922	102711.3	18	92	92	0.244	6.77E-05		3	44.328	44.328	18
3993	22	4821	478	53851.8	14	56	10	0.318	7.95E-05		3	32.547	32.547	1
4407	22	4821	629	71117.7	16	72	72	0.3052	7.77E-05		3	33.785	33.785	16
1248	22	4821	1133	122173.4	22	135	135	0	8.08E-05		3	55.733	55.733	22
6734	22	4821	591	67194.6	47	348	346	0.5431	0.0003995		3	122.877	122.877	47
Reverse_12593	22	4821	2293	252978.1	4	6	3	0.0249	1.8E-06		3	5.673	5.673	3
1263	22	4821	2068	219946.8	23	167	10	0	5.48E-05		3	63.351	63.351	1
19707	22	4821	237	26405.6	16	123	0	0.4768	0.0003521		3	37.902	37.902	0
11700	22	4821	618	67027.7	24	99	0	0.4369	0.0001087		3	51.854	51.854	0
10663	22	4821	129	14929.5	11	68	0	0.6589	0.0003576		3	19.922	19.922	0
3136	22	4821	999	112221.9	14	57	0	0.1491	3.87E-05		3	27.189	27.189	0
2283	22	4821	680	77807.5	25	84	0	0.4412	8.38E-05		3	52.6	52.6	0
15461	22	4821	839	95175.1	21	103	103	0.3027	8.33E-05		3	49.683	49.683	21
18280	22	4821	288	33627.5	8	47	1	0.309	0.0001107		3	19.299	19.299	1
915	22	4821	666	72118.2	17	45	45	0.4054	4.58E-05		3	32.431	32.431	17
19510	22	4821	1007	112214.8	7	25	0	0.1043	1.68E-05		3	14.062	14.062	0
17459	22	4821	576	63892.1	16	132	132	0.3247	0.0001555		3	44.313	44.313	16
8604	22	4821	731	80186	4	6	6	0.0479	5.6E-06		3	5.401	5.401	4
8702	22	4821	779	85842.6	8	15	15	0.1194	1.31E-05		3	13.531	13.531	8
1585	22	4821	802	92142.5	8	28	28	0.3479	2.37E-05		3	17.386	17.386	8
461	22	4821	839	95175.1	8	42	41	0.3027	3.4E-05		3	17.13	17.13	8
6442	22	4821	482	54613.2	9	35	35	0.168	4.93E-05		3	18.507	18.507	9
1004	22	4821	271	32849.6	13	68	0	0.107	0.0001702		3	29.253	29.253	0
970	22	4821	237	26405.6	11	52	19	0.4768	0.0001489		3	25.476	25.476	3
18281	22	4821	287	33453.3	6	40	0	0.2021	9.46E-05		3	13.818	13.818	0
Reverse_11671	22	4821	1200	133402.3	2	2	0	0.0117	1.1E-06		3	2.334	2.334	0
18308	22	4821	282	32541	4	17	11	0.1206	4.09E-05		3	6.272	6.272	3
12637	22	4821	2068	219946.8	6	16	0	0	5.2E-06		3	10.271	10.271	0
10121	22	4821	1383	156608.2	15	53	0	0.1186	2.6E-05		3	27.154	27.154	0
12638	22	4821	2054	218439	6	16	0	0.0292	5.3E-06		3	10.271	10.271	0
15858	22	4821	802	92142.5	22	69	65	0.3479	5.84E-05		3	46.328	46.328	21
7201	22	4821	1111	123369.7	6	39	39	0.0909	2.38E-05		3	13.61	13.61	6
3135	22	4821	470	53073	4	13	0	0.0957	1.88E-05		3	7.528	7.528	0
22673	22	4821	476	52773.5	9	41	41	0.2164	5.84E-05		3	18.603	18.603	9
3504	22	4821	1921	218028.1	25	129	63	0.1317	4.56E-05		3	49.586	49.586	14
10748	22	4821	792	90217.6	4	12	12	0.077	1.03E-05		3	7.164	7.164	4
20155	22	4821	1613	181267.4	9	19	2	0.0639	8E-06		3	16.081	16.081	2
16284	22	4821	791	88514.3	23	129	129	0.3426	0.0001106		3	52.219	52.219	23
15294	22	4821	501	54239.9	17	103	0	0.4591	0.0001395		3	49.076	49.076	0
4445	22	4821	1047	119772.3	13	47	47	0.1375	3.05E-05		3	27.497	27.497	13
6001	22	4821	947	105456.1	7	25	0	0.1109	1.79E-05		3	14.062	14.062	0
1066	22	4821	164	19299.9	10	74	74	0.5183	0.0003061		3	32.941	32.941	10
13608	22	4821	531	60557.8	40	239	13	0.6328	0.0003054		3	94.743	94.743	2
Reverse_11673	22	4821	1200	133372.3	2	2	0	0.0117	1.1E-06		3	2.334	2.334	0
23035	22	4821	849	98876.8	2	5	0	0.0094	4E-06		3	3.309	3.309	0
4132	22	4821	1488	170266.4	17	43	0	0.1344	1.96E-05		3	31.343	31.343	0
566	22	4821	439	50573.2	8	46	46	0.4396	7.11E-05		3	18.953	18.953	8
17201	22	4821	1111	123369.7	7	23	23	0.0909	1.4E-05		3	14.889	14.889	7
11894	22	4821	557	62510.7	2	2	2	0.0628	2.4E-06		3	3.436	3.436	2
Reverse_11672	22	4821	1201	133501.3	2	2	0	0.0117	1.1E-06		3	2.334	2.334	0
20525	22	4821	735	79990.6	2	3	3	0.0354	2.8E-06		3	3.576	3.576	2
3137	22	4821	979	110127.9	14	57	0	0.1522	3.95E-05		3	27.189	27.189	0
10242	22	4821	696	76473.5	7	20	0	0.1207	1.95E-05		3	12.86	12.86	0
10241	22	4821	631	68996.2	7	20	0	0.1331	2.15E-05		3	12.86	12.86	0
23034	22	4821	825	96300.6	2	5	0	0.0097	4.1E-06		3	3.309	3.309	0
Reverse_15208	22	4821	931	106530	2	6	6	0.0107	4.4E-06		3	2.871	2.871	2
contaminant_UBIQUITIN10	22	4821	230	26148	11	88	88	0.4652	0.0002596		3	29.197	29.197	11
13607	22	4821	559	63770.4	38	226	0	0.5778	0.0002743		3	90.981	90.981	0
19156	22	4821	666	72118.2	24	99	0	0.4054	0.0001008		3	51.854	51.854	0
4131	22	4821	1597	182221.8	18	44	0	0.1315	1.87E-05		3	33.21	33.21	0
6602	22	4821	1164	131258.8	31	120	115	0.2629	6.99E-05		3	61.528	61.528	30
17915	22	4821	378	42847.9	12	54	54	0.291	9.69E-05		3	25.377	25.377	12
10662	22	4821	164	19299.9	11	68	0	0.5183	0.0002813		3	19.922	19.922	0
1090	22	4821	999	110855.5	24	98	97	0.2553	6.66E-05		3	48.8	48.8	23
10120	22	4821	1384	156777.3	15	53	0	0.1185	2.6E-05		3	27.154	27.154	0
4595	22	4821	247	28348.1	4	8	8	0.2065	2.2E-05		3	10.483	10.483	4
11249	22	4821	1341	143922.8	4	14	0	0.0261	7.1E-06		3	5.946	5.946	0
11248	22	4821	1133	122173.4	4	14	0	0	8.4E-06		3	5.946	5.946	0
Reverse_16847	22	4821	546	65233.1	2	2	2	0.0311	2.5E-06		3	2.526	2.526	2
Reverse_13279	22	4821	783	88974.5	2	2	1	0.0268	1.7E-06		3	2.839	2.839	1
17862	22	4821	804	92824.4	91	979	926	0.6107	0.0008261		3	262.268	262.268	85
Reverse_17427	22	4821	1331	149085.9	2	2	1	0.012	1E-06		3	2.712	2.712	1
3110	22	4821	1976	228838.9	48	288	12	0.1847	9.89E-05		3	110.1	110.1	12
10043	22	4821	271	32849.6	5	20	18	0.107	5.01E-05		3	7.632	7.632	5
19706	22	4821	243	26992.9	16	123	0	0.465	0.0003434		3	37.902	37.902	0
6109	22	4821	1105	122624.7	6	8	8	0.0679	4.9E-06		3	8.811	8.811	6
18193	22	4821	567	60701.9	8	31	31	0.2399	3.71E-05		3	18.564	18.564	8
22135	23	3382	284	32747.5	10	54	54	0.3838	0.000129		3	18.152	18.152	10
13137	23	3382	314	36483.7	52	567	21	0.7739	0.0012251		3	157.317	157.317	1
14955	23	3382	521	58339.5	5	23	12	0.1152	3E-05		3	10.222	10.222	3
contaminant_KERATIN09	23	3382	429	47879.5	17	178	139	0.2494	0.0002815		3	41.428	41.428	15
14868	23	3382	323	37257.9	13	125	0	0.2508	0.0002626		3	30.601	30.601	0
12418	23	3382	626	70737.3	13	42	0	0.222	4.55E-05		3	25.155	25.155	0
5818	23	3382	322	36985.9	50	533	386	0.854	0.001123		3	137.411	137.411	37
19897	23	3382	323	36858.8	33	260	6	0.5944	0.0005461		3	74.48	74.48	5
8071	23	3382	1765	197009.5	5	10	8	0.2799	3.8E-06		3	9.664	9.664	4
68	23	3382	323	37257.9	2	8	0	0.2508	1.68E-05		3	4.421	4.421	0
10261	23	3382	326	37274.8	3	11	11	0.1779	2.29E-05		3	7.93	7.93	3
19892	23	3382	323	36971	39	395	127	0.7585	0.0008297		3	112.799	112.799	14
6306	23	3382	626	70950.2	13	42	0	0.222	4.55E-05		3	25.155	25.155	0
3140	23	3382	840	90148.5	12	43	0	0.1536	3.47E-05		3	23.159	23.159	0
5299	23	3382	1541	173255.5	34	181	180	0.2401	7.97E-05		3	83.114	83.114	34
14866	23	3382	334	38037.5	10	75	0	0.2814	0.0001523		3	20.372	20.372	0
14865	23	3382	318	36093.4	10	75	0	0.2956	0.00016		3	20.372	20.372	0
9872	23	3382	432	48159.2	2	2	1	0.0532	3.1E-06		3	2.922	2.922	1
8230	23	3382	141	14717.7	2	20	20	0.2695	9.62E-05		3	7.005	7.005	2
2419	23	3382	2201	250353.3	9	17	17	0.0513	5.2E-06		3	17.753	17.753	9
4983	23	3382	1065	120871.9	7	14	14	0.077	8.9E-06		3	10.874	10.874	7
19898	23	3382	323	36905.8	9	87	3	0.161	0.0001827		3	20.213	20.213	2
14871	23	3382	323	36962.2	17	103	17	0.4613	0.0002163		3	37.867	37.867	6
20524	23	3382	325	36464.9	32	297	297	0.7446	0.00062		3	86.31	86.31	32
18072	23	3382	1745	195010.6	42	214	0	0.2831	8.32E-05		3	98.228	98.228	0
148	23	3382	323	37257.9	6	36	36	0.2508	7.56E-05		3	11.244	11.244	6
1364	23	3382	858	95700.3	33	190	190	0.4685	0.0001502		3	82.988	82.988	33
22154	23	3382	1448	163445.1	1	1	1	0.0076	5E-07		3	2.101	2.101	1
6701	23	3382	572	61883.5	4	9	9	0.0682	1.07E-05		3	7.593	7.593	4
14653	23	3382	324	37089	55	564	18	0.7932	0.001181		3	164.126	164.126	4
19884	23	3382	323	36913.8	21	151	0	0.4118	0.0003172		3	46.469	46.469	0
4955	23	3382	521	58339.5	2	5	0	0.1152	6.5E-06		3	4.417	4.417	0
9892	23	3382	323	36971	11	82	0	0.7585	0.0001722		3	27.704	27.704	0
17860	23	3382	675	74545.6	7	29	29	0.1081	2.91E-05		3	13.244	13.244	7
3139	23	3382	847	90809.8	12	43	0	0.1523	3.44E-05		3	23.159	23.159	0
1130	23	3382	657	72892.5	4	9	9	0.0715	9.3E-06		3	7.573	7.573	4
6920	23	3382	173	19788.9	9	60	27	0.4971	0.0002353		3	20.658	20.658	6
18071	23	3382	1765	197009.5	42	214	0	0.2799	8.23E-05		3	98.228	98.228	0
241	23	3382	626	70737.3	3	6	6	0.222	6.5E-06		3	6.32	6.32	3
5463	23	3382	298	33517.5	7	36	1	0.198	8.2E-05		3	15.73	15.73	1
10280	23	3382	1009	114237	32	149	149	0.4004	0.0001002		3	80.11	80.11	32
1486	23	3382	323	37257.9	2	11	11	0.2508	2.31E-05		3	6.17	6.17	2
5969	23	3382	295	33153.2	29	202	167	0.7966	0.0004646		3	78.922	78.922	23
3413	24	5985	539	58693.4	3	15	1	0.7328	1.89E-05		3	5.597	5.597	1
16551	24	5985	397	45031.5	17	78	78	0.471	0.0001333		3	44.073	44.073	17
6398	24	5985	627	70792.9	23	82	81	0.453	8.87E-05		3	52.195	52.195	22
21735	24	5985	493	54834.2	42	314	314	0.8256	0.0004321		3	117.318	117.318	42
7066	24	5985	1352	149475	29	111	0	0.2907	5.57E-05		3	58.358	58.358	0
9034	24	5985	1479	168215.7	28	95	95	0.2488	4.36E-05		3	59.774	59.774	28
16208	24	5985	911	100528.1	21	121	0	0.3469	9.01E-05		3	51.378	51.378	0
19932	24	5985	177	19431.6	7	49	49	0.4859	0.0001878		3	16.826	16.826	7
22647	24	5985	230	25777.6	18	143	143	0.613	0.0004218		3	44.046	44.046	18
16207	24	5985	917	101080.5	21	121	0	0.3446	8.95E-05		3	51.378	51.378	0
7717	24	5985	507	56789	61	600	7	0.6824	0.0008029		3	190.43	190.43	1
16028	24	5985	473	53931.4	13	56	18	0.2135	8.03E-05		3	26.485	26.485	7
19145	24	5985	2547	281457.2	3	12	8	0.0082	3.2E-06		3	4.324	4.324	2
9167	24	5985	1232	142841	29	104	104	0.25	5.73E-05		3	54.392	54.392	29
15209	24	5985	559	65797.8	12	38	1	0.2469	4.61E-05		3	21.557	21.557	1
12107	24	5985	967	111937.2	9	44	0	0.1034	3.09E-05		3	16.957	16.957	0
Reverse_3949	24	5985	514	57982.9	1	3	0	0.0117	4E-06		3	2.01	2.01	0
17064	24	5985	472	51990.6	23	188	188	0.4597	0.0002702		3	68.774	68.774	23
413	24	5985	539	58693.4	1	10	0	0.7328	1.26E-05		3	2.633	2.633	0
9149	24	5985	535	58597.8	13	73	73	0.2355	9.26E-05		3	32.363	32.363	13
3485	24	5985	795	87010.4	33	180	180	0.4604	0.0001536		3	73.474	73.474	33
6669	24	5985	923	104098.9	8	27	6	0.1148	1.98E-05		3	15.088	15.088	3
18833	24	5985	407	46346.8	4	28	0	0.0442	4.67E-05		3	8.528	8.528	0
12943	24	5985	963	104514.6	8	20	0	0.1153	1.41E-05		3	15.234	15.234	0
10812	24	5985	169	19088.9	8	49	49	0.3964	0.0001967		3	16.973	16.973	8
7065	24	5985	1320	145898.1	30	115	4	0.3114	5.91E-05		3	60.64	60.64	1
3530	24	5985	166	18679.8	14	82	41	0.7048	0.0003351		3	29.932	29.932	8
13081	24	5985	348	39815.2	2	9	2	0.0345	1.75E-05		3	2.746	2.746	1
7145	24	5985	128	14386.2	2	6	0	0.3203	3.18E-05		3	5.543	5.543	0
13048	24	5985	253	28362.6	3	9	9	0.1265	2.41E-05		3	5.567	5.567	3
6336	24	5985	308	34128.5	10	24	24	0.4253	5.29E-05		3	20.252	20.252	10
6589	24	5985	670	74110.6	21	147	106	0.3448	0.0001489		3	45.225	45.225	16
1520	24	5985	931	106530	14	77	77	0.1708	5.61E-05		3	29.563	29.563	14
520	24	5985	931	106530	4	15	15	0.1708	1.09E-05		3	7.396	7.396	4
11461	24	5985	1223	130750	37	173	173	0.3761	9.6E-05		3	89.829	89.829	37
19633	24	5985	1640	181778.2	2	2	2	0.0122	8E-07		3	2.896	2.896	2
21555	24	5985	161	18195.1	2	3	3	0.1056	1.26E-05		3	4.706	4.706	2
2574	24	5985	377	42106.9	6	30	0	0.1671	5.4E-05		3	11.204	11.204	0
2573	24	5985	377	42084.9	6	30	0	0.1671	5.4E-05		3	11.204	11.204	0
18152	24	5985	2877	332168.7	110	501	499	0.3962	0.0001181		3	237.326	237.326	109
11857	24	5985	857	96570.2	6	21	0	0.0945	1.66E-05		3	11.603	11.603	0
15791	24	5985	716	81273.3	2	4	4	0.0223	3.8E-06		3	3.023	3.023	2
41	24	5985	539	58693.4	29	167	167	0.7328	0.0002102		3	62.43	62.43	29
7716	24	5985	484	54055.3	60	593	0	0.6942	0.0008312		3	188.224	188.224	0
20837	24	5985	1790	192307.9	26	90	90	0.1603	3.41E-05		3	56.56	56.56	26
Reverse_6341	24	5985	1786	197665.9	3	3	3	0.0235	1.1E-06		3	3.97	3.97	3
18043	24	5985	1242	134612.9	4	6	6	0.0306	3.3E-06		3	5.995	5.995	4
4491	24	5985	732	83020.9	9	26	26	0.1544	2.41E-05		3	17.002	17.002	9
21893	24	5985	706	78202.8	5	7	5	0.1034	6.7E-06		3	10.116	10.116	5
18534	24	5985	229	25728.5	13	89	89	0.4279	0.0002637		3	28.49	28.49	13
13638	24	5985	240	26372.3	19	115	115	0.725	0.0003251		3	47.967	47.967	19
1955	24	5985	793	90719.2	13	43	1	0.2018	3.68E-05		3	27.433	27.433	1
15208	24	5985	931	106530	13	41	4	0.1708	2.99E-05		3	23.923	23.923	2
20537	24	5985	907	100006.5	55	314	0	0.5877	0.0002349		3	155.816	155.816	0
21804	24	5985	266	30172.1	3	12	12	0.094	3.06E-05		3	5.058	5.058	3
1655	24	5985	397	45031.5	1	1	0	0.471	1.7E-06		3	2.133	2.133	0
20536	24	5985	908	100155.6	55	314	0	0.587	0.0002346		3	155.816	155.816	0
606	24	5985	1253	145145.7	29	103	2	0.241	5.58E-05		3	49.457	49.457	1
8589	24	5985	141	16508.4	5	21	21	0.305	0.000101		3	9.227	9.227	5
18662	24	5985	862	98000.8	16	57	57	0.2181	4.49E-05		3	31.271	31.271	16
Reverse_22964	24	5985	323	37567.1	3	3	2	0.0743	6.3E-06		3	4.299	4.299	2
3638	24	5985	240	26372.3	3	3	3	0.725	8.5E-06		3	4.555	4.555	3
1883	24	5985	407	46346.8	11	63	62	0.0442	0.000105		3	23.015	23.015	11
13413	24	5985	539	58693.4	64	725	725	0.7328	0.0009126		3	201.597	201.597	64
7014	24	5985	470	52712.7	13	85	2	0.334	0.0001227		3	35.285	35.285	1
589	24	5985	141	16508.4	20	92	92	0.305	0.0004427		3	46.721	46.721	20
12706	24	5985	521	56535	52	483	428	0.691	0.000629		3	161.619	161.619	43
17341	24	5985	429	48606.8	2	2	2	0.0653	3.2E-06		3	3.369	3.369	2
20043	24	5985	593	68616.2	8	42	0	0.1467	4.81E-05		3	14.661	14.661	0
contaminant_KERATIN03	25	2373	593	59464.9	26	140	63	0.3609	0.0001602		3	59.541	59.541	13
17869	25	2373	118	13004.3	2	15	15	0.2627	8.62E-05		3	6.83	6.83	2
7970	25	2373	120	12899.4	2	13	3	0.2333	7.35E-05		3	5.41	5.41	1
7890	25	2373	136	14866.2	2	2	2	0.1985	1E-05		3	4.032	4.032	2
619	25	2373	652	70496.3	13	51	51	0.5	5.31E-05		3	24.808	24.808	13
19617	25	2373	675	73093.8	27	172	0	0.5037	0.0001729		3	71.333	71.333	0
17334	25	2373	1737	191988.3	54	334	2	0.3621	0.0001305		3	142.367	142.367	2
19615	25	2373	713	77231.9	28	177	0	0.4895	0.0001684		3	72.805	72.805	0
18102	25	2373	152	16403.5	10	88	88	0.4539	0.0003928		3	25.971	25.971	10
9615	25	2373	713	77231.9	26	157	6	0.4895	0.0001494		3	62.89	62.89	1
682	25	2373	218	23812.7	19	155	155	0	0.0004824	immunoglobulin light chain (Mab13-1) - mouse (fragment)	3	45.388	45.388	19
336	25	2373	1737	192109.4	26	148	133	0.4773	5.78E-05		3	59.794	59.794	26
19619	25	2373	652	70496.3	25	161	0	0.5	0.0001675		3	67.211	67.211	0
21459	25	2373	1027	109573.3	22	96	96	0.2678	6.34E-05		3	51.693	51.693	22
3408	25	2373	2034	209004.2	18	60	60	0.1023	2E-05		3	33.884	33.884	18
9317	25	2373	133	14737.2	1	1	1	0.1128	5.1E-06		3	2.038	2.038	1
21167	25	2373	210	22903	17	183	0	0.5667	0.0005912		3	64.412	64.412	0
20358	25	2373	1438	157872.4	2	2	0	0.0174	9E-07		3	3.577	3.577	0
21131	25	2373	214	23418.3	16	180	0	0.486	0.0005706		3	62.356	62.356	0
7967	25	2373	114	12412.1	2	9	0	0.2018	5.36E-05		3	4.975	4.975	0
22033	25	2373	116	12741.4	2	3	3	0.2414	1.75E-05		3	5.795	5.795	2
7972	25	2373	124	13355.8	1	2	0	0.0887	1.09E-05		3	2.134	2.134	0
7971	25	2373	116	12603.3	1	10	0	0.1466	5.85E-05		3	3.445	3.445	0
21168	25	2373	211	23146.1	17	183	0	0.564	0.0005884		3	64.412	64.412	0
13100	25	2373	986	105949.2	18	120	33	0.2089	8.26E-05		3	44.268	44.268	3
4840	25	2373	462	51874.9	1	2	0	0.0281	2.9E-06		3	3.254	3.254	0
10773	25	2373	86	9488.8	2	3	1	0.2558	2.37E-05		3	3.486	3.486	1
8194	25	2373	1798	198293.4	1	1	1	0	4E-07		3	2.47	2.47	1
10389	25	2373	123	13257.6	3	12	2	0.2602	6.62E-05		3	7.267	7.267	1
17335	25	2373	1765	194901.9	71	436	0	0.4697	0.0001676		3	191.239	191.239	0
9318	25	2373	140	15490.6	1	1	1	0.1071	4.8E-06		3	2.66	2.66	1
10772	25	2373	75	8213.1	1	2	0	0.1467	1.81E-05		3	2.134	2.134	0
6824	25	2373	218	23812.7	4	12	6	0	3.73E-05	immunoglobulin light chain (Mab13-1) - mouse (fragment)	3	7.813	7.813	3
20425	25	2373	503	54107.8	31	227	219	0.4215	0.0003062		3	78.127	78.127	30
10407	25	2373	119	13161.3	3	7	7	0.2773	3.99E-05		3	7.085	7.085	3
10390	25	2373	123	13273.5	3	12	1	0.2276	6.62E-05		3	6.728	6.728	1
18194	25	2373	1798	198293.4	9	30	30	0	1.13E-05		3	15.793	15.793	9
Reverse_2014	25	2373	1445	164192.2	2	4	0	0.0097	1.9E-06		3	2.773	2.773	0
21169	25	2373	211	23221.1	17	183	0	0.564	0.0005884		3	64.412	64.412	0
196	25	2373	713	77231.9	13	124	124	0.4895	0.000118		3	39.151	39.151	13
16012	25	2373	620	70557	5	12	12	0.0887	1.31E-05		3	7.912	7.912	5
3100	25	2373	986	105949.2	3	5	5	0.2089	3.4E-06		3	5.193	5.193	3
5880	25	2373	418	46819.6	1	2	0	0.0311	3.2E-06		3	3.254	3.254	0
20359	25	2373	1395	152705.5	2	2	0	0.0179	1E-06		3	3.577	3.577	0
8629	25	2373	1083	123871.6	20	48	48	0.2428	3.01E-05		3	34.758	34.758	20
7969	25	2373	120	13139.5	2	4	0	0.275	2.26E-05		3	5.396	5.396	0
17336	25	2373	1737	192109.4	71	436	0	0.4773	0.0001703		3	191.239	191.239	0
Reverse_4403	25	2373	1135	124643.5	4	13	2	0.03	7.8E-06		3	5.476	5.476	2
14231	25	2373	122	13096.7	1	8	0	0.1066	4.45E-05		3	2.85	2.85	0
20255	26	2214	958	104770.5	5	15	15	0.0647	1.06E-05		3	9.204	9.204	5
6473	26	2214	298	32710.5	25	243	243	0.7785	0.0005532		3	87.052	87.052	25
7739	26	2214	1053	117837.6	34	126	124	0.397	8.12E-05		3	70.729	70.729	33
11708	26	2214	1249	135095.3	56	394	3	0.49	0.000214		3	144.997	144.997	1
6624	26	2214	1028	117067.3	10	28	28	0.0982	1.85E-05		3	16.966	16.966	10
contaminant_UBIQUITIN02	26	2214	1058	117697.3	33	233	0	0.3705	0.0001494		3	89.474	89.474	0
21301	26	2214	858	98288.4	4	6	0	0.0396	4.7E-06		3	6.191	6.191	0
11707	26	2214	1216	131868.6	55	391	0	0.4942	0.0002181		3	143.525	143.525	0
10349	26	2214	319	34042.9	4	22	22	0.1724	4.68E-05		3	11.063	11.063	4
Reverse_6816	26	2214	5577	627927.9	2	2	0	0.0022	2E-07		3	2.263	2.263	0
15386	26	2214	286	31146.5	7	39	0	0.2902	9.25E-05		3	14.224	14.224	0
2963	26	2214	1080	122317.5	5	11	0	0	6.9E-06		3	8.218	8.218	0
15387	26	2214	348	38005.1	10	51	10	0.3103	9.94E-05		3	20.339	20.339	2
16138	26	2214	504	56731.8	22	90	90	0.4841	0.0001211		3	52.861	52.861	22
Reverse_19145	26	2214	2547	281457.2	3	4	2	0.0161	1.1E-06		3	4.128	4.128	2
18322	26	2214	893	99546.1	4	7	7	0.0594	5.3E-06		3	8.766	8.766	4
5637	26	2214	420	47384.1	16	61	34	0.4976	9.85E-05		3	41.421	41.421	7
12963	26	2214	1080	122317.5	10	22	0	0	1.38E-05		3	16.395	16.395	0
15099	26	2214	1354	163078.9	74	360	359	0.4476	0.0001804		3	150.282	150.282	73
473	26	2214	298	32710.5	8	46	46	0.7785	0.0001047		3	18.774	18.774	8
4102	26	2214	775	87626.8	36	191	190	0.5381	0.0001672		3	85.258	85.258	35
20345	26	2214	858	96339.4	48	280	267	0.5688	0.0002214		3	108.915	108.915	44
14088	26	2214	251	28959	10	28	3	0.4422	7.57E-05		3	21.454	21.454	2
6761	26	2214	878	101089.1	5	9	9	0.0877	7E-06		3	10.006	10.006	5
3014	26	2214	167	19560.5	2	10	10	0.1317	4.06E-05		3	4.694	4.694	2
21012	26	2214	723	81711.5	2	2	0	0.0346	1.9E-06		3	2.954	2.954	0
18400	27	916	548	59788.9	11	38	0	0.2117	4.7E-05		3	23.021	23.021	0
Reverse_20096	27	916	314	35378.7	1	1	1	0.035	2.2E-06		3	2.037	2.037	1
13396	27	916	704	80650.5	29	127	125	0.4176	0.0001224		3	65.925	65.925	28
2718	27	916	208	22560.6	23	245	0	0.6779	0.0007991		3	64.467	64.467	0
12743	27	916	220	23370.6	9	69	69	0.6364	0.0002128		3	27.594	27.594	9
21397	27	916	789	87735.4	17	57	0	0.2966	4.9E-05		3	38.526	38.526	0
6775	27	916	343	40612.9	6	10	10	0	1.98E-05		3	8.733	8.733	6
16775	27	916	343	40612.9	5	22	22	0	4.35E-05		3	10.084	10.084	5
21394	27	916	996	110624.9	21	66	1	0.2751	4.5E-05		3	44.675	44.675	1
1339	27	916	704	80650.5	5	28	28	0.4176	2.7E-05		3	10.977	10.977	5
18401	27	916	522	57132.5	11	38	0	0.2222	4.94E-05		3	23.021	23.021	0
21395	27	916	802	89057.1	18	62	0	0.303	5.24E-05		3	40.256	40.256	0
1396	27	916	926	102513.8	13	62	0	0.2851	4.54E-05		3	31.371	31.371	0
21393	27	916	698	77691.9	15	59	0	0.2779	5.73E-05		3	32.826	32.826	0
718	27	916	208	22560.6	9	40	40	0.6779	0.0001305		3	18.591	18.591	9
11873	27	916	441	48847	24	192	192	0.6349	0.0002954		3	78.516	78.516	24
2717	27	916	210	22585.7	24	259	14	0.7238	0.0008367		3	66.733	66.733	1
19738	27	916	1916	211213.5	2	2	1	0.0104	7E-07		3	2.503	2.503	1
21396	27	916	926	102513.8	20	65	0	0.2851	4.76E-05		3	43.298	43.298	0
17928	28	2867	2297	260028	17	55	8	0.0949	1.62E-05		3	32.346	32.346	3
12227	28	2867	434	49558.8	6	33	0	0	5.16E-05		3	11.167	11.167	0
10259	28	2867	4590	521132	5	10	6	0	1.5E-06		3	6.776	6.776	4
5995	28	2867	1390	154938.1	2	2	2	0	1E-06		3	4.152	4.152	2
19880	28	2867	425	48031.7	2	6	0	0.0565	9.6E-06		3	4	4	0
17927	28	2867	1029	116923.8	14	47	0	0.173	3.1E-05		3	28.225	28.225	0
19912	28	2867	453	51266	2	2	2	0.0419	3E-06		3	2.978	2.978	2
17929	28	2867	993	113025	13	46	0	0.1652	3.14E-05		3	26.34	26.34	0
20529	28	2867	168	19636.3	10	72	72	0.6429	0.0002908		3	30.296	30.296	10
2423	28	2867	525	59704.7	2	15	15	0.1562	1.94E-05		3	5.599	5.599	2
5284	28	2867	225	25318	7	33	21	0.36	9.95E-05		3	15.403	15.403	5
Reverse_11300	28	2867	707	78937	2	15	0	0.0113	1.44E-05		3	3.729	3.729	0
1696	28	2867	368	41753.1	18	101	101	0.5598	0.0001862		3	41.8	41.8	18
91	28	2867	529	59845.1	2	2	2	0.0794	2.6E-06		3	3.466	3.466	2
12228	28	2867	432	48895.5	5	31	0	0	4.87E-05		3	9.733	9.733	0
Reverse_10259	28	2867	4590	521132	3	3	3	0	4E-07		3	3.929	3.929	3
1652	28	2867	292	33215.2	1	1	1	0.1918	2.3E-06		3	2.284	2.284	1
2605	28	2867	507	57209.9	2	2	2	0.1065	2.7E-06		3	2.755	2.755	2
305	28	2867	530	60540	1	7	7	0.7264	9E-06		3	2.4	2.4	1
7385	28	2867	932	100674.4	1	1	1	0.0236	7E-07		3	2.837	2.837	1
6249	28	2867	507	58517.8	1	2	2	0.0178	2.7E-06		3	2.305	2.305	1
3937	28	2867	832	95559.3	7	20	20	0.0974	1.63E-05		3	13.786	13.786	7
20252	28	2867	530	60253.2	23	149	65	0.3774	0.0001907		3	54.454	54.454	13
19039	28	2867	283	31095.9	1	2	2	0.0353	4.8E-06		3	2.123	2.123	1
20066	28	2867	1974	225816.8	24	71	71	0.1342	2.44E-05		3	40.137	40.137	24
22605	28	2867	507	57209.9	4	7	7	0.1065	9.4E-06		3	9.164	9.164	4
19251	28	2867	519	59357.6	35	205	135	0.5434	0.000268		3	92.285	92.285	26
12913	28	2867	527	59843	9	51	0	0.0949	6.57E-05		3	19.579	19.579	0
20902	28	2867	1259	144766	8	33	0	0.0604	1.78E-05		3	15.585	15.585	0
20343	28	2867	535	59605.8	42	282	135	0.5252	0.0003576		3	119	119	20
15305	28	2867	530	60540	67	545	59	0.7264	0.0006976		3	192.686	192.686	12
10921	28	2867	183	20868.6	7	39	39	0.4208	0.0001446		3	13.043	13.043	7
12912	28	2867	529	59845.1	8	29	9	0.0794	3.72E-05		3	15.026	15.026	3
2912	28	2867	529	59845.1	24	143	0	0.0794	0.0001834		3	54.827	54.827	0
19357	28	2867	707	81705.7	2	9	0	0.0113	8.6E-06		3	3.917	3.917	0
17156	28	2867	1958	214507.1	25	50	50	0.1593	1.73E-05		3	43.356	43.356	25
12416	28	2867	327	35421.8	11	56	0	0.3425	0.0001162		3	24.456	24.456	0
2227	28	2867	434	49558.8	11	80	9	0	0.0001251		3	22.804	22.804	1
17722	28	2867	669	73606.7	3	5	0	0.0523	5.1E-06		3	6.271	6.271	0
2228	28	2867	432	48895.5	10	71	0	0	0.0001115		3	20.324	20.324	0
2406	28	2867	403	45750	30	195	195	0.5732	0.0003283		3	74.414	74.414	30
15996	28	2867	1389	154741.1	27	88	0	0.2217	4.3E-05		3	54.672	54.672	0
16186	28	2867	737	81867.8	9	27	27	0.1547	2.49E-05		3	21.378	21.378	9
15995	28	2867	1390	154938.1	27	88	0	0	4.3E-05		3	54.672	54.672	0
2052	28	2867	168	19636.3	5	14	14	0.6429	5.65E-05		3	9.1	9.1	5
2935	28	2867	815	92546.9	25	154	1	0.1939	0.0001282		3	68.785	68.785	1
21586	28	2867	117	12773.8	2	25	25	0.1282	0.000145		3	4.838	4.838	2
2934	28	2867	530	59987.6	24	153	0	0.2698	0.0001959		3	67.842	67.842	0
15684	28	2867	646	73196.8	6	28	20	0.0712	2.94E-05		3	11.772	11.772	4
16526	28	2867	292	33215.2	5	10	5	0.1918	2.32E-05		3	6.948	6.948	4
6430	28	2867	1154	130765.7	4	11	11	0.0901	6.5E-06		3	6.292	6.292	4
14317	28	2867	435	48463.7	3	10	10	0.0874	1.56E-05		3	6.927	6.927	3
912	28	2867	529	59845.1	15	88	88	0.0794	0.0001129		3	31.715	31.715	15
20732	28	2867	249	28118	1	1	1	0.1606	2.7E-06		3	2.099	2.099	1
6186	28	2867	737	81867.8	3	24	24	0.1547	2.21E-05		3	8.181	8.181	3
17721	28	2867	672	73659.8	5	9	0	0.0655	9.1E-06		3	10.388	10.388	0
21039	28	2867	794	91827.5	11	16	1	0.1549	1.37E-05		3	22.691	22.691	1
15759	28	2867	622	70772	2	2	2	0.0241	2.2E-06		3	2.633	2.633	2
20533	28	2867	2554	290023.6	46	169	0	0.1919	4.49E-05		3	93.646	93.646	0
22423	28	2867	525	59704.7	13	81	25	0.1562	0.0001047		3	29.584	29.584	4
15304	28	2867	530	60420	68	632	146	0.7434	0.000809		3	197.211	197.211	12
20534	28	2867	2547	289237.2	46	169	0	0.1924	4.5E-05		3	93.646	93.646	0
9921	28	2867	844	95178.3	2	2	1	0.0284	1.6E-06		3	3.971	3.971	1
8095	28	2867	391	43034	11	56	0	0.2864	9.72E-05		3	24.456	24.456	0
17720	28	2867	648	70771.3	5	9	0	0.0679	9.4E-06		3	10.388	10.388	0
16430	28	2867	1154	130765.7	11	37	1	0.0901	2.18E-05		3	21.874	21.874	1
10519	29	2128	473	52896.4	2	2	0	0.0402	2.9E-06		3	2.753	2.753	0
Reverse_12357	29	2128	384	42085.4	1	2	2	0.0469	3.5E-06		3	2.374	2.374	1
890	29	2128	307	34829.7	3	15	15	0.5505	3.31E-05		3	4.612	4.612	3
22954	29	2128	1839	203772.1	22	50	50	0.1784	1.84E-05		3	40.663	40.663	22
6674	29	2128	329	34913.1	14	94	94	0.4742	0.0001938		3	34.954	34.954	14
Reverse_2458	29	2128	1080	115750.5	1	7	7	0.0167	4.4E-06		3	2.62	2.62	1
16859	29	2128	376	43088.5	1	1	1	0.0346	1.8E-06		3	2.038	2.038	1
16048	29	2128	1511	164398.4	2	4	2	0.0205	1.8E-06		3	4.103	4.103	1
20119	29	2128	1354	157910.7	27	79	0	0.2179	3.96E-05		3	50.416	50.416	0
12919	29	2128	294	32770.9	20	145	145	0.6293	0.0003346		3	55.822	55.822	20
20890	29	2128	307	34829.7	18	140	140	0.5505	0.0003094		3	49.083	49.083	18
5806	29	2128	756	85837.9	5	11	11	0.0833	9.9E-06		3	11.494	11.494	5
17991	29	2128	1357	150192	5	7	0	0.0494	3.5E-06		3	7.297	7.297	0
22769	29	2128	463	50682.4	26	202	202	0.5659	0.000296		3	63.446	63.446	26
10520	29	2128	466	52167	2	2	0	0.0408	2.9E-06		3	2.753	2.753	0
17602	29	2128	2872	311720.3	10	17	17	0.0421	4E-06		3	19.621	19.621	10
19487	29	2128	1221	134463.1	27	97	97	0.2695	5.39E-05		3	53.434	53.434	27
14935	29	2128	683	77656.5	1	1	0	0.019	1E-06		3	2.217	2.217	0
20120	29	2128	1369	159558.5	27	79	0	0.2155	3.92E-05		3	50.416	50.416	0
12389	29	2128	591	66580.1	3	3	1	0.0643	3.4E-06		3	5.175	5.175	1
11239	29	2128	351	39060.6	3	8	8	0.1453	1.55E-05		3	9.009	9.009	3
7731	29	2128	430	49908.6	16	73	25	0.3163	0.0001152		3	33.362	33.362	10
20165	29	2128	392	42846.7	21	136	136	0.5281	0.0002354		3	68.586	68.586	21
667	29	2128	329	34913.1	9	69	69	0.4742	0.0001423		3	25.23	25.23	9
14934	29	2128	590	66479.7	1	1	0	0.022	1.1E-06		3	2.217	2.217	0
6264	29	2128	1666	182054.7	16	61	61	0.1248	2.48E-05		3	35.355	35.355	16
17931	29	2128	269	30336	4	8	8	0.1859	2.02E-05		3	8.136	8.136	4
16331	29	2128	1306	143644.8	2	3	0	0.0168	1.6E-06		3	3.228	3.228	0
17990	29	2128	1322	146094.9	5	7	0	0.0507	3.6E-06		3	7.297	7.297	0
4422	29	2128	458	49252.2	22	191	191	0.6157	0.0002829		3	59.157	59.157	22
604	29	2128	1511	164398.4	28	174	174	0.0205	7.81E-05		3	56.126	56.126	28
Reverse_1449	29	2128	961	104668.3	2	2	2	0.0187	1.4E-06		3	2.686	2.686	2
16330	29	2128	1298	142747.4	2	3	0	0.0169	1.6E-06		3	3.228	3.228	0
19878	29	2128	137	14276.5	31	500	500	0.9051	0.0024761		3	77.05	77.05	31
5668	29	2128	916	104327.3	2	4	4	0.0229	3E-06		3	3.091	3.091	2
Reverse_22074	29	2128	2283	261957.5	3	4	2	0.0158	1.2E-06		3	3.751	3.751	2
3959	29	2128	708	78332.4	5	18	18	0.0621	1.72E-05		3	10.306	10.306	5
4659	30	7243	550	62968.7	20	112	112	0.2818	0.0001382		3	45.58	45.58	20
19635	30	7243	180	20271.1	7	30	30	0.3056	0.0001131		3	13.257	13.257	7
13725	30	7243	1698	187782.6	8	9	9	0.0559	3.6E-06		3	11.112	11.112	8
7920	30	7243	1657	188696.3	5	47	42	0.2824	1.92E-05		3	15.56	15.56	5
600	30	7243	540	62146.5	2	10	10	0.3093	1.26E-05		3	4.234	4.234	2
Reverse_14137	30	7243	2225	240921.3	3	7	2	0.0099	2.1E-06		3	4.42	4.42	1
20365	30	7243	729	82337.7	22	66	66	0.3402	6.14E-05		3	39.612	39.612	22
8633	30	7243	1453	137851	9	41	41	0.073	1.91E-05		3	18.751	18.751	9
14887	30	7243	1215	134971.2	49	238	0	0	0.0001329		3	109.739	109.739	0
9812	30	7243	1499	146412.5	12	39	39	0.0867	1.77E-05		3	21.049	21.049	12
12785	30	7243	532	60134	18	82	28	0.4004	0.0001046		3	39.696	39.696	7
5454	30	7243	169	19457.2	15	89	78	0.5917	0.0003573		3	31.044	31.044	13
17920	30	7243	1657	188696.3	43	177	140	0.2824	7.25E-05		3	88.06	88.06	36
15382	30	7243	1425	162850.1	113	806	770	0.626	0.0003837		3	305.721	305.721	106
16934	30	7243	2481	273401.3	22	48	48	0.1169	1.31E-05		3	35.801	35.801	22
13802	30	7243	506	56341.5	10	49	49	0.2945	6.57E-05		3	24.571	24.571	10
Reverse_16768	30	7243	434	49772.9	2	2	2	0.0576	3.1E-06		3	2.8	2.8	2
3077	30	7243	297	33129.8	29	216	0	0.7542	0.0004934		3	71.548	71.548	0
18763	30	7243	875	98328.9	8	16	16	0.1063	1.24E-05		3	15.219	15.219	8
15341	30	7243	1961	214760.1	45	137	0	0.2891	4.74E-05		3	89.917	89.917	0
2908	30	7243	315	35344.9	6	21	21	0.2762	4.52E-05		3	13.384	13.384	6
4986	30	7243	1449	165288.9	51	230	0	0.4079	0.0001077		3	113.166	113.166	0
19361	30	7243	462	52708.8	8	45	0	0.1818	6.61E-05		3	15.277	15.277	0
19360	30	7243	467	53379.1	11	59	10	0.2377	8.57E-05		3	20.814	20.814	2
9355	30	7243	145	16058.8	7	46	0	0.331	0.0002152		3	13.622	13.622	0
6245	30	7243	619	68170.1	15	84	84	0.2779	9.21E-05		3	32.628	32.628	15
6004	30	7243	540	62146.5	15	77	0	0.3093	9.67E-05		3	32.701	32.701	0
1936	30	7243	462	52708.8	2	31	0	0.1818	4.55E-05		3	8.45	8.45	0
14452	30	7243	220	24257.5	9	75	0	0.45	0.0002313		3	21.559	21.559	0
19538	30	7243	749	87177.2	33	202	0	0.3765	0.000183		3	79.818	79.818	0
19368	30	7243	470	53563.6	1	1	0	0.0255	1.4E-06		3	2.011	2.011	0
4588	30	7243	376	41879.7	49	863	273	0.8191	0.0015572		3	140.342	140.342	19
18291	30	7243	1570	170904.7	2	5	0	0.0089	2.2E-06		3	2.977	2.977	0
14886	30	7243	1177	131146.1	52	258	20	0.4308	0.0001487		3	117.079	117.079	3
22133	30	7243	858	95204.9	83	666	663	0.6981	0.0005266		3	224.292	224.292	82
4987	30	7243	1407	160543.7	51	230	0	0.42	0.0001109		3	113.166	113.166	0
22886	30	7243	1702	187792.1	17	55	55	0.1069	2.19E-05		3	30.866	30.866	17
Reverse_14503	30	7243	1436	159649.3	2	2	2	0.0181	9E-07		3	3.067	3.067	2
14453	30	7243	207	22532.9	9	75	0	0.4783	0.0002458		3	21.559	21.559	0
15528	30	7243	359	40007.4	24	172	172	0.4791	0.000325		3	67.395	67.395	24
5528	30	7243	359	40007.4	1	2	0	0.4791	3.8E-06		3	3.272	3.272	0
6003	30	7243	685	77383.3	20	104	27	0.3036	0.000103		3	41.686	41.686	5
Reverse_12225	30	7243	933	107187.1	2	2	1	0.0193	1.5E-06		3	2.948	2.948	1
Reverse_8586	30	7243	2485	271813.7	2	2	2	0.0133	5E-07		3	3.499	3.499	2
11446	30	7243	688	78970.8	12	55	55	0.1904	5.42E-05		3	26.395	26.395	12
9356	30	7243	143	15779.7	8	47	1	0.5245	0.000223		3	16.532	16.532	1
2367	30	7243	381	42953.4	13	74	20	0.3622	0.0001318		3	27.614	27.614	2
21331	30	7243	472	50588.4	21	140	140	0.5021	0.0002012		3	56.635	56.635	21
11139	30	7243	700	79068.9	15	80	0	0.1586	7.75E-05		3	30.552	30.552	0
19534	30	7243	1500	173534.5	34	203	1	0.1953	9.18E-05		3	80.628	80.628	1
8250	30	7243	378	42040.9	102	1775	1188	0.8836	0.0031858		3	331.712	331.712	73
11540	30	7243	222	24318.1	17	115	0	0.5315	0.0003514		3	42.291	42.291	0
3078	30	7243	299	33273.9	30	225	9	0.7726	0.0005105		3	73.257	73.257	1
19300	30	7243	210	22668.6	6	35	17	0.3333	0.0001131		3	12.081	12.081	3
2213	30	7243	858	95204.9	2	11	0	0.6981	8.7E-06		3	3.69	3.69	0
4887	30	7243	1215	134971.2	27	120	33	0	6.7E-05		3	55.579	55.579	10
10047	30	7243	398	45615.6	18	127	127	0.4548	0.0002165		3	55.935	55.935	18
14680	30	7243	720	80388.3	4	22	9	0.0444	2.07E-05		3	6.293	6.293	2
498	30	7243	1449	165288.9	8	31	31	0.4079	1.45E-05		3	18.529	18.529	8
4839	30	7243	996	115464.9	5	13	0	0.0402	8.9E-06		3	6.452	6.452	0
2870	30	7243	232	25495.2	35	376	376	0.819	0.0010995		3	97.982	97.982	35
1738	30	7243	105	10861.9	6	30	0	0.2286	0.0001938		3	15.058	15.058	0
19196	30	7243	535	59127.9	10	36	36	0.2206	4.57E-05		3	19.619	19.619	10
9196	30	7243	535	59127.9	4	11	11	0.2206	1.39E-05		3	11.374	11.374	4
5105	30	7243	482	55285.6	3	13	13	0.083	1.83E-05		3	5.494	5.494	3
9038	30	7243	1952	213850.6	45	137	0	0.2905	4.76E-05		3	89.917	89.917	0
20077	31	6238	615	69177.8	35	238	164	0.4992	0.0002626		3	76.044	76.044	23
14298	31	6238	642	70742.1	27	123	0	0.3364	0.00013		3	63.453	63.453	0
18003	31	6238	1091	119619.3	88	784	9	0.6664	0.0004875		3	232.49	232.49	1
10607	31	6238	192	20782.2	6	17	17	0.3958	6.01E-05		3	15.094	15.094	6
18215	31	6238	1726	198874.6	10	21	0	0.0649	8.3E-06		3	18.016	18.016	0
1697	31	6238	301	31125.5	2	2	2	0	4.5E-06		3	2.888	2.888	2
15921	31	6238	488	55624.5	11	51	37	0.1783	7.09E-05		3	23.067	23.067	8
[truncated: 4,325 more rows]

## Sheet: Peptides
SeproQ	PeptideSequence	NoMyScans	NoMyMapableProteins	TheProteinLocci
0	LGCEVLGVSVDSQFTHLAWINTPR	6	1	| 3506
0	SVDSQFTHLAWINTPR	8	2	| 3506 | 8075
0	ATAVMPDGQFKDISLSDYK	7	2	| 19855 | 19856
0	IGHPAPSF	2	2	| 19855 | 19856
0	RTIAQDYGVLK	5	2	| 19855 | 19856
0	DISLSDYKGK	2	2	| 19855 | 19856
0	VTTLDNGLR	6	2	| 3969 | 3970
0	EFILMGR	7	2	| 3969 | 3970
0	EMVEIITK	6	2	| 3969 | 3970
0	MYEFEYR	2	3	| 17389 | 17390 | 17391
0	DAGAPTFM[15.9949]YEFEYR	3	3	| 17389 | 17390 | 17391
0	NGNPNGGGLPHWPEYDQK	20	3	| 17389 | 17390 | 17391
0	TPEEILTEK	5	4	| 12852 | 17389 | 17390 | 17391
0	TVIGDHGDELFSVFGSPFLKDGASEEETNLSK	1	3	| 17389 | 17390 | 17391
0	QEFGWIIPTLM[15.9949]GYPLSEGK	1	3	| 17389 | 17390 | 17391
0	GKSEEEIM[15.9949]SINK	1	1	| 9515
0	SEEEIMSINK	1	1	| 9515
0	SNAPVYFYEFQHR	1	1	| 9515
0	DPANIK	9	3	| 21986 | 21987 | 22558
0	DELHIVEAEAMNYEGSPIK	19	3	| 6370 | 6372 | 12257
0	FINYVK	7	4	| 6370 | 6371 | 6372 | 11331
0	LLGM[15.9949]SGK	1	4	| 6370 | 6372 | 11331 | 12257
0	TVSLGAGAK	6	2	| 6370 | 6372
0	QLMESPANEMTPTR	9	1	| 23010
0	SAGVDDQENWHEGK	11	1	| 23010
0	GVDDQENWHEGK	8	1	| 23010
0	RSAGVDDQENWHEGK	9	1	| 23010
0	LILADALCYAHTFNPK	14	1	| 23010
0	ASANM[15.9949]DLMR	4	1	| 23010
0	PQFTSAGENFNK	1	1	| 23010
0	LILADALCYAH	5	1	| 23010
0	MPLFEHYTR	4	1	| 23010
0	VPQFTSAGENFNK	1	1	| 23010
0	NAFYIGSYQQCINEAQR	7	1	| 2872
0	YGVVLDEIKPSSAPELQAVR	17	1	| 2872
0	M[15.9949]FAEYLASENR	5	1	| 2872
0	ILTEAEIDAHLVALAERD	24	2	| 2669 | 19573
0	ITENIGCVM[15.9949]TGMTADSR	8	2	| 2669 | 19573
0	CDPAGYYCGFK	9	2	| 2669 | 19573
0	LSSGDWGCCPIPEAVCCLDHQHCCPQGFK	16	1	| 15734
0	YGCCPMPNAICCSDHLHCCPQDTVCDLIQSK	6	2	| 15733 | 15734
0	AICCSDHLHCCPQDTVCDLIQSK	1	2	| 15733 | 15734
0	AM[15.9949]DSDWFAQNYMGR	8	1	| 21404
0	AMDSDWFAQNYM[15.9949]GR	8	1	| 21404
0	KDGGQYALVAACAAGGQGHAM[15.9949]IVEAYPK	16	1	| 21404
0	TNIPKDVVDYIIFGTVIQEVK	5	1	| 21404
0	IPFLLSGTSYK	14	1	| 21404
0	SCSSQVQSAPAVQTK	6	1	| 21404
0	KAQDEGHLSDIVPF	9	1	| 21404
0	LLSGTSYK	3	1	| 21404
0	AGLTM[15.9949]NDIDAFEFHEAFSGQILANFK	4	1	| 21404
0	FGDLSSVSAIM[15.9949]GNPQVK	35	2	| 21877 | 21878
0	ATVNGLWGK	7	2	| 21877 | 21878
0	LGNM[15.9949]IVIVLGHHLGK	23	2	| 21876 | 21878
0	MIVIVLGHHLGK	23	2	| 21876 | 21878
0	LLGNMIVIVLGHHLGKEFTPCAQAAFQK	10	1	| 21878
0	LHCDKLHVDPENFR	1	3	| 21876 | 21877 | 21878
0	IVIVLGHHLGK	11	2	| 21876 | 21878
0	HLTDAEK	9	3	| 21876 | 21877 | 21878
0	LLGNM[15.9949]IVIVLGH	6	2	| 21876 | 21878
0	RLLGNM[15.9949]IVIVLGHHLGK	2	2	| 21876 | 21878
0	NAFDDGLK	3	2	| 21877 | 21878
0	INAFDDGLK	1	2	| 21877 | 21878
0	LHVDPENF	1	5	| 21870 | 21876 | 21877 | 21878 | 22132
0	AHFSVM[15.9949]GDILSSAIK	24	6	| 11581 | 11582 | 11583 | 11639 | 11640 | 14799
0	VLIVEPEGIK	6	6	| 11581 | 11582 | 11583 | 11639 | 11640 | 14799
0	VLIVEPEGIKK	22	6	| 11581 | 11582 | 11583 | 11639 | 11640 | 14799
0	QQPAFALK	9	7	| 11581 | 11582 | 11583 | 11639 | 11640 | 14799 | 16871
0	ADSHFR	26	7	| 11581 | 11582 | 11583 | 11639 | 11640 | 14799 | 16871
0	GQNSFQISLEISYTGSRPASNMVIADVK	8	7	| 11581 | 11582 | 11583 | 11639 | 11640 | 14799 | 16871
0	EKDVYR	5	6	| 11581 | 11582 | 11583 | 11639 | 11640 | 14799
0	HGIPFFVK	16	7	| 11581 | 11582 | 11583 | 11639 | 11640 | 14799 | 16871
0	IKWLTKQQNSHGGFSSTQDTVVALDALSK	3	4	| 11581 | 11639 | 11640 | 14799
0	TYFSHIDVSPGSAQVK	230	2	| 22077 | 22078
0	YFSHIDVSPGSAQVK	12	2	| 22077 | 22078
0	STLSDLHAHK	75	3	| 22077 | 22078 | 22079
0	GALSTLSDLHAHK	38	3	| 22077 | 22078 | 22079
0	TYFSHIDVSPGSAQ	6	2	| 22077 | 22078
0	IGGHGGEYGEEALQ	2	2	| 22077 | 22078
0	FLSHCLLVTLACHHPGDFTPAMHASLDKFLASVSTVLTSK	5	2	| 22077 | 22078
0	LRVDPVNF	2	3	| 22077 | 22078 | 22079
0	FLSHCLLVTLACHHPGDFTPAM[15.9949]HASLD	1	2	| 22077 | 22078
0	TYFSHIDVSPGSAQV	1	2	| 22077 | 22078
0	ASIHEAWTDGK	18	6	| 5251 | 5252 | 5253 | 21717 | 21718 | 21719
0	ACLISLGYDVENDR	12	3	| 21717 | 21718 | 21719
0	MTLGM[15.9949]IWTIILR	4	8	| 5251 | 5252 | 5253 | 14112 | 14767 | 21717 | 21718 | 21719
0	ASFNHFDKDHGGALGPEEFK	30	3	| 21717 | 21718 | 21719
0	KHEAFESDLAAHQDR	17	7	| 5251 | 5252 | 5253 | 14767 | 21717 | 21718 | 21719
0	DHALLEEQSK	7	3	| 21717 | 21718 | 21719
0	VEQIAAIAQELNELDYYDSHNVNTR	2	3	| 21717 | 21718 | 21719
0	VQQLVPK	1	3	| 21717 | 21718 | 21719
0	KSDGVHTVETEDGDYMFCFDNTFSTISEK	10	1	| 22715
0	SGHIQTLLR	12	1	| 22715
0	STAGDTHLGGEDFDNR	38	3	| 18080 | 18081 | 18928
0	ITITNDK	14	12	| contaminant_GR78_LYCES | contaminant_GR78_PLAFO | contaminant_GR78_YEAST | 484 | 11513 | 18080 | 18081 | 18928 | contaminant_GR78_PLAFA | contaminant_GR71_TOBAC | contaminant_GR72_TOBAC | contaminant_GR78_TOBAC
0	ARFEELNADLFR	16	4	| 11513 | 18080 | 18081 | 18928
0	GPAIGIDLGTTYSCVGVFQHGK	4	2	| 18080 | 18081
0	GQIQEIVLVGGSTR	2	2	| 18080 | 18081
0	LAEDGAHVVISSR	18	1	| 16490
0	VLSINVTASAMM[15.9949]IK	10	1	| 16490
0	VLSINVTASAM[15.9949]M[15.9949]IK	8	1	| 16490
0	NDGSLM[15.9949]FQQVPMVEIDGMK	27	1	| 15302
0	KPLEDEK	94	1	| 15302
0	CVESAVK	16	1	| 15302
0	LLAAAGVEFEEQFLK	1	1	| 15302
0	FPAFEK	1	2	| 1319 | 15302
0	MVAAATNNLCEAANAAVQGHASQEK	9	1	| 21618
0	AGALQCSPSDVYTK	7	1	| 21618
0	TMLESAGGLIQTAR	7	1	| 21618
0	ADAEGESDLENSRK	16	1	| 21618
0	TYGVSFFLVK	7	3	| 21616 | 21617 | 21618
0	LLAALLEDEGGNGRPLLQAAK	17	1	| 21618
0	ALGDLISATK	7	1	| 21618
0	ANQAIQM[15.9949]ACQSLGEPGCTQAQVLSAATIVAK	6	1	| 21618
0	GITNHDEYSLVR	1	1	| 21618
0	SQLAAAAR	1	1	| 21618
0	EGAETFADHREGILK	1	1	| 21618
0	EHQESLDVTNPR	15	4	| 5438 | 5441 | 10843 | 10846
0	DFIDYYLIK	8	2	| 5438 | 10843
0	IEGLDQNVWVEFTK	6	1	| 12946
0	AAFIDNLNQYTR	16	1	| 12946
0	GFGHPSLVK	8	1	| 12946
0	ALSCLYGK	3	1	| 12946
0	FGHPSLVK	7	1	| 12946
0	YLILNATHAESK	13	1	| 21007
0	YDDM[15.9949]AAAM[15.9949]K	9	2	| 21007 | 21697
0	MKGDYFR	7	2	| 7017 | 21007
0	NCNDFQYESK	8	2	| 9021 | 9022
0	EESPPLIGQQSTVSDVPR	14	2	| 13389 | 13390
0	FTQVSPTTLTAQWTAPSVK	18	2	| 13389 | 13390
0	SSPVVIDASTAIDAPSNLR	14	2	| 13389 | 13390
0	FGFCPM[15.9949]AAHEEICTTNEGVM[15.9949]YR	8	2	| 13389 | 13390
0	EYLGAICSCTCFGGQR	9	2	| 13389 | 13390
0	STTPDITGYR	6	2	| 13389 | 13390
0	SEPLIGR	3	2	| 13389 | 13390
0	LSDSGFK	4	2	| 13389 | 13390
0	FLTTTPNSLLVSWQAPR	4	2	| 13389 | 13390
0	NLQPGSEYTVTLM[15.9949]AVK	1	2	| 13389 | 13390
0	SKIEDGTVK	15	2	| 5818 | 14868
0	IEDGTVKR	7	2	| 5818 | 14868
0	AGSIADEVLSSIR	7	1	| 18297
0	DNDVLVEEVEPAPVR	2	1	| 18297
0	TVAGIGVEGR	2	1	| 18297
0	NLVFAQR	1	1	| 18297
0	SDSYMGLDQTKPLK	8	2	| 1859 | 1860
0	APTLASLENCM[15.9949]K	3	2	| 1859 | 1860
0	EENVGLHQTLDQTLNELNCI	5	2	| 1799 | 1800
0	IQALQQQADDAEDR	8	2	| 1799 | 1800
0	LEEAEKAADESER	11	11	| 1799 | 1800 | 1906 | 1909 | 4887 | 4888 | 13927 | 20780 | 20781 | 20782 | 20783
0	MEIQEM[15.9949]QLK	7	2	| 1799 | 1800
0	TIDDLEEK	4	2	| 1799 | 1800
0	AEFAER	1	12	| 1799 | 1800 | 1906 | 1909 | Reverse_3086 | 4887 | 4888 | 13927 | 20780 | 20781 | 20782 | 20783
0	EDKYEEEIK	1	11	| 1799 | 1800 | 1906 | 1909 | 4887 | 4888 | 13927 | 20780 | 20781 | 20782 | 20783
0	PTTSLVSIAVTK	8	1	| 13413
0	QAVSMFVQAVEEAKK	12	1	| 13413
0	LVSLEM[15.9949]GK	14	1	| 13413
0	QVALM[15.9949]VQER	5	1	| 13413
0	YVEPTIVTGLVHDAPIVHK	4	1	| 13413
0	TKEEM[15.9949]ENANFGFTGYT	8	1	| 682
0	VKQDMPPPGGYGPIDYK	8	1	| 682
0	QDMPPPGGYGPIDYK	2	1	| 682
0	DVPNWK	2	1	| 682
0	GGNASNSCTVLSLLGAR	18	1	| 6473
0	GNSMQEALR	8	1	| 6473
0	TPTLIVYGDQDPM[15.9949]GSSSFQHLK	37	2	| 2717 | 2718
0	FSVLLLHGIR	28	2	| 2717 | 2718
0	LAEAGYR	9	2	| 2717 | 2718
0	ANVELSEGTIQVR	5	2	| 2717 | 2718
0	PQNDLLGHPK	15	13	| 879 | 880 | 881 | 882 | 2934 | 2935 | 12912 | 12913 | 15305 | 19251 | 20252 | 20343 | 22423
0	SDLFNALKEVINNPFYK	9	1	| 15305
0	GHEVTVLKPSAYYVLDPK	34	2	| 15304 | 15305
0	VLVWPMEFSHWM[15.9949]NIK	6	2	| 15304 | 15305
0	PTTLAETM[15.9949]GK	7	2	| 15304 | 15305
0	NAMWLSTIHHDQPMKPLDK	7	1	| 15305
0	DM[15.9949]EDFVQSSGEHGVVVFSLGSMVSSM[15.9949]TEEK	8	2	| 15304 | 15305
0	PATLGPNTR	2	3	| 15304 | 15305 | 22423
0	PVAACGELIAEVLHIPFLYSLR	7	2	| 15304 | 15305
0	SLGSM[15.9949]VSSM[15.9949]TEEK	2	2	| 15304 | 15305
0	ILDELVQR	1	2	| 15304 | 15305
0	DKLDGNELDLSLSDLNEVPVK	20	1	| 20890
0	VNLQHLDLLNNR	2	1	| 20890
0	PNAQELPSM[15.9949]YQR	8	2	| 3077 | 3078
0	EYTAAVEAK	7	2	| 3077 | 3078
0	AQFLVEK	3	2	| 3077 | 3078
0	GTTVLPMLSSVM[15.9949]LDQK	9	1	| 7133
0	DYIDCFLSK	8	1	| 7133
0	FGLLLLM[15.9949]K	16	1	| 7133
0	FSLMTLR	15	3	| 4938 | 5618 | 7133
0	YITLLPSSLPH	3	1	| 7133
0	HIEFAK	6	1	| 7133
0	FDYKDENFLNLMEK	2	2	| 4938 | 5618
0	GFGFVTFDDHDPVDKIVLQK	24	2	| 16974 | 16975
0	EDTEEHHLR	51	5	| 16974 | 16975 | 16977 | 18999 | 19001
0	GFGFVTFDDHD	7	2	| 16974 | 16975
0	YGPGGSGGSGGYGGR	2	2	| 16974 | 16975
0	DVLTITLTPK	4	4	| 10766 | 11043 | 11044 | 11045
0	LVESGGGLVQPGR	2	5	| 4498 | 5283 | 11043 | 11044 | 11045
0	MNGQPQENYK	5	4	| 10766 | 11043 | 11044 | 11045
0	GPQTIECWFVEDAGGGGLSK	8	2	| 12321 | 12322
0	DGGQQFSEEFQTLNPM[15.9949]K	27	2	| 3569 | 16283
0	DGGQQFSEEFQTLNPMK	21	2	| 3569 | 16283
0	PTISHINK	4	2	| 3569 | 16283
0	SPYPTISHINK	3	2	| 3569 | 16283
0	SSEVQFGHAGACANQASETAVAK	3	3	| 18001 | 18002 | 18003
0	SAYDSTMETM[15.9949]NYAQIR	8	3	| 18001 | 18002 | 18003
0	KPASFMTSICDER	14	3	| 18001 | 18002 | 18003
0	KPASFM[15.9949]TSICDER	13	3	| 18001 | 18002 | 18003
0	IGNTGGMLDNILASK	7	3	| 18001 | 18002 | 18003
0	SINNPDMR	7	3	| 18001 | 18002 | 18003
0	LNAEDIK	6	3	| 18001 | 18002 | 18003
0	LGHEATVGK	2	3	| 18001 | 18002 | 18003
0	HPWDDISYVLPEHMSM	6	3	| 18001 | 18002 | 18003
0	LYRPGSVAY	1	3	| 18001 | 18002 | 18003
0	SINNPDM[15.9949]R	5	3	| 18001 | 18002 | 18003
0	ATPQQAQEVHEK	7	1	| 20838
0	HVVFTAETHNFPTGVAPFSGATTGTGGR	15	2	| 2976 | 14058
0	NKEDQYEHLDAADM[15.9949]TK	6	1	| 20344
0	MQVDQEEPHTEEQQPQTPAENK	8	1	| 20344
0	MQVDQEEPHTEEQQPQTPAENKAESEEMETSQAGSK	5	1	| 20344
0	QIQQYMK	3	1	| 20344
0	NHAAPFSK	2	2	| 20344 | 20345
0	M[15.9949]IMQDK	2	3	| 20344 | 20345 | 22929
0	FEDGDLTLYQSNAILR	19	2	| 13234 | 15765
0	YGTLIYTNYENGKDDYVK	32	1	| 15765
0	M[15.9949]LLADQGQSWKEEVVTIDVWLQGSLK	1	1	| 15765
0	VEYPVM[15.9949]YSTDPENGHM[15.9949]FNCIQR	18	1	| 4352
0	PENGHM[15.9949]FNCIQR	2	1	| 4352
0	LHTNELLPTTLR	14	1	| 1601
0	SGDNLTM[15.9949]EVVR	1	1	| 1601
0	SGDNLTMEVVR	2	1	| 1601
0	FSNISAAK	7	1	| 15193
0	LTEYSR	4	1	| 15193
0	VANSGITR	7	1	| 15193
0	IDDVVNTR	5	1	| 15193
0	QM[15.9949]QVLHPAAR	6	1	| 15193
0	M[15.9949]IQDGKGDVTITNDGATILK	6	1	| 15193
0	GLPFGCSK	1	4	| 6081 | 14049 | 14050 | 14086
0	ASYVAWGHSTVVDPWGQVLTK	19	1	| 20113
0	LYNTCAVFGPDGNLLVK	9	1	| 20113
0	AGTEETILYSDIDLKK	16	1	| 20113
0	IVSLPECFNSPYGTNYFPEYAEK	5	1	| 20113
0	RADLYSVESK	7	1	| 20113
0	PGITLLNVSK	9	1	| 854
0	KLDELYGTWR	16	1	| 854
0	SNYNLPM[15.9949]HK	3	1	| 854
0	NIPGITLLNVSK	6	1	| 854
0	LKAWNDIK	3	1	| 854
0	PLISVYSEK	2	1	| 854
0	KPAVGK	1	1	| 854
0	VDILENQLM[15.9949]DNR	9	1	| 15638
0	LFLEYTDTSYEDKK	50	1	| 15638
0	ITQSNAILR	16	2	| 15638 | 15639
0	HNLCGETEEER	22	3	| 2598 | 15638 | 16223
0	LKPGYLEQLPGM[15.9949]MR	4	1	| 15638
0	KISDYMK	13	1	| 15638
0	ISDYMK	10	1	| 15638
0	AFPNLKDFIAR	7	1	| 15638
0	CLDAFPNLK	7	4	| 2598 | 15634 | 15638 | 15639
0	YEDKKYSMGDAPDYDR	1	1	| 15638
0	AGSSGPGASSGPGGDHSDLIVR	9	1	| 4092
0	SLAGSSGPGASSGPGGDHSDLIVR	23	1	| 4092
0	ATAPQTQHVSPMR	16	1	| 4092
0	IASLEVENQNLR	9	1	| 4092
0	LQIQCVVEDDKVGTDLLEEEITK	3	1	| 4092
0	FEEHVQSVDIAAFNK	4	1	| 4092
0	M[15.9949]TDFDR	14	3	| 21790 | 21791 | 21792
0	QIEGHTICALGDGAAWPVQGLIR	8	1	| 12404
0	GEFYNEASNLQVAIR	10	1	| 12404
0	AAYIYIR	6	1	| 12404
0	LFNISGHVNHPCTVEEEM[15.9949]SVPLK	11	1	| 12404
0	SYIGM[15.9949]GYYNCSVPQTILR	13	2	| 13295 | 13296
0	FCDAM[15.9949]ISIR	11	2	| 13295 | 13296
0	SANIEAVDVAK	6	2	| 13295 | 13296
0	VHNATLILSEGLKR	13	2	| 13295 | 13296
0	LEDPVCENEILETLHAIASK	7	2	| 13295 | 13296
0	EVAAFPLPFVKPENK	6	2	| 13295 | 13296
0	MVGVTR	2	2	| 13295 | 13296
0	HSHQDSGLITDYR	15	2	| 5869 | 5870
0	M[15.9949]LELPEAFLAGR	9	1	| 5869
0	GLQAYIR	8	2	| 5869 | 5870
0	DLASSVLR	7	2	| 5869 | 5870
0	TLKESFGEDTGFM[15.9949]AEVLNAIPILLQIPGLPGK	8	1	| 9529
0	HEAFM[15.9949]PFSAGR	45	5	| 7127 | 7128 | 7138 | 9529 | 17411
0	HEAFMPFSAGR	23	5	| 7127 | 7128 | 7138 | 9529 | 17411
0	DMTDAFLAEMQK	9	1	| 9529
0	PEHFLDAQGNFVK	2	5	| 7127 | 7128 | 7138 | 9529 | 17411
0	RFHPEHFLDAQGNFVK	4	5	| 7127 | 7128 | 7138 | 9529 | 17411
0	PVVVINGLK	3	3	| 7127 | 7128 | 9529
0	PTNIPHM[15.9949]TSR	1	1	| 9529
0	DVTDCLLIEM[15.9949]EK	5	2	| 4339 | 4340
0	YGLLILM[15.9949]K	22	2	| 4339 | 4340
0	RFDYNDK	9	2	| 4339 | 4340
0	HSQEPMYTMENVSVTLADLFFAGTETTSTTLR	8	2	| 4339 | 4340
0	DRLDM[15.9949]PYMDAVVHEIQR	31	2	| 4339 | 4340
0	LDM[15.9949]PYMDAVVHEIQR	11	2	| 4339 | 4340
0	EALMEVMPYVDILFGNETEAATFAR	16	2	| 61 | 9777
0	EALM[15.9949]EVMPYVDILFGNETEAATFAR	8	2	| 61 | 9777
0	AADAHVDAHYYEQNEQPTGTCAACITGGNR	66	2	| 61 | 9777
0	HKELFDELVKK	12	2	| 61 | 9777
0	HKELFDELVK	4	2	| 61 | 9777
0	WMIQEPHR	2	2	| 61 | 9777
0	AADCAHELR	8	1	| 10995
0	GHYLCSVYGAR	15	1	| 10995
0	CVPVVCDSSQESEVK	1	1	| 10995
0	VLPSCDLAR	3	1	| 10995
0	WLASYLPGFLR	1	1	| 10995
0	GPHLVQSDGTVPFWAHAGNAIPSADQIR	31	2	| 4428 | 4429
0	DGMGGDAAAPGAAGTQAELPHR	16	2	| 4428 | 4429
0	RDIDSLAQR	4	2	| 4428 | 4429
0	APGAAGTQAELPHR	2	2	| 4428 | 4429
0	VHLDIQVGEHANDYAEIAAK	24	1	| 820
0	FSLFAGGM[15.9949]LR	8	1	| 820
0	AYHEQLSVAEITNACFEPANQMVK	25	3	| 16994 | 16995 | 16997
0	AFVHWYVGEGMEEGEFSEAR	25	4	| 16994 | 16995 | 16996 | 16997
0	AVCMLSNTTAIAEAWAR	21	4	| 16994 | 16995 | 16996 | 16997
0	NSILTTHTTLEHSDCAFM[15.9949]VDNEAIYDICR	4	4	| 16994 | 16995 | 16996 | 16997
0	VGINYQPPTVVPGGDLAK	27	4	| 16994 | 16995 | 16996 | 16997
0	GHYTIGK	16	3	| 16994 | 16995 | 16997
0	LSVDYGKK	8	3	| 16994 | 16995 | 16997
0	NLDIERPTYTNLNR	7	4	| 16994 | 16995 | 16996 | 16997
0	ISQIVSSITASLR	1	3	| 16994 | 16996 | 16997
0	SKLEFSIYPAPQVSTAVVEPYNSILTTHTTLEHSDCAFM[15.9949]VDNEAIYDICR	1	2	| 16994 | 16997
0	AFVHWYVGEGMEEGEFSEAREDMAALEK	1	2	| 16994 | 16997
0	SILTTHTTLEHSDCAFMVDNEAIYDICR	1	4	| 16994 | 16995 | 16996 | 16997
0	LLSTLCSADVCQCAEGK	10	3	| 17334 | 17335 | 17336
0	LTPWKPYILTVPSYR	7	3	| 17334 | 17335 | 17336
0	FALMDEQGK	2	3	| 17334 | 17335 | 17336
0	GLCVAKPTR	2	3	| 17334 | 17335 | 17336
0	EM[15.9949]SGSEASDVPVK	3	3	| 17334 | 17335 | 17336
0	GQIM[15.9949]AMSR	1	3	| 17334 | 17335 | 17336
0	SDYFMAFSAGR	6	1	| 2299
0	FDPGHFLDEK	6	1	| 2299
0	GWEEGVAQMSVGQR	18	1	| 10400
0	LIISPDYAYGATGHPGIIPPHATLVFDVELLK	5	1	| 10400
0	IFHLEVCSR	9	1	| 15540
0	FNQVLHDIGENEGGIDKFSR	27	1	| 499
0	LLEIDPYLKPYAADFQR	20	1	| 499
0	EWAPGAEGVFLTGEFSGWNPFSHPYK	6	1	| 499
0	LLEIDPYLKPY	6	1	| 499
0	VVITSK	7	1	| 499
0	PIPHGSK	1	1	| 499
0	TVEDYQTLNKDIETQVQQDGLWEAGR	11	1	| 11296
0	KSPLITAWPEELISK	14	1	| 11296
0	GHSFSFHGAALTAPQQGQK	9	1	| 11296
0	ALESLSCPK	7	1	| 11296
0	PSDFQVLR	6	1	| 11296
0	EDSMM[15.9949]EYLK	4	2	| 4874 | 4875
0	EAILNDEIYCPPETAVLLASYAVQAK	5	2	| 4874 | 4875
0	ILALCMGNHELYMR	10	2	| 4874 | 4875
0	ILALCMGNHELYM[15.9949]R	6	2	| 4874 | 4875
0	RKPDTIEVQQMK	9	4	| 4874 | 4875 | 15487 | 15489
0	VTTMDAELEFAIQPNTTGK	9	2	| 15487 | 15489
0	FVIKPIDK	12	2	| 15487 | 15489
0	DCGIPLSHLQVDGGM[15.9949]TSNK	18	1	| 109
0	FEPQINAEESEIR	9	1	| 109
0	EGWVEQDPK	11	1	| 109
0	LTGEPLYNAVVWLDLR	2	1	| 109
0	VTHAVVTVPAYFNDAQR	39	7	| contaminant_GR78_HUMAN | contaminant_GR78_KLULA | contaminant_GR78_MESAU | contaminant_GR78_MOUSE | contaminant_GR78_RAT | contaminant_GR78_YEAST | 11423
0	VHPDTGISSK	6	6	| 15141 | 15146 | 15194 | 15195 | 15196 | 15197
0	ELVPIAAQLDK	3	1	| 2575
0	LVIAGH	1	1	| 2575
0	GCASTGVIMSVNNSLYLGPILK	6	1	| 2575
0	FGSSQQK	2	1	| 2575
0	LVLVNAIYFK	8	3	| 5235 | 5562 | 7570
0	KAETNM[15.9949]AFSPFSIASLLTQVLLGAGDSTK	3	1	| 3567
0	SSQDMLSIMEK	4	1	| 3567
0	KLELSK	1	1	| 3567
0	YPLALFNDQTLK	2	1	| 3567
0	LM[15.9949]IDAEQSYFQPAISR	11	2	| 2348 | 5391
0	AAWWPEFTANK	7	1	| 10217
0	LAAAYALDHFSK	10	1	| 10217
0	PFGADLPLEK	6	1	| 10217
0	TIFSTLENDPLFARPFGADLPLEK	5	1	| 10217
0	EWQELDDAEK	8	1	| 6443
0	SSTTSMTSVPKPLK	11	1	| 6443
0	GTLTLCPYHSDR	8	1	| 6443
0	M[15.9949]NLASSFVNGFVNAAFGQDK	2	1	| 6443
0	TGFQTHTTPVLLAHGER	5	1	| 6443
0	SHYVLYGLVAAMQPR	3	1	| 6443
0	SHYVLYGLVAAM[15.9949]QPR	1	1	| 6443
0	NYVEVTR	4	2	| 17298 | 17299
0	KLPSDVTEGEVISLGLPFGK	14	4	| 5179 | 5180 | 5181 | 5182
0	VTNLLM[15.9949]LK	2	5	| 5179 | 5180 | 5181 | 5182 | 14706
0	EQVFTPYPEHQEVDYLIEK	9	1	| 4407
0	KFPFCDGAH	2	1	| 9597
0	LQLETEIEALKEELLFMK	16	1	| contaminant_KERATIN09
0	LQLETEIEALK	7	1	| contaminant_KERATIN09
0	NHEEEVKGLQAQIASSGLTVEVDAPK	1	1	| contaminant_KERATIN09
0	KAYTEEDLDLVEK	5	2	| 2737 | 2738
0	KGEPISCEDLGVSGALTVLM[15.9949]K	12	2	| 2737 | 2738
0	KITIGQAPTEK	11	2	| 2737 | 2738
0	PSVNGVR	1	2	| 2737 | 2738
0	LVGPEGFVVTEAGFGADIGMEK	1	2	| 2737 | 2738
0	WVGGQHPCFIIAEIGQNHQGDLDVAK	21	1	| 15528
0	HITLDK	7	1	| 15528
0	PPEDIFNLVGK	7	1	| 15528
0	IPAGTILTLDMLTVK	2	1	| 15528
0	GLAVSDNGPCLGYR	14	1	| 12684
0	ATM[15.9949]LIENVEKDLTPGLK	10	1	| 12684
0	IQSSLGGK	11	1	| 12684
0	LLPDDM[15.9949]K	5	1	| 12684
0	KPNQPYK	1	1	| 12684
0	TVILMDPFDDDLM[15.9949]KR	2	1	| 12684
0	LKDPEK	1	2	| 12684 | 14041
0	AILEDLQKVGK	1	1	| 12684
0	GLLTPTLK	1	3	| 12684 | 13672 | 16822
0	DYSVTANSK	15	3	| 434 | 4071 | 11311
0	FIIPQIVK	3	1	| 4071
0	FPEVEDVVM[15.9949]VNVR	7	1	| 15314
0	RPGYGAYDAFK	18	1	| 15314
0	NECVVVIR	8	1	| 15314
0	AHEVGWK	4	2	| 1295 | 19377
0	YLAFLR	8	5	| 1293 | 1294 | 1295 | 1296 | 19377
0	NPAMMQEMMR	7	1	| 1465
0	QTLELAR	5	1	| 1465
0	TSDLIVLGLPWK	6	1	| 18493
0	VNTEFM[15.9949]K	1	1	| 9574
0	NPPGFAFVEFEDPR	9	4	| 10662 | 10663 | 18783 | 19740
0	AFSYYGPLR	10	2	| 19740 | 19150
0	NASNPLAHYDDTAEEILQQCDGK	17	1	| 15967
0	VDM[15.9949]LVASAGTGGTITGIAR	9	1	| 15967
0	GFDQAPVVNESGAILGMVTLGNMLSSLLAGK	7	1	| 15967
0	PMADSPHYHTVPTK	2	1	| 15967
0	VWISPDTPSR	7	1	| 15967
0	QLM[15.9949]VFGVVTAIDLLNFVAAR	10	1	| 15967
0	M[15.9949]ALDDMVSTLK	9	1	| 12960
0	SMIEISR	8	1	| 12960
0	TQDEEVGDGTTSVIILAGEMLSVAEHFLEQQM[15.9949]HPTVVISAYR	4	1	| 12960
0	LPLTISPVAR	6	1	| 6700
0	SCLGGSDNFK	2	1	| 16630
0	HLNEIDLFHCID	7	1	| 16630
0	SLDGAAAAESTDR	9	6	| 8547 | 21384 | 21385 | 21386 | 21387 | 21388
0	VVVHQETEISEE	8	6	| 8547 | 21384 | 21385 | 21386 | 21387 | 21388
0	FLTLGSK	2	9	| 21389 | 21390 | 21391 | 21392 | 21393 | 21394 | 21395 | 21396 | 21397
0	AYFHLLNQIAPK	13	2	| 5062 | 7339
0	VYALPEDLVEVKPK	15	1	| 5062
0	DGETLEELMK	4	1	| 5062
0	AESMLQQADK	2	1	| 5062
0	YPALTKPENQDIDWTLLEGETR	10	1	| 5062
0	LMLDGDR	5	1	| 5062
0	MVMTVFACLM[15.9949]GR	3	1	| 5062
0	YAVSM[15.9949]AR	3	1	| 5062
0	HQQQSMLLVPMDTPGIK	5	1	| 16597
0	GFEIAQGR	6	2	| 11223 | 16597
0	VDNPETAVK	4	2	| 11223 | 16597
0	SRVDIEQAR	5	2	| 11223 | 16597
0	GEMTMER	5	2	| 11223 | 16597
0	LIGYSER	2	2	| 11223 | 16597
0	LCSEIAK	3	2	| 11223 | 16597
0	SFLPLDR	2	2	| 11223 | 16597
0	ALELMK	5	3	| 11223 | 16597 | 17613
0	LDNLMFRPEK	5	2	| 11223 | 16597
0	LYDQLLQFM[15.9949]EQK	3	1	| 16597
0	M[15.9949]QTFPDLYR	8	2	| 12176 | 12177
0	LQTMYEM[15.9949]ETSGK	11	2	| 12176 | 12177
0	GLTDCCLR	6	2	| 12176 | 12177
0	LSEM[15.9949]TDLESISK	8	2	| 4586 | 21977
0	DYEFPDDSFEPVSTDFHGK	6	2	| 4586 | 21977
0	HPPLFFLK	6	2	| 4586 | 21977
0	AFMTVMGLR	2	2	| 4586 | 21977
0	LNTWISLK	8	2	| 3940 | 11016
0	VEMFFKDDANNDPQWSEEQLIAAK	11	2	| 3940 | 11016
0	IM[15.9949]YTILEHTFHVR	12	1	| 15112
0	VGISPDKLR	13	1	| 15112
0	TPHTATLR	3	1	| 15112
0	QHFIQEEQILEIDCTM[15.9949]LTPEPVLK	5	1	| 15112
0	NVAM[15.9949]GYVAFK	6	2	| 16745 | 21596
0	GLQQVTGHGGLR	11	1	| 7568
0	DFAMSK	1	1	| 20047
0	EALVDHAEAFSGR	19	2	| 5608 | 7519
0	KSFIQLQEK	1	1	| 7519
0	LPTLDDR	1	2	| 7508 | 7519
0	PVTVEYITR	4	2	| 3775 | 20408
0	SPSGALLLALR	1	1	| Reverse_7625
0	VDEFVTGNLSFDQINK	15	2	| 2684 | 4585
0	AAVAWEAGKPLSIEEIEVAPPQAHEVR	19	2	| 2684 | 4585
0	SALEAAHK	8	2	| 2684 | 4585
0	IIGIDINK	2	3	| 2684 | 4585 | 5906
0	QILNQIDK	5	2	| 15963 | 15964
0	PSSAYPSTTIVNPTIVLLQHNR	7	5	| 5611 | 5612 | 5613 | 5614 | 5615
0	IDQNWYEGEHHGR	3	6	| 5611 | 5612 | 5613 | 5614 | 5615 | 14914
0	AKFDFK	1	5	| 5611 | 5612 | 5613 | 5614 | 5615
0	FTPGTFTNQIQAAFR	20	1	| 18654
0	EHPWEVM[15.9949]PDLYFYRDPEEIEKEEQAAAEK	11	1	| 18654
0	LLVVTDPR	8	1	| 18654
0	LFTGLAHVK	8	1	| 3657
0	DDCLM[15.9949]QLSK	1	1	| 3657
0	IVLDKLECR	19	1	| 16260
0	VLSMTGVGQTLVWCLHK	5	1	| 16260
0	FSGGYPALMDCMNK	6	1	| 2916
0	SKDSEGSWFR	8	1	| 2916
0	QENQEAVGGFFSQIGELYVVHHLWAYK	2	1	| 2916
0	HFLIETGPR	5	1	| 8950
0	EQAIALLKDQEPGAFIIR	4	1	| 8950
0	HDSGDQDISVVSEYISK	13	1	| 17459
0	VIYPAVEGR	5	1	| 17459
0	VNLVAILCTHK	1	3	| 832 | 833 | 4489
0	VLEQGEHR	8	1	| 7638
0	DYHIEEGEEVFYQLEGDM[15.9949]VLR	2	1	| 7638
0	NWRPGQPDDWYGHGLGGGEDCAHFTTDGHWNDDVCR	14	1	| 20858
0	WVCETELGK	5	1	| 20858
0	TMHVSKPVTITVQEPK	8	2	| 5848 | 10295
0	LEPPWIQVLK	7	4	| 5848 | 10295 | contaminant_FCG2_MOUSE | contaminant_FCGX_MOUSE
0	DIRPEYREDFVLTVTGK	4	3	| 18925 | 18926 | 18927
0	AVPLGSVQTVSGHTFR	13	1	| 14718
0	LDDVLGHVDR	7	1	| 14718
0	KEM[15.9949]FAYLSTQLQK	1	1	| 14718
0	GFM[15.9949]SHTDNYPCAYLNAAAAIGM[15.9949]K	1	1	| 14718
0	AVTQLGSM[15.9949]LFTR	5	1	| 14718
0	NTSSNRPVSPH	1	1	| 439
0	TGIIVTTSEAVLLQLVADKDHPK	11	1	| 70
0	THYPAQQGEYQPQQPVYHK	14	1	| 17946
0	IDPQTGWPFFVDHNSR	7	1	| 17946
0	GYIPIPVIHEQNITR	3	1	| 17946
0	HPEYQER	5	6	| 13329 | 15568 | 15780 | 16243 | 17142 | 19482
0	KATEEDVLEQK	10	3	| 23097 | 23098 | 23099
0	FDTISEK	8	3	| 23097 | 23098 | 23099
0	VGEGTQVLEM[15.9949]PFK	3	2	| 23098 | 23099
0	LVTGIGHHVQELHR	9	1	| 9692
0	GSLEQDLYNMNNFLEK	2	1	| 9692
0	DLHTSIQR	2	1	| 9692
0	SLHGLAQQLATIDSK	12	1	| 2407
0	LSYYPHCLASFTELVQEAFGGR	16	2	| 21706 | 21707
0	KEPAFDK	6	2	| 21706 | 21707
0	VSTLYSNNGSVLQGSTVASVYHK	12	1	| 9415
0	IQDPLSDNPR	7	1	| 9415
0	YPGMPSFAPDKPGR	5	1	| 9415
0	VIQLGTLVDNLTVDPATGDILAGCHPNPM[15.9949]K	4	1	| 9415
0	EIKPTEPQNCHLIEGLENGSEDIDILPSGLAFISTGLK	2	1	| 9415
0	VIQLGTLVDNLTVDPATGDILAGCHPNPMK	3	1	| 9415
0	AHFFTQGSAHSDTTPDPACHAANR	7	1	| 8820
0	VDIDVPDVNIEGPDAK	4	2	| 6935 | 6936
0	FSMPGFK	5	2	| 6935 | 6936
0	ADIDVSGPK	8	2	| 6935 | 6936
0	ADLDVSGPK	8	2	| 6935 | 6936
0	LDANIPEVAVEGPEGK	1	2	| 6935 | 6936
0	LPQFGISTPGSDLDINIK	3	2	| 6935 | 6936
0	VDVDVPDVDVQGPDWHLK	5	2	| 6935 | 6936
0	VDIDVPDVNVGGPDVK	2	1	| 6936
0	MPEMNIKAPK	1	2	| 6935 | 6936
0	ISMPDLNLNLK	1	2	| 6935 | 6936
0	AEGEIKVPDVELK	1	2	| 6935 | 6936
0	QPDPDENKPLDDKVK	2	3	| 19615 | 19617 | 19619
0	TKFQDAPSADGESVAGGVTVATASDK	1	4	| 19615 | 19617 | 19618 | 19619
0	ISDNVLVDINNPEPLIQTAK	18	1	| 3890
0	HKLDVTSVEDYK	18	1	| 3890
0	DVDFELIKVEGK	15	1	| 3890
0	MM[15.9949]VDKDGDVTVTNDGATILSMMDVDHQIAK	6	1	| 3890
0	EKFEEM[15.9949]IAQIK	9	1	| 3890
0	SHIMAAK	8	1	| 3890
0	LMVELSK	6	1	| 3890
0	EKFEEMIAQIK	10	1	| 3890
0	LMGLEALK	7	1	| 3890
0	LDVTSVEDYK	4	1	| 3890
0	CPTLEQYAMR	1	1	| 3890
0	GEVLQPQPK	2	1	| 2428
0	YCECDDFSCVR	8	2	| 5423 | 17824
0	HVLTLTDQVTR	5	2	| 5423 | 17824
0	THIALDGR	6	2	| 5423 | 17824
0	VELEVR	1	2	| 5423 | 17824
0	DSLTVQVTFDCDCDCQAFAQPLSPR	1	2	| 5423 | 17824
0	HDSSLKPVSVSYNPATAK	23	1	| 3370
0	ESISLSPEQLAQLR	10	1	| 3370
0	LYPIANGNNQSPIDIK	12	1	| 3370
0	DYPLELFM[15.9949]AQCYGNVSDPGK	11	1	| 9919
0	TDLVFGQYR	6	1	| 9919
0	LLVDAEYTFINPALSLLVAALAM[15.9949]R	18	2	| 13168 | 22554
0	YTVQDESHSEWVSCVR	16	2	| 20685 | 20686
0	DKTIIM[15.9949]WK	10	2	| 20685 | 20686
0	TENAGDQHGGGGGGGSGAAGGGGGENYDDPHK	14	2	| 19685 | 19686
0	MNVCVSK	6	3	| 15471 | 19685 | 19686
0	PASPVVHIR	1	2	| 19685 | 19686
0	QQPDEQLR	1	2	| 19685 | 19686
0	FVAEDLSQDCFWTK	7	1	| 7502
0	SAMMYIQELR	3	1	| 7502
0	SLTLLM[15.9949]TPDTEGSFDVECLTTDHYTGGM[15.9949]K	6	2	| 11407 | 11408
0	M[15.9949]FTTAPENVDKEDEDFQESNK	7	2	| 11407 | 11408
0	VNKDNEEFIESNK	11	2	| 11407 | 11408
0	MFTTAPENVDKEDEDFQESNK	14	2	| 11407 | 11408
0	GQFEDVTLYQGER	8	2	| 11407 | 11408
0	ADDKLFPGQQYLYVLR	10	2	| 11407 | 11408
0	ETFTYEWTVPK	10	2	| 11407 | 11408
0	DTANLFPHK	12	2	| 11407 | 11408
0	MYYSGVDLTK	7	2	| 11407 | 11408
0	M[15.9949]YYSGVDLTK	5	2	| 11407 | 11408
0	EFTDSTFR	1	2	| 11407 | 11408
0	LQGQLEQGDDTAAEKLEK	7	1	| 15461
0	EVLEALGEVMVNRPR	6	1	| 15461
0	ANDPYAHLSK	2	1	| 15461
0	VSCLGVTDDGM[15.9949]AVATGSWDSFLK	9	2	| 18396 | 18399
0	ACADATLSQITNNIDPVGR	8	1	| 18396
0	KACADATLSQITNNIDPVGR	7	1	| 18396
0	LFVSGACDASAK	6	1	| 18396
0	IYAM[15.9949]HWGTDSR	14	2	| 18396 | 18399
0	LGGWIR	5	1	| 3349
0	LGPEVASLAMDSLCR	4	1	| 3349
0	SCSQVLEHQPDNIK	8	1	| 3909
0	M[15.9949]LGNPSR	1	1	| 3909
0	TLVPGPTGSSRPLK	2	1	| 3909
0	VDM[15.9949]TCEEEEELLQLK	4	1	| 3909
0	NLEAVETLGSTSTICSDK	8	4	| 7407 | 8978 | 9381 | 9950
0	VPADLR	5	8	| 4635 | 6403 | 6404 | 7658 | 8978 | 9950 | 6601 | 11038
0	ADIGIAMGISGSDVSK	1	1	| 9950
0	AATIVATSDGSLWGLDR	8	2	| 18807 | 18808
0	LQEACKDILLFK	9	4	| 17833 | 18807 | 18808 | 18861
0	IVDVIGEK	8	2	| 18807 | 18808
0	EGVMVAK	4	3	| 8086 | 12865 | 21603
0	LSTVASTDILATVLEEMPPFPER	12	2	| 15094 | 15095
0	FFQPTEM[15.9949]ASQDFFQR	11	2	| 15094 | 15095
0	ILVAGDTMDSVK	2	2	| 15094 | 15095
0	IIGFGSALLEEVDPNPANFVGAGIIHTK	4	2	| 15094 | 15095
0	KGPSTVTDLEETKR	8	2	| 15094 | 15095
0	HPMDTEITK	8	2	| 15094 | 15095
0	TVFEALQAPACHENLVK	16	2	| 15094 | 15095
0	VVHLLNDQHLGVVTAATSLITTLAQK	7	2	| 15094 | 15095
0	LCELLSEQF	1	2	| 15094 | 15095
0	DDVQGYAAK	1	3	| 15093 | 15094 | 15095
0	TCLLIVFSK	9	3	| 384 | 4055 | 4056
0	GFSEGLWEIENNPTVK	16	2	| 19706 | 19707
0	SCAEEPEVEPEAHEGDGDKK	21	2	| 19706 | 19707
0	IDEM[15.9949]PEAAVK	8	2	| 19706 | 19707
0	GYPHWPAR	16	6	| 15375 | 15376 | 19706 | 19707 | 21182 | 21181
0	SCAEEPEVEPEAHEGDGDK	3	2	| 19706 | 19707
0	VVISDISSEVGTDEAPGDTQK	5	1	| 18504
0	SNNVNEFPVLK	11	1	| 7206
0	AGNIPALVR	4	1	| 7206
0	LVLDAFALPLTNLFK	2	1	| 7206
0	SGLEDTASLDNQPK	8	5	| 7071 | 7072 | 7073 | 7074 | 7075
0	LSGPAELR	6	5	| 7071 | 7072 | 7073 | 7074 | 7075
0	LEDEILLLEK	7	5	| 7071 | 7072 | 7073 | 7074 | 7075
0	DPYALDVPNTAFGR	3	5	| 7071 | 7072 | 7073 | 7074 | 7075
0	QYNIPHGPIVGSTR	1	1	| 5012
0	ILEDQESALPAAM[15.9949]VQPR	17	1	| 2264
0	DCM[15.9949]VSYYHFYR	14	2	| 2260 | 15066
0	DCMVSYYHFYR	16	2	| 2260 | 15066
0	TIMDQSISLFM[15.9949]R	2	1	| 15066
0	YLYVAR	4	1	| 15066
0	VWCDGCYDMVHYGHSNQLR	14	1	| 11077
0	IIQFASGK	3	1	| 11077
0	IQEFCEQHYHCAEGSQEECDK	11	1	| 5904
0	ILGPCTIVQGALK	8	1	| 5904
0	QLESLIDEK	6	1	| 5904
0	VVITVPEVM[15.9949]MLEACSR	1	1	| 5904
0	DHASIQM[15.9949]NVAEVDR	10	1	| 16607
0	FVEGVCPFCGYEEAR	7	1	| 17295
0	YHAIHVDIYR	8	1	| 17295
0	LINAIELK	6	1	| 17295
0	FFGGCVPEMVLTHDDRR	4	1	| 17295
0	QPQPQPLPPEGR	3	1	| 17295
0	FFGGCVPEM[15.9949]VLTHDDRR	3	1	| 17295
0	LVTMSTYYAAQLLLTLSALR	14	1	| 4919
0	FEYQMSLEPIR	4	1	| 22207
0	HDFQDSVR	7	1	| 22207
0	FSIAILGHYNR	10	1	| 22207
0	SLESLHGFVAAATK	10	9	| 1927 | 1997 | 5607 | 7505 | 11573 | 18615 | 19494 | 20494 | 21603
0	TLQEEHVTVTQLR	14	9	| 1927 | 1997 | 5607 | 7505 | 11573 | 18615 | 19494 | 20494 | 21603
0	ILITIVEEVETQR	12	9	| 1927 | 1997 | 5607 | 7505 | 11573 | 18615 | 19494 | 20494 | 21603
0	VPVDVAYQR	6	9	| 1927 | 1997 | 5607 | 7505 | 11573 | 18615 | 19494 | 20494 | 21603
0	RPELEDSTLR	15	9	| 1927 | 1997 | 5607 | 7505 | 11573 | 18615 | 19494 | 20494 | 21603
0	LLEAQIATGGIIDPEESHRLPVEVAYK	6	9	| 1927 | 1997 | 5607 | 7505 | 11573 | 18615 | 19494 | 20494 | 21603
0	QAEAELALR	10	9	| 1927 | 1997 | 5607 | 7505 | 11573 | 18615 | 19494 | 20494 | 21603
0	AQAEAQQPVFNTLRDELR	9	9	| 1927 | 1997 | 5607 | 7505 | 11573 | 18615 | 19494 | 20494 | 21603
0	AAEEAEEAREQAER	5	9	| 1927 | 1997 | 5607 | 7505 | 11573 | 18615 | 19494 | 20494 | 21603
0	LQLEETDHQK	11	9	| 1927 | 1997 | 5607 | 7505 | 11573 | 18615 | 19494 | 20494 | 21603
0	DLSEVGSVR	3	9	| 1927 | 1997 | 5607 | 7505 | 11573 | 18615 | 19494 | 20494 | 21603
0	ALVPAAELLDSGVISHEVYQQLQR	1	9	| 1927 | 1997 | 5607 | 7505 | 11573 | 18615 | 19494 | 20494 | 21603
0	VSITEAMHR	12	9	| 1927 | 1997 | 5607 | 7505 | 11573 | 18615 | 19494 | 20494 | 21603
0	LKTEAEIALK	7	9	| 1927 | 1997 | 5607 | 7505 | 11573 | 18615 | 19494 | 20494 | 21603
0	IVPDERDRVQK	1	1	| 11573
0	RQVEEEIMALK	1	9	| 1927 | 1997 | 5607 | 7505 | 11573 | 18615 | 19494 | 20494 | 21603
0	QKVPAQQLQEAGILSMEELQR	5	9	| 1927 | 1997 | 5607 | 7505 | 11573 | 18615 | 19494 | 20494 | 21603
0	KGQLCFEGLR	2	9	| 1927 | 1997 | 5607 | 7505 | 11573 | 18615 | 19494 | 20494 | 21603
0	ELAEQELEK	5	9	| 1927 | 1997 | 5607 | 7505 | 11573 | 18615 | 19494 | 20494 | 21603
0	KESYSALMR	3	9	| 1927 | 1997 | 5607 | 7505 | 11573 | 18615 | 19494 | 20494 | 21603
0	GYLDKETNR	1	9	| 1927 | 1997 | 5607 | 7505 | 11573 | 18615 | 19494 | 20494 | 21603
0	SLAQADAEKQKEEAER	1	9	| 1927 | 1997 | 5607 | 7505 | 11573 | 18615 | 19494 | 20494 | 21603
0	KELIPAEEALR	1	9	| 1927 | 1997 | 5607 | 7505 | 11573 | 18615 | 19494 | 20494 | 21603
0	RAAEEAEEAREQAER	1	9	| 1927 | 1997 | 5607 | 7505 | 11573 | 18615 | 19494 | 20494 | 21603
0	LALQLHPDRNPDDPQAQEK	13	1	| 2906
0	NINDAWVCTNDM[15.9949]FR	5	1	| 8980
0	DEGNYLDDALVK	4	1	| 8002
0	NHLLHVFDEYKR	13	1	| 8002
0	NPEEIR	7	1	| 8002
0	AYVSTLMGVPGR	8	1	| 3668
0	IGVDLIM[15.9949]K	6	1	| 3668
0	LLIEPTAGVGLAAVLSQHFQTVSPEVK	3	2	| 4551 | 4552
0	DLVDDVFTVTEDEIK	1	2	| 4551 | 4552
0	AHLNIQDSVHLTPVLTSSILNQIAGR	2	2	| 4551 | 4552
0	GDWSQFTLWQQGR	9	3	| 1217 | 2912 | 21896
0	EGIESGDPGTDDGR	7	3	| 1217 | 2912 | 21896
0	VQEAIAEVAAELNPDGSAQQQSK	12	2	| 6585 | 6586
0	NAADEAFR	3	2	| 6585 | 6586
0	ESLM[15.9949]SR	1	2	| 6585 | 6586
0	DPTLTDELLNILTELTQLSK	3	2	| 13333 | 17719
0	AVVMDLLR	7	2	| 13333 | 17719
0	QLTEEDGVR	5	2	| 13333 | 17719
0	NFDLTAIPCANHK	8	2	| 13333 | 17719
0	MGGMVSFR	6	2	| 13333 | 17719
0	ATLVEHGIR	3	2	| 13333 | 17719
0	ENDPSVM[15.9949]R	1	2	| 13333 | 17719
0	SPEYPDGR	4	2	| 13333 | 17719
0	M[15.9949]M[15.9949]YGVSPWGDAPIDFENSAHVPCPR	7	2	| 13333 | 17719
0	DNTCVVEFQFMLPTSHPNR	7	2	| 13333 | 17719
0	QVLIASHLPSYELR	9	6	| 13333 | 17719 | 22047 | 22048 | 22049 | 22050
0	AIGIGAYLVR	5	6	| 13333 | 17719 | 22047 | 22048 | 22049 | 22050
0	LSDGGLLLSYDGSSYTTYMK	1	2	| 13333 | 17719
0	GGSWVVIDPTINPR	4	2	| 13333 | 17719
0	RLLLEDLVK	2	2	| 13333 | 17719
0	ITDIIGK	1	2	| 13333 | 17719
0	MPAAFMGM[15.9949]LK	7	1	| 22224
0	LKEGDSMM[15.9949]GEQVAR	14	1	| 22224
0	SLEEALR	5	1	| 22224
0	GGETVLVNAAAGAVGSVVGQIAK	3	1	| 22224
0	VVGTAGSDEK	6	1	| 22224
0	FTSSFQGIVDAYGVGR	6	2	| 808 | 10147
0	AITIAGVPQSVTECVK	8	1	| 4886
0	IANPVEGSSGR	5	1	| 4886
0	INISEGNCPER	6	4	| 4886 | 5928 | 5929 | 9068
0	EVGSIIGK	3	5	| 4886 | 5928 | 5929 | 5930 | 9068
0	IITLTGPTNAIFK	2	1	| 4886
0	MFIGGLSWDTTKK	13	1	| 18358
0	IREYFGGFGEVESIELPM[15.9949]DNK	5	1	| 18358
0	ESESVDKVM[15.9949]DQK	5	1	| 18358
0	KYHNVGLSK	3	1	| 18358
0	TVMVHGFTLGEK	9	2	| 13807 | 13808
0	SFAQAAIEK	5	3	| 13806 | 13807 | 13808
0	DSFLGSIPGK	6	2	| 13807 | 13808
0	LYCESETDPK	5	2	| 13807 | 13808
0	VFQQM[15.9949]YEK	2	3	| 13806 | 13807 | 13808
0	VFQQMYEK	1	3	| 13806 | 13807 | 13808
0	HEQHDWDYCEHQDYVK	17	1	| 8812
0	VM[15.9949]VATQQEM[15.9949]MDAQLTLQQR	5	1	| 8812
0	NHFTVSQAEAFDKVFQEK	20	2	| 15161 | 15162
0	YSSFQVMK	12	4	| 14213 | 15161 | 15162 | 15163
0	AWLSMR	3	4	| 14213 | 15161 | 15162 | 15163
0	PDYTWFEGIPFHAFGISK	1	2	| 15161 | 15162
0	LYGSWFEHIR	1	4	| 14213 | 15161 | 15162 | 15163
0	ENDM[15.9949]SNYSLLM[15.9949]K	4	2	| 15161 | 15162
0	SGTNWLIEIVCLIQTK	4	5	| 14212 | 14213 | 15161 | 15162 | 15163
0	MQHIDVLENSLGFK	1	4	| 11737 | 11738 | 11739 | 12337
0	GEDSM[15.9949]PESLR	2	2	| 6481 | 6482
0	SLNPPLTIVR	7	5	| 19321 | 19322 | 19323 | 19324 | 19325
0	LFLQFVTGSPR	6	5	| 19321 | 19322 | 19323 | 19324 | 19325
0	TEPVETVLK	6	1	| 13426
0	LILSTDTLEEFQEM[15.9949]NK	7	2	| 455 | 456
0	EMGTPDVR	7	1	| 2743
0	YHSLAPMYYR	12	2	| 1871 | 21335
0	TAM[15.9949]NVNDLFLAIAK	2	1	| 21335
0	SEPQNPGGAAGR	1	1	| 21335
0	FHNIM[15.9949]SNETIGTLSFLTSEIK	8	2	| 20612 | 20613
0	TFPEVM[15.9949]IPVFDILLGR	1	2	| 20612 | 20613
0	ELLASVTAPEK	3	1	| 16815
0	KILDIITSLK	1	1	| 15354
0	GSYSLSHVYTPNDIHMVLEYAR	5	1	| 15354
0	SEHPPLCGR	2	1	| 8469
0	FVIHPESNNLIIIETDHNAYTEATK	5	1	| 8469
0	SLMAFR	3	1	| 8469
0	GHQYEMDSEFQGELADDLAGFYR	6	2	| 2126 | 2127
0	TEYLVVHLQGSLVK	14	2	| 2126 | 2127
0	ATVVNEADKLR	6	1	| 2126
0	EDNSATGFGSGTR	1	2	| 2126 | 2127
0	DSLTLVFVETK	7	3	| 271 | 12545 | 18849
0	HTM[15.9949]MFSATFPK	5	3	| 271 | 12545 | 18849
0	GKPNYFSDR	5	1	| 271
0	MLDM[15.9949]GFEPQIR	5	5	| 271 | 12545 | 17097 | 18849 | 20077
0	GLDISNVK	6	3	| 271 | 12545 | 18849
0	GRFDDPGR	1	1	| 271
0	QTGEGVGPQEYTLVK	5	1	| 1454
0	NMSYQGFTK	9	1	| 1454
0	SGPANSFNDR	8	1	| 1454
0	VMPFVAMIK	5	1	| 1454
0	STGNFLTLSQAVDKFSADGM[15.9949]R	1	1	| 1454
0	LKVPEWVDTVK	15	1	| 14140
0	APDEDSLIQLLTHAK	8	1	| 13561
0	VAAQCSHAAVSAYK	9	1	| 13561
0	M[15.9949]ILVVR	1	1	| 13561
0	YFQFQEEGK	8	2	| 6025 | 10962
0	ELQAHGADELLKR	21	2	| 6025 | 10962
0	ELQAHGADELLK	11	2	| 6025 | 10962
0	DTDAAVGDNIGYITFVLFPR	8	1	| 10962
0	DNTINLIHTFRDYLHYHIK	3	1	| 10962
0	ECELYVQK	5	1	| 3519
0	VLGPCSDILK	5	1	| 3519
0	AVDIPHM[15.9949]DIEALKK	11	2	| 19013 | 19904
0	DIPHMDIEALK	2	2	| 19013 | 19904
0	DIPHMDIEALKK	5	2	| 19013 | 19904
0	LEIYFQSR	4	1	| 3809
0	TEVLSLK	4	1	| 3809
0	VLGISNVITWNDIHHK	8	1	| 3809
0	FGGPSNFGYPDPDYLKR	2	1	| 3809
0	PIVLETIK	2	1	| 3809
0	IATSGYMTGIEVDSTR	1	1	| 3809
0	VNAVNPTVVMTPMGR	11	1	| 5367
0	ECPGVEPVCVDLADWEATEQALSNVGPVDLLVNNAAVATLQPFLEVTK	6	1	| 5367
0	ALVTGAGK	5	1	| 5367
0	LGLMEMIAFAK	7	1	| 133
0	LIYFQLHR	7	1	| 648
0	MIVDPVEPHGEM[15.9949]K	1	1	| 648
0	YTPPPHHLGKEEPRP	1	1	| 15229
0	QMIYSAAK	3	1	| 13935
0	AAGALLAR	2	1	| 10255
0	KTSYLTELIDR	1	1	| 2018
0	LAREEMDVAVAK	3	1	| 4312
0	QMMGGFK	2	2	| 20340 | 20341
0	LLGPQEEGEGVVDVK	8	1	| 3788
0	ATTSTNWILESQNINELK	1	1	| 3788
0	IPSWQIPVK	6	1	| 3788
0	RGGDGQINEQVEK	1	1	| 3788
0	SSSDM[15.9949]PETITSR	15	2	| 5769 | 5770
0	FDISLKK	2	2	| 5769 | 5770
0	FEHSLGVGYLAGCLVR	5	2	| 7699 | 16730
0	VHFYCK	6	3	| 7699 | 11114 | 16730
0	IGNLIDIMITEAFLK	1	2	| 7699 | 16730
0	LAQEVANAKPEIAPDVELK	1	2	| 7699 | 16730
0	HEAYGECYK	6	1	| 21459
0	NNYATMRPDSTEIDQDTINR	5	1	| 21459
0	KQNVVPTVVAVGGDVDMDVLTK	1	1	| 21459
0	QGVEDAFYTLVR	6	2	| 20717 | 20718
0	SYGIPYIETSAK	5	1	| 20718
0	QQQFENLDQQLR	8	1	| 275
0	SEFSVK	2	1	| 275
0	VQQGERDFEQISK	1	1	| 275
0	ILSAENIPNLPPGGGLAGK	11	3	| 8793 | 8794 | 14692
0	SGEEGM[15.9949]PDLAHVMR	3	3	| 8793 | 8794 | 14692
0	VEM[15.9949]EDAHTAVVGIPHGLEDWSFFAVYDGHAGSR	3	3	| 8793 | 8794 | 14692
0	NVIEAVYNR	2	1	| 10438
0	KQGEGVPDLVHVMR	1	1	| 10438
0	GIAFAFNAK	4	2	| 987 | 988
0	ILENPQSLSDPNNYHEFCR	8	2	| 987 | 988
0	LAASVPYVK	3	2	| 987 | 988
0	VFDCQLSSR	7	2	| 11809 | 11810
0	YEADEWDREPLQVFVVPHSHNDPGWLK	9	2	| 11809 | 11810
0	FLSSPHYTTLTEAR	10	2	| 11809 | 11810
0	ILESQSSSSHLADYFLYNNDGQAESGIFHMK	5	2	| 11809 | 11810
0	YYTDLNGYQIQPR	6	2	| 11809 | 11810
0	VALENDDRSEEEKYTAVQR	11	1	| 11526
0	MGQPGPGSMPSR	5	1	| 11526
0	DNSEEFLKR	1	1	| 11526
0	LQDQRQNSPAGNKENIK	2	1	| 11526
0	REEIM[15.9949]ESVLFK	1	1	| 11526
0	VPQIAFVITGGK	8	5	| 17209 | 17210 | 17211 | 17212 | 17213
0	IIEELDVKPDGTR	13	5	| 17209 | 17210 | 17211 | 17212 | 17213
0	ELGTIQQVISER	8	5	| 17209 | 17210 | 17211 | 17212 | 17213
0	LLVLITGGK	8	5	| 17209 | 17210 | 17211 | 17212 | 17213
0	NNLFTSSAGHR	14	5	| 17209 | 17210 | 17211 | 17212 | 17213
0	TLTGTTEEVKR	9	3	| 17211 | 17212 | 17213
0	ALEGSALYTGSALDFVR	7	5	| 17209 | 17210 | 17211 | 17212 | 17213
0	SQNSVLEAIR	3	5	| 17209 | 17210 | 17211 | 17212 | 17213
0	MEFPLNAHFSK	2	5	| 17209 | 17210 | 17211 | 17212 | 17213
0	DEVQNAVR	1	5	| 17209 | 17210 | 17211 | 17212 | 17213
0	TGLSPLK	2	1	| 17769
0	WFPKDPAKPVVAQK	2	2	| 17769 | 17770
0	HYQTIQEAGDWCVPSTEPK	16	1	| 17888
0	TLSQFTDALVTIR	10	1	| 17888
0	GGGVPLR	1	4	| 11203 | 17269 | 17296 | 17888
0	EINLLPDR	3	1	| 17888
0	FSPSPLSMK	3	2	| 17269 | 17888
0	GYDSAGVGLDGGNDKDWEANACK	5	2	| 4629 | 4630
0	GYDVDFPR	9	3	| 4629 | 4630 | 4631
0	GALTVGITNTVGSSISR	6	3	| 4629 | 4630 | 4631
0	QVLEELTELPVMVELASDFLDR	1	3	| 4629 | 4630 | 4631
0	ESDDGTEELEVR	7	2	| 11700 | 19156
0	TEQYVELHKGEVVDVM[15.9949]VIGR	13	2	| 11700 | 19156
0	VFM[15.9949]KPGLPTTFATLDIDGVR	3	2	| 11700 | 19156
0	TEQYVELHK	4	2	| 11700 | 19156
0	PGQDIRPIGHDIK	3	2	| 11700 | 19156
0	YGGTVGSR	3	1	| 1365
0	LYVELHR	8	1	| 1365
0	ITQSPLTICFPEYTGANK	7	1	| 8949
0	IFVGNVSAACTSQELR	8	2	| 11529 | 11530
0	TQPM[15.9949]TAQAASYR	5	2	| 11529 | 11530
0	ASYVAPLTAQPATYR	8	2	| 11529 | 11530
0	AQPSASLGVGYR	7	2	| 11529 | 11530
0	AAIAQLNGK	4	2	| 11529 | 11530
0	AIEALHGHELRPGR	7	2	| 11529 | 11530
0	EEASNFR	7	2	| 19876 | 19877
0	VFQVEYAMK	6	2	| 19876 | 19877
0	LLDSITVPVAR	8	2	| 4265 | 19939
0	TVIGSVLLR	5	2	| 4265 | 19939
0	GTILISSEEGETEANNPK	8	1	| 19194
0	YWGPASPTHK	7	1	| 19503
0	SEWPREPQVPLYVPK	1	1	| 19503
0	QYAGCEYSQQGR	7	2	| 18628 | 21509
0	EEQSQITSQVTGQIGWR	7	2	| 10874 | 10875
0	SNIWLAAVTK	5	2	| 10874 | 10875
0	IVHSLDYYNTCEYPNEDEMPNR	7	1	| 17424
0	ESLSEEEAQK	4	1	| 17424
0	QTTVIQDLK	4	2	| 4986 | 4987
0	EEKEQHGLQLQGEVSQLHSK	5	2	| 4986 | 4987
0	WAEDNEVQNCMSCGK	1	2	| 4986 | 4987
0	AEDLEGQIK	4	2	| 4986 | 4987
0	VYEIPGLEPITYEGK	8	1	| 2268
0	YDERPGPSPLPHR	11	1	| 21145
0	M[15.9949]WDPHNDPNAQGDAFK	5	2	| 21145 | 21146
0	QVLAAQLER	5	1	| 766
0	DPAVPTGGCK	1	1	| 766
0	FIDTTSK	10	2	| 18833 | 18834
0	VCEITHESPSVK	7	2	| 2029 | 11508
0	SCETDALINFFAK	6	1	| 19492
0	VGFITYNK	8	1	| 19492
0	SAALPPAVR	3	1	| 19492
0	AVLNQPLK	7	1	| 19492
0	IGFDAIM[15.9949]R	1	1	| 19492
0	TSACGLFSVCYPR	10	2	| 62 | 1646
0	LPETSLFETEETRK	13	1	| 13129
0	ILDDICVAR	6	1	| 13129
0	MLVVGGIDR	5	1	| 13129
0	ISMVEELEK	7	1	| 13129
0	EVLLFPAMKPEDK	10	1	| 13129
0	FELFVM[15.9949]K	3	1	| 13129
0	LHFEALR	1	2	| 338 | 339
0	WSYTFQTLSFM[15.9949]SR	2	2	| 338 | 339
0	GVFDEK	2	1	| 885
0	IREIIEEEEEINYMK	4	1	| 8441
0	FISSEPVPMEVIDNVIK	1	1	| 8441
0	SWCPDCVEAEPIIR	10	1	| 4015
0	NYQLELALPAK	6	1	| 20482
0	SDKENWPK	7	1	| 20482
0	FFQIQNR	6	1	| 20482
0	LGGSPDPLPQVIGLTASVGVGDAK	2	1	| 20482
0	ILDPTYILSYMSSWLR	1	1	| 20482
0	VAVLQALASTVTR	4	3	| 11 | 12 | 13
0	NYEQWQLQR	3	1	| 12854
0	VYFVNHNTR	1	1	| 12854
0	TYYVDHNTR	2	1	| 3963
0	MVEPQYQELK	5	1	| 3799
0	LSFEDFVTM[15.9949]TASR	5	1	| 3920
0	DFFDAAR	2	1	| 12965
0	HEGSWGVSHTR	4	1	| 12965
0	CQVCMR	2	1	| 9833
0	TWHPEHFVCTHCQEEIGSR	6	2	| 4990 | 4991
0	VVTALDR	1	2	| 4990 | 4991
0	FKDM[15.9949]NADAVFAFQLR	2	2	| 6876 | 6877
0	RLSGSNLCSSSWVSADGFLR	1	1	| 17485
0	FVKEPAFEDITLESER	1	1	| 17485
0	LVNSQYHFTDEYLECVSK	2	1	| 3273
0	LM[15.9949]DHGQSHPDDKDMYSTR	1	1	| 17224
0	SINVHLAK	2	1	| 17224
0	GIYLFMK	1	1	| 17224
0	SSSEVGALSHETGLSSLEIATK	2	2	| 11782 | 20326
0	MAESGPDEAPAGEAAAR	1	2	| 11782 | 20326
0	DSLNSIALK	4	2	| 11782 | 20326
0	GTQLYEANQLLQFENNAEDLKR	4	2	| 8032 | 8033
0	VLPELEEIR	6	2	| 8032 | 8033
0	IITLDETATK	6	2	| 8032 | 8033
0	RQEVLDQYQR	4	2	| 8032 | 8033
0	LEESYHYQVFR	8	2	| 8032 | 8033
0	DLQSVQNLLK	7	2	| 8032 | 8033
0	LCESHPDATEDLQK	5	2	| 8032 | 8033
0	ADVVESWIGEK	7	5	| 8032 | 8033 | 14150 | 14151 | 14152
0	GLADVQNLLR	3	2	| 8032 | 8033
0	KHEALENDFAVHK	3	2	| 8032 | 8033
0	FDEFQR	1	2	| 8032 | 8033
0	LKENWDYLLER	1	2	| 8032 | 8033
0	HEVILADIASHEPR	2	2	| 8032 | 8033
0	VQDVCAQGEDILSKEETQNKDK	1	2	| 8032 | 8033
0	ETLENQNLYLVGASNIR	2	1	| 11446
0	SDVDTTLYEQVLLEK	2	1	| 11446
0	YLSGTTGLGTNYVK	2	1	| 14188
0	LLAEDDDLHLCLACR	1	1	| 14188
0	VAEAHVPNFIFDEFR	5	1	| 12527
0	DCPPADPVIK	3	1	| 22014
0	GEHLSDAFAQVNPM[15.9949]K	1	1	| 22014
0	LISQTGPVHAPIFTMSVEVDGSTFEASGPSK	6	3	| 2568 | 17504 | 20725
0	EATDAIGHLDR	5	3	| 2568 | 17504 | 20725
0	VLQDMGLPTGAEGR	1	3	| 2568 | 17504 | 20725
0	NTEHSMNYQYR	3	3	| 2568 | 17504 | 20725
0	LAAFGQLHK	2	3	| 2568 | 17504 | 20725
0	VVAEVYDQER	9	1	| 3965
0	QGEEEDAEIIVK	3	1	| 3965
0	VHDLALR	8	1	| 18058
0	ADYEIASK	6	2	| 18057 | 18058
0	NSM[15.9949]PASSFQQQK	3	2	| 18057 | 18058
0	VEQLGAEGNVEESQK	7	1	| 18058
0	FLEQQNK	2	24	| contaminant_KERATIN14 | contaminant_KERATIN15 | contaminant_KERATIN16 | contaminant_KERATIN17 | contaminant_KERATIN18 | contaminant_KERATIN19 | contaminant_KERATIN20 | 7731 | 18135 | 18136 | 18171 | 18868 | 19653 | 20141 | 20168 | 20315 | 20560 | 20561 | 20563 | 20564 | 20565 | 20567 | 21162 | 7843
0	AHVTLHPRPEGDVTLR	1	15	| 2921 | 2922 | 2924 | 2925 | 2926 | 6178 | 6179 | 6180 | 8122 | 8829 | 10178 | 10418 | 10419 | 10420 | 22932
0	SVQETVLPIKK	7	1	| 21602
0	NTEDLTEEWLR	5	1	| 11523
0	TLTGVLPER	1	1	| 19139
0	VPAVPETLK	8	1	| 6263
0	ASVNMLR	6	1	| 6263
0	KVAAAPGTLK	9	1	| 6263
0	AGNFYVPAEPK	1	1	| 6263
0	DAFSGPAPR	5	1	| 22491
0	QITVSWLQDGKPVK	3	1	| 22491
0	GQPLSSDKYVTSAPMPEPGAPGLYFTH	2	1	| 22491
0	VADLADFVK	3	2	| 12939 | 12940
0	SIGTM[15.9949]VEK	1	2	| 12939 | 12940
0	RNVSLPR	3	1	| 5843
0	GESYEDLVQR	6	3	| 15755 | 15756 | 17160
0	CPLHTVLK	7	4	| 15529 | 15755 | 15756 | 17160
0	EQNLQDIK	1	2	| 14442 | 14443
0	GSEENLDETR	4	2	| 14442 | 14443
0	SDIGDWFR	2	1	| 18226
0	CRDVYEPAR	2	1	| 2
0	VCVEHHTFYR	3	5	| 21393 | 21394 | 21395 | 21396 | 21397
0	VTEGTIREEQEYEEELEEEPGQGAK	1	4	| 21394 | 21395 | 21396 | 21397
0	YAILNEPFK	2	1	| 3504
0	DGVYFMYEALHGPPK	4	1	| 18768
0	MNELNHCIVAR	3	2	| 932 | 12505
0	LFENLR	6	4	| 181 | 182 | 3132 | 4530
0	MVVSIGWNPYYK	4	1	| 17730
0	QLDLPEHLK	1	1	| 17730
0	GDLLEGANAYHCEK	5	4	| 20533 | 20534 | 20902 | 21539
0	FDDGDVTECK	3	4	| 20533 | 20534 | 20902 | 21539
0	WVVPVLPK	8	4	| 20533 | 20534 | 21539 | 21540
0	FNDYFEFPR	7	4	| 20533 | 20534 | 20902 | 21539
0	LQYYVPR	2	4	| 20533 | 20534 | 20902 | 21539
0	LPLLPHEVR	13	1	| 350
0	QALSEVTAALR	5	2	| 6003 | 6004
0	LRDEINLAK	10	2	| 6003 | 6004
0	YAEEELEQVR	1	2	| 6003 | 6004
0	GVKGEECQLCEVENR	1	1	| 21580
0	IGPSEVENALMEHPAVVETAVISSPDPIRR	2	1	| 10767
0	DTEGYFHFMGR	2	1	| 10767
0	VKPGYLGTAIVPYDVQVIDEQGNVLPPGK	5	1	| 10767
0	VLQEHVK	1	1	| 10767
0	VFTSNPSPAVLCFR	5	1	| 22105
0	VTAVIPCFPYAR	4	3	| 15647 | 15648 | 15650
0	INNACFEAVVVTNTIPQEDK	7	2	| 15647 | 15648
0	IQVIDISMILAEAIR	1	3	| 15647 | 15648 | 15650
0	LNKVEACLLDK	13	1	| 18176
0	LNKVEACLLDKLEK	1	1	| 18176
0	AGILAIQLK	5	2	| 19423 | 19424
0	DHTQVVSLK	4	1	| 22771
0	IYQNIQDGSLDLNAAESGVQHKPSAPQGGR	20	1	| 3955
0	QFAEENGLLFLEASAK	7	1	| 3955
0	HNVIVGR	6	2	| 22973 | 22974
0	NLEQYNKLDQDLNEVK	3	2	| 22973 | 22974
0	DLQDELAGNSEQR	2	2	| 22973 | 22974
0	DKMEDIER	1	2	| 22973 | 22974
0	FCPHHLVNSESK	8	2	| 19901 | 19902
0	VVVWDWVR	7	2	| 19901 | 19902
0	FVYEACGAR	3	2	| 19901 | 19902
0	FAADFK	5	1	| 18227
0	ITVELQSTEK	1	1	| 18227
0	ETAELLSR	1	1	| 18227
0	GIAKPPSADFQR	7	1	| 663
0	AAGMLSQLDLFSR	3	1	| 663
0	TDDSGLTEQSVAQVLQSAK	5	1	| 16731
0	QPLVAVQVIFGADATKK	3	1	| 20888
0	ADDYEQVK	2	1	| 18506
0	NVADYYPEYK	4	1	| 18506
0	M[15.9949]VVEFR	1	1	| 18506
0	LDADYPLR	7	1	| 3985
0	ALIFVSHGAGEHCGR	11	2	| 15166 | 16514
0	DSSVLSRNKSEVDLYNSDPLICHAGVK	1	2	| 15166 | 16514
0	FDVATQTPLTTEQLR	4	1	| 14766
0	HSEGPLIVDTVSAQSLSVLVK	3	1	| 14766
0	DIWLSLGVPASR	2	1	| 14766
0	AQQAEAAQEEGLCLDVHALEELHR	2	1	| 14766
0	YNATLQMK	2	1	| 14331
0	NLQEAEEWYK	10	2	| 16028 | 20168
0	M[15.9949]ALDIEIATYR	4	2	| 16028 | 20168
0	YADLSDAANR	2	1	| 16028
0	LGLDIEIATYR	3	11	| 18135 | 18136 | 18169 | 18171 | 18868 | 20560 | 20561 | 20563 | 20564 | 20565 | 20567
0	TAAENEFVLLK	3	2	| 18868 | 19638
0	DGGTGHIPLK	3	1	| 660
0	SDTAVPM[15.9949]PLLEER	9	1	| 6204
0	FVAENSR	2	1	| 6204
0	ERLDEELR	1	1	| 2250
0	CSEQVEDFTR	7	1	| 2287
0	VLQEAGADISK	7	1	| 19925
0	FLVNEGYEDR	1	1	| 19925
0	VAFTTR	7	3	| 2344 | 7207 | 17306
0	VLLSICSLLCDPNPDDPLVPEIAR	1	3	| 2344 | 7207 | 17306
0	AVVMLEYVER	7	2	| 19094 | 19095
0	SLLDVK	5	2	| 19094 | 19095
0	ATSNLTQEHMPTLFVESVLEVHGK	3	2	| 19094 | 19095
0	SVQM[15.9949]FELFYSQHFSGR	1	2	| 19094 | 19095
0	IAVQPGTMGPQGR	4	1	| 9812
0	GLDGFQGPSGPR	4	1	| 9812
0	IANFVK	2	1	| 1090
0	AALAALTK	2	1	| 1090
0	EASDIILTDDNFTSIVK	2	2	| 8990 | 21047
0	IQLVLEVLQK	7	1	| 3483
0	LLEEAQECLK	4	1	| 3483
0	IKENFQVFDFELTPEDM[15.9949]K	5	1	| 5386
0	LPGVPVK	7	1	| 210
0	IFTPSAEIVK	3	1	| 210
0	LDTEEHLKEK	3	1	| 210
0	ELGHGALAEK	3	1	| 210
0	YTHTIAMEK	1	1	| 210
0	GEDFYCVTCHETK	1	3	| 3724 | 3725 | 18389
0	EILSPVDIMDR	8	1	| 16799
0	TTLSLPAPAIR	6	1	| 16799
0	TAGTICLETFKDFPQMGR	4	1	| 5373
0	GQQLVMM[15.9949]PNK	2	1	| 5373
0	KHFTILDAPGHK	2	1	| 5373
0	GQQLVM[15.9949]MPNK	3	1	| 5373
0	VPAIQQK	6	1	| 5020
0	VNSLAPGAISGTEGLR	8	1	| 8922
0	NYVENRPK	3	6	| 18287 | 18288 | 19072 | 19073 | 19074 | 22325
0	VLNTLNQQEK	8	2	| 15132 | 21693
0	VSHQVAYGLHELLK	4	2	| 15132 | 21693
0	ALLVHDLQK	7	2	| 15132 | 21693
0	GATPEGIFLR	7	2	| 15132 | 21693
0	LLENISPADVGGMEETR	1	2	| 15132 | 21693
0	LDALEWESCFNK	1	2	| 15132 | 21693
0	FVGTDPASDEVVLMK	1	2	| 15132 | 21693
0	VPFAVPDK	3	3	| 1955 | 2632 | 2633
0	LFNSSSNHLEDYNSMSVSWSQFNR	2	3	| 1955 | 2632 | 2633
0	DLARPGEITQSQAFDFEFTHVEKPYESYTGQNVK	1	1	| 18502
0	M[15.9949]EVGIEDCLHIEFEYNK	1	3	| 18502 | 18529 | 18530
0	LEDAADVYR	6	1	| 15096
0	LPLNFLSGEK	1	1	| 15096
0	FGEALKK	1	1	| 15096
0	ILEEFR	1	1	| 15096
0	AIELATTLDGSLTNR	2	1	| 15096
0	MLQDLTK	1	1	| 9992
0	YDCSSADINPIGGISK	1	1	| 9992
0	M[15.9949]ESVFNHAIR	3	2	| 605 | 606
0	HEYGSPGILEFFHHQLK	2	4	| 605 | 606 | 12107 | 20043
0	QPNAQPQYLHGSK	1	2	| 605 | 606
0	KIESILPGK	1	1	| 8572
0	STVLGFR	3	1	| 17846
0	GGPVILADEIK	2	2	| 1249 | 1250
0	GGPVILADEIKNPAMEK	2	2	| 1249 | 1250
0	GSNSLPLLR	5	1	| 1132
0	VHFALLGTWDEK	12	1	| 17157
0	LWIDQSGEIDIVNHK	1	1	| 17157
0	WDEANAEK	2	1	| 17157
0	SLDLVTMK	6	6	| 64 | 65 | 741 | 742 | 743 | 4274
0	HYELYR	2	7	| 64 | 65 | 741 | 742 | 743 | 3413 | 4274
0	SAQFEHTLLVTDTGCEILTR	8	1	| 799
0	SKETCQGSLISDQWVLTAAHCFHDAQMEDR	1	3	| 2853 | 2854 | 20740
0	VGQILHPEECMYAVGQGALAVEVR	7	2	| 14205 | 18698
0	TLETLPEK	5	2	| 14205 | 18698
0	LIELVDR	1	1	| 18016
0	GGDKPAVDLYQLSPSEVK	4	2	| 1708 | 2701
0	SHVAGQMLHGGGSK	6	2	| 6306 | 12418
0	ALLDMR	3	2	| 6306 | 12418
0	FNITPEIK	3	2	| 6306 | 12418
0	SIFTVCLDK	1	2	| 6306 | 12418
0	QLVDEFQTSGGVGER	1	2	| 6306 | 12418
0	CCNSCEDVR	2	1	| 6168
0	LLQVSVEDR	3	2	| 2249 | 19595
0	ENALQDSVLAR	1	2	| 2249 | 19595
0	ALEEYQQQLENELK	1	2	| 2249 | 19595
0	IIADLEEEQR	1	2	| 2249 | 19595
0	NNLIQQK	6	4	| 2398 | 4436 | 4437 | 21126
0	ELLPQQLEQFFR	3	1	| 12680
0	LSETNLNVELLK	2	2	| 803 | 22612
0	FFQELSK	1	2	| 803 | 22612
0	VAGVLGFAATHNLYSMDDCAHK	1	2	| 803 | 22612
0	QIEHTLNEK	2	3	| 9640 | 9741 | 13752
0	LLASAGSNKEEK	8	1	| 12291
0	VSAPNLLHVK	8	1	| 12291
0	DLKPENLLYYSLDEDSK	11	1	| 15258
0	NIHQSVSEQIK	8	1	| 15258
0	LFEQILK	5	2	| 15258 | 16593
0	EGSMENEIAVLHK	1	1	| 15258
0	TEIDEVVLVGGSTR	3	2	| 1713 | 1714
0	SFNVDLVAGR	5	1	| 13579
0	TLPALVWHR	1	1	| 835
0	VQVYQEPNR	8	1	| 8278
0	LGVEMGK	2	1	| 8278
0	DAVFIPAGWDNEKK	1	3	| 2969 | 2970 | 2971
0	TLELLTQCR	3	1	| 13067
0	HFEQAIER	2	2	| 2004 | 13067
0	FQDELESGK	8	2	| 1016 | 1017
0	EINNPMFR	2	2	| 1016 | 1017
0	VANASYYR	4	2	| 1016 | 1017
0	KEQEELK	2	2	| 1016 | 1017
0	SNLELFK	1	2	| 1016 | 1017
0	IPVQALLHLR	9	1	| 15863
0	STELLIR	22	2	| 1921 | 3343
0	TTMLLSK	4	1	| 461
0	IAIPEASK	4	1	| 461
0	SERPFEDITGR	11	3	| 18827 | 18828 | 18829
0	FTVLFPSGTPLPAR	1	1	| 371
0	GSVGIGGSAVPPPPIK	2	1	| 18117
0	YEVAVPLCK	5	4	| 4089 | 10506 | 10507 | 18696
0	NLGALYR	2	3	| 10506 | 10507 | 18696
0	EINTNQEALKR	6	2	| 9093 | 9094
0	QFAM[15.9949]NELK	2	3	| 9191 | 9192 | 18744
0	LQPDQQVVINCAIIR	4	2	| 19281 | 19282
0	FQMAYSNLLR	4	1	| 22040
0	KSSVEGLEPAENK	6	1	| 22040
0	LFSWIVNR	6	1	| 14076
0	VTEELAAATAQVSHLQLK	1	2	| 22320 | 22321
0	LGLLLHDSIQIPR	6	4	| 13833 | 17004 | 17005 | 17006
0	QLLEQPQAEAK	2	4	| 13833 | 17004 | 17005 | 17006
0	DVIYAVR	2	1	| 7070
0	EAPAAYSLVIMHR	3	1	| 7070
0	EADLAAQAEAAK	4	1	| 18955
0	LKEVFSIAGTVK	1	2	| 910 | 911
0	VFISNIPYDMK	2	2	| 910 | 911
0	TMPELYDLVNR	4	1	| 22602
0	IDIFGR	6	1	| 10043
0	YFATLK	6	2	| 8575 | 8576
0	DRPTTGNTLK	1	2	| 8575 | 8576
0	VINEPGETEVFM[15.9949]TPQDFVR	5	2	| 8575 | 8576
0	SHLM[15.9949]YAVR	1	4	| 10652 | 12183 | 18958 | 18959
0	FGSSLVSVR	1	1	| 20239
0	GRWPGSSLYYEVEILSHDNK	1	1	| 16012
0	TIFQQITNNR	1	1	| 8565
0	VDGIAWSPETK	1	2	| 11999 | 12000
0	LHVGNISPTCTNQELR	5	3	| 21953 | 21954 | 21955
0	SLFEQYGK	3	3	| 21953 | 21954 | 21955
0	IPSGFFLR	3	2	| 21377 | 21378
0	ELELELAQTK	1	1	| 4983
0	FHEYLDADKQEGACQETPTEGPAEPEAK	4	1	| 1502
0	AYELEQNVVK	2	1	| 4528
0	EALEGILIR	5	1	| 4528
0	QHGINVQSIADVHPIR	1	1	| 4528
0	SKPLDSDILNPLGVPSVSK	2	1	| 7449
0	SATPSGLSASQR	2	1	| 7449
0	LQDQHVSYGGVTDVITK	1	1	| 21321
0	VLDHLIPGTTK	13	1	| 2560
0	TIDYIQFLHK	4	1	| 20679
0	DFMIQGGDPTGTGR	1	1	| 382
0	TLEILTK	1	2	| 22372 | 22373
0	SLVLDGPAALDGK	2	3	| 15113 | 15114 | 16606
0	SMYENRPMSPSPASGLSK	1	2	| 15114 | 16606
0	LDTVGSDAYR	3	1	| 10005
0	NVQPSDQGHYK	4	1	| 10005
0	GHFDYQSLLMR	13	1	| 1477
0	LHLQGQTM[15.9949]QDPFGEK	2	1	| 1477
0	FNPNFYR	7	1	| 1477
0	LHLQGQTMQDPFGEK	2	1	| 1477
0	ALCDVGTAISCSR	8	1	| 10342
0	LALCLAGLALSLYALHVK	4	1	| 10342
0	RFPLEDIPADETGAAQWLHK	1	1	| 9517
0	YHLLPR	1	1	| 9517
0	TSFYLAK	1	1	| 3601
0	TANVPQTVPMR	2	3	| 7368 | 7369 | 7370
0	TSETLSQAGQK	4	2	| 4957 | 4958
0	GWQDVTATNAYK	3	2	| 4957 | 4958
0	NCCGSLMCR	2	1	| 3364
0	FVQVSEDSGR	2	3	| 21301 | 21302 | 21303
0	VSNSLINFGR	4	2	| 22990 | 22991
0	LTQEVLLLR	4	3	| 19291 | 19292 | 19293
0	RIEELR	2	4	| 1698 | 19291 | 19292 | 19293
0	VLPAPILQYGGR	1	1	| 6153
0	LQLKPR	1	2	| 964 | Reverse_21265
0	LHAVNCHVDDK	1	1	| 5765
0	LFDDLAEK	1	2	| 6194 | 6195
0	FFVENLNHDAIVVR	1	2	| 6194 | 6195
0	FCGQQDSPQGNPPGR	1	2	| 17309 | 17310
0	WFSNFR	1	2	| 5580 | 14136
0	DDKRPDGVPDR	1	5	| 21558 | 21559 | 21560 | 21561 | 21562
0	TPPGVSAPTEPLLCK	1	1	| 10991
0	M[15.9949]ATEIGSPPRFFHM	3	1	| 4006
0	FNQVESDKLR	1	2	| 7404 | 7405
0	TEELEEAK	1	8	| 914 | 13917 | 19782 | 19791 | 19792 | 19794 | 20587 | 21039
0	DLEEATLQHEATAAALR	1	3	| 914 | 19782 | 20587
0	HDCDLLR	1	8	| 914 | 13917 | 19782 | 19791 | 19792 | 19794 | 20587 | 21039
0	GDPNM[15.9949]ASAVAAIQTLLEFLKR	1	4	| 6315 | 6316 | 6317 | 6318
0	AQNKPFYVVAESFK	1	3	| 6316 | 6317 | 6318
0	GYAITALM[15.9949]K	4	1	| 22210
0	YLSDSYSPR	1	1	| 5136
0	VISTAHSLEDK	2	2	| 11457 | 11458
0	EVAGIVLDVGK	1	2	| 11457 | 11458
0	LLLSSVDEK	1	1	| 9241
0	EPVNAKPNWVK	7	1	| 2900
0	IEVEIPK	1	1	| 1040
0	TPIIHR	1	2	| 11593 | 23131
0	ILALAR	2	5	| 1377 | 7106 | 7107 | 7892 | 15390
0	EDDLESFVTGNIQNPK	1	1	| Reverse_14626
0	ALSVVLEQDGVQTLK	1	2	| 3243 | 3244
0	MCFVDPVR	1	2	| 19865 | 19866
0	YLGNAVDLSSFDFR	2	1	| 16895
0	IHTGEKPYECK	1	1	| 21481
0	DEQLVVSGSWDQTVK	1	1	| 17942
0	VGGADFVVWR	1	1	| 26
0	VSGTNGK	1	1	| 1400
0	GLAANGTLRQLDLRNNQISHK	1	1	| 6435
0	NINEQAER	1	4	| Reverse_3210 | Reverse_3221 | Reverse_3224 | Reverse_9243
0	AACLCFR	1	3	| 11286 | 11403 | 14026
0	EVYEEAGVK	1	2	| 11286 | 11403
0	GLLGMCVGEK	1	1	| 1553
0	IMMGHHLGK	4	1	| 21877
0	LLGNMIVIM[15.9949]M[15.9949]GHHLGK	14	1	| 21877
0	LSADDKTNIK	15	1	| 22078
0	KDGNLMFDQVPMVEIDGMK	20	1	| 18683
0	LIQSPEDLEK	17	1	| 18683
0	DGNLMFDQVPM[15.9949]VEIDGMK	10	1	| 18683
0	KDGNLMFDQVPM[15.9949]VEIDGMK	19	1	| 18683
0	YDLYGKDMK	4	1	| 18683
0	GRMECIR	1	1	| 18683
0	QIEEAR	4	1	| 18683
0	PVAFSVVPTAAASMPLK	1	1	| 17334
0	LDKSQIHDIVLVGGSTR	18	2	| 11513 | 18928
0	TVTNAVVTVPAYFNDSQR	25	2	| 11513 | 18928
0	CNEIISWLDKNQTAEKEEFEHQQK	7	1	| 11513
0	SENVQDLLLLDVTPLSLGIETAGGVM[15.9949]TVLIK	3	2	| 11513 | 18928
0	SDYFLPFSAGK	17	3	| 5441 | 10846 | 12670
0	YPHVTAK	9	3	| 5441 | 5626 | 5627
0	YALLLLMK	10	2	| 5441 | 10846
0	FTIM[15.9949]TFR	10	1	| 5441
0	NINYMK	2	2	| 5441 | 10846
0	HM[15.9949]PYTDAM[15.9949]IHEVQR	17	3	| 5441 | 10846 | 12670
0	FVPTNLPHAVTCDIK	2	2	| 5441 | 12670
0	EM[15.9949]LTFMEK	2	1	| 5441
0	SALLAAIR	4	2	| 11248 | 11249
0	DRPIEPLDLAVFWVEYVM[15.9949]R	7	7	| 879 | 880 | 881 | 882 | 2934 | 2935 | 20343
0	PQTVLWR	5	7	| 879 | 880 | 881 | 882 | 2934 | 2935 | 20343
0	SYKENIMR	1	7	| 879 | 880 | 881 | 882 | 2934 | 2935 | 20343
0	SLGSMVSEIPEKK	7	7	| 879 | 880 | 881 | 882 | 2934 | 2935 | 20343
0	TVINNK	2	7	| 879 | 880 | 881 | 882 | 2934 | 2935 | 20343
0	APEASIHIK	1	1	| 20343
0	QTVLTAAGSIGQASGDLLR	3	2	| 21616 | 21617
0	VLAQATSDLVNAMR	6	2	| 21616 | 21617
0	TVADHIPQLVQGVR	7	2	| 21616 | 21617
0	NLATSLAELR	6	2	| 21616 | 21617
0	ACEFGGFQAQIQFGPHVEHK	9	2	| 21616 | 21617
0	TLDYYMLR	1	2	| 21616 | 21617
0	AEHGSVALPAVMR	3	2	| 21616 | 21617
0	VIAAATQCALSTSQLVACAK	2	2	| 21616 | 21617
0	MAAAESQLKPLPGETLEK	4	2	| 21616 | 21617
0	M[15.9949]AAAESQLKPLPGETLEK	1	2	| 21616 | 21617
0	DDILNGSHPVSFEK	1	2	| 21616 | 21617
0	NISMASSK	1	3	| 20181 | 21616 | 21617
0	EIAENALGK	4	1	| 6081
0	MIPAVVDGEFLPR	4	4	| 3263 | 15792 | 15876 | 21659
0	WVQQNIAHFGGNPNR	1	6	| 3263 | 3811 | 4700 | 15792 | 15876 | 21659
0	GANDFMCDEMER	8	1	| 6757
0	LGVQVVITDPEKLDQIR	13	1	| 6757
0	TSASIILR	7	1	| 6757
0	AFHNEAQVNPERK	4	1	| 6757
0	ICDDELILIK	5	1	| 6757
0	GANDFM[15.9949]CDEM[15.9949]ER	1	1	| 6757
0	SSLGPVGLDK	1	1	| 6757
0	SRLEQEIATYR	3	2	| contaminant_KERATIN10 | 3974
0	ENLQVFEFQLSPEDMK	3	2	| 19884 | 19892
0	SKDIVLVAYGALGTQR	19	3	| 19884 | 19892 | 19897
0	YKPVTNQVECHPYFTQTK	35	2	| 13137 | 14653
0	DGNSIPIIGLGTYSDPRPVPGK	6	1	| 14653
0	TAIDEGYR	16	2	| 13137 | 14653
0	DELLTSLGK	4	2	| 13137 | 14653
0	DIEALNK	4	2	| 13137 | 14653
0	IKENFQIFDFSLTKEEM[15.9949]K	17	2	| 13137 | 14653
0	HHIPLNDGNSIPIIGLGTYSDPRPVPGK	3	1	| 14653
0	EEMKDIEALNK	2	2	| 13137 | 14653
0	TITLEVEPSDTIENVK	21	4	| contaminant_UBIQUITIN08 | 16468 | 16469 | 16476
0	MQIFVKTLTGKTITLEVEPSDTIENVK	4	4	| contaminant_UBIQUITIN08 | 16468 | 16469 | 16476
0	QLEDGR	4	5	| contaminant_UBIQUITIN08 | 16467 | 16469 | 16476 | 16778
0	VIATCVCPTDINATNPK	11	2	| 4584 | 4585
0	PFFAPQCK	8	2	| 4584 | 4585
0	FDLDLLVTHALPFDKINDAIDLMNQGK	1	2	| 4584 | 4585
0	EVALNTIIFMGR	6	1	| 23099
0	NFYELSPHIFALSDEAYR	16	1	| 2142
0	VSMSSQNDGFFAVHLK	3	1	| 2142
0	MIAGIM[15.9949]KPTAGEVELK	3	1	| 10148
0	NLSEMQDLK	6	1	| 10148
0	LVNAFK	5	1	| 10148
0	VKEISQEPLVHK	5	1	| 10148
0	DYILELR	1	1	| 10148
0	RTTTGDASESALLK	1	1	| 7407
0	ACGDSTLTQITAGLDPVGR	10	1	| 18399
0	VSFTVEVLLPDK	7	1	| 18742
0	GEVAEMFSYEESNPKDPAAVTESK	7	1	| 5770
0	EAFLNTEDKGDSLDSVEALIK	19	3	| 14150 | 14151 | 14152
0	DADETKEWIEEK	8	3	| 14150 | 14151 | 14152
0	HQAFEAELHANADR	11	3	| 14150 | 14151 | 14152
0	LKDLNSQADSLM[15.9949]TSSAFDTSQVK	6	3	| 14150 | 14151 | 14152
0	YTEHSTVGLAQQWDQLDQLGMR	4	3	| 14150 | 14151 | 14152
0	KHQLLEADISAHEDR	6	3	| 14150 | 14151 | 14152
0	QQNFNTGIK	1	3	| 14150 | 14151 | 14152
0	DLAALGDK	3	3	| 14150 | 14151 | 14152
0	EAHDAFR	1	3	| 14150 | 14151 | 14152
0	DCEQAENWM[15.9949]AAR	3	3	| 14150 | 14151 | 14152
0	DPTNIQSK	1	1	| 14152
0	TVFAEHISDECK	16	1	| 18834
0	KAHLMEIQVNGGTVAEK	13	1	| 18834
0	AFMGPLK	7	1	| 18834
0	SSQSSSQQFSGIGR	8	1	| 17097
0	LTPYEVDELR	4	1	| 17097
0	TTSSANNPNLMYQDECDRR	8	1	| 17097
0	LMQLVDHR	4	1	| 17097
0	WDLSELPK	3	1	| 17097
0	FLEQQNQVLQTK	8	6	| contaminant_KERATIN13 | contaminant_KERATIN22 | 18547 | 18548 | 19637 | 21288
0	NVQDAIADAEQR	1	1	| contaminant_KERATIN22
0	SISISVAGGGGGFGAAGGFGGR	1	1	| contaminant_KERATIN22
0	DGIDDESYEAIFKPVMSK	2	1	| 3132
0	SFNLPMLMLGGGGYTIR	1	1	| 3132
0	VFVEEQVYGEFVR	7	1	| 4195
0	RANSTDYGLTAAVFTK	10	1	| 4195
0	ILELIESGK	1	1	| 4195
0	KVGNPFELDTQQGPQVDKEQFEK	15	1	| 13134
0	KTFPTVNPTTGEVIGHVAEGDRADVDLAVR	5	1	| 13134
0	YNQLFINNEWHDAVSK	15	1	| 13134
0	TIPM[15.9949]DGEHFCFTR	15	1	| 13134
0	YGLAAAVFTR	15	1	| 13134
0	NEWHDAVSK	7	2	| 13134 | 13356
0	EEIFGPVQPLFK	7	1	| 13134
0	HEPVGVCGQ	3	2	| 13134 | 13356
0	ILGYIR	7	1	| 13134
0	ESIYHEFLER	1	1	| 13134
0	GQGAAAAQQGGYEIPAR	8	1	| 18696
0	LEAAETLEECALR	4	1	| 18696
0	HLEFLR	2	1	| 18696
0	VLGTDHPDVAK	2	1	| 18696
0	TLHNLVIQYAAQGR	1	1	| 18696
0	NYEFFRPDNTEAQLIR	16	2	| 15755 | 15756
0	YLNWIGTPTK	9	1	| 15755
0	YEIMDGAPVKGESIPIR	9	2	| 18529 | 18530
0	YEIM[15.9949]DGAPVKGESIPIR	9	2	| 18529 | 18530
0	SNTHEFVNLVK	8	2	| 18529 | 18530
0	YFLNLVLVDEEDRR	7	2	| 18529 | 18530
0	NFFVQYSHR	2	4	| 1548 | 1549 | 1550 | 1551
0	YYTPVPCEPATAK	7	2	| 2632 | 2633
0	LDFLDILLLAR	8	2	| 20316 | 20317
0	NMADSIR	6	2	| 20316 | 20317
0	WSLYELPSWGGHRMAR	1	3	| 2961 | 2962 | 2963
0	SIEEQQKPLTDSQR	1	1	| 22965
0	LQANFFEMDIPK	1	1	| 22965
0	HPYITVWYDPAEAEAPPPQIYDAQLEER	5	3	| 18287 | 18288 | 22325
0	NGVDLLMK	2	3	| 18966 | 18968 | 18969
0	NM[15.9949]MAACDPR	19	8	| 17007 | 17008 | 17009 | 17010 | 17011 | 17012 | 17014 | 17015
0	LAVNMVPFPR	5	9	| 17007 | 17008 | 17009 | 17010 | 17011 | 17012 | 17013 | 17014 | 17015
0	IGNSTAIQELFK	7	8	| 17007 | 17008 | 17009 | 17010 | 17011 | 17012 | 17014 | 17015
0	EVDEQM[15.9949]LNVQNKNSSYFVEWIPNNVK	4	5	| 17008 | 17009 | 17010 | 17011 | 17014
0	AVNMVPFPR	3	9	| 17007 | 17008 | 17009 | 17010 | 17011 | 17012 | 17013 | 17014 | 17015
0	VLDLQADAR	7	1	| 4454
0	YSYDALEK	2	1	| 4454
0	EFVITSLK	1	1	| 4454
0	ELGYVTLMCGDGTNDVGALK	1	1	| 4454
0	ALEAFDLDPAQWGVNVQPYSGSPANLAAYTALLQPHDR	5	1	| 22172
0	GYSLVSGGTDTHLVLVDLRPK	18	1	| 22172
0	YSEGYPGKR	6	1	| 22172
0	SGLIFYR	6	1	| 22172
0	AALEALGSCLNNK	9	1	| 22172
0	HEAEKPEM[15.9949]SENTETSGK	3	1	| 7927
0	IAWPPPAEQGSSGSAPEEGFK	8	1	| 7927
0	NNTESLPQHFR	12	1	| 7927
0	IIM[15.9949]TASASGIYGNFGQANYSAAK	15	2	| 3678 | 3679
0	LNPQNAFFSGR	7	2	| 3678 | 3679
0	GNIM[15.9949]LSQK	1	2	| 3678 | 3679
0	VVEEIR	4	2	| 3678 | 3679
0	AVPSRPPDAVLR	1	2	| 3678 | 3679
0	PQNAFFSGR	1	2	| 3678 | 3679
0	NQPM[15.9949]TPEAVR	2	2	| 3678 | 3679
0	QESTGGIIEVLHK	3	2	| 3678 | 3679
0	IAQLEEELEEEQGNTELINDR	20	1	| 3092
0	SM[15.9949]EAEMIQLQEELAAAER	17	1	| 3092
0	KLEEDQIIMEDQNCK	14	1	| 3092
0	NM[15.9949]DPLNDNIATLLHQSSDK	12	1	| 3092
0	SM[15.9949]MQDREDQSILCTGESGAGK	3	1	| 3092
0	TFHIFYYLLSGAGEHLK	8	1	| 3092
0	VSHLLGINVTDFTR	16	1	| 3092
0	KLEEDQIIM[15.9949]EDQNCK	19	1	| 3092
0	IMGIPEDEQMGLLR	3	1	| 3092
0	EM[15.9949]EAELEDER	8	1	| 3092
0	TEM[15.9949]EDLM[15.9949]SSKDDVGK	5	1	| 3092
0	ADFCIIHYAGK	10	2	| 3092 | 3110
0	NKHEAM[15.9949]ITDLEER	22	1	| 3092
0	GDMPFVVTR	7	1	| 3092
0	QIATLHAQVTDM[15.9949]K	15	1	| 3092
0	TEM[15.9949]EDLMSSKDDVGK	9	1	| 3092
0	IM[15.9949]GIPEDEQMGLLR	9	1	| 3092
0	YLYVDKNFINNPLAQADWAAK	8	1	| 3092
0	LKDVLLQVEDER	15	1	| 3092
0	EEILAQAK	7	1	| 3092
0	THEAQIQEMR	16	1	| 3092
0	RQLEEAEEEAQR	7	1	| 3092
0	FVSELWK	5	1	| 3092
0	DLEGLSQR	6	1	| 3092
0	ASREEILAQAK	9	1	| 3092
0	KEEELQAALAR	10	3	| 3052 | 3053 | 3092
0	AAYDKLEK	1	3	| 3052 | 3053 | 3092
0	TEMEDLMSSKDDVGK	3	1	| 3092
0	LTEMETM[15.9949]QSQLM[15.9949]AEK	4	1	| 3092
0	DVLLQVEDER	4	1	| 3092
0	QGFPNR	1	6	| 3052 | 3053 | 3092 | 3110 | 4234 | 13917
0	LEEDQIIMEDQNCK	1	1	| 3092
0	QLQNPAVYQVALSEK	8	1	| 7253
0	NLNQALLDLHALGSAR	53	1	| 16448
0	DPHLCDFLESHFLDK	2	1	| 16448
0	VAQASLGEYLFER	2	1	| 16448
0	VSGVECM[15.9949]IVANDATVK	8	1	| 22621
0	EGLLAIFK	8	2	| 4140 | 8125
0	LLHPPSHWPLIK	15	1	| 4140
0	TEPM[15.9949]AWNETADLGLDIGAQGEALGYR	2	1	| 4140
0	SGGIPALVK	3	1	| 4140
0	AAMFPETLDEGMQIPSTQFDAAHPTNVQR	9	1	| 4140
0	GALQAIDQMSLFRPLCK	2	1	| 8892
0	AAVETLGVPCFLGGMSR	3	1	| 8892
0	VRDIVPTLR	4	1	| 8892
0	LQRPLPEAPR	8	1	| 10014
0	LHVQWGPTAASPAGR	1	1	| 10014
0	AAISQPGILEDLEK	7	1	| 17881
0	VGM[15.9949]QQMFALGER	5	1	| 17881
0	MVQVVFR	6	1	| 17881
0	FEYTVANLAGGPKPH	2	1	| 17881
0	IAQDGVSTSATTNLK	7	2	| 9825 | 9826
0	SPVLEDIAGYLM[15.9949]K	13	2	| 9825 | 9826
0	YGIMTHVTQK	12	2	| 9825 | 9826
0	INNQFTLDSQTK	3	2	| 9825 | 9826
0	IPSIWINFK	8	2	| 9825 | 9826
0	SVGFHLPSQEVQIPTFTIPK	9	2	| 9825 | 9826
0	KMEMGDEVR	7	2	| 9825 | 9826
0	GSTSHNLLYK	7	2	| 9825 | 9826
0	LTSFM[15.9949]ENYR	6	2	| 9825 | 9826
0	FIIPGLK	8	2	| 9825 | 9826
0	IGIELSGR	4	2	| 9825 | 9826
0	LSISEQNAQR	10	2	| 9825 | 9826
0	VAELSIVVK	5	2	| 9825 | 9826
0	SGVQM[15.9949]NTNFFHESGLEAR	5	2	| 9825 | 9826
0	MSLWGEHTGQMYSK	3	2	| 9825 | 9826
0	SDSSGQYENFAASNK	3	2	| 9825 | 9826
0	FTTPLLK	4	2	| 9825 | 9826
0	DTYQSLYK	1	2	| 9825 | 9826
0	AFREEYFDPSVVGWTVK	1	2	| 9825 | 9826
0	IEFDWNTGTNVDTK	2	2	| 9825 | 9826
0	NFSDNQLQEGK	10	1	| 2688
0	LIENVDPEK	4	2	| 597 | 14056
0	RFDEAALSIQK	5	2	| 597 | 14056
0	KSPATPQAKPEGAAGAAAEEEEDEYSGGLC	1	2	| 597 | 14056
0	EEYLQIGATTQQSQGLK	9	2	| 4707 | 4708
0	YASLEGVTQSVAVFLGVPF	2	2	| 4707 | 4708
0	ALPPALAALR	3	1	| 10532
0	STVLQSELESCK	3	1	| 10532
0	GVPEYIR	3	1	| 554
0	LGGVEFNIDLPNK	8	1	| 15466
0	SVDMTCGGCAEAVSR	1	1	| 15466
0	EQWANLEQLSAIR	6	3	| 21462 | 21463 | 21464
0	AQTLPTSVVTITSESSPGK	8	3	| 21462 | 21463 | 21464
0	FFWEM[15.9949]AEEEGWIR	3	3	| 21462 | 21463 | 21464
0	FESLEPEMNNQASR	5	3	| 21462 | 21463 | 21464
0	SLLDACEGR	7	3	| 21462 | 21463 | 21464
0	DGLNEAWADLLELIDTR	2	3	| 21462 | 21463 | 21464
0	SWHNVYCVINNQEMGFYK	2	3	| 21462 | 21463 | 21464
0	QNLLSQSHAYQQFLR	8	3	| 21462 | 21463 | 21464
0	LPEELGRDQNTVETLQR	4	3	| 21462 | 21463 | 21464
0	DLTSVMR	3	3	| 21462 | 21463 | 21464
0	LLQLTEK	3	3	| 21462 | 21463 | 21464
0	SGHFEQAIK	4	3	| 21462 | 21463 | 21464
0	FQIQDISVETEDNK	4	4	| 20039 | 21462 | 21463 | 21464
0	EAASELLM[15.9949]R	1	3	| 21462 | 21463 | 21464
0	AFEDEM[15.9949]SGR	1	3	| 21462 | 21463 | 21464
0	ALQEGEGDLSISADR	7	1	| 1904
0	FDENGLPTHDTEGK	1	1	| 1904
0	APVDITGQFEKWEAEEVELNK	4	1	| 1904
0	DRLPLAVVGSNTIIEVNGK	5	2	| 20318 | 22506
0	FVLSGANIMCPGLTSPGAK	8	2	| 8401 | 9379
0	GIGIENIHYLNDGLWHM[15.9949]K	3	2	| 8401 | 9379
0	SVFEIAM[15.9949]ELNR	7	1	| 161
0	DRPFPTPVSKPPVFLGK	1	1	| 161
0	GLIVPNVK	8	1	| 161
0	LSEVVGSGKDGR	4	1	| 161
0	EGDTVSQFDSICEVQSDK	2	1	| 161
0	LAIVAR	3	1	| 5332
0	AVAQLMAQK	4	1	| 5332
0	SAYDALPSTTVVSM[15.9949]ACCASGSTR	9	1	| 6831
0	NM[15.9949]KDEGFNITVGVDEETGFVYGGNR	9	1	| 6831
0	LQPNLYVVAELFTGSEDLDNIFVTR	16	1	| 6831
0	SGGGYIVVDPILR	8	1	| 6831
0	ACFLMAHNGWVMGDDPLR	6	1	| 6831
0	NHLTQFSSHFK	17	1	| 6831
0	SGDWMIDYVSGR	8	1	| 6831
0	GVPALIENDHHMNCIR	11	1	| 6831
0	YGGEPVGSFVQPCLRPLMPAIAH	1	1	| 6831
0	LLGPLGM[15.9949]K	7	1	| 6831
0	LGPTLQGK	7	1	| 6831
0	AVEQFR	3	1	| 6831
0	DTFIALR	5	1	| 6831
0	YGNKPEDCPYLWAHMK	4	1	| 6831
0	TVFLVK	5	1	| 6831
0	SGSIAEVGKWLQAMFFYLK	1	1	| 6831
0	PFASIASK	1	1	| 6831
0	SQLNESAGSQVGTEFK	8	2	| 17665 | 17666
0	IAIAVLEETTR	8	2	| 17665 | 17666
0	MICQQVEAIKK	3	2	| 17665 | 17666
0	SGFEGMFAK	4	2	| 17665 | 17666
0	FKTPELAEEFK	4	2	| 17665 | 17666
0	IEQLAVR	2	2	| 17665 | 17666
0	AKVDEFPLCGHM[15.9949]VSDEYEQLSSEALEAAR	20	1	| 10023
0	VHIGQVIMSIR	16	1	| 10023
0	LQTGMR	4	1	| 10023
0	VDEFPLCGH	5	1	| 10023
0	AKVDEFPLCGH	1	1	| 10023
0	M[15.9949]GPAMGPALGAGIER	3	2	| 353 | 354
0	MEEESGAPCVPSGNGAPVPK	1	2	| 353 | 354
0	MGANSLER	6	2	| 353 | 354
0	EKVGEVTYVELLMDAEGK	5	2	| 353 | 354
0	INEILSNALK	8	2	| 353 | 354
0	ISGAGMER	7	2	| 353 | 354
0	FGSGMNM[15.9949]GR	3	2	| 353 | 354
0	M[15.9949]GPLGLDHM[15.9949]ASSIER	8	2	| 353 | 354
0	VKEDPDGEHAR	3	2	| 353 | 354
0	M[15.9949]GANNLER	7	2	| 353 | 354
0	M[15.9949]GAGLGHGM[15.9949]DR	3	2	| 353 | 354
0	MGSGIER	5	2	| 353 | 354
0	MGLSMDR	1	2	| 353 | 354
0	FEPYANPTKR	1	2	| 353 | 354
0	EANLLNAVIVQR	9	1	| 1248
0	HSVNNPYSQFQDEYSLDEIMK	19	3	| 16060 | 16061 | 16062
0	AVEIVAQEM[15.9949]VTDM[15.9949]PSTFEEK	16	3	| 16060 | 16061 | 16062
0	VALQHNLGLGGAAVVTLYR	19	3	| 16060 | 16061 | 16062
0	AVEIVAQEM[15.9949]VTDMPSTFEEK	11	3	| 16060 | 16061 | 16062
0	M[15.9949]NPQSAFFQGK	34	1	| 16060
0	KADCTITMADSDLLALM[15.9949]TGK	7	3	| 16060 | 16061 | 16062
0	KLEEEGEEFVKK	14	2	| 16060 | 16061
0	EHMETYGTK	11	3	| 16060 | 16061 | 16062
0	GSVLPDSDKK	37	3	| 16060 | 16061 | 16062
0	VFVVGVGMTK	8	3	| 16060 | 16061 | 16062
0	VKDGPGGK	12	3	| 16060 | 16061 | 16062
0	SSAGDGFK	3	3	| 16060 | 16061 | 16062
0	EHM[15.9949]ETYGTK	1	3	| 16060 | 16061 | 16062
0	FSISTDYNLEEVLPELGIR	1	1	| 1560
0	VPFNPNDTFESEFYLDEK	3	2	| 1560 | 1562
0	GFGHLLQR	2	7	| 1560 | 1561 | 1562 | 1563 | 2034 | 6456 | 6457
0	MDDLTFDQK	8	2	| 10490 | 10491
0	IIELDDKGQVVR	10	2	| 10490 | 10491
0	RSYEAGTEISR	10	1	| 10490
0	INFNNATR	4	2	| 10490 | 10491
0	WNTDNTLGTEITVEDQLAR	40	2	| 4388 | 4389
0	TKSENGLEFTSSGSANTETTK	51	2	| 4388 | 4389
0	FGIAAK	8	4	| 1211 | 4388 | 4389 | 4807
0	GTEFGGSIYQK	4	3	| 1211 | 4388 | 4389
0	SENGLEFTSSGSANTETTKVNGSLETK	9	2	| 4388 | 4389
0	LGCDVDFDIAGPSIR	1	2	| 4388 | 4389
0	DREVGIPPEQSLETAK	32	2	| 1876 | 1877
0	PIDVQVITHHM[15.9949]QR	7	2	| 1876 | 1877
0	FM[15.9949]EQVIFK	6	2	| 1876 | 1877
0	LGAVDESLSEETQK	8	1	| 9956
0	LKEDFR	2	1	| 9956
0	HKENTFYSWLEGLCVEK	7	1	| 9956
0	RDQALTEEHSR	9	3	| 5251 | 5252 | 5253
0	QKDYETATLSEIK	12	3	| 5251 | 5252 | 5253
0	KAGTQIENIEEDFRDGLK	10	3	| 5251 | 5252 | 5253
0	NVNIQNFHISWK	8	3	| 5251 | 5252 | 5253
0	ASFNHFDR	6	5	| 5251 | 5252 | 5253 | 14112 | 14767
0	DFAHM[15.9949]PLLK	6	1	| 10061
0	IAELEM[15.9949]QLLLSR	4	1	| 10061
0	REDDNSGIQHPFGSVPFGYGVR	8	1	| 10061
0	QQLGSDSGDVESHLSFLEK	10	1	| 8431
0	VSQM[15.9949]FGDNVQK	1	1	| 8431
0	TFSHELSDFGLESTTGEIPVVAIR	16	1	| 17075
0	MDATANDVPSPYEVK	9	1	| 17075
0	M[15.9949]DATANDVPSPYEVK	17	1	| 17075
0	SDKDASVVGFFR	7	1	| 17075
0	PPIIQEEKPK	10	1	| 17075
0	FVM[15.9949]QEEFSR	25	1	| 17075
0	KFIQESIFGLCPHMTEDNKDLIQGK	8	1	| 17075
0	QAGPASVPLR	7	1	| 17075
0	VMM[15.9949]VAK	15	1	| 17075
0	VM[15.9949]M[15.9949]VAK	5	1	| 17075
0	DLLTAYYDVDYEKNTK	1	1	| 17075
0	SAGWIIPIGLLFCNLPEPR	8	2	| 12300 | 17047
0	QEDFQLLCPDGTK	6	2	| 12300 | 17047
0	DVAEFLYQVLIDSMALK	3	1	| 12300
0	YLGHSYVTAIR	7	2	| 12300 | 17047
0	GKEFEFSQLPLK	11	1	| 12300
0	VAQEHFGK	9	3	| 12300 | 17047 | 17291
0	DSAFGLLR	12	2	| 12300 | 17047
0	VSTVLTAQK	3	2	| 12300 | 17047
0	VACITEQVLTLVNK	14	1	| 6201
0	TEGSDLCDR	8	1	| 6201
0	ASSFVLALEPELESR	15	1	| 6201
0	TILPAAAQDVYYR	9	1	| 6201
0	ISIVVETVYTHVLHPYPTQITQSEK	16	1	| 6201
0	DIPAYSQDTFK	8	1	| 6201
0	QPDSGISSIR	7	1	| 6201
0	NSYVAGQYDDPASYK	8	1	| 1440
0	VTPEERPK	8	1	| 1440
0	RNELVIR	3	3	| 1440 | Reverse_15132 | Reverse_21693
0	AGDIFHQQCK	1	1	| 1440
0	GPTEADELM[15.9949]K	2	1	| 1440
0	M[15.9949]TVQLETQNK	9	1	| 4876
0	LLGQVSAEDLAAEK	4	1	| 4876
0	RVLHEEHVELLMEEFEFLR	2	1	| 4876
0	LFFLDLK	5	1	| 17813
0	ILTHVYPIR	2	1	| 17813
0	FCQQEMGFQDCR	5	1	| 4378
0	DIDPEDEELELGPR	1	1	| 4378
0	FYLEPYLK	5	1	| 1880
0	GLESTTLADK	1	1	| 15674
0	HGIWGSGLDMHTKPWIR	10	1	| 2736
0	AIAEELAPER	25	2	| 2736 | 2815
0	WEAVNAAACDLAQEVADGGAALVAGGICQTSLYK	1	1	| 2736
0	TAAVALQEEREDAVALCSMAK	2	1	| 13472
0	EM[15.9949]APNM[15.9949]AEWDQKELFPVDVMR	1	1	| 13472
0	APSAEVEMTAYVLLAYLTSASSRPT	14	1	| 17641
0	IFQWQNVDLPGGLHQLSFPLSVEPALGIYK	8	1	| 17641
0	HSQGNTWLTAFVLK	7	1	| 17641
0	AEQGAYLGPLPYK	8	1	| 17641
0	IKEDGTGIELTGTGSCEIA	6	1	| 17641
0	APSAEVEMTAYVLLAYLTSASSRPTR	6	1	| 17641
0	SEVLESLNKDAVNEEESVHWQR	10	1	| 17641
0	LADLPGNYITK	5	1	| 17641
0	AFAQAQSYIYIEK	4	1	| 17641
0	KSMWITK	1	1	| 17641
0	DTVVKPVIVEPEGIEKEQTYNTLLCPQDAELQENWTLDLPANVVEGSAR	1	1	| 17641
0	IFSPSR	1	1	| 17641
0	HEQEYMEVR	7	1	| 22459
0	GQDM[15.9949]ETEAHQNKLEEMINELAVAM[15.9949]TAVK	5	1	| 22459
0	NFPNAIEHTLQWAR	12	2	| contaminant_UBIQUITIN02 | 20019
0	KPLLESGTLGTK	11	2	| contaminant_UBIQUITIN02 | 20019
0	LKSDTAAAAVR	15	2	| contaminant_UBIQUITIN02 | 20019
0	NGFLNLALPFFGFSEPLAAPR	6	2	| contaminant_UBIQUITIN02 | 20019
0	QLLHNFPPDQLTSSGAPFWSGPK	4	2	| contaminant_UBIQUITIN02 | 20019
0	QFLDYFK	1	2	| contaminant_UBIQUITIN02 | 20019
0	GLSFSEATASALVK	8	1	| 19795
0	GKYDLDFK	8	4	| 2613 | 18877 | 18878 | 18879
0	SEPTQALELTEDDIKEDGIVPLR	10	2	| 21854 | 21855
0	PDFQPELSGAGSR	1	2	| 21854 | 21855
0	LIGPNCPGIINPGECK	16	1	| 15908
0	EKISALQSAGVIVSMSPAQLGTCM[15.9949]YK	7	1	| 15908
0	ISALQSAGVIVSMSPAQLGTCM[15.9949]YK	17	1	| 15908
0	ATCIGNNSAAAVSM[15.9949]LK	5	1	| 19698
0	QAYTQFGGK	3	1	| 19698
0	TVAMHEVFLCR	7	1	| 13940
0	KDLNFHVFLEYNQDLSVR	1	1	| 13940
0	IDSAATSTYEVGNPPDYR	11	1	| 1512
0	ILDWHVANTDKK	22	1	| 18752
0	IYNYYK	3	1	| 18752
0	LAPTLSVK	2	1	| 18752
0	VQAILVNIFGGIMR	8	1	| 693
0	EPVDIIEGVK	5	1	| 693
0	IVFSPEEAK	3	1	| 693
0	AVSSQMIGQK	9	1	| 693
0	AVSSQM[15.9949]IGQK	9	1	| 693
0	AYSDM[15.9949]TELTEEESEKK	7	1	| 19597
0	HFHPLFEYFDYESR	12	1	| 16135
0	PTTQQSPQDEQEKLLDEAIQAVK	7	1	| 16135
0	AQLAAITLIIGTFER	4	1	| 16135
0	ILVGTNLVR	1	1	| 16135
0	STFVLDEFK	8	2	| 347 | 10544
0	PGSEETQTLVR	1	2	| 347 | 10544
0	KDPFAHLPK	1	2	| 347 | 10544
0	SEDFQSSVWSGPAGR	6	1	| 22081
0	LATLSVR	2	1	| 22081
0	KEGTVTAGNASGM[15.9949]SDGAGVVIIASEDAVK	7	2	| 2375 | 16789
0	VGVPTETGALTLNR	30	2	| 2375 | 16789
0	TPFGAYGGLLK	17	1	| 2375
0	KEGTVTAGNASGMSDGAGVVIIASEDAVK	8	2	| 2375 | 16789
0	TATDLTEFAAR	7	1	| 2375
0	VMQSSSDAAYLAR	8	1	| 2375
0	PQTTLEQLQK	6	2	| 2375 | 16789
0	TLWAGLTDQHVK	2	2	| 2375 | 16789
0	VVGYFVSGCDPAIM[15.9949]GIGPVPAITGALK	4	2	| 2375 | 16789
0	AEVVLCGGTESMSQSPYSVR	1	2	| 2375 | 16789
0	SGMSDGAGVVIIASEDAVKK	2	2	| 2375 | 16789
0	DAEVVLCGGTESM[15.9949]SQSPYSVRNVR	2	2	| 2375 | 16789
0	SSSDAAYLAR	1	2	| 2375 | 16789
0	EAGYFNEEM[15.9949]APIEVK	2	2	| 2375 | 16789
0	DAEVVLCGGTESMSQSPY	1	2	| 2375 | 16789
0	VQYIDLR	5	2	| 15771 | 15772
0	EEAAYMQDMAR	5	2	| 15771 | 15772
0	LQDGTAVAVK	1	2	| 15771 | 15772
0	CAMTALSSK	7	2	| 14161 | 14162
0	GGAEQFMEETER	8	2	| 14161 | 14162
0	LIVDGR	5	2	| 14161 | 14162
0	IKEIAVTVK	8	2	| 14161 | 14162
0	VQGGALEESR	5	2	| 14161 | 14162
0	AEKDNAEIR	6	2	| 14161 | 14162
0	AVEGLSTLVVDVK	6	1	| 524
0	SLGHTGGTLDKLESIPGFSVTQSPEQMLQILEEVGCCIVGQSEK	3	1	| 524
0	LGGAILWLSGQAETQDQGAAR	3	1	| 524
0	ALPLACVLHELGAGR	2	1	| 524
0	HGEVCPAGWKPGSETIIPDPAGK	16	1	| 8075
0	PSDNCVFSVELQLPAK	3	1	| 3609
0	GHIPEWLNGYLLR	7	1	| 12785
0	YSFFYGCGFR	7	2	| 2367 | 12785
0	HLVGDSLIK	10	2	| 2367 | 12785
0	AEVPVR	6	2	| 2367 | 12785
0	LLGGLDMLILNHITQTTMSLFHDDIHSVR	9	2	| 11668 | 11669
0	EECALEIIK	6	2	| 11668 | 11669
0	SMEVNFLSYVVLSTAALPM[15.9949]LK	7	2	| 11668 | 11669
0	GIFPPQLEKPTMAVIGLVQSLGAAIPTTDLQAR	9	1	| 12069
0	KETAVFDAVM[15.9949]ICSGHHVYPHLPK	11	1	| 12069
0	HENYGLM[15.9949]PLNGTLR	2	1	| 12069
0	FQTFLK	7	1	| 12069
0	ILCGTVSIKPN	4	1	| 12069
0	HENYGLMPLNGTLR	2	1	| 12069
0	EGLQENVDGTENAK	12	2	| 8983 | 9450
0	RFGFPEGSVELYAEK	6	1	| 4396
0	IM[15.9949]LPWDPSGK	10	1	| 4396
0	TSVQTEDDQLIAGQSAR	6	3	| 764 | 20536 | 20537
0	QMEKDETVSDCSPHIANIGR	10	2	| 18262 | 21004
0	SKQEALKNDLVEALK	12	2	| 18262 | 21004
0	SVQTFADK	2	2	| 18262 | 21004
0	RLPPQQIEK	7	2	| 18262 | 21004
0	QEALKNDLVEALK	2	2	| 18262 | 21004
0	DIVNGLR	4	2	| 18262 | 21004
0	QEALKNDLVEALKR	1	2	| 18262 | 21004
0	YDPPLEDGAM[15.9949]PSAR	1	2	| 18262 | 21004
0	LDTIYQVLLK	7	1	| 1338
0	TELLEYFVK	7	1	| 1338
0	GGASATFECNICLETAR	7	2	| 67 | 68
0	AFVAIGDYNGHVGLGVK	20	4	| 925 | 926 | 929 | 11540
0	LLM[15.9949]M[15.9949]AGIDDCYTSAR	8	6	| 925 | 926 | 928 | 929 | 930 | 11540
0	GCTATLGNFAK	8	5	| 925 | 926 | 928 | 929 | 930
0	GTGIVSAPVPK	8	6	| 925 | 926 | 928 | 929 | 930 | 11540
0	CGSVLVR	6	5	| 925 | 926 | 928 | 929 | 930
0	EVATAIR	2	5	| 925 | 926 | 929 | 930 | 11540
0	AIGDYNGHVGLGVK	1	4	| 925 | 926 | 929 | 11540
0	GKEVEDGDKFIFNADFK	4	1	| 954
0	TFYLGK	1	2	| 954 | 19720
0	AIEDYVNEFSAR	9	1	| 19333
0	DGNTLTYYR	6	1	| 19333
0	VVEESELGR	6	1	| 19333
0	TCTTVAFTQVNSEDKGALAK	17	3	| 10393 | 10417 | 15460
0	KTCTTVAFTQVNSEDKGALAK	3	3	| 10393 | 10417 | 15460
0	MGVPYCIIK	1	2	| 10393 | 15459
0	TGLWVGDCFIYTSSVNR	2	1	| 12463
0	VAHFLEK	1	1	| 12463
0	GEIFELK	2	4	| 20618 | 20619 | 20620 | 20621
0	TAAVCVAK	2	4	| 20618 | 20619 | 20620 | 20621
0	FLELLPK	7	2	| 20618 | 20619
0	EAQSICER	3	4	| 20618 | 20619 | 20620 | 20621
0	EGNGTVMGAEIR	6	2	| 4569 | 4570
0	YQLSPFNHGHK	26	5	| 14634 | 14635 | 14636 | 14637 | 14638
0	QVAQNLDR	15	5	| 14634 | 14635 | 14636 | 14637 | 14638
0	SAFEYGGQK	8	5	| 14634 | 14635 | 14636 | 14637 | 14638
0	IKVGNPAEDFGTFFSAVIDAK	3	5	| 14634 | 14635 | 14636 | 14637 | 14638
0	VVGDEEVWTSDVR	2	5	| 14634 | 14635 | 14636 | 14637 | 14638
0	QQGPSPQGSQLDVAPQSLNPEVLLK	6	1	| 3835
0	SEIEEELK	2	1	| 3835
0	FGAVFLWDTGSSVGEITGHNK	17	1	| 16254
0	IAVVGEGR	8	1	| 16254
0	YPSLSLHGIEGAFSGSGAK	10	1	| 18017
0	KLAEWVAIQSVSAWPEK	8	1	| 18017
0	LAEWVAIQSVSAWPEK	14	1	| 18017
0	M[15.9949]TEAAAADVQR	3	1	| 18017
0	MLAAYLYEVSQLK	3	1	| 18017
0	M[15.9949]LAAYLYEVSQLK	2	1	| 18017
0	TVFGVEPDLTR	4	1	| 18017
0	IAVHCTVR	15	1	| 17023
0	SGAYLIPLLER	7	1	| 20088
0	LAETYLHR	7	1	| 20088
0	DNIQAM[15.9949]VIVPTR	1	1	| 20088
0	DADSIHQYLLQR	12	1	| 22677
0	AFFESHPAPSAER	11	1	| 22677
0	YAAVTQFEATDAR	3	1	| 22677
0	ILMDKPEMSVVLK	7	1	| 22677
0	MLHDYIGDKDFK	2	1	| 22677
0	HGDGTTLDIMLK	4	1	| 22677
0	HGDGTTLDIM[15.9949]LK	2	1	| 22677
0	VALSNMNVIDR	2	1	| 22677
0	NVKPDQWVK	1	1	| 22677
0	KWEFVSAFR	12	3	| 5584 | 17392 | 19704
0	AVQNACQILM[15.9949]K	2	2	| 17392 | 19704
0	MACEDQFTNLVPK	4	2	| 17392 | 19704
0	TTWIAPGTLNDLLELK	1	2	| 17392 | 19704
0	ISSNVVMVPSAYSK	2	1	| 10280
0	IYITDGHMQLTVLTDR	7	1	| 10280
0	TFTINYLQETTLAANQPLSR	3	1	| 10280
0	VLVIENK	2	1	| 10280
0	ISSNVVM[15.9949]VPSAYSK	1	1	| 10280
0	LFFQPYQAGMSK	7	1	| 1484
0	KREDSVSEVTVEDSGESLEDLMAR	8	1	| 1484
0	MGVVSDYEK	2	1	| 1484
0	SAM[15.9949]PFTASPAPGTR	4	1	| 21441
0	MNLASEPQEVLHIGSAHNR	19	1	| 21441
0	LVGGKDFEQPLAISR	2	1	| 21441
0	TFTLTFLGSTATPDDPYEVK	1	1	| 4795
0	NATNVEQSFMTM[15.9949]AAEIK	9	3	| 2112 | 19930 | 20352
0	FKEVIPISDPELK	1	1	| 3672
0	LAYAVR	4	6	| 3990 | 3991 | 3992 | 3993 | 13545 | 19567
0	NASDM[15.9949]IDKLTLTFNR	16	2	| 8655 | 8656
0	VYGTGSLALYEK	9	2	| 8655 | 8656
0	THSDQFLVSFK	16	2	| 8655 | 8656
0	M[15.9949]TAMDNASK	2	2	| 8655 | 8656
0	VITEYLNAQESAK	11	2	| 3386 | 3387
0	LSECEEQAK	11	2	| 3386 | 3387
0	SASYKPVFVTEITDDLHFYVQDVETGTQLEK	15	2	| 3386 | 3387
0	VSVTVDYIRPASPATETVPAFSER	10	2	| 3386 | 3387
0	EKVWAHYEEQPVEEVMPVLEEK	15	2	| 3386 | 3387
0	VLPAQATEYAFAFIQVPQDEDAR	5	2	| 3386 | 3387
0	VADISGDTQK	4	2	| 3386 | 3387
0	QINLSNIR	5	2	| 3386 | 3387
0	LMENMR	7	2	| 3386 | 3387
0	PYMFEAR	1	2	| 3386 | 3387
0	VTTATEQAEREEIMK	6	3	| 14559 | 14560 | 14561
0	AFSYICR	3	3	| 14559 | 14560 | 14561
0	RHAPIEQLAR	1	3	| 14559 | 14560 | 14561
0	GFPALSQK	2	3	| 14559 | 14560 | 14561
0	GMHICEDAVK	7	3	| 14559 | 14560 | 14561
0	NLQYYDISAK	8	2	| 260 | 590
0	SIVFHR	2	2	| 260 | 590
0	DQFALAFHLINQK	11	1	| 43
0	ASIDVSLVVVVHGGGASNISPGR	7	1	| 3960
0	WTSASMPWAAVK	3	1	| 3960
0	GNLAYATSTGGIVNK	2	1	| 3960
0	EGAGIVESIGEGVTCVKPGDK	12	1	| 20083
0	HPESNLCCQTK	31	1	| 20083
0	AVLWEPHKPFTIEDIEVAPPK	3	1	| 20083
0	MVATGVCR	10	1	| 20083
0	IIAVDINKDR	7	1	| 20083
0	IDAAAPLDK	9	1	| 20083
0	ICKHPESNLCCQTK	8	1	| 20083
0	AAVLWEPHKPF	4	1	| 20083
0	HPESNLCCQTKNLTQPK	1	1	| 20083
0	GKPIHHFISTSTF	1	1	| 20083
0	TVGNIEELAAECK	5	1	| 21178
0	TLGLTPLDQGSLVAAK	8	2	| 7014 | 7015
0	KAPQHTAVGFK	2	1	| 12001
0	DGFVM[15.9949]GEGAAVLVLEEHEHAVQR	6	1	| 13559
0	LIAHGDADVMVAGGTDSCISPLSLAGFSR	2	1	| 13559
0	LEADQVATGVAIGM[15.9949]GMVPLEVVSETALMFQTKGYSK	1	1	| 13559
0	DSYSGGVVNMYHMK	10	1	| 2360
0	LLSNMMLQYR	1	1	| 2360
0	ASAGSYIATIR	7	2	| 2360 | 2361
0	AIVYATHR	11	1	| 2360
0	GGDFLYSDR	4	1	| 11597
0	YQAIASNSK	2	1	| 14673
0	SFDNIK	2	2	| 2226 | 20611
0	YTHPQHIR	1	1	| 14326
0	IYSQSGENIEFMCKPGYR	6	4	| 9147 | 17357 | 17358 | 17359
0	IYSQSGENIEFM[15.9949]CKPGYR	3	4	| 9147 | 17357 | 17358 | 17359
0	IYSQSGENIEFM[15.9949]CK	7	4	| 9147 | 17357 | 17358 | 17359
0	LGLIPLTSDDIVDK	4	1	| 16253
0	TIEECEVILM[15.9949]VGLPGSGK	5	1	| 8108
0	NCVIELNFGQK	7	1	| 8108
0	FPTLWSGAR	5	1	| 8108
0	YGGQPLFSEK	8	1	| 8108
0	YNVLGAETVLTQMR	9	1	| 8108
0	SRDLLVQQASQCLSK	1	1	| 8108
0	LTELYNAYVETQDQLLLEK	4	1	| 814
0	KLELDILPLQEANAELSEK	8	1	| 814
0	NIEELQQQNQR	8	1	| 814
0	LKESAEFQTQLEK	4	1	| 814
0	LQNEQLEK	4	1	| 814
0	TLSSVQSEVQEALQR	2	1	| 814
0	IAELQNK	1	1	| 814
0	NQHLINQQK	1	1	| 814
0	LSQEVEYLTEDVK	1	1	| 814
0	VHHQTYEDIDR	2	1	| 822
0	HNVVDETLK	1	2	| 1386 | 14677
0	TSEDLYLQLNR	2	1	| 1386
0	TLIVLTNVTK	2	2	| 1386 | 14677
0	HLLDGIQR	7	1	| 1107
0	NVQLSLLTER	6	1	| 19335
0	NMSIIDAFR	3	1	| 19335
0	LSYLPATTEPALPIPGHGLPR	4	1	| 2881
0	DGLVPLDEVSGCGTLQSR	5	1	| 2881
0	LFVGNLPTDITEEDFKR	8	3	| 14072 | 14073 | 14074
0	GFVEFAAKPPAR	5	3	| 14072 | 14073 | 14074
0	NLDALENAQAIK	6	1	| 17889
0	EHLVQTLQAEVDELQIQEGK	2	1	| 5154
0	AELQAQLAALSTR	3	1	| 5154
0	IVLEVALHSAR	3	1	| 5154
0	GQSLDDLQTR	5	1	| 5154
0	LTLFQR	2	1	| 5154
0	DPFYSSEFR	3	1	| 589
0	AIDPSLVDMK	3	1	| 589
0	QTNTELTADCETK	3	5	| 11702 | 11703 | 11704 | 11705 | 11706
0	KTEEDLCVGCFQPIPM[15.9949]DSSDLKPVLK	18	5	| 11702 | 11703 | 11704 | 11705 | 11706
0	TEEDLCVGCFQPIPMDSSDLKPVLK	5	5	| 11702 | 11703 | 11704 | 11705 | 11706
0	PVDFVTADKFDENAK	9	3	| 19186 | 19187 | 19188
0	LPVDFVTADKFDENAK	9	3	| 19186 | 19187 | 19188
0	TGQATVASGIPAGWM[15.9949]GLDCGTESSK	14	2	| 19187 | 19188
0	QIVWNGPVGVFEWEAFAR	7	2	| 19187 | 19188
0	SVVLM[15.9949]SHLGRPDGVPM[15.9949]PDKYSLEPVAAELK	13	2	| 19187 | 19188
0	YSLEPVAAELK	7	3	| 19186 | 19187 | 19188
0	FCLDNGAK	8	2	| 19187 | 19188
0	SPERPFLAILGGAK	8	3	| 19186 | 19187 | 19188
0	AAVPSIK	7	3	| 19186 | 19187 | 19188
0	TLDKLDVK	5	3	| 19186 | 19187 | 19188
0	VSTGGGASLELLEGK	4	3	| 19186 | 19187 | 19188
0	IQLINNM[15.9949]LDK	3	3	| 19186 | 19187 | 19188
0	PGVDALSNV	1	3	| 19186 | 19187 | 19188
0	SVVLMSHLGRPDGVPMPDK	4	2	| 19187 | 19188
0	VTPLLESWALSQVAGMPVFLK	2	1	| 6674
0	SAVLQEAR	6	2	| 10919 | 12901
0	SLPYNQPGTCYTLVALPK	11	1	| 12901
0	FDKKDEESGGGSNPLQHLEK	1	1	| 12901
0	NKHEMVVYEAASAIVNLPGCSAK	4	1	| 12901
0	ALCQITDSTMLQAVER	1	1	| 12901
0	YNFPNPNPFVEDDM[15.9949]DKNEIASVAYR	11	1	| 2121
0	NLAMEATYINHNFSQQCLR	6	1	| 2121
0	KAYYQLAK	7	3	| 612 | 613 | 614
0	GGPSVDPEELFR	5	3	| 612 | 613 | 614
0	DGADIHSDLFISIAQAILGGTAK	9	3	| 612 | 613 | 614
0	GSIITNPCVVCR	7	3	| 612 | 613 | 614
0	VTVPVPAGVEDGQTVR	10	3	| 612 | 613 | 614
0	EKFSQLAEAYEVLSDEVK	1	3	| 612 | 613 | 614
0	TGQGCEWTER	7	1	| 21331
0	SSDLSLGHVTR	1	1	| 21331
0	TLCYITGWGETK	9	2	| 5230 | 7734
0	EAQLPVIENK	6	2	| 5230 | 7734
0	M[15.9949]RDVILFEK	3	2	| 5230 | 7734
0	YSPSTHPSEGLEENYCRNPDNDEQGPWCYTTDPDQR	3	2	| 5230 | 7734
0	DYGVLLESAGIALR	6	1	| 38
0	ELSLDDFK	5	1	| 38
0	PAVTQHAPHFK	7	1	| 38
0	LATVHMSR	5	1	| 146
0	TVTWDR	3	1	| 3341
0	HVTLKEPK	8	1	| 3341
0	TVTWDRDM[15.9949]	3	1	| 3341
0	ILLDPNSEEVSEKDAK	3	2	| 4131 | 4132
0	ILLTGTPLQNK	1	2	| 4131 | 4132
0	NVDKDPVKEDVEK	4	2	| 4131 | 4132
0	DVFRDPALKR	10	1	| 9370
0	KVTAAMGK	6	1	| 9370
0	NKWFFQK	1	1	| 9370
0	SHSIFLINVK	9	1	| 1055
0	KLFVQDLATR	4	1	| 1055
0	LHDPEGM[15.9949]GIIPR	2	1	| 1055
0	QISSLRDEVEAK	1	1	| 1055
0	DQLLSHK	1	1	| 19386
0	AHPVFYQGTYSQALSDAK	11	1	| 13203
0	FLLVYLHGDDHQDSDEFCR	16	1	| 13203
0	NALCAPEVISLINSR	9	1	| 13203
0	SEFYAR	4	3	| 10479 | 21639 | 22220
[truncated: 58,657 more rows]

## Sheet: Scans
ChargeState	ClassificationScore	DeltaCN	FileName	FlankingLeftAA	FlankingRightAA	IdentificationNames	IsUnique	LengthOfPeptideSequenceCleanedNoParenthesis	MatchNumber	MeasuredMH	MZ	NoEnzymeCleavages	PeaksConsidered	PeaksMatched	PeptideSequence	PPM_Orbitrap	PrimaryScore	RetentionTime	ScanNumber	SecondaryScore	TheoreticalMH
2	0.77013654529219	0.7045	20190325_QEHFX1_DW_EXP1_Control_644471	R	S	System.Collections.Generic.List`1[System.String]	True	18	0	1835.065923	918.0366	2	34	20	KEGGLGPLNIPLLADVTK	1.2245	4.6851	134.89	165826	31.33603	1835.063676
3	0.7227367812928843	0.6906	20190325_QEHFX1_DW_EXP1_Control_644471	K	K	System.Collections.Generic.List`1[System.String]	True	24	0	2699.367847	900.4608	2	92	32	LGCEVLGVSVDSQFTHLAWINTPR	2.5391	5.8416	134.74	165616	31.766188	2699.360993
2	0.6995700813087864	0.57	20190325_QEHFX1_DW_EXP1_Control_644471	E	P	System.Collections.Generic.List`1[System.String]	False	10	0	1140.527723	570.7675	0	18	14	HGEVCPAGWK	1.9622	2.8337	43.71	43053	12.965359628594664	1140.525485
4	0.6612041889880499	0.7181	20190325_QEHFX1_DW_EXP1_Control_644471	R	E	System.Collections.Generic.List`1[System.String]	True	34	0	3788.78937	947.9528	2	198	21	LVQAFQYTDEHGEVCPAGWKPGSDTIKPNVDDSK	0.8691	3.1616	96.34	114603	31.610253	3788.786077
4	0.5915762117236162	0.6373	20190325_QEHFX1_DW_EXP1_Control_644471	R	K	System.Collections.Generic.List`1[System.String]	True	25	0	2828.46617	707.872	2	144	28	KLGCEVLGVSVDSQFTHLAWINTPR	2.4268	4.8519	132.66	162864	25.554083	2827.455956
3	0.5287827143464092	0.6254	20190325_QEHFX1_DW_EXP1_Control_644471	R	E	System.Collections.Generic.List`1[System.String]	True	34	0	3788.787847	1263.6008	2	132	9	LVQAFQYTDEHGEVCPAGWKPGSDTIKPNVDDSK	0.4672	2.3241	96.36	114635	15.352628	3788.786077
2	0.4491455691405764	0.4419	20190325_QEHFX1_DW_EXP1_Control_644471	K	G	System.Collections.Generic.List`1[System.String]	True	8	0	937.437123	469.2222	2	14	9	NDEGIAYR	-0.2806	1.7742	39.34	37064	10.172675	937.437386
2	0.4443283952442988	0.4375	20190325_QEHFX1_DW_EXP1_Control_644471	R	S	System.Collections.Generic.List`1[System.String]	True	11	0	1211.676523	606.3419	2	20	10	QITVNDLPVGR	1.866	2.2095	88.23	103663	8.96348	1211.674262
3	0.4305658909633929	0.5114	20190325_QEHFX1_DW_EXP1_Control_644471	R	K	System.Collections.Generic.List`1[System.String]	True	25	0	2828.465947	943.4935	2	96	15	KLGCEVLGVSVDSQFTHLAWINTPR	2.3479	3.2701	132.67	162874	11.593052	2827.455956
2	0.3700986262320896	0.4953	20190325_QEHFX1_DW_EXP1_Control_644471	K	E	System.Collections.Generic.List`1[System.String]	True	16	0	1606.812791	803.91	1	30	10	PAPDFTATAVVDGAFK	1.0219	2.5307	107	128903	15.170306	1606.811149
3	0.2922518803520508	0.4335	20190325_QEHFX1_DW_EXP1_Control_644471	V	K	System.Collections.Generic.List`1[System.String]	False	16	0	1872.941684	624.9854	1	60	13	SVDSQFTHLAWINTPR	-0.8212	2.5663	110.67	133814	7.430316	1871.939872
2	0.284337273204957	0.1518	20190325_QEHFX1_DW_EXP1_Control_644471	R	G	System.Collections.Generic.List`1[System.String]	True	8	0	876.519123	438.7632	2	14	8	GLFIIDAK	0.2202	1.6201	102.46	122839	0.612489	876.51893
3	0.1252307811171215	0.3043	20190325_QEHFX1_DW_EXP1_Control_644471	K	E	System.Collections.Generic.List`1[System.String]	True	16	0	1607.813647	536.6094	1	60	8	PAPDFTATAVVDGAFK	-0.5299	1.7343	117.84	143361	4.11659	1606.811149
2	0.8354795096386081	0.7672	20190325_QEHFX1_DW_EXP1_Control_644471	K	S	System.Collections.Generic.List`1[System.String]	False	22	0	2392.173323	1196.5903	2	42	13	HGEVCPAGWKPGSDTIKPDVNK	0.8035	3.4061	66.24	73843	33.835679	2392.171401
2	0.8293029501185181	0.7565	20190325_QEHFX1_DW_EXP1_Control_644471	K	K	System.Collections.Generic.List`1[System.String]	False	24	0	2767.346923	1384.1771	2	46	17	LNCQVIGASVDSHFCHLAWINTPK	0.95	4.3559	116.11	141052	34.356455	2767.344294
3	0.6460640574422243	0.6693	20190325_QEHFX1_DW_EXP1_Control_644471	K	K	System.Collections.Generic.List`1[System.String]	False	24	0	2767.344547	923.1197	2	92	22	LNCQVIGASVDSHFCHLAWINTPK	0.0914	4.4016	116.15	141103	13.942208	2767.344294
4	0.6293896418556751	0.6704	20190325_QEHFX1_DW_EXP1_Control_644471	K	K	System.Collections.Generic.List`1[System.String]	False	24	0	2767.34897	692.5927	2	138	23	LNCQVIGASVDSHFCHLAWINTPK	1.6897	4.6279	116.02	140941	25.913626	2767.344294
2	0.6064576217497759	0.5976	20190325_QEHFX1_DW_EXP1_Control_644471	K	R	System.Collections.Generic.List`1[System.String]	False	16	0	1622.858446	811.9329	2	30	14	QGGLGPMNIPLVSDPK	0.8577	2.5693	121.49	148195	14.643333	1622.857054
2	0.5524250602392669	0.5517	20190325_QEHFX1_DW_EXP1_Control_644471	K	R	System.Collections.Generic.List`1[System.String]	False	16	0	1638.854523	819.9309	2	30	13	QGGLGPM[15.9949]NIPLVSDPK	1.5676	2.5267	102.82	123318	14.446622	1638.851954
3	0.5416985511021394	0.6105	20190325_QEHFX1_DW_EXP1_Control_644471	K	K	System.Collections.Generic.List`1[System.String]	False	24	0	2767.337947	923.1175	2	92	16	LNCQVIGASVDSHFCHLAWINTPK	-2.2935	3.3305	117.13	142412	16.79734	2767.344294
4	0.5362889302469313	0.6039	20190325_QEHFX1_DW_EXP1_Control_644471	K	K	System.Collections.Generic.List`1[System.String]	False	25	0	2895.44697	724.6172	2	144	22	KLNCQVIGASVDSHFCHLAWINTPK	2.6638	4.0204	107.42	129473	23.553484	2895.439257
2	0.5297177247597115	0.5415	20190325_QEHFX1_DW_EXP1_Control_644471	K	R	System.Collections.Generic.List`1[System.String]	False	17	0	1750.952923	875.9801	2	32	9	KQGGLGPMNIPLVSDPK	0.5174	2.2077	105.31	126641	13.284882	1750.952017
2	0.51489546646175	0.5143	20190325_QEHFX1_DW_EXP1_Control_644471	K	D	System.Collections.Generic.List`1[System.String]	False	11	0	1164.573523	582.7904	2	20	10	ATAVMPDGQFK	1.5044	2.1461	67.04	74933	12.680888	1164.571771
2	0.5059800116631563	0.513	20190325_QEHFX1_DW_EXP1_Control_644471	K	R	System.Collections.Generic.List`1[System.String]	False	17	0	1766.943923	883.9756	2	32	11	KQGGLGPM[15.9949]NIPLVSDPK	-1.6945	2.5352	89.44	105306	13.975679	1766.946917
2	0.5034524486520381	0.501	20190325_QEHFX1_DW_EXP1_Control_644471	K	D	System.Collections.Generic.List`1[System.String]	False	11	0	1164.572523	582.7899	2	20	10	ATAVMPDGQFK	0.6457	2.1921	67.56	75628	12.871605	1164.571771
3	0.48664529146276453	0.5466	20190325_QEHFX1_DW_EXP1_Control_644471	K	K	System.Collections.Generic.List`1[System.String]	False	24	0	2767.339447	923.118	2	92	20	LNCQVIGASVDSHFCHLAWINTPK	-1.7515	3.9972	117.16	142452	12.863853	2767.344294
3	0.4779684386553611	0.5735	20190325_QEHFX1_DW_EXP1_Control_644471	R	Q	System.Collections.Generic.List`1[System.String]	False	12	0	1359.801247	453.9386	2	44	9	GLFIIDDKGILR	1.3127	1.8329	117.89	143420	12.426719	1359.799462
2	0.47630496958057206	0.4664	20190325_QEHFX1_DW_EXP1_Control_644471	R	S	System.Collections.Generic.List`1[System.String]	False	11	0	1225.692523	613.3499	2	20	12	QITINDLPVGR	2.1302	2.3489	97.82	116595	7.368205	1225.689912
4	0.46946682396209954	0.547	20190325_QEHFX1_DW_EXP1_Control_644471	K	K	System.Collections.Generic.List`1[System.String]	False	24	0	2767.34337	692.5913	2	138	19	LNCQVIGASVDSHFCHLAWINTPK	-0.3339	3.4392	117.12	142391	18.362412	2767.344294
3	0.46630192772571355	0.5147	20190325_QEHFX1_DW_EXP1_Control_644471	K	R	System.Collections.Generic.List`1[System.String]	False	17	0	1766.947147	589.6539	2	64	17	KQGGLGPM[15.9949]NIPLVSDPK	0.1302	3.1477	88.82	104459	14.675894	1766.946917
2	0.463317684215657	0.4631	20190325_QEHFX1_DW_EXP1_Control_644471	R	S	System.Collections.Generic.List`1[System.String]	False	11	0	1225.689923	613.3486	2	20	10	QITINDLPVGR	0.009	1.9219	100.91	120751	10.620927	1225.689912
2	0.43820531503521315	0.4325	20190325_QEHFX1_DW_EXP1_Control_644471	K	D	System.Collections.Generic.List`1[System.String]	False	11	0	1180.566523	590.7869	2	20	10	ATAVM[15.9949]PDGQFK	-0.1254	1.9705	50.58	52463	8.573764	1180.566671
3	0.4343060044687126	0.5013	20190325_QEHFX1_DW_EXP1_Control_644471	R	Q	System.Collections.Generic.List`1[System.String]	False	12	0	1359.799147	453.9379	2	44	12	GLFIIDDKGILR	-0.2317	2.0328	119.99	146196	6.023988	1359.799462
2	0.42626807985199416	0.4155	20190325_QEHFX1_DW_EXP1_Control_644471	R	H	System.Collections.Generic.List`1[System.String]	False	10	0	1196.632123	598.8197	2	18	9	LVQAFQFTDK	0.9385	2.1095	90.96	107353	10.941946	1196.631
4	0.41820336313051115	0.5052	20190325_QEHFX1_DW_EXP1_Control_644471	K	S	System.Collections.Generic.List`1[System.String]	False	22	0	2392.17297	598.7987	2	126	17	HGEVCPAGWKPGSDTIKPDVNK	0.6559	2.5921	66.63	74364	15.641861	2392.171401
2	0.4063830070307081	0.4047	20190325_QEHFX1_DW_EXP1_Control_644471	R	H	System.Collections.Generic.List`1[System.String]	False	10	0	1196.634923	598.8211	2	18	8	LVQAFQFTDK	3.2784	1.6955	89.94	105972	8.947976	1196.631
2	0.38656036282189055	0.3628	20190325_QEHFX1_DW_EXP1_Control_644471	K	D	System.Collections.Generic.List`1[System.String]	False	11	0	1180.564923	590.7861	2	20	11	ATAVM[15.9949]PDGQFK	-1.4806	1.9711	49.07	50405	9.651951	1180.566671
2	0.3860005791335042	0.3694	20190325_QEHFX1_DW_EXP1_Control_644471	K	D	System.Collections.Generic.List`1[System.String]	False	11	0	1180.565355	590.7863	2	20	9	ATAVM[15.9949]PDGQFK	-1.1147	2.0103	64.94	72072	7.926633	1180.566671
2	0.3849795254419135	0.3748	20190325_QEHFX1_DW_EXP1_Control_644471	K	D	System.Collections.Generic.List`1[System.String]	False	11	0	1180.565923	590.7866	2	20	8	ATAVM[15.9949]PDGQFK	-0.6336	1.7679	52.28	54780	6.725434	1180.566671
2	0.36409028576129354	0.3387	20190325_QEHFX1_DW_EXP1_Control_644471	K	D	System.Collections.Generic.List`1[System.String]	False	11	0	1181.571523	591.2894	2	20	9	ATAVM[15.9949]PDGQFK	1.2712	1.9358	64.42	71367	8.202382	1180.566671
3	0.36014217005880383	0.4124	20190325_QEHFX1_DW_EXP1_Control_644471	K	R	System.Collections.Generic.List`1[System.String]	False	17	0	1750.952047	584.3222	2	64	15	KQGGLGPMNIPLVSDPK	0.0171	2.7738	105.27	126594	8.131931	1750.952017
3	0.35809235311742027	0.4221	20190325_QEHFX1_DW_EXP1_Control_644471	K	G	System.Collections.Generic.List`1[System.String]	False	19	0	2102.002447	701.339	2	72	16	ATAVM[15.9949]PDGQFKDISLSDYK	-4.0847	2.8159	93.35	110574	11.630584	2102.011033
2	0.3565129764391994	0.3509	20190325_QEHFX1_DW_EXP1_Control_644471	K	R	System.Collections.Generic.List`1[System.String]	False	17	0	1766.947723	883.9775	2	32	8	KQGGLGPM[15.9949]NIPLVSDPK	0.4562	1.7101	88.86	104519	4.969014	1766.946917
4	0.35338819775637625	0.4457	20190325_QEHFX1_DW_EXP1_Control_644471	K	K	System.Collections.Generic.List`1[System.String]	False	24	0	2768.33417	692.839	2	138	13	LNCQVIGASVDSHFCHLAWINTPK	-4.8672	2.5427	119.33	145328	10.183201	2767.344294
4	0.3478870075567578	0.4262	20190325_QEHFX1_DW_EXP1_Control_644471	K	S	System.Collections.Generic.List`1[System.String]	False	22	0	2392.17577	598.7994	2	126	17	HGEVCPAGWKPGSDTIKPDVNK	1.8264	2.8255	66.9	74744	16.292449	2392.171401
3	0.34694525651784247	0.4273	20190325_QEHFX1_DW_EXP1_Control_644471	K	T	System.Collections.Generic.List`1[System.String]	False	17	0	1794.963547	598.9927	2	64	12	QGGLGPM[15.9949]NIPLVSDPKR	5.8397	2.338	92	108750	12.491092	1794.953065
3	0.3430327925292661	0.3884	20190325_QEHFX1_DW_EXP1_Control_644471	K	R	System.Collections.Generic.List`1[System.String]	False	17	0	1767.951847	589.9888	2	64	16	KQGGLGPM[15.9949]NIPLVSDPK	0.8937	2.6294	89.41	105255	11.266065	1766.946917
2	0.34056406128066735	0.3175	20190325_QEHFX1_DW_EXP1_Control_644471	K	D	System.Collections.Generic.List`1[System.String]	False	11	0	1181.564323	591.2858	2	20	8	ATAVM[15.9949]PDGQFK	-4.8224	1.5368	53.39	56296	4.135167	1180.566671
2	0.32822562825208207	0.2869	20190325_QEHFX1_DW_EXP1_Control_644471	K	D	System.Collections.Generic.List`1[System.String]	False	11	0	1180.566923	590.7871	2	20	8	ATAVM[15.9949]PDGQFK	0.2135	1.6339	51.74	54039	4.254513	1180.566671
2	0.3265408032366923	0.2492	20190325_QEHFX1_DW_EXP1_Control_644471	K	G	System.Collections.Generic.List`1[System.String]	False	8	0	894.431123	447.7192	2	14	9	ADEGISFR	-0.502	1.9865	57.58	62018	3.608222	894.431572
2	0.32134828827214573	0.2399	20190325_QEHFX1_DW_EXP1_Control_644471	R	L	System.Collections.Generic.List`1[System.String]	False	7	0	831.457923	416.2326	2	12	8	SVDEILR	1.0403	1.619	62.57	68822	3.480241	831.457058
2	0.31990458086701723	0.2372	20190325_QEHFX1_DW_EXP1_Control_644471	K	G	System.Collections.Generic.List`1[System.String]	False	8	0	894.432123	447.7197	2	14	9	ADEGISFR	0.616	2.09	58.08	62713	4.777145	894.431572
3	0.3184738159324931	0.4146	20190325_QEHFX1_DW_EXP1_Control_644471	K	K	System.Collections.Generic.List`1[System.String]	False	25	0	2895.447247	965.8206	2	96	7	KLNCQVIGASVDSHFCHLAWINTPK	2.7595	1.7181	107.43	129485	6.923885	2895.439257
2	0.3005573539574264	0.1832	20190325_QEHFX1_DW_EXP1_Control_644471	R	L	System.Collections.Generic.List`1[System.String]	False	7	0	831.456923	416.2321	2	12	8	SVDEILR	-0.1624	1.7934	63.07	69515	1.241329	831.457058
2	0.2987569110891136	0.1986	20190325_QEHFX1_DW_EXP1_Control_644471	K	A	System.Collections.Generic.List`1[System.String]	False	9	0	953.520723	477.264	2	16	9	IGHPAPSFK	0.4153	1.8037	41.94	40635	2.079442	953.520327
2	0.2982852987399167	0.1995	20190325_QEHFX1_DW_EXP1_Control_644471	K	G	System.Collections.Generic.List`1[System.String]	False	8	0	894.431123	447.7192	2	14	8	ADEGISFR	-0.502	1.9128	56.98	61202	3.816713	894.431572
2	0.2905237206640321	0.1895	20190325_QEHFX1_DW_EXP1_Control_644471	R	A	System.Collections.Generic.List`1[System.String]	False	10	0	1107.603197	554.3052	2	18	9	TIAQDYGVLK	-1.1322	1.7335	75.48	86392	1.754464	1107.604451
2	0.28572562675285895	0.1596	20190325_QEHFX1_DW_EXP1_Control_644471	R	G	System.Collections.Generic.List`1[System.String]	False	8	0	920.507923	460.7576	2	14	8	GLFIIDDK	-0.9093	1.7062	100.64	120394	1.666008	920.50876
2	0.2835791493321195	0.2502	20190325_QEHFX1_DW_EXP1_Control_644471	K	D	System.Collections.Generic.List`1[System.String]	False	11	0	1180.564923	590.7861	2	20	5	ATAVM[15.9949]PDGQFK	-1.4806	1.2622	53.43	56355	2.47813	1180.566671
3	0.2795577705277527	0.3771	20190325_QEHFX1_DW_EXP1_Control_644471	K	S	System.Collections.Generic.List`1[System.String]	False	22	0	2393.155147	798.3899	2	84	9	HGEVCPAGWKPGSDTIKPDVNK	-8.1917	1.5999	69	77585	4.883562	2392.171401
2	0.2790603509779926	0.1948	20190325_QEHFX1_DW_EXP1_Control_644471	R	Q	System.Collections.Generic.List`1[System.String]	False	12	0	1359.802323	680.4048	2	22	9	GLFIIDDKGILR	2.104	2.1239	117.89	143419	6.759335	1359.799462
2	0.275638739446242	0.0366	20190325_QEHFX1_DW_EXP1_Control_644471	R	L	System.Collections.Generic.List`1[System.String]	False	6	0	751.398523	376.2029	2	10	7	AEEFKK	0.0559	1.4172	21.57	13910	-0.122218	751.398481
2	0.2741532264412976	0.1308	20190325_QEHFX1_DW_EXP1_Control_644471	R	Q	System.Collections.Generic.List`1[System.String]	False	12	0	1359.799123	680.4032	2	22	11	GLFIIDDKGILR	-0.2493	1.4234	119.96	146153	1.030019	1359.799462
2	0.272126735411385	0.1381	20190325_QEHFX1_DW_EXP1_Control_644471	K	D	System.Collections.Generic.List`1[System.String]	False	11	0	1180.565723	590.7865	2	20	9	ATAVM[15.9949]PDGQFK	-0.803	1.4983	49.59	51099	2.382711	1180.566671
2	0.2701894973039797	0.0539	20190325_QEHFX1_DW_EXP1_Control_644471	R	L	System.Collections.Generic.List`1[System.String]	False	6	0	751.398523	376.2029	2	10	6	AEEFKK	0.0559	1.2995	20.07	12658	0.318829	751.398481
2	0.2676637424833813	0.1334	20190325_QEHFX1_DW_EXP1_Control_644471	K	D	System.Collections.Generic.List`1[System.String]	False	11	0	1181.575923	591.2916	2	20	9	ATAVM[15.9949]PDGQFK	4.995	1.3272	59.75	64984	1.255266	1180.566671
2	0.2667911598411478	0.0893	20190325_QEHFX1_DW_EXP1_Control_644471	R	G	System.Collections.Generic.List`1[System.String]	False	8	0	920.506723	460.757	2	14	8	GLFIIDDK	-2.2129	1.7268	100.13	119709	3.366796	920.50876
2	0.2629546617970271	0.0668	20190325_QEHFX1_DW_EXP1_Control_644471	K	G	System.Collections.Generic.List`1[System.String]	False	8	0	940.461723	470.7345	2	14	8	DISLSDYK	-0.5104	1.0476	66.43	74101	-0.854415	940.462203
2	0.26044895136635093	0.0624	20190325_QEHFX1_DW_EXP1_Control_644471	R	L	System.Collections.Generic.List`1[System.String]	False	6	0	751.398523	376.2029	2	10	5	AEEFKK	0.0559	1.2113	21.07	13500	-0.955511	751.398481
2	0.2596091933881664	0.147	20190325_QEHFX1_DW_EXP1_Control_644471	R	S	System.Collections.Generic.List`1[System.String]	False	11	0	1225.691523	613.3494	2	20	5	QITINDLPVGR	1.3144	1.1266	128.87	157919	-0.548121	1225.689912
3	0.25199543682910025	0.3074	20190325_QEHFX1_DW_EXP1_Control_644471	K	S	System.Collections.Generic.List`1[System.String]	False	22	0	2392.175647	798.0634	2	84	9	HGEVCPAGWKPGSDTIKPDVNK	1.775	1.6526	66.91	74751	6.653113	2392.171401
2	0.24968445478582685	0.0239	20190325_QEHFX1_DW_EXP1_Control_644471	R	S	System.Collections.Generic.List`1[System.String]	False	11	0	1225.692723	613.35	2	20	7	QITINDLPVGR	2.2934	1.2705	125.21	153098	1.987774	1225.689912
2	0.2467685370310526	0.1074	20190325_QEHFX1_DW_EXP1_Control_644471	K	D	System.Collections.Generic.List`1[System.String]	False	11	0	1180.572723	590.79	2	20	5	ATAVM[15.9949]PDGQFK	5.1263	1.1502	59.16	64177	0.983499	1180.566671
3	0.22820722182799616	0.2454	20190325_QEHFX1_DW_EXP1_Control_644471	K	R	System.Collections.Generic.List`1[System.String]	False	17	0	1767.948642	589.9877	2	64	9	KQGGLGPM[15.9949]NIPLVSDPK	-0.9191	1.9892	105.47	126859	5.839602	1766.946917
3	0.22759172435957606	0.1441	20190325_QEHFX1_DW_EXP1_Control_644471	K	A	System.Collections.Generic.List`1[System.String]	False	9	0	953.521147	318.5119	2	32	10	IGHPAPSFK	0.86	1.5068	41.92	40604	1.44817	953.520327
3	0.21801842113023806	0.2107	20190325_QEHFX1_DW_EXP1_Control_644471	K	G	System.Collections.Generic.List`1[System.String]	False	19	0	2086.014377	696.0096	2	72	13	ATAVMPDGQFKDISLSDYK	-0.8418	1.7938	103.3	123957	2.737994	2086.016133
4	0.21250957586029792	0.2473	20190325_QEHFX1_DW_EXP1_Control_644471	K	K	System.Collections.Generic.List`1[System.String]	False	25	0	2896.41897	724.8602	2	144	12	KLNCQVIGASVDSHFCHLAWINTPK	-8.1608	2.3058	111.69	135168	5.034416	2895.439257
3	0.20444242591733464	0.3617	20190325_QEHFX1_DW_EXP1_Control_644471	K	S	System.Collections.Generic.List`1[System.String]	False	12	0	1270.663447	424.226	1	44	10	PGSDTIKPDVNK	-0.244	1.9097	37.01	33854	6.733802	1270.663757
3	0.19553129151688117	0.1448	20190325_QEHFX1_DW_EXP1_Control_644471	R	S	System.Collections.Generic.List`1[System.String]	False	11	0	1225.690447	409.235	2	40	7	QITINDLPVGR	0.4365	1.5003	97.9	116708	1.269401	1225.689912
3	0.19529926739024567	0.1069	20190325_QEHFX1_DW_EXP1_Control_644471	K	A	System.Collections.Generic.List`1[System.String]	False	9	0	953.520547	318.5117	2	32	7	IGHPAPSFK	0.2307	1.4978	42.43	41305	1.046969	953.520327
3	0.19153095984691132	0.2687	20190325_QEHFX1_DW_EXP1_Control_644471	K	T	System.Collections.Generic.List`1[System.String]	False	17	0	1778.958408	593.6576	2	64	7	QGGLGPMNIPLVSDPKR	0.1366	1.3244	108.43	130814	2.024953	1778.958165
4	0.1796556130393314	0.113	20190325_QEHFX1_DW_EXP1_Control_644471	K	S	System.Collections.Generic.List`1[System.String]	False	22	0	2392.16737	598.7973	2	126	9	HGEVCPAGWKPGSDTIKPDVNK	-1.6851	1.2975	66.02	73533	0.640555	2392.171401
4	0.17467739082974093	0.1198	20190325_QEHFX1_DW_EXP1_Control_644471	K	K	System.Collections.Generic.List`1[System.String]	False	24	0	2768.32937	692.8378	2	138	12	LNCQVIGASVDSHFCHLAWINTPK	-6.6011	1.6264	122.04	148909	1.435485	2767.344294
4	0.16778692019528355	0.0886	20190325_QEHFX1_DW_EXP1_Control_644471	K	S	System.Collections.Generic.List`1[System.String]	False	22	0	2393.15537	599.0443	2	126	8	HGEVCPAGWKPGSDTIKPDVNK	-8.0985	1.4339	68.99	77579	0.957113	2392.171401
3	0.167442764917168	0.0688	20190325_QEHFX1_DW_EXP1_Control_644471	K	K	System.Collections.Generic.List`1[System.String]	False	24	0	2768.329147	923.4479	2	92	10	LNCQVIGASVDSHFCHLAWINTPK	-6.6816	1.5895	121.63	148372	0.994252	2767.344294
3	0.7102309268005201	0.7127	20190325_QEHFX1_DW_EXP1_Control_644471	R	D	System.Collections.Generic.List`1[System.String]	False	27	0	2794.482547	932.1657	2	104	27	GKPAVAALGDLTDLPTYEHIQAALSSR	3.279	5.2563	133.97	164571	30.671751	2794.473384
4	0.6718264621272316	0.6946	20190325_QEHFX1_DW_EXP1_Control_644471	R	D	System.Collections.Generic.List`1[System.String]	False	27	0	2794.48257	699.3761	2	156	32	GKPAVAALGDLTDLPTYEHIQAALSSR	3.2872	5.5634	133.96	164563	38.397259	2794.473384
2	0.625397360457301	0.5907	20190325_QEHFX1_DW_EXP1_Control_644471	R	H	System.Collections.Generic.List`1[System.String]	False	13	0	1550.837723	775.9225	2	24	19	FDSKDEILLTLEK	4.1958	3.8504	107.69	129828	13.930921	1550.831216
3	0.5461174145516396	0.6103	20190325_QEHFX1_DW_EXP1_Control_644471	K	L	System.Collections.Generic.List`1[System.String]	False	17	0	1774.026547	592.0137	2	64	13	GLDTVVGLLADVVLHPR	2.4814	2.9209	136.36	167879	15.739659	1774.022145
2	0.5390010388399512	0.5347	20190325_QEHFX1_DW_EXP1_Control_644471	R	M	System.Collections.Generic.List`1[System.String]	False	10	0	1252.574323	626.7908	2	18	10	LTDEEIEM[15.9949]TR	1.4203	2.1523	50.28	52047	10.061312	1252.572544
3	0.5309696393941062	0.5556	20190325_QEHFX1_DW_EXP1_Control_644471	R	K	System.Collections.Generic.List`1[System.String]	False	18	0	2023.000447	675.005	2	68	22	M[15.9949]VLAGVGVEHEHLVECAR	3.7439	3.8898	73.99	84362	13.649996	2021.989523
3	0.4695709729739298	0.4986	20190325_QEHFX1_DW_EXP1_Control_644471	R	H	System.Collections.Generic.List`1[System.String]	False	13	0	1550.831047	517.6152	2	48	15	FDSKDEILLTLEK	-0.109	3.0342	107.62	129728	12.935884	1550.831216
2	0.4340110536171731	0.4448	20190325_QEHFX1_DW_EXP1_Control_644471	K	D	System.Collections.Generic.List`1[System.String]	False	11	0	1290.530723	645.769	2	20	8	HGGICDCQTSR	-0.5029	1.5645	24.6	17000	8.449535	1290.531372
3	0.4334324309114913	0.442	20190325_QEHFX1_DW_EXP1_Control_644471	K	L	System.Collections.Generic.List`1[System.String]	False	11	0	1277.688247	426.5676	2	40	15	YLSGIAHFLEK	-0.4712	2.4185	100.51	120214	10.089817	1277.688849
2	0.41123580205965476	0.5123	20190325_QEHFX1_DW_EXP1_Control_644471	F	P	System.Collections.Generic.List`1[System.String]	False	20	0	1982.066454	991.5369	0	38	9	SSGATYPNIPLSSPLPGVPK	3.5998	1.9935	124.94	152752	11.934519955008277	1982.059319
2	0.39681103081427754	0.3581	20190325_QEHFX1_DW_EXP1_Control_644471	R	N	System.Collections.Generic.List`1[System.String]	False	8	0	988.545523	494.7764	2	14	10	EVLHSYLK	-0.6929	2.1377	52.52	55112	4.575611	988.546208
3	0.3781063833584227	0.4511	20190325_QEHFX1_DW_EXP1_Control_644471	R	K	System.Collections.Generic.List`1[System.String]	False	18	0	2005.995247	669.3366	2	68	16	MVLAGVGVEHEHLVECAR	0.3111	2.1217	82.75	96254	9.963238	2005.994623
2	0.34524942171841294	0.2876	20190325_QEHFX1_DW_EXP1_Control_644471	R	A	System.Collections.Generic.List`1[System.String]	False	9	0	1073.584923	537.2961	2	16	10	TVDLVELER	1.1243	2.1907	88.82	104456	5.249527	1073.583716
3	0.342570578864464	0.3515	20190325_QEHFX1_DW_EXP1_Control_644471	K	N	System.Collections.Generic.List`1[System.String]	False	11	0	1372.760947	458.2585	2	40	13	IDREVLHSYLK	1.9093	2.4782	66.51	74204	8.322449	1372.758326
2	0.34003842566085096	0.3048	20190325_QEHFX1_DW_EXP1_Control_644471	K	V	System.Collections.Generic.List`1[System.String]	False	9	0	988.541723	494.7745	2	16	7	VTTLDNGLR	-0.4674	1.544	53.75	56793	4.918512	988.542185
2	0.3397021783617496	0.2856	20190325_QEHFX1_DW_EXP1_Control_644471	K	T	System.Collections.Generic.List`1[System.String]	False	7	0	865.461323	433.2343	2	12	7	EFILMGR	1.4882	1.6629	91.74	108401	3.139603	865.460035
3	0.3373717953830026	0.3773	20190325_QEHFX1_DW_EXP1_Control_644471	K	D	System.Collections.Generic.List`1[System.String]	False	11	0	1290.530647	430.8484	2	40	12	HGGICDCQTSR	-0.5618	1.8285	24.63	17044	5.536575	1290.531372
2	0.32704421668773404	0.4522	20190325_QEHFX1_DW_EXP1_Control_644471	K	F	System.Collections.Generic.List`1[System.String]	False	11	0	1204.622523	602.8149	1	20	11	PIFATVDGQEK	1.4062	2.1063	70.28	79327	7.190118	1204.620829
4	0.3237440591677129	0.4017	20190325_QEHFX1_DW_EXP1_Control_644471	R	K	System.Collections.Generic.List`1[System.String]	False	18	0	2005.99697	502.2547	2	102	13	MVLAGVGVEHEHLVECAR	1.17	2.1306	82.86	96395	8.159519	2005.994623
2	0.31956604900427327	0.2531	20190325_QEHFX1_DW_EXP1_Control_644471	R	M	System.Collections.Generic.List`1[System.String]	False	10	0	1236.575853	618.7916	2	18	10	LTDEEIEMTR	-1.4484	1.6146	64.16	71005	5.153352	1236.577644
2	0.3158809232003594	0.252	20190325_QEHFX1_DW_EXP1_Control_644471	R	F	System.Collections.Generic.List`1[System.String]	False	8	0	925.482323	463.2448	2	14	7	ENTVGLHR	-2.8969	1.6531	29.41	23432	5.165536	925.485004
2	0.3131722071450808	0.2448	20190325_QEHFX1_DW_EXP1_Control_644471	K	F	System.Collections.Generic.List`1[System.String]	False	8	0	852.455923	426.7316	2	14	7	LAFSSTAR	-1.7244	1.5957	49.64	51180	4.41455	852.457393
2	0.2732364189784207	0.1587	20190325_QEHFX1_DW_EXP1_Control_644471	R	H	System.Collections.Generic.List`1[System.String]	False	8	0	1004.589323	502.7983	2	14	6	LYLNVLNR	0.5793	1.4813	96.99	115483	0.653926	1004.588741
2	0.26706340584118315	0.1674	20190325_QEHFX1_DW_EXP1_Control_644471	K	T	System.Collections.Generic.List`1[System.String]	False	7	0	881.456923	441.2321	2	12	5	EFILM[15.9949]GR	2.2554	1.2324	71.9	81536	0.757153	881.454935
2	0.26046842522772606	0.0754	20190325_QEHFX1_DW_EXP1_Control_644471	R	I	System.Collections.Generic.List`1[System.String]	False	9	0	1063.522323	532.2648	2	16	7	FCPVENIGK	-1.6596	1.2222	67.99	76221	-0.41871	1063.524088
2	0.25447278064013823	0.118	20190325_QEHFX1_DW_EXP1_Control_644471	R	G	System.Collections.Generic.List`1[System.String]	False	12	0	1304.568923	652.7881	2	22	6	DTTM[15.9949]YAVSADSK	1.1222	1.2699	43.76	43121	2.694147	1304.567459
4	0.20901468562439107	0.2197	20190325_QEHFX1_DW_EXP1_Control_644471	R	K	System.Collections.Generic.List`1[System.String]	False	18	0	2021.99177	506.2534	2	102	9	M[15.9949]VLAGVGVEHEHLVECAR	1.1113	1.6243	73.96	84323	3.513247	2021.989523
2	0.23833391104628032	0.3531	20190325_QEHFX1_DW_EXP1_Control_644471	F	P	System.Collections.Generic.List`1[System.String]	False	7	0	1037.438523	519.2229	0	12	6	MYEFEYR	-1.1287	1.4344	76.91	88331	5.122684797904879	1037.439694
2	0.23691530912451955	0.3518	20190325_QEHFX1_DW_EXP1_Control_644471	F	P	System.Collections.Generic.List`1[System.String]	False	7	0	1037.442923	519.2251	0	12	6	MYEFEYR	3.1125	1.4627	76.23	87410	6.878196476740593	1037.439694
2	0.7206939858539317	0.6819	20190325_QEHFX1_DW_EXP1_Control_644471	K	S	System.Collections.Generic.List`1[System.String]	False	24	0	2843.382523	1422.1949	1	46	22	ENIPLQFSEDCLYLVYTPADLTKN	0.6112	3.6414	135.21	166279	26.942886	2843.380785
2	0.5448019974490995	0.5934	20190325_QEHFX1_DW_EXP1_Control_644471	R	P	System.Collections.Generic.List`1[System.String]	False	14	0	1712.724323	856.8658	1	26	13	DAGAPTFM[15.9949]YEFEYR	-1.0282	2.5408	107.69	129832	16.013736	1712.726084
2	0.42012969125564387	0.5217	20190325_QEHFX1_DW_EXP1_Control_644471	R	P	System.Collections.Generic.List`1[System.String]	False	14	0	1696.730028	848.8686	1	26	11	DAGAPTFMYEFEYR	-0.6813	2.5205	124.74	152486	12.789469	1696.731184
2	0.41749232004731257	0.5118	20190325_QEHFX1_DW_EXP1_Control_644471	R	P	System.Collections.Generic.List`1[System.String]	False	14	0	1697.739549	849.3734	1	26	13	DAGAPTFMYEFEYR	2.9539	2.8136	124.82	152582	20.32449	1696.731184
2	0.37267954595621133	0.4979	20190325_QEHFX1_DW_EXP1_Control_644471	W	G	System.Collections.Generic.List`1[System.String]	False	13	0	1344.717123	672.8622	1	24	10	GYPSSPPVVNTVK	0.9898	2.0645	71.11	80454	9.967493	1344.715792
2	0.1554048152491485	0.2998	20190325_QEHFX1_DW_EXP1_Control_644471	A	H	System.Collections.Generic.List`1[System.String]	False	8	0	983.457323	492.2323	1	14	8	AEEPSHWK	-0.8114	1.5707	34.78	30796	6.388961	983.458121
3	0.2988499729680293	0.4604	20190325_QEHFX1_DW_EXP1_Control_644471	R	P	System.Collections.Generic.List`1[System.String]	False	22	0	2588.150947	863.3885	1	84	14	DAGAPTFM[15.9949]YEFEYRPSFVSAMR	-2.8963	2.3704	129.1	158221	8.685612	2588.158443
3	0.14012398967278922	0.304	20190325_QEHFX1_DW_EXP1_Control_644471	R	P	System.Collections.Generic.List`1[System.String]	False	22	0	2590.168186	864.0609	1	84	15	DAGAPTFMYEFEYRPSFVSAM[15.9949]R	1.1748	2.301	132.46	162605	2.880619	2588.158443
2	0.7694877483573968	0.7064	20190325_QEHFX1_DW_EXP1_Control_644471	K	D	System.Collections.Generic.List`1[System.String]	False	20	0	2165.092923	1083.0501	2	38	23	TVIGDHGDELFSVFGSPFLK	0.7279	4.3171	135.17	166222	22.489358	2165.091347
2	0.7379536309153273	0.69	20190325_QEHFX1_DW_EXP1_Control_644471	K	S	System.Collections.Generic.List`1[System.String]	False	21	0	2325.173723	1163.0905	2	40	22	DLFQDLVADVMFGVPSVMVSR	5.1484	4.3897	137.54	169410	32.242209	2325.161752
2	0.640641193621161	0.6102	20190325_QEHFX1_DW_EXP1_Control_644471	K	S	System.Collections.Generic.List`1[System.String]	False	21	0	2341.162123	1171.0847	2	40	26	DLFQDLVADVMFGVPSVM[15.9949]VSR	2.3369	4.138	137.23	169014	26.542459	2341.156652
2	0.640800536596873	0.6161	20190325_QEHFX1_DW_EXP1_Control_644471	K	T	System.Collections.Generic.List`1[System.String]	False	17	0	1874.030723	937.519	2	32	17	ESYPFLPTVIDGVVLPK	-0.1366	3.3066	135.37	166501	23.729048	1874.030979
2	0.6033429153555999	0.5784	20190325_QEHFX1_DW_EXP1_Control_644471	K	H	System.Collections.Generic.List`1[System.String]	False	12	0	1382.669723	691.8385	2	22	14	AKEAAEEPSHWK	-0.1316	3.0599	29.67	23790	13.112413	1382.669905
2	0.5703962667928377	0.5938	20190325_QEHFX1_DW_EXP1_Control_644471	R	E	System.Collections.Generic.List`1[System.String]	False	18	0	1979.899723	990.4535	2	34	7	NGNPNGGGLPHWPEYDQK	0.1308	1.6344	80.02	92545	12.202081	1979.899464
2	0.5183717446735121	0.5326	20190325_QEHFX1_DW_EXP1_Control_644471	R	E	System.Collections.Generic.List`1[System.String]	False	18	0	1980.894123	990.9507	2	34	10	NGNPNGGGLPHWPEYDQK	-4.3874	2.3001	83.92	97833	13.216674	1979.899464
2	0.5686304515561253	0.5472	20190325_QEHFX1_DW_EXP1_Control_644471	K	Q	System.Collections.Generic.List`1[System.String]	False	12	0	1375.681923	688.3446	2	22	14	TTTSAVMVHCLR	-0.101	3.1074	59.39	64496	18.150654	1375.682062
2	0.3676558176318638	0.3589	20190325_QEHFX1_DW_EXP1_Control_644471	K	Q	System.Collections.Generic.List`1[System.String]	False	12	0	1391.679123	696.3432	2	22	7	TTTSAVM[15.9949]VHCLR	1.5528	1.8153	48.63	49803	6.564166	1391.676962
2	0.5449497826491926	0.5526	20190325_QEHFX1_DW_EXP1_Control_644471	K	M	System.Collections.Generic.List`1[System.String]	False	12	0	1279.562923	640.2851	2	22	8	DGASEEETNLSK	-1.4911	2.007	35.13	31279	8.852666	1279.564831
2	0.40080140934977115	0.4138	20190325_QEHFX1_DW_EXP1_Control_644471	K	M	System.Collections.Generic.List`1[System.String]	False	12	0	1279.566123	640.2867	2	22	10	DGASEEETNLSK	1.0097	1.3614	38.36	35710	6.725434	1279.564831
2	0.262560047464331	0.2156	20190325_QEHFX1_DW_EXP1_Control_644471	K	M	System.Collections.Generic.List`1[System.String]	False	12	0	1279.574523	640.2909	2	22	4	DGASEEETNLSK	7.5744	0.8622	35.64	31983	0.632993	1279.564831
2	0.5291974234202844	0.5434	20190325_QEHFX1_DW_EXP1_Control_644471	K	L	System.Collections.Generic.List`1[System.String]	False	19	0	2166.108723	1083.558	2	36	13	QEFGWIIPTLMGYPLSEGK	6.8016	2.3272	137.2	168974	15.424948	2166.09399
2	0.5254704888113064	0.5163	20190325_QEHFX1_DW_EXP1_Control_644471	R	L	System.Collections.Generic.List`1[System.String]	False	13	0	1533.803323	767.4053	2	24	13	QKTEDELLETSLK	1.7466	2.805	74.14	84573	14.906155	1533.800644
2	0.5166316012011194	0.4994	20190325_QEHFX1_DW_EXP1_Control_644471	K	S	System.Collections.Generic.List`1[System.String]	False	9	0	1059.555723	530.2815	2	16	11	TPEEILTEK	-1.0467	2.4509	61.75	67709	2.518257	1059.556832
2	0.5129198214506392	0.5151	20190325_QEHFX1_DW_EXP1_Control_644471	K	L	System.Collections.Generic.List`1[System.String]	False	11	0	1277.642923	639.3251	2	20	9	TEDELLETSLK	-3.2724	2.213	85.16	99520	8.917671	1277.647104
2	0.4893307315384848	0.4897	20190325_QEHFX1_DW_EXP1_Control_644471	R	N	System.Collections.Generic.List`1[System.String]	False	14	0	1627.829027	814.4182	2	26	12	FAPPQPAEPWNFVK	1.4049	2.314	120.83	147312	13.62489	1627.82674
2	0.48612930069720284	0.4881	20190325_QEHFX1_DW_EXP1_Control_644471	K	Q	System.Collections.Generic.List`1[System.String]	False	13	0	1451.790323	726.3988	2	24	10	SFNTVPYIVGINK	0.7102	2.2803	113.7	137851	12.580039	1451.789292
2	0.44507946649593727	0.4586	20190325_QEHFX1_DW_EXP1_Control_644471	K	K	System.Collections.Generic.List`1[System.String]	False	11	0	1226.583123	613.7952	2	20	7	YFGGTDDPAKR	2.5241	1.6487	39.8	37702	9.413681	1226.580027
2	0.3416772410584267	0.3288	20190325_QEHFX1_DW_EXP1_Control_644471	K	R	System.Collections.Generic.List`1[System.String]	False	10	0	1070.481323	535.7443	2	18	6	YFGGTDDPAK	2.2485	1.3059	46.08	46301	4.000854	1070.478916
2	0.3074212692573792	0.2259	20190325_QEHFX1_DW_EXP1_Control_644471	K	H	System.Collections.Generic.List`1[System.String]	False	7	0	927.446923	464.2271	2	12	7	YWANFAR	-0.2577	1.3854	74.94	85663	2.446455	927.447162
2	0.2853742203623033	0.1726	20190325_QEHFX1_DW_EXP1_Control_644471	K	L	System.Collections.Generic.List`1[System.String]	False	10	0	1002.533523	501.7704	2	18	9	IGASTQAAQR	0.8379	1.5535	27.47	20819	2.120264	1002.532683
2	0.28007389523283893	0.1404	20190325_QEHFX1_DW_EXP1_Control_644471	K	E	System.Collections.Generic.List`1[System.String]	False	8	0	869.509923	435.2586	2	14	8	LDLLGNPK	0.9534	1.3682	71.46	80928	2.055725	869.509094
2	0.2665008974589097	0.0789	20190325_QEHFX1_DW_EXP1_Control_644471	K	E	System.Collections.Generic.List`1[System.String]	False	8	0	869.510323	435.2588	2	14	8	LDLLGNPK	1.4134	1.1463	76.36	87590	-0.978326	869.509094
2	0.27974581507681784	0.1577	20190325_QEHFX1_DW_EXP1_Control_644471	K	Y	System.Collections.Generic.List`1[System.String]	False	8	0	902.501323	451.7543	2	14	8	M[15.9949]IPVVAEK	-0.2526	1.2003	56.93	61136	1.838851	902.501551
2	0.2788735479172644	0.1735	20190325_QEHFX1_DW_EXP1_Control_644471	K	Y	System.Collections.Generic.List`1[System.String]	False	8	0	886.507323	443.7573	2	14	6	MIPVVAEK	0.758	1.2278	67.58	75666	2.253795	886.506651
2	0.25168800544425374	0.1418	20190325_QEHFX1_DW_EXP1_Control_644471	K	H	System.Collections.Generic.List`1[System.String]	False	10	0	1183.537123	592.2722	2	18	3	EAAEEPSHWK	-0.5957	0.8848	35.04	31163	-0.506818	1183.537828
3	0.8096121011919405	0.7639	20190325_QEHFX1_DW_EXP1_Control_644471	K	F	System.Collections.Generic.List`1[System.String]	False	28	0	3000.676447	1000.897	2	108	37	YVNLEGFAQPVAVFLGIPFAKPPLGSLR	1.8279	4.9857	136.07	167482	41.369571	3000.670962
3	0.7723762979682112	0.708	20190325_QEHFX1_DW_EXP1_Control_644471	K	M	System.Collections.Generic.List`1[System.String]	False	32	0	3425.642947	1142.5525	2	124	48	TVIGDHGDELFSVFGSPFLKDGASEEETNLSK	1.3457	7.4858	134.61	165435	38.969993	3425.638337
3	0.6801611468219958	0.6606	20190325_QEHFX1_DW_EXP1_Control_644471	K	S	System.Collections.Generic.List`1[System.String]	False	21	0	2341.162147	781.0589	2	80	29	DLFQDLVADVMFGVPSVM[15.9949]VSR	2.3471	4.5945	137.23	169015	29.168138	2341.156652
3	0.2634161712932968	0.3051	20190325_QEHFX1_DW_EXP1_Control_644471	R	E	System.Collections.Generic.List`1[System.String]	False	18	0	1980.886447	660.967	2	68	15	NGNPNGGGLPHWPEYDQK	-8.2625	2.3356	85.14	99482	4.847242	1979.899464
3	0.3487992217599764	0.3632	20190325_QEHFX1_DW_EXP1_Control_644471	K	Q	System.Collections.Generic.List`1[System.String]	False	12	0	1391.679847	464.5648	2	44	14	TTTSAVM[15.9949]VHCLR	2.073	2.6438	48.61	49774	11.212821	1391.676962
3	0.24897787805886598	0.2522	20190325_QEHFX1_DW_EXP1_Control_644471	K	Q	System.Collections.Generic.List`1[System.String]	False	12	0	1375.689247	459.2346	2	44	11	TTTSAVMVHCLR	5.2228	2.2521	59.21	64245	2.748872	1375.682062
4	0.25836183559895853	0.3253	20190325_QEHFX1_DW_EXP1_Control_644471	R	T	System.Collections.Generic.List`1[System.String]	False	24	0	2813.32217	704.086	2	138	10	DAGAPTFMYEFEYRPSFVSAM[15.9949]RPK	5.6872	1.8297	121.79	148585	4.854914	2813.30617
3	0.24169098116790572	0.2559	20190325_QEHFX1_DW_EXP1_Control_644471	R	N	System.Collections.Generic.List`1[System.String]	False	14	0	1627.826947	543.2805	2	52	10	FAPPQPAEPWNFVK	0.1272	1.8441	120.91	147420	4.199705	1627.82674
3	0.22367314204611818	0.2114	20190325_QEHFX1_DW_EXP1_Control_644471	K	K	System.Collections.Generic.List`1[System.String]	False	11	0	1226.581447	409.532	2	40	9	YFGGTDDPAKR	1.1577	1.5116	39.8	37693	3.167708	1226.580027
4	0.18807913610166638	0.129	20190325_QEHFX1_DW_EXP1_Control_644471	K	H	System.Collections.Generic.List`1[System.String]	False	12	0	1382.66937	346.4228	2	66	10	AKEAAEEPSHWK	-0.3869	1.3952	29.65	23762	0.949331	1382.669905
2	1	0.7934	20190325_QEHFX1_DW_EXP1_Control_644471	K	S	System.Collections.Generic.List`1[System.String]	False	20	0	2241.974123	1121.4907	1	38	20	GILGYTEDQVVSCDFNSNSH	1.0812	4.6962	108.15	130438	42.017461	2241.971699
3	0.5238102793633195	0.5932	20190325_QEHFX1_DW_EXP1_Control_644471	K	S	System.Collections.Generic.List`1[System.String]	False	20	0	2241.968947	747.9945	1	76	15	GILGYTEDQVVSCDFNSNSH	-1.2275	3.093	108.17	130466	20.32449	2241.971699
2	0.4082388895994167	0.5039	20190325_QEHFX1_DW_EXP1_Control_644471	K	W	System.Collections.Generic.List`1[System.String]	True	14	0	1641.896165	821.4517	1	26	13	PITIFQERDPANIK	0.1724	2.7888	89.66	105600	11.51995	1641.895882
2	0.29710500913871823	0.1651	20190325_QEHFX1_DW_EXP1_Control_644471	K	V	System.Collections.Generic.List`1[System.String]	False	6	0	781.409123	391.2082	2	10	7	YDDIKK	0.0985	1.6548	22.33	14557	-0.8671	781.409046
2	0.2958079765231147	0.163	20190325_QEHFX1_DW_EXP1_Control_644471	K	V	System.Collections.Generic.List`1[System.String]	False	6	0	781.409723	391.2085	2	10	7	YDDIKK	0.8664	1.6969	23.34	15431	-0.10436	781.409046
2	0.29443038963518103	0.1587	20190325_QEHFX1_DW_EXP1_Control_644471	K	V	System.Collections.Generic.List`1[System.String]	False	6	0	781.409923	391.2086	2	10	7	YDDIKK	1.1223	1.661	22.83	14991	-0.270027	781.409046
2	0.2942732894828954	0.1598	20190325_QEHFX1_DW_EXP1_Control_644471	K	V	System.Collections.Generic.List`1[System.String]	False	6	0	781.407923	391.2076	2	10	7	YDDIKK	-1.4371	1.5607	23.85	15976	-0.165514	781.409046
2	0.28297340782644126	0.1111	20190325_QEHFX1_DW_EXP1_Control_644471	K	V	System.Collections.Generic.List`1[System.String]	False	6	0	781.409323	391.2083	2	10	7	YDDIKK	0.3545	1.633	21.33	13702	1.139434	781.409046
2	0.2817875617893582	0.1025	20190325_QEHFX1_DW_EXP1_Control_644471	K	V	System.Collections.Generic.List`1[System.String]	False	6	0	781.409523	391.2084	2	10	7	YDDIKK	0.6104	1.5288	20.82	13297	0.588787	781.409046
2	0.27874259467833	0.095	20190325_QEHFX1_DW_EXP1_Control_644471	K	V	System.Collections.Generic.List`1[System.String]	False	6	0	781.409523	391.2084	2	10	7	YDDIKK	0.6104	1.6915	21.83	14126	-0.451076	781.409046
2	0.2732793914160154	0.0171	20190325_QEHFX1_DW_EXP1_Control_644471	K	V	System.Collections.Generic.List`1[System.String]	False	6	0	781.411523	391.2094	2	10	7	YDDIKK	3.1699	1.3348	20.32	12883	0.072571	781.409046
2	0.2722863275778906	0.0823	20190325_QEHFX1_DW_EXP1_Control_644471	R	W	System.Collections.Generic.List`1[System.String]	False	6	0	657.356523	329.1819	2	10	6	DPANIK	-0.1415	1.2802	26.14	19062	-0.14842	657.356616
4	0.2709499301056913	0.3473	20190325_QEHFX1_DW_EXP1_Control_644471	K	G	System.Collections.Generic.List`1[System.String]	True	27	0	2912.399557	728.8554	2	156	14	WGDAGAEYVVESTDVFTTMEKAGAHLK	7.7105	2.2	132.94	163234	7.883265	2912.377101
2	0.27035017518650073	0.0725	20190325_QEHFX1_DW_EXP1_Control_644471	R	W	System.Collections.Generic.List`1[System.String]	False	6	0	657.356523	329.1819	2	10	6	DPANIK	-0.1415	1.2103	26.65	19743	-0.943906	657.356616
3	0.17857720093058818	0.3532	20190325_QEHFX1_DW_EXP1_Control_644471	K	W	System.Collections.Generic.List`1[System.String]	True	14	0	1641.895447	547.97	1	52	10	PITIFQERDPANIK	-0.2649	1.6668	89.53	105425	6.032287	1641.895882
3	0.16407646265277093	0.3069	20190325_QEHFX1_DW_EXP1_Control_644471	N	G	System.Collections.Generic.List`1[System.String]	False	10	0	1188.675247	396.8966	1	36	10	GKPITIFQER	1.4411	1.7485	66.98	74847	5.282444	1188.673534
2	0.9325772044672741	0.7643	20190325_QEHFX1_DW_EXP1_Control_644471	N	L	System.Collections.Generic.List`1[System.String]	False	21	0	2243.212723	1122.11	1	40	25	M[15.9949]SVQPTVSLGGFEITPPVVLR	1.0347	4.2075	135.28	166371	44.87922	2243.210402
2	0.6267588795415041	0.6062	20190325_QEHFX1_DW_EXP1_Control_644471	K	V	System.Collections.Generic.List`1[System.String]	False	19	0	2145.021123	1073.0142	2	36	19	DELHIVEAEAMNYEGSPIK	1.9865	3.463	117.97	143529	9.223426	2145.016862
2	0.3068866020670776	0.2059	20190325_QEHFX1_DW_EXP1_Control_644471	K	N	System.Collections.Generic.List`1[System.String]	False	6	0	783.441123	392.2242	2	10	7	FINYVK	1.4947	1.4665	59.04	64013	0.898942	783.439952
2	0.2957962101711632	0.2194	20190325_QEHFX1_DW_EXP1_Control_644471	R	K	System.Collections.Generic.List`1[System.String]	False	12	0	1139.616523	570.3119	2	22	9	SAPGGGNKVPQK	-0.1966	1.7348	24	16193	2.145581	1139.616747
2	0.27590181690512816	0.1108	20190325_QEHFX1_DW_EXP1_Control_644471	K	R	System.Collections.Generic.List`1[System.String]	False	7	0	705.396523	353.2019	2	12	7	LLGMSGK	0.2141	1.4606	51.44	53630	2.502256	705.396372
2	0.27120637928266716	0.0892	20190325_QEHFX1_DW_EXP1_Control_644471	K	R	System.Collections.Generic.List`1[System.String]	False	7	0	705.395982	353.2016	2	12	7	LLGMSGK	-0.5529	1.5413	51.5	53721	2.171557	705.396372
2	0.25988480506434947	0.0561	20190325_QEHFX1_DW_EXP1_Control_644471	K	R	System.Collections.Generic.List`1[System.String]	False	7	0	721.391723	361.1995	2	12	6	LLGM[15.9949]SGK	0.6252	1.1782	31.44	26204	-0.985817	721.391272
2	0.2737608837901956	0.1341	20190325_QEHFX1_DW_EXP1_Control_644471	R	D	System.Collections.Generic.List`1[System.String]	False	9	0	804.467523	402.7374	2	16	8	TVSLGAGAK	2.5222	1.4695	37.89	35073	0.774357	803.462144
3	0.6508778505833459	0.6609	20190325_QEHFX1_DW_EXP1_Control_644471	R	V	System.Collections.Generic.List`1[System.String]	False	28	0	2930.467685	977.4941	2	108	31	TVSLGAGAKDELHIVEAEAMNYEGSPIK	1.0817	5.0141	123.07	150274	24.061488	2929.461165
3	0.5940887468658222	0.656	20190325_QEHFX1_DW_EXP1_Control_644471	R	V	System.Collections.Generic.List`1[System.String]	False	28	0	2945.462347	982.4923	2	108	17	TVSLGAGAKDELHIVEAEAM[15.9949]NYEGSPIK	2.1328	3.5171	117.73	143204	22.531155	2945.456065
3	0.5107462986134922	0.5856	20190325_QEHFX1_DW_EXP1_Control_644471	R	V	System.Collections.Generic.List`1[System.String]	False	28	0	2945.450047	982.4882	2	108	18	TVSLGAGAKDELHIVEAEAM[15.9949]NYEGSPIK	-2.0432	3.3811	117.21	142520	24.596068	2945.456065
4	0.307630779480337	0.3882	20190325_QEHFX1_DW_EXP1_Control_644471	R	V	System.Collections.Generic.List`1[System.String]	False	28	0	2929.46617	733.122	2	162	18	TVSLGAGAKDELHIVEAEAMNYEGSPIK	1.7085	2.053	123.08	150288	10.248799	2929.461165
4	0.2531021988393979	0.3004	20190325_QEHFX1_DW_EXP1_Control_644471	R	V	System.Collections.Generic.List`1[System.String]	False	28	0	2945.46217	737.121	2	162	18	TVSLGAGAKDELHIVEAEAM[15.9949]NYEGSPIK	2.0727	2.297	117.73	143203	5.557088	2945.456065
3	0.6486743328989417	0.6639	20190325_QEHFX1_DW_EXP1_Control_644471	K	V	System.Collections.Generic.List`1[System.String]	False	19	0	2145.020347	715.6783	2	72	20	DELHIVEAEAMNYEGSPIK	1.6247	4.016	118.04	143623	27.508803	2145.016862
3	0.5274965946174046	0.5506	20190325_QEHFX1_DW_EXP1_Control_644471	K	V	System.Collections.Generic.List`1[System.String]	False	19	0	2161.011547	721.0087	2	72	24	DELHIVEAEAM[15.9949]NYEGSPIK	-0.0995	3.3677	110.03	132955	18.528266	2161.011762
3	0.41520484809258357	0.4583	20190325_QEHFX1_DW_EXP1_Control_644471	K	V	System.Collections.Generic.List`1[System.String]	False	19	0	2161.010532	721.0084	2	72	20	DELHIVEAEAM[15.9949]NYEGSPIK	-0.5692	3.2598	109.53	132280	16.457773	2161.011762
2	0.9110827142668191	0.748	20190325_QEHFX1_DW_EXP1_Control_644471	D	Q	System.Collections.Generic.List`1[System.String]	True	23	0	2426.121523	1213.5644	1	44	26	PCGDAQAAAEGAVLGLYEYDDLK	1.4402	5.5805	131.82	161776	51.139758	2426.118029
3	0.885302328162348	0.7332	20190325_QEHFX1_DW_EXP1_Control_644471	D	Q	System.Collections.Generic.List`1[System.String]	True	23	0	2426.121547	809.3787	1	88	28	PCGDAQAAAEGAVLGLYEYDDLK	1.4501	5.3521	131.82	161772	40.945756	2426.118029
2	0.7746934767327279	0.7185	20190325_QEHFX1_DW_EXP1_Control_644471	K	K	System.Collections.Generic.List`1[System.String]	True	20	0	2342.202123	1171.6047	2	38	17	WAHLDIAGVMTNKDEIPYLR	2.5446	3.9449	126.3	154534	28.821749	2342.196163
2	0.7488860674016091	0.6937	20190325_QEHFX1_DW_EXP1_Control_644471	K	A	System.Collections.Generic.List`1[System.String]	True	21	0	2280.212323	1140.6098	2	40	24	LNLPINIIGLAPLCENM[15.9949]PSGK	1.4494	4.2205	135.6	166839	20.253262	2280.209018
2	0.740346818508617	0.6874	20190325_QEHFX1_DW_EXP1_Control_644471	K	A	System.Collections.Generic.List`1[System.String]	True	21	0	2264.217323	1132.6123	2	40	23	LNLPINIIGLAPLCENMPSGK	1.4155	4.3367	135.75	167042	14.865333	2264.214118
3	0.7282013156330343	0.6804	20190325_QEHFX1_DW_EXP1_Control_644471	K	K	System.Collections.Generic.List`1[System.String]	True	20	0	2342.202847	781.4058	2	76	30	WAHLDIAGVMTNKDEIPYLR	2.8537	5.1025	126.26	154483	32.140881	2342.196163
2	0.7216871033588921	0.67	20190325_QEHFX1_DW_EXP1_Control_644471	K	G	System.Collections.Generic.List`1[System.String]	True	16	0	1856.879323	928.9433	2	30	20	SWIEEQEM[15.9949]GSFLSVAK	3.1483	4.1871	114.43	138818	30.346096	1856.873477
2	0.7171289183837806	0.6344	20190325_QEHFX1_DW_EXP1_Control_644471	I	V	System.Collections.Generic.List`1[System.String]	True	14	0	1621.785081	811.3962	1	26	23	LADALCYAHTFNPK	-1.3282	4.4806	126.87	155293	25.066072	1620.783885
2	0.7148718654305081	0.6702	20190325_QEHFX1_DW_EXP1_Control_644471	R	F	System.Collections.Generic.List`1[System.String]	True	14	0	1620.735765	810.8715	2	26	15	QLMESPANEM[15.9949]TPTR	0.1	3.2776	58	62604	16.609119	1620.735603
3	0.7121371186400745	0.7103	20190325_QEHFX1_DW_EXP1_Control_644471	K	L	System.Collections.Generic.List`1[System.String]	True	33	0	3365.736247	1122.5836	2	128	35	VIINAATLTGAMDVALGSGATGVFTNSSWLWNK	4.875	6.4711	136.16	167610	41.342172	3365.719839
2	0.7009821548608561	0.6576	20190325_QEHFX1_DW_EXP1_Control_644471	K	G	System.Collections.Generic.List`1[System.String]	True	16	0	1840.885179	920.9462	2	30	18	SWIEEQEMGSFLSVAK	3.5863	4.132	133.1	163433	23.447445	1840.878577
2	0.6968974167924026	0.6695	20190325_QEHFX1_DW_EXP1_Control_644471	K	L	System.Collections.Generic.List`1[System.String]	True	18	0	2026.898323	1013.9528	2	34	14	DKDDDVPQFTSAGENFNK	-0.2625	2.8568	80.03	92562	22.958192	2026.898855
2	0.6914165636174653	0.6563	20190325_QEHFX1_DW_EXP1_Control_644471	R	L	System.Collections.Generic.List`1[System.String]	True	18	0	1709.822323	855.4148	2	34	16	ADM[15.9949]GGAATICSAIVSAAK	1.5551	3.8779	99.34	118641	20.540944	1709.819664
2	0.6748583889056369	0.6511	20190325_QEHFX1_DW_EXP1_Control_644471	R	R	System.Collections.Generic.List`1[System.String]	True	19	0	2063.094723	1032.051	2	36	13	TFYGLHQDFPSVVVVGLGK	-0.6379	3.3927	131.41	161232	26.768131	2063.096039
3	0.673457687969466	0.6922	20190325_QEHFX1_DW_EXP1_Control_644471	K	L	System.Collections.Generic.List`1[System.String]	True	18	0	2026.899847	676.3048	2	68	17	DKDDDVPQFTSAGENFNK	0.4894	3.5579	80.22	92821	21.335755	2026.898855
2	0.6713871783993914	0.6421	20190325_QEHFX1_DW_EXP1_Control_644471	R	Y	System.Collections.Generic.List`1[System.String]	True	15	0	1686.84929	843.9283	2	28	13	QVIDCQLADVNNLGK	0.7991	3.3325	93.81	111196	20.386794	1686.847942
2	0.6575293153462008	0.6428	20190325_QEHFX1_DW_EXP1_Control_644471	R	F	System.Collections.Generic.List`1[System.String]	True	14	0	1636.732523	818.8699	2	26	11	QLM[15.9949]ESPANEM[15.9949]TPTR	1.2342	2.383	44.42	44024	16.894624	1636.730503
2	0.6437585138012561	0.6219	20190325_QEHFX1_DW_EXP1_Control_644471	R	L	System.Collections.Generic.List`1[System.String]	True	18	0	1694.828905	847.9181	2	34	15	ADMGGAATICSAIVSAAK	0.4667	3.5264	109.66	132464	23.63282	1693.824764
2	0.6291527686424795	0.6106	20190325_QEHFX1_DW_EXP1_Control_644471	R	F	System.Collections.Generic.List`1[System.String]	True	14	0	1604.746923	802.8771	2	26	13	QLMESPANEMTPTR	3.876	3.1182	74.19	84636	21.548802	1604.740703
3	0.6235158429828664	0.658	20190325_QEHFX1_DW_EXP1_Control_644471	R	R	System.Collections.Generic.List`1[System.String]	True	19	0	2063.101447	688.372	2	72	18	TFYGLHQDFPSVVVVGLGK	2.6213	3.5556	131.5	161347	18.897105	2063.096039
4	0.601102610082666	0.6414	20190325_QEHFX1_DW_EXP1_Control_644471	K	K	System.Collections.Generic.List`1[System.String]	True	20	0	2342.20297	586.3062	2	114	24	WAHLDIAGVMTNKDEIPYLR	2.9062	4.5238	126.26	154482	28.590741	2342.196163
2	0.5354611771164031	0.5505	20190325_QEHFX1_DW_EXP1_Control_644471	R	A	System.Collections.Generic.List`1[System.String]	True	18	0	2083.943323	1042.4753	2	34	8	SAGVDDQENWHEGKENIR	0.2582	2.1311	47.65	48461	15.63567	2083.942785
2	0.5165085661620407	0.5232	20190325_QEHFX1_DW_EXP1_Control_644471	K	L	System.Collections.Generic.List`1[System.String]	True	12	0	1318.623923	659.8156	2	22	9	TIQVDNTDAEGR	0.4353	1.9815	44.07	43551	10.814791	1318.623349
3	0.5152310353209857	0.5665	20190325_QEHFX1_DW_EXP1_Control_644471	T	R	System.Collections.Generic.List`1[System.String]	True	20	0	2219.202247	740.4056	1	76	19	RTFYGLHQDFPSVVVVGLGK	2.2968	4.0017	117.98	143537	21.504152	2219.19715
2	0.5149297051658978	0.5131	20190325_QEHFX1_DW_EXP1_Control_644471	R	A	System.Collections.Generic.List`1[System.String]	True	11	0	1214.645323	607.8263	2	20	10	EM[15.9949]LNISGPPLK	0.331	2.1566	85.77	100341	11.936046	1214.644921
3	0.5098373457939809	0.4946	20190325_QEHFX1_DW_EXP1_Control_644471	R	A	System.Collections.Generic.List`1[System.String]	True	13	0	1467.836647	489.9504	2	48	19	LREMLNISGPPLK	0.9885	3.7511	94.98	112774	20.693707	1467.835196
3	0.4942933177927044	0.5303	20190325_QEHFX1_DW_EXP1_Control_644471	R	E	System.Collections.Generic.List`1[System.String]	True	14	0	1571.671747	524.5621	2	52	16	SAGVDDQENWHEGK	-0.2182	2.8446	39.34	37065	12.85616	1571.67209
2	0.4860925725862818	0.56	20190325_QEHFX1_DW_EXP1_Control_644471	A	E	System.Collections.Generic.List`1[System.String]	True	12	0	1413.600123	707.3037	1	22	11	GVDDQENWHEGK	-1.9977	2.3665	39.44	37196	12.222202	1413.602947
2	0.4789720138447057	0.4815	20190325_QEHFX1_DW_EXP1_Control_644471	K	A	System.Collections.Generic.List`1[System.String]	True	12	0	1194.635523	597.8214	2	22	10	GITFDSGGISIK	-0.8002	2.0345	100.54	120247	9.499357	1194.636479
4	0.4726810239421002	0.5491	20190325_QEHFX1_DW_EXP1_Control_644471	K	K	System.Collections.Generic.List`1[System.String]	True	20	0	2358.19577	590.3044	2	114	16	WAHLDIAGVM[15.9949]TNKDEIPYLR	1.996	3.9088	113.74	137894	16.088537	2358.191063
2	0.47224935575455007	0.4722	20190325_QEHFX1_DW_EXP1_Control_644471	K	L	System.Collections.Generic.List`1[System.String]	True	12	0	1318.624123	659.8157	2	22	10	TIQVDNTDAEGR	0.587	2.1372	41.82	40471	9.365825	1318.623349
2	0.4709890907990386	0.4637	20190325_QEHFX1_DW_EXP1_Control_644471	R	F	System.Collections.Generic.List`1[System.String]	True	14	0	1620.736323	810.8718	2	26	13	QLM[15.9949]ESPANEMTPTR	0.4442	2.7175	59.81	65067	18.738135	1620.735603
2	0.45266940919517973	0.4547	20190325_QEHFX1_DW_EXP1_Control_644471	R	A	System.Collections.Generic.List`1[System.String]	True	13	0	1467.837123	734.4222	2	24	10	LREMLNISGPPLK	1.3128	2.0938	94.96	112740	6.371262	1467.835196
3	0.4318053524678237	0.5443	20190325_QEHFX1_DW_EXP1_Control_644471	R	A	System.Collections.Generic.List`1[System.String]	True	18	0	2084.925847	695.6468	2	68	11	SAGVDDQENWHEGKENIR	-9.7308	2.1725	51.11	53183	11.630584	2083.942785
2	0.43093514403548827	0.4282	20190325_QEHFX1_DW_EXP1_Control_644471	K	G	System.Collections.Generic.List`1[System.String]	True	12	0	1341.635523	671.3214	2	22	14	LHGSGDLEAWEK	-5.8384	1.9911	62.69	68994	7.055096	1341.643356
3	0.4259958659562836	0.4987	20190325_QEHFX1_DW_EXP1_Control_644471	R	A	System.Collections.Generic.List`1[System.String]	True	18	0	2083.940347	695.3183	2	68	14	SAGVDDQENWHEGKENIR	-1.1699	2.6781	47.59	48373	15.927475	2083.942785
3	0.4255872699939653	0.5053	20190325_QEHFX1_DW_EXP1_Control_644471	K	E	System.Collections.Generic.List`1[System.String]	True	15	0	1729.779026	577.2645	2	56	12	RSAGVDDQENWHEGK	-0.5058	2.1677	33.38	28884	12.226275	1727.773201
3	0.4128702523019699	0.4958	20190325_QEHFX1_DW_EXP1_Control_644471	R	V	System.Collections.Generic.List`1[System.String]	True	16	0	1846.949347	616.3213	2	60	11	LILADALCYAHTFNPK	-1.4435	2.2896	115.98	140880	13.711151	1846.952013
3	0.41025716587600336	0.4523	20190325_QEHFX1_DW_EXP1_Control_644471	K	G	System.Collections.Generic.List`1[System.String]	True	12	0	1341.642247	447.8856	2	44	13	LHGSGDLEAWEK	-0.8266	2.4308	62.7	69013	10.251628	1341.643356
2	0.40572051357116007	0.5131	20190325_QEHFX1_DW_EXP1_Control_644471	L	V	System.Collections.Generic.List`1[System.String]	True	13	0	1507.703323	754.3553	1	24	10	ADALCYAHTFNPK	2.3227	2.4911	126.98	155432	12.459675	1507.699821
3	0.3855553753378071	0.4721	20190325_QEHFX1_DW_EXP1_Control_644471	K	E	System.Collections.Generic.List`1[System.String]	True	15	0	1727.773655	576.5961	2	56	9	RSAGVDDQENWHEGK	0.2628	2.0592	33.39	28886	11.281814	1727.773201
3	0.37697516648157026	0.3199	20190325_QEHFX1_DW_EXP1_Control_644471	R	Q	System.Collections.Generic.List`1[System.String]	True	9	0	1209.571747	403.8621	2	32	14	M[15.9949]PLFEHYTR	-0.2836	2.3385	58.44	63197	3.912023	1209.57209
3	0.37280545585832797	0.4069	20190325_QEHFX1_DW_EXP1_Control_644471	K	D	System.Collections.Generic.List`1[System.String]	True	13	0	1455.738529	485.9177	2	48	14	WAHLDIAGVMTNK	-1.9008	2.7147	101.3	121288	5.286389	1455.741296
2	0.36940221238464843	0.3519	20190325_QEHFX1_DW_EXP1_Control_644471	R	E	System.Collections.Generic.List`1[System.String]	True	14	0	1571.681566	786.3444	2	26	12	SAGVDDQENWHEGK	6.0292	2.3579	39.38	37120	16.50523	1571.67209
2	0.35657193903219386	0.3294	20190325_QEHFX1_DW_EXP1_Control_644471	K	A	System.Collections.Generic.List`1[System.String]	True	9	0	1008.458723	504.733	2	16	8	ASANMDLMR	-1.3773	1.547	59.9	65195	6.123854	1008.460112
2	0.34309052301876375	0.319	20190325_QEHFX1_DW_EXP1_Control_644471	K	A	System.Collections.Generic.List`1[System.String]	True	9	0	1024.456723	512.732	2	16	8	ASANMDLM[15.9949]R	1.6702	1.3421	42.33	41169	4.848516	1024.455012
2	0.3392363503009805	0.2737	20190325_QEHFX1_DW_EXP1_Control_644471	R	F	System.Collections.Generic.List`1[System.String]	True	8	0	1004.614523	502.8109	2	14	9	TLIEFLLR	0.6271	2.0298	135.02	166011	2.60369	1004.613893
2	0.31145069401712444	0.2623	20190325_QEHFX1_DW_EXP1_Control_644471	K	A	System.Collections.Generic.List`1[System.String]	True	9	0	1024.448123	512.7277	2	16	8	ASANM[15.9949]DLMR	-6.7246	1.4069	40.12	38141	3.110021	1024.455012
2	0.3046812045837514	0.2554	20190325_QEHFX1_DW_EXP1_Control_644471	R	A	System.Collections.Generic.List`1[System.String]	True	13	0	1483.829923	742.4186	2	24	9	LREM[15.9949]LNISGPPLK	-0.1166	1.2471	83.02	96614	2.009915	1483.830096
2	0.30454396193184197	0.2468	20190325_QEHFX1_DW_EXP1_Control_644471	R	V	System.Collections.Generic.List`1[System.String]	True	16	0	1846.954323	923.9808	2	30	14	LILADALCYAHTFNPK	1.2507	2.8451	127.04	155512	10.368703	1846.952013
2	0.2875503156801108	0.1814	20190325_QEHFX1_DW_EXP1_Control_644471	R	Q	System.Collections.Generic.List`1[System.String]	True	8	0	775.388323	388.1978	2	14	7	AAVAAGCR	0.5081	1.6776	24.16	16411	4.319991	775.387929
2	0.2845385839542429	0.1343	20190325_QEHFX1_DW_EXP1_Control_644471	R	N	System.Collections.Generic.List`1[System.String]	True	7	0	835.456523	418.2319	2	12	8	FAEVIEK	0.6308	1.8066	55.82	59624	0.512494	835.455996
2	0.2745722831493224	0.4307	20190325_QEHFX1_DW_EXP1_Control_644471	V	L	System.Collections.Generic.List`1[System.String]	True	12	0	1339.619323	670.3133	1	22	9	PQFTSAGENFNK	-6.2577	1.9014	80.18	92773	10.038162	1339.627706
2	0.26741688994963664	0.1472	20190325_QEHFX1_DW_EXP1_Control_644471	R	E	System.Collections.Generic.List`1[System.String]	True	14	0	1571.680123	786.3437	2	26	13	SAGVDDQENWHEGK	5.1111	2.2902	39.36	37092	12.134683	1571.67209
3	0.2633656812075078	0.2879	20190325_QEHFX1_DW_EXP1_Control_644471	K	D	System.Collections.Generic.List`1[System.String]	True	13	0	1471.734547	491.2497	2	48	10	WAHLDIAGVM[15.9949]TNK	-1.1204	2.2527	85.12	99466	4.853632	1471.736196
3	0.26003228616902335	0.3947	20190325_QEHFX1_DW_EXP1_Control_644471	T	R	System.Collections.Generic.List`1[System.String]	True	20	0	2220.196747	740.7371	1	76	17	RTFYGLHQDFPSVVVVGLGK	-1.6904	3.5756	118	143567	9.597475	2219.19715
2	0.2529022907682055	0.0718	20190325_QEHFX1_DW_EXP1_Control_644471	K	V	System.Collections.Generic.List`1[System.String]	True	11	0	1225.599323	613.3033	2	20	7	LFEASVETGDR	1.9305	1.2614	66.83	74644	0.605136	1223.590257
4	0.24825206044834525	0.2904	20190325_QEHFX1_DW_EXP1_Control_644471	R	A	System.Collections.Generic.List`1[System.String]	True	18	0	2083.94577	521.7419	2	102	13	SAGVDDQENWHEGKENIR	1.4324	1.8391	47.4	48118	6.988965	2083.942785
4	0.24703580025303262	0.4355	20190325_QEHFX1_DW_EXP1_Control_644471	T	R	System.Collections.Generic.List`1[System.String]	True	20	0	2219.20217	555.556	1	114	9	RTFYGLHQDFPSVVVVGLGK	2.2621	2.1245	117.97	143532	11.148282	2219.19715
3	0.2445416648694711	0.2943	20190325_QEHFX1_DW_EXP1_Control_644471	K	G	System.Collections.Generic.List`1[System.String]	True	16	0	1856.874847	619.6298	2	60	6	SWIEEQEM[15.9949]GSFLSVAK	0.7378	1.4998	114.45	138847	4.980591	1856.873477
4	0.23260329420454814	0.2741	20190325_QEHFX1_DW_EXP1_Control_644471	R	A	System.Collections.Generic.List`1[System.String]	True	18	0	2083.94417	521.7415	2	102	6	SAGVDDQENWHEGKENIR	0.6646	1.3882	48.51	49637	3.160607	2083.942785
3	0.23174168511109383	0.2462	20190325_QEHFX1_DW_EXP1_Control_644471	R	A	System.Collections.Generic.List`1[System.String]	True	13	0	1467.836947	489.9505	2	48	10	LREMLNISGPPLK	1.1929	1.4833	94.89	112654	4.754831	1467.835196
3	0.18078358036315398	0.1185	20190325_QEHFX1_DW_EXP1_Control_644471	R	Q	System.Collections.Generic.List`1[System.String]	True	9	0	1209.572647	403.8624	2	32	8	M[15.9949]PLFEHYTR	0.4605	0.9946	58.95	63888	0.327116	1209.57209
3	0.1743846114027067	0.0898	20190325_QEHFX1_DW_EXP1_Control_644471	R	L	System.Collections.Generic.List`1[System.String]	True	18	0	1693.830247	565.2816	2	68	6	ADMGGAATICSAIVSAAK	3.237	1.4344	109.88	132759	2.162823	1693.824764
3	0.17373743287591	0.0431	20190325_QEHFX1_DW_EXP1_Control_644471	K	A	System.Collections.Generic.List`1[System.String]	True	9	0	956.53397	319.5162	2	32	6	ANKPGDVVR	-1.3957	1.3141	25.6	18322	1.313044	955.531955
3	0.16990288454495706	0.0542	20190325_QEHFX1_DW_EXP1_Control_644471	K	A	System.Collections.Generic.List`1[System.String]	True	9	0	955.533547	319.1827	2	32	5	ANKPGDVVR	1.6661	1.2315	25.61	18333	-0.165514	955.531955
2	0.867746498633689	0.741	20190325_QEHFX1_DW_EXP1_Control_644471	M	N	System.Collections.Generic.List`1[System.String]	True	22	0	2129.040323	1065.0238	1	42	21	APPAPGAVSGSSGEVDELFDVK	0.2903	4.4395	116.46	141523	31.114514	2129.039705
2	0.8079106589799708	0.7181	20190325_QEHFX1_DW_EXP1_Control_644471	P	N	System.Collections.Generic.List`1[System.String]	True	19	0	1863.900682	932.454	1	36	17	APGAVSGSSGEVDELFDVK	1.9411	3.9342	109.56	132317	34.997642	1863.897064
2	0.7330379163384244	0.6885	20190325_QEHFX1_DW_EXP1_Control_644471	K	V	System.Collections.Generic.List`1[System.String]	True	17	0	2061.944627	1031.476	2	32	16	NAFYIGSYQQCINEAQR	-0.0335	3.2868	98.4	117380	24.7296	2061.944696
2	0.6933186903882337	0.6659	20190325_QEHFX1_DW_EXP1_Control_644471	K	M	System.Collections.Generic.List`1[System.String]	True	20	0	2172.176523	1086.5919	2	38	14	YGVVLDEIKPSSAPELQAVR	1.1569	3.2991	110.68	133826	23.99607	2171.17066
3	0.6891676700135281	0.66	20190325_QEHFX1_DW_EXP1_Control_644471	M	N	System.Collections.Generic.List`1[System.String]	True	22	0	2129.045347	710.3533	1	84	21	APPAPGAVSGSSGEVDELFDVK	2.65	4.6431	116.44	141487	31.344193	2129.039705
3	0.512089167780228	0.5527	20190325_QEHFX1_DW_EXP1_Control_644471	K	M	System.Collections.Generic.List`1[System.String]	True	20	0	2172.176347	724.7303	2	76	22	YGVVLDEIKPSSAPELQAVR	1.0759	3.4003	110.63	133755	17.866796	2171.17066
2	0.5064455216299103	0.5071	20190325_QEHFX1_DW_EXP1_Control_644471	R	R	System.Collections.Generic.List`1[System.String]	True	11	0	1346.605923	673.8066	2	20	9	M[15.9949]FAEYLASENR	1.0471	2.171	73.87	84209	13.147681	1346.604513
2	0.4357721643598177	0.5356	20190325_QEHFX1_DW_EXP1_Control_644471	P	N	System.Collections.Generic.List`1[System.String]	True	17	0	1695.810106	848.4087	1	32	13	GAVSGSSGEVDELFDVK	1.7219	2.5735	105.65	127097	15.285187	1695.807186
3	0.42092524228750217	0.5195	20190325_QEHFX1_DW_EXP1_Control_644471	M	N	System.Collections.Generic.List`1[System.String]	True	22	0	2130.041947	710.6855	1	84	17	APPAPGAVSGSSGEVDELFDVK	-0.5202	3.7956	116.41	141450	18.197537	2129.039705
4	0.40339491636296093	0.4828	20190325_QEHFX1_DW_EXP1_Control_644471	R	M	System.Collections.Generic.List`1[System.String]	True	21	0	2300.269186	575.8228	2	120	16	KYGVVLDEIKPSSAPELQAVR	0.0926	3.4994	100.2	119799	11.904488	2299.265623
2	0.32687145617188046	0.2619	20190325_QEHFX1_DW_EXP1_Control_644471	R	E	System.Collections.Generic.List`1[System.String]	True	9	0	1059.568723	530.288	2	16	9	DSIVLELDR	0.621	2.0145	97.58	116280	3.239079	1059.568065
3	0.32183060735827934	0.3866	20190325_QEHFX1_DW_EXP1_Control_644471	R	M	System.Collections.Generic.List`1[System.String]	True	21	0	2300.267647	767.4274	2	80	13	KYGVVLDEIKPSSAPELQAVR	-0.5765	2.7989	100.22	119830	7.726466	2299.265623
2	0.29750401075286054	0.2	20190325_QEHFX1_DW_EXP1_Control_644471	R	E	System.Collections.Generic.List`1[System.String]	True	9	0	1059.567723	530.2875	2	16	9	DSIVLELDR	-0.3228	2.0035	97.52	116205	3.912023	1059.568065
3	0.19714556765340302	0.0853	20190325_QEHFX1_DW_EXP1_Control_644471	K	K	System.Collections.Generic.List`1[System.String]	True	8	0	971.564047	324.5262	2	28	7	LDRLDLAR	0.8152	1.6774	56.23	60183	0.505838	971.563255
3	0.17698241995160507	0.0078	20190325_QEHFX1_DW_EXP1_Control_644471	R	D	System.Collections.Generic.List`1[System.String]	True	12	0	1486.709947	496.2415	2	44	7	MFAEYLASENRR	-0.5226	1.2013	75.03	85781	-1.510722	1486.710724
2	0.8619121279656796	0.7153	20190325_QEHFX1_DW_EXP1_Control_644471	R	-	System.Collections.Generic.List`1[System.String]	False	18	0	1979.045723	990.0265	1	34	26	ILTEAEIDAHLVALAERD	0.67	4.8002	126.54	154861	30.955257	1979.044397
2	0.7948360468964122	0.6907	20190325_QEHFX1_DW_EXP1_Control_644471	R	-	System.Collections.Generic.List`1[System.String]	False	18	0	1980.043871	990.5256	1	34	24	ILTEAEIDAHLVALAERD	-1.9575	4.5742	126.51	154811	27.060042	1979.044397
2	0.6775037377048554	0.6524	20190325_QEHFX1_DW_EXP1_Control_644471	K	S	System.Collections.Generic.List`1[System.String]	False	17	0	1871.830923	936.4191	2	32	14	ITENIGCVM[15.9949]TGMTADSR	0.7196	2.9439	77.58	89233	21.944046	1871.829576
3	0.6280409629774688	0.6167	20190325_QEHFX1_DW_EXP1_Control_644471	R	-	System.Collections.Generic.List`1[System.String]	False	18	0	1980.052524	660.689	1	68	21	ILTEAEIDAHLVALAERD	2.4126	3.8168	126.45	154741	19.873115	1979.044397
2	0.6192700038273128	0.6024	20190325_QEHFX1_DW_EXP1_Control_644471	K	R	System.Collections.Generic.List`1[System.String]	False	12	0	1487.684523	744.3459	2	22	13	YGYEIPVDMLCK	-4.2838	2.7145	118.69	144484	17.16222	1487.690896
2	0.6126738847568296	0.5917	20190325_QEHFX1_DW_EXP1_Control_644471	K	G	System.Collections.Generic.List`1[System.String]	False	13	0	1285.725523	643.3664	2	24	14	AINQGGLTSVAVR	2.5262	3.065	73.71	83985	17.449902	1285.722275
3	0.533155237883399	0.5874	20190325_QEHFX1_DW_EXP1_Control_644471	R	-	System.Collections.Generic.List`1[System.String]	False	18	0	1979.048347	660.3543	1	68	16	ILTEAEIDAHLVALAERD	1.9959	3.2419	126.96	155406	21.257701	1979.044397
2	0.5317022750895265	0.5474	20190325_QEHFX1_DW_EXP1_Control_644471	K	S	System.Collections.Generic.List`1[System.String]	False	17	0	1871.831323	936.4193	2	32	9	ITENIGCVMTGM[15.9949]TADSR	0.9333	1.9598	82.16	95460	11.561066	1871.829576
2	0.49968458360016554	0.4904	20190325_QEHFX1_DW_EXP1_Control_644471	K	I	System.Collections.Generic.List`1[System.String]	False	12	0	1360.747323	680.8773	2	22	12	LLDSSTVTHLFK	0.169	2.5668	103.08	123654	8.381789	1360.747093
2	0.40950055825604	0.3792	20190325_QEHFX1_DW_EXP1_Control_644471	R	A	System.Collections.Generic.List`1[System.String]	False	9	0	1160.595323	580.8013	2	16	11	LYQVEYAFK	-2.8554	2.3659	90.22	106352	11.483367	1160.598637
2	0.40461287312133165	0.4216	20190325_QEHFX1_DW_EXP1_Control_644471	K	S	System.Collections.Generic.List`1[System.String]	False	17	0	1887.826707	944.417	2	32	6	ITENIGCVM[15.9949]TGM[15.9949]TADSR	1.1818	1.6773	64.63	71647	4.448166	1887.824476
3	0.3971960030563896	0.4941	20190325_QEHFX1_DW_EXP1_Control_644471	R	D	System.Collections.Generic.List`1[System.String]	False	17	0	1864.015747	622.0101	2	64	10	ILTEAEIDAHLVALAER	-0.9158	1.9336	124.97	152785	9.850895	1864.017454
2	0.3911757221515495	0.393	20190325_QEHFX1_DW_EXP1_Control_644471	K	A	System.Collections.Generic.List`1[System.String]	False	11	0	1337.534123	669.2707	2	20	7	CDPAGYYCGFK	3.896	1.6478	72.74	82666	8.778558	1337.528912
2	0.325115019343893	0.2775	20190325_QEHFX1_DW_EXP1_Control_644471	K	R	System.Collections.Generic.List`1[System.String]	False	12	0	1503.683923	752.3456	2	22	10	YGYEIPVDM[15.9949]LCK	-1.2456	1.5798	100.58	120314	3.329807	1503.685796
2	0.31472290494701466	0.2587	20190325_QEHFX1_DW_EXP1_Control_644471	R	H	System.Collections.Generic.List`1[System.String]	True	8	0	796.358523	398.6829	2	14	6	GSSAGFDR	0.1457	1.4432	26.5	19526	3.653512	796.358407
2	0.2580254116874499	0.1413	20190325_QEHFX1_DW_EXP1_Control_644471	R	K	System.Collections.Generic.List`1[System.String]	False	11	0	1218.645523	609.8264	2	20	5	GKDCAVIVTQK	-4.56	1.0505	37.34	34318	-0.00995	1218.65108
3	0.23655151860312326	0.2469	20190325_QEHFX1_DW_EXP1_Control_644471	K	I	System.Collections.Generic.List`1[System.String]	False	12	0	1360.748347	454.2543	2	44	9	LLDSSTVTHLFK	0.9216	1.6333	102.99	123536	6.265901	1360.747093
3	0.23301809443562918	0.1503	20190325_QEHFX1_DW_EXP1_Control_644471	R	Y	System.Collections.Generic.List`1[System.String]	False	9	0	1108.552147	370.1889	2	32	10	ARYEAANWK	-1.1465	1.7405	39	36590	3.137296	1108.553418
2	0.8296401086116507	0.7645	20190325_QEHFX1_DW_EXP1_Control_644471	G	D	System.Collections.Generic.List`1[System.String]	False	18	0	2179.815923	1090.4116	1	34	7	NVECGAGHFCHDNQSCCK	-0.0684	2.1089	31.18	25867	20.703463	2179.816072
3	0.8020146555410801	0.7294	20190325_QEHFX1_DW_EXP1_Control_644471	D	G	System.Collections.Generic.List`1[System.String]	True	20	0	2304.986647	769.0004	1	76	18	IGCDQHTSCPVGQTCCPSLK	1.6677	3.3795	59.13	64143	30.418115	2304.982803
2	0.7951560696912526	0.7507	20190325_QEHFX1_DW_EXP1_Control_644471	K	L	System.Collections.Generic.List`1[System.String]	False	15	0	1891.710252	946.3588	2	28	9	CDLEVSCPDGYTCCR	1.3226	2.2569	71.43	80893	18.780217	1891.70775
3	0.7519027352289469	0.7441	20190325_QEHFX1_DW_EXP1_Control_644471	G	D	System.Collections.Generic.List`1[System.String]	False	18	0	2179.810147	727.2749	1	68	8	NVECGAGHFCHDNQSCCK	-2.7181	2.2959	31.13	25787	16.420553	2179.816072
4	0.6910200353573983	0.7316	20190325_QEHFX1_DW_EXP1_Control_644471	R	C	System.Collections.Generic.List`1[System.String]	True	29	0	3477.420065	870.1105	2	168	21	LSSGDWGCCPIPEAVCCLDHQHCCPQGFK	-1.9986	3.6324	108.84	131357	29.220656	3475.420315
3	0.6281916362771675	0.6693	20190325_QEHFX1_DW_EXP1_Control_644471	K	Q	System.Collections.Generic.List`1[System.String]	True	17	0	2105.848447	702.621	2	64	17	GSWACCQLPHAVCCEDR	3.6171	2.946	76.52	87807	19.939364	2105.84083
2	0.617801788230841	0.6462	20190325_QEHFX1_DW_EXP1_Control_644471	K	Y	System.Collections.Generic.List`1[System.String]	False	16	0	1868.741523	934.8744	2	30	6	TQCPDDSTCCELPTGK	-2.3497	1.3862	55.02	58528	12.129112	1868.745914
4	0.5787472160309187	0.6524	20190325_QEHFX1_DW_EXP1_Control_644471	N	D	System.Collections.Generic.List`1[System.String]	False	17	0	2065.77297	517.1987	1	96	11	VECGAGHFCHDNQSCCK	-0.0842	2.1786	28.2	21800	11.51995	2065.773144
2	0.5778578965230039	0.5734	20190325_QEHFX1_DW_EXP1_Control_644471	K	G	System.Collections.Generic.List`1[System.String]	False	13	0	1527.626323	764.3168	2	24	13	DSQGGWACCPYVK	-6.0087	2.5745	74.55	85122	11.605041	1527.635502
4	0.5620312333080786	0.6455	20190325_QEHFX1_DW_EXP1_Control_644471	K	C	System.Collections.Generic.List`1[System.String]	False	31	0	3797.51697	950.1347	2	180	14	YGCCPMPNAICCSDHLHCCPQDTVCDLIQSK	-2.5066	2.8316	105.92	127458	17.784104	3796.523139
2	0.5003669111780679	0.5002	20190325_QEHFX1_DW_EXP1_Control_644471	R	A	System.Collections.Generic.List`1[System.String]	False	13	0	1511.680123	756.3437	2	24	11	LNTGAWGCCPFTK	2.0838	2.3915	89.85	105853	10.154516	1511.676973
3	0.4836764158811346	0.5779	20190325_QEHFX1_DW_EXP1_Control_644471	R	C	System.Collections.Generic.List`1[System.String]	True	29	0	3475.424947	1159.1465	2	112	11	LSSGDWGCCPIPEAVCCLDHQHCCPQGFK	1.3328	2.5575	108.91	131456	20.265841	3475.420315
3	0.46276491806631004	0.6002	20190325_QEHFX1_DW_EXP1_Control_644471	N	D	System.Collections.Generic.List`1[System.String]	False	17	0	2065.776462	689.2637	1	64	7	VECGAGHFCHDNQSCCK	1.6062	1.579	28.18	21776	9.577066	2065.773144
3	0.4457572732723373	0.5668	20190325_QEHFX1_DW_EXP1_Control_644471	R	C	System.Collections.Generic.List`1[System.String]	True	29	0	3475.425847	1159.1468	2	112	8	LSSGDWGCCPIPEAVCCLDHQHCCPQGFK	1.5917	1.7121	108.93	131481	9.17112	3475.420315
3	0.3833318446504434	0.5636	20190325_QEHFX1_DW_EXP1_Control_644471	K	G	System.Collections.Generic.List`1[System.String]	False	26	0	3149.214247	1050.4096	1	100	7	AVCCEDHIHCCPAGFQCHTETGTCEL	1.4585	1.3095	72.42	82237	7.94058	3149.209654
4	0.33240365655674614	0.5168	20190325_QEHFX1_DW_EXP1_Control_644471	K	G	System.Collections.Generic.List`1[System.String]	False	26	0	3149.21417	788.059	1	150	11	AVCCEDHIHCCPAGFQCHTETGTCEL	1.434	1.6647	72.41	82222	6.717135	3149.209654
4	0.25657839739810345	0.3145	20190325_QEHFX1_DW_EXP1_Control_644471	R	C	System.Collections.Generic.List`1[System.String]	False	16	0	1905.82737	477.2123	2	90	7	VHCCPHGASCDLVHTR	0.4544	1.5472	34.57	30512	5.290349	1905.826504
4	0.19355448152845806	0.3986	20190325_QEHFX1_DW_EXP1_Control_644471	G	D	System.Collections.Generic.List`1[System.String]	False	18	0	2179.81017	545.708	1	102	9	NVECGAGHFCHDNQSCCK	-2.7076	1.5178	31.13	25789	6.185049	2179.816072
2	0.8219225583300381	0.7127	20190325_QEHFX1_DW_EXP1_Control_644471	K	A	System.Collections.Generic.List`1[System.String]	True	18	0	1702.763923	851.8856	1	34	20	DGGQYALVAACAAGGQGH	2.1929	4.3821	82.35	95704	31.626426	1702.760189
2	0.8156904387019327	0.7387	20190325_QEHFX1_DW_EXP1_Control_644471	K	K	System.Collections.Generic.List`1[System.String]	True	14	0	1707.686205	854.3467	2	26	19	AM[15.9949]DSDWFAQNYMGR	-1.6291	3.5696	100.59	120325	23.282034	1707.688987
2	0.7228962695771471	0.6784	20190325_QEHFX1_DW_EXP1_Control_644471	K	K	System.Collections.Generic.List`1[System.String]	True	14	0	1691.695723	846.3515	2	26	14	AMDSDWFAQNYMGR	0.9671	3.2303	110.32	133344	23.494256	1691.694087
2	0.7082902173760608	0.6615	20190325_QEHFX1_DW_EXP1_Control_644471	K	V	System.Collections.Generic.List`1[System.String]	True	14	0	1555.776323	778.3918	2	26	19	AQDEGHLSDIVPFK	0.7874	3.3821	93.86	111263	25.233126	1555.775098
2	0.6889539699310788	0.6519	20190325_QEHFX1_DW_EXP1_Control_644471	K	K	System.Collections.Generic.List`1[System.String]	True	14	0	1707.692923	854.3501	2	26	15	AMDSDWFAQNYM[15.9949]GR	2.3049	3.319	96.14	114331	18.742264	1707.688987
2	0.6856504605666827	0.6594	20190325_QEHFX1_DW_EXP1_Control_644471	K	K	System.Collections.Generic.List`1[System.String]	True	14	0	1723.680323	862.3438	2	26	16	AM[15.9949]DSDWFAQNYM[15.9949]GR	-2.0677	2.6116	85.02	99334	18.289652	1723.683887
2	0.6555151994556097	0.6263	20190325_QEHFX1_DW_EXP1_Control_644471	K	T	System.Collections.Generic.List`1[System.String]	True	16	0	1837.998323	919.5028	2	30	17	DVVDYIIFGTVIQEVK	2.0294	3.4549	136.3	167796	18.643824	1837.994593
3	0.6140437936293407	0.6346	20190325_QEHFX1_DW_EXP1_Control_644471	R	L	System.Collections.Generic.List`1[System.String]	True	26	0	2849.344147	950.4529	2	100	28	LNFLSPELPAVAEFSTNETM[15.9949]GHSADR	1.0922	4.7347	134.56	165363	12.356896	2849.341035
3	0.5973452472789401	0.6445	20190325_QEHFX1_DW_EXP1_Control_644471	K	-	System.Collections.Generic.List`1[System.String]	True	27	0	2722.275669	908.0967	2	104	22	DGGQYALVAACAAGGQGHAM[15.9949]IVEAYPK	-1.3257	3.9373	101.47	121508	23.833287	2721.275928
4	0.5203564714549395	0.5824	20190325_QEHFX1_DW_EXP1_Control_644471	K	D	System.Collections.Generic.List`1[System.String]	True	19	0	2065.11057	517.0331	2	108	23	KAQDEGHLSDIVPFKVPGK	1.4062	3.1535	91.66	108293	18.887489	2065.107666
3	0.519914039514863	0.5635	20190325_QEHFX1_DW_EXP1_Control_644471	K	T	System.Collections.Generic.List`1[System.String]	True	16	0	1837.998247	613.3376	2	60	17	DVVDYIIFGTVIQEVK	1.988	3.0967	136.3	167797	15.320588	1837.994593
3	0.508817246386846	0.55	20190325_QEHFX1_DW_EXP1_Control_644471	K	D	System.Collections.Generic.List`1[System.String]	True	19	0	2065.109947	689.0415	2	72	21	KAQDEGHLSDIVPFKVPGK	1.1045	3.2658	91.68	108324	18.803406	2065.107666
4	0.5013748405759959	0.5721	20190325_QEHFX1_DW_EXP1_Control_644471	R	-	System.Collections.Generic.List`1[System.String]	True	28	0	2849.37537	713.0993	2	162	24	KDGGQYALVAACAAGGQGHAM[15.9949]IVEAYPK	1.5719	4.6337	89.38	105211	26.389753	2849.370891
3	0.4825402062517022	0.5509	20190325_QEHFX1_DW_EXP1_Control_644471	R	A	System.Collections.Generic.List`1[System.String]	True	20	0	2274.203647	758.7394	2	76	15	IPFLLSGTSYKDLMPHDLAR	3.7578	3.6715	131.68	161593	13.097671	2274.195101
3	0.4612642856291558	0.5327	20190325_QEHFX1_DW_EXP1_Control_644471	K	D	System.Collections.Generic.List`1[System.String]	True	18	0	1939.024997	647.0132	2	68	16	AQDEGHLSDIVPFKVPGK	2.885	2.6413	100.53	120237	16.628921	1937.012703
3	0.4449148738862055	0.5094	20190325_QEHFX1_DW_EXP1_Control_644471	K	L	System.Collections.Generic.List`1[System.String]	True	14	0	1561.764847	521.2598	2	52	12	DNGIRPSSLEQM[15.9949]AK	0.6275	2.5763	55.52	59206	14.592039	1561.763867
2	0.4340785188474962	0.4063	20190325_QEHFX1_DW_EXP1_Control_644471	R	T	System.Collections.Generic.List`1[System.String]	True	9	0	963.561323	482.2843	2	16	11	AALSGLLYR	-0.9019	2.5894	91.96	108701	9.403925	963.562192
3	0.4332758193803813	0.4748	20190325_QEHFX1_DW_EXP1_Control_644471	R	T	System.Collections.Generic.List`1[System.String]	True	21	0	2391.316147	797.7769	2	80	23	TNIPKDVVDYIIFGTVIQEVK	-0.3525	3.331	135.66	166922	11.93452	2391.31699
4	0.42993764680649	0.5252	20190325_QEHFX1_DW_EXP1_Control_644471	K	A	System.Collections.Generic.List`1[System.String]	True	34	0	3619.813131	905.7087	2	198	11	LKPAFIKPYGTVTAANSSFLTDGASAM[15.9949]LIMSEDR	-2.3308	2.8072	128.02	156801	16.281792	3618.818218
3	0.4190516544604051	0.5246	20190325_QEHFX1_DW_EXP1_Control_644471	R	-	System.Collections.Generic.List`1[System.String]	True	28	0	2849.374447	950.463	2	108	9	KDGGQYALVAACAAGGQGHAM[15.9949]IVEAYPK	1.248	2.0528	89.33	105153	13.471921	2849.370891
2	0.40888565359566187	0.3916	20190325_QEHFX1_DW_EXP1_Control_644471	R	D	System.Collections.Generic.List`1[System.String]	True	11	0	1225.684323	613.3458	2	20	11	IPFLLSGTSYK	1.3233	2.0761	113.62	137745	4.683132	1225.682701
4	0.39597344165233633	0.4747	20190325_QEHFX1_DW_EXP1_Control_644471	R	A	System.Collections.Generic.List`1[System.String]	True	20	0	2290.18977	573.3029	2	114	18	IPFLLSGTSYKDLM[15.9949]PHDLAR	-0.1009	2.7173	117.38	142745	10.469121	2290.190001
3	0.39433041604146196	0.5047	20190325_QEHFX1_DW_EXP1_Control_644471	R	-	System.Collections.Generic.List`1[System.String]	True	28	0	2833.370347	945.1283	2	108	11	KDGGQYALVAACAAGGQGHAMIVEAYPK	-1.992	1.8858	98.85	117985	9.47822	2833.375991
2	0.36948667069696234	0.3469	20190325_QEHFX1_DW_EXP1_Control_644471	R	L	System.Collections.Generic.List`1[System.String]	True	8	0	845.466523	423.2369	2	14	7	LVMAAANR	0.4021	1.5629	43.1	42228	6.137647	845.466183
3	0.36358435670358524	0.4408	20190325_QEHFX1_DW_EXP1_Control_644471	K	V	System.Collections.Generic.List`1[System.String]	True	15	0	1683.87009	561.9616	2	56	10	KAQDEGHLSDIVPFK	0.0172	2.1264	83.28	96973	11.018229	1683.870061
4	0.36274362477899463	0.4394	20190325_QEHFX1_DW_EXP1_Control_644471	K	V	System.Collections.Generic.List`1[System.String]	True	15	0	1683.87026	421.723	2	84	14	KAQDEGHLSDIVPFK	0.1182	2.2323	83.27	96959	10.013302	1683.870061
2	0.35593417345944195	0.5009	20190325_QEHFX1_DW_EXP1_Control_644471	L	S	System.Collections.Generic.List`1[System.String]	True	15	0	1578.76555	789.8864	1	28	7	SCSSQVQSAPAVQTK	2.1586	1.9493	41.17	39577	11.305911	1577.758792
3	0.34345207172224756	0.4115	20190325_QEHFX1_DW_EXP1_Control_644471	K	-	System.Collections.Generic.List`1[System.String]	True	27	0	2706.291843	902.7688	2	104	21	DGGQYALVAACAAGGQGHAMIVEAYPK	2.7584	2.7375	111.84	135366	15.53588	2705.281028
2	0.32593075993836	0.2778	20190325_QEHFX1_DW_EXP1_Control_644471	K	I	System.Collections.Generic.List`1[System.String]	True	9	0	984.584923	492.7961	2	16	7	NIVVVEGVR	1.2868	1.6962	73.82	84131	3.070456	984.583656
2	0.3227130256419566	0.2413	20190325_QEHFX1_DW_EXP1_Control_644471	R	A	System.Collections.Generic.List`1[System.String]	True	8	0	1008.521723	504.7645	2	14	9	KMM[15.9949]LDLNK	0.0873	1.7883	50.54	52402	1.599488	1008.521635
2	0.318813751320554	0.2749	20190325_QEHFX1_DW_EXP1_Control_644471	K	A	System.Collections.Generic.List`1[System.String]	True	9	0	1067.531923	534.2696	2	16	6	DLMPHDLAR	1.5765	1.4806	69.47	78230	4.59522	1067.53024
2	0.31643162909332095	0.2701	20190325_QEHFX1_DW_EXP1_Control_644471	R	A	System.Collections.Generic.List`1[System.String]	True	9	0	994.539723	497.7735	2	16	6	ALAM[15.9949]GYKPK	0.728	1.4434	31.71	26581	4.41455	994.538999
2	0.31076570491170646	0.2376	20190325_QEHFX1_DW_EXP1_Control_644471	K	A	System.Collections.Generic.List`1[System.String]	True	9	0	1083.524523	542.2659	2	16	8	DLM[15.9949]PHDLAR	-0.5694	1.7311	48.38	49455	5.399243	1083.52514
3	0.3105183115910283	0.4272	20190325_QEHFX1_DW_EXP1_Control_644471	K	K	System.Collections.Generic.List`1[System.String]	True	14	0	1556.778598	519.5977	1	52	14	KAQDEGHLSDIVPF	0.0964	2.7894	102.14	122406	10.845096	1555.775098
4	0.3073058753642042	0.3805	20190325_QEHFX1_DW_EXP1_Control_644471	R	-	System.Collections.Generic.List`1[System.String]	True	28	0	2833.37057	709.0981	2	162	18	KDGGQYALVAACAAGGQGHAMIVEAYPK	-1.9133	2.644	98.84	117981	10.002204	2833.375991
2	0.3067932911774774	0.259	20190325_QEHFX1_DW_EXP1_Control_644471	K	V	System.Collections.Generic.List`1[System.String]	True	15	0	1683.870123	842.4387	2	28	9	KAQDEGHLSDIVPFK	0.0368	1.4444	83.23	96903	2.676552	1683.870061
2	0.3057692612003378	0.2142	20190325_QEHFX1_DW_EXP1_Control_644471	R	M	System.Collections.Generic.List`1[System.String]	True	9	0	905.520923	453.2641	2	16	10	LAAAFAVSR	0.6582	2.2942	70.78	80001	2.359155	905.520327
2	0.3036159207668428	0.2058	20190325_QEHFX1_DW_EXP1_Control_644471	R	L	System.Collections.Generic.List`1[System.String]	True	8	0	861.464159	431.2357	2	14	9	LVM[15.9949]AAANR	3.5707	1.6324	28.94	22792	2.047943	861.461083
3	0.2969260924849469	0.3458	20190325_QEHFX1_DW_EXP1_Control_644471	K	L	System.Collections.Generic.List`1[System.String]	True	14	0	1545.778447	515.931	2	52	12	DNGIRPSSLEQMAK	6.1328	2.2922	74.58	85161	6.660895	1545.768967
2	0.2956192535037497	0.2491	20190325_QEHFX1_DW_EXP1_Control_644471	K	L	System.Collections.Generic.List`1[System.String]	True	14	0	1545.771923	773.3896	2	26	8	DNGIRPSSLEQMAK	1.9123	2.1283	74.57	85156	6.840097	1545.768967
2	0.2847616952252193	0.1449	20190325_QEHFX1_DW_EXP1_Control_644471	K	A	System.Collections.Generic.List`1[System.String]	True	7	0	880.426923	440.7171	2	12	8	MM[15.9949]LDLNK	0.2851	1.982	63.55	70166	4.213128	880.426672
2	0.28033949317528545	0.1375	20190325_QEHFX1_DW_EXP1_Control_644471	K	A	System.Collections.Generic.List`1[System.String]	True	7	0	896.423323	448.7153	2	12	7	M[15.9949]M[15.9949]LDLNK	1.9533	1.564	44.69	44394	2.889572	896.421572
4	0.27974916637321867	0.3436	20190325_QEHFX1_DW_EXP1_Control_644471	K	D	System.Collections.Generic.List`1[System.String]	True	18	0	1937.011007	485.0082	2	102	14	AQDEGHLSDIVPFKVPGK	-0.8756	1.8121	100.5	120203	6.394932	1937.012703
2	0.27524899001628145	0.165	20190325_QEHFX1_DW_EXP1_Control_644471	K	D	System.Collections.Generic.List`1[System.String]	True	9	0	931.522325	466.2648	2	16	8	VPGKDTVSK	-6.9746	1.3332	24.14	16393	0.486133	930.525472
2	0.26929888847607103	0.0914	20190325_QEHFX1_DW_EXP1_Control_644471	R	A	System.Collections.Generic.List`1[System.String]	True	8	0	1008.522923	504.7651	2	14	8	KM[15.9949]MLDLNK	1.2771	1.6472	46.24	46516	0.911303	1008.521635
2	0.2630326437811292	0.0534	20190325_QEHFX1_DW_EXP1_Control_644471	K	A	System.Collections.Generic.List`1[System.String]	True	7	0	864.432123	432.7197	2	12	6	MMLDLNK	0.406	1.3143	74.79	85454	1.410587	864.431772
2	0.2629348553265213	0.0115	20190325_QEHFX1_DW_EXP1_Control_644471	K	A	System.Collections.Generic.List`1[System.String]	True	7	0	896.419123	448.7132	2	12	7	M[15.9949]M[15.9949]LDLNK	-2.732	1.0199	44.18	43702	-1.435085	896.421572
2	0.256578790872583	0.0753	20190325_QEHFX1_DW_EXP1_Control_644471	K	I	System.Collections.Generic.List`1[System.String]	True	9	0	984.585123	492.7962	2	16	7	NIVVVEGVR	1.49	1.4339	74.43	84963	1.565421	984.583656
2	0.2560366879041587	0.1157	20190325_QEHFX1_DW_EXP1_Control_644471	R	D	System.Collections.Generic.List`1[System.String]	True	11	0	1225.680923	613.3441	2	20	7	IPFLLSGTSYK	-1.4506	1.578	114.14	138430	3.597212	1225.682701
3	0.23490597446207342	0.2689	20190325_QEHFX1_DW_EXP1_Control_644471	K	L	System.Collections.Generic.List`1[System.String]	True	14	0	1546.757947	516.2575	2	52	10	DNGIRPSSLEQMAK	-9.2904	2.1571	78.63	90662	6.25543	1545.768967
2	0.229356757719276	0.3775	20190325_QEHFX1_DW_EXP1_Control_644471	H	-	System.Collections.Generic.List`1[System.String]	True	9	0	1037.530523	519.2689	1	16	8	AM[15.9949]IVEAYPK	-2.9464	1.9074	57.61	62062	5.812482	1037.53358
3	0.21754564766172704	0.2188	20190325_QEHFX1_DW_EXP1_Control_644471	R	A	System.Collections.Generic.List`1[System.String]	True	20	0	2290.182547	764.0657	2	76	13	IPFLLSGTSYKDLM[15.9949]PHDLAR	-3.2548	2.279	117.35	142702	4.565949	2290.190001
4	0.21178829114344003	0.2265	20190325_QEHFX1_DW_EXP1_Control_644471	R	A	System.Collections.Generic.List`1[System.String]	True	20	0	2274.20057	569.3056	2	114	8	IPFLLSGTSYKDLMPHDLAR	2.4048	1.4771	131.7	161607	3.414283	2274.195101
3	0.21054894625112397	0.1368	20190325_QEHFX1_DW_EXP1_Control_644471	K	A	System.Collections.Generic.List`1[System.String]	True	9	0	1067.531347	356.5153	2	32	9	DLMPHDLAR	1.037	1.3174	69.39	78121	1.443923	1067.53024
2	0.19631957622826252	0.3635	20190325_QEHFX1_DW_EXP1_Control_644471	K	K	System.Collections.Generic.List`1[System.String]	True	13	0	1427.67827	714.3428	1	24	10	AQDEGHLSDIVPF	-1.3063	1.5935	115.67	140471	6.281817	1427.680135
2	0.19560047371092024	0.3537	20190325_QEHFX1_DW_EXP1_Control_644471	F	D	System.Collections.Generic.List`1[System.String]	True	8	0	868.477123	434.7422	1	14	7	LLSGTSYK	-0.3869	1.4949	44.51	44154	5.060877	868.477459
2	0.16905226681989266	0.334	20190325_QEHFX1_DW_EXP1_Control_644471	C	S	System.Collections.Generic.List`1[System.String]	True	13	0	1330.697923	665.8526	1	24	8	SSQVQSAPAVQTK	1.3549	1.8952	38.19	35479	10.462104	1330.69612
2	0.8151136712540706	0.7017	20190325_QEHFX1_DW_EXP1_Control_644471	L	E	System.Collections.Generic.List`1[System.String]	False	14	0	1503.844923	752.4261	1	26	19	GNM[15.9949]IVIVLGHHLGK	-0.9921	3.6984	115.66	140456	25.364063	1503.846415
2	0.8142412465683326	0.7071	20190325_QEHFX1_DW_EXP1_Control_644471	L	E	System.Collections.Generic.List`1[System.String]	False	14	0	1487.851523	744.4294	1	26	18	GNMIVIVLGHHLGK	0.0054	3.3929	134.59	165410	26.590744	1487.851515
2	0.7932534421892734	0.7223	20190325_QEHFX1_DW_EXP1_Control_644471	K	Y	System.Collections.Generic.List`1[System.String]	False	23	0	2555.396923	1278.2021	2	44	30	VNPVEIGAESLASLLIVYPWTQR	3.961	5.0261	136.82	168490	28.498522	2555.386801
2	0.7420157951017637	0.6776	20190325_QEHFX1_DW_EXP1_Control_644471	R	E	System.Collections.Generic.List`1[System.String]	False	16	0	1714.020123	857.5137	2	30	24	LLGNMIVIVLGHHLGK	0.28	4.3836	134.57	165385	29.33477	1714.019643
2	0.6992646553504719	0.6581	20190325_QEHFX1_DW_EXP1_Control_644471	R	E	System.Collections.Generic.List`1[System.String]	False	16	0	1730.015723	865.5115	2	30	17	LLGNM[15.9949]IVIVLGHHLGK	0.6821	3.6018	115.62	140396	25.811322	1730.014543
2	0.6873847404724306	0.6524	20190325_QEHFX1_DW_EXP1_Control_644471	K	A	System.Collections.Generic.List`1[System.String]	False	17	0	1765.882923	883.4451	2	32	18	FGDLSSVSAIM[15.9949]GNPQVK	2.2799	3.4718	97.41	116047	23.886234	1765.878897
2	0.6764318461080802	0.6469	20190325_QEHFX1_DW_EXP1_Control_644471	K	A	System.Collections.Generic.List`1[System.String]	False	17	0	1749.885523	875.4464	2	32	16	FGDLSSVSAIMGNPQVK	0.8721	3.2188	120.03	146248	27.287431	1749.883997
2	0.6536620883355734	0.6438	20190325_QEHFX1_DW_EXP1_Control_644471	K	Y	System.Collections.Generic.List`1[System.String]	False	12	0	1122.662323	561.8348	2	22	9	VVAGVASALAHK	-0.5754	2.0819	60.92	66576	14.859635	1122.662969
2	0.6376568797828178	0.6234	20190325_QEHFX1_DW_EXP1_Control_644471	K	V	System.Collections.Generic.List`1[System.String]	True	12	0	1397.652923	699.3301	2	22	11	EFTPCAQAAFQK	0.7978	2.3236	75.76	86775	16.445212	1397.651808
2	0.6285957208148611	0.6161	20190325_QEHFX1_DW_EXP1_Control_644471	K	A	System.Collections.Generic.List`1[System.String]	False	17	0	1765.890323	883.4488	2	32	17	FGDLSSVSAIM[15.9949]GNPQVK	6.4704	3.0134	96.92	115384	21.105991	1765.878897
2	0.6191631568241375	0.6065	20190325_QEHFX1_DW_EXP1_Control_644471	K	V	System.Collections.Generic.List`1[System.String]	True	12	0	1397.653123	699.3302	2	22	11	EFTPCAQAAFQK	0.9409	2.3913	75.25	86084	16.736135	1397.651808
2	0.618189906119218	0.5896	20190325_QEHFX1_DW_EXP1_Control_644471	R	E	System.Collections.Generic.List`1[System.String]	False	16	0	1730.012621	865.51	2	30	19	LLGNM[15.9949]IVIVLGHHLGK	-1.111	3.8607	116.14	141096	24.702498	1730.014543
2	0.5914339669016156	0.5646	20190325_QEHFX1_DW_EXP1_Control_644471	K	H	System.Collections.Generic.List`1[System.String]	False	11	0	1219.669923	610.3386	2	20	16	KVINAFDDGLK	1.4832	2.9363	68.79	77306	13.901068	1219.668114
2	0.5902196832387101	0.5778	20190325_QEHFX1_DW_EXP1_Control_644471	K	V	System.Collections.Generic.List`1[System.String]	True	12	0	1397.653323	699.3303	2	22	12	EFTPCAQAAFQK	1.084	2.5256	76.27	87467	19.123878	1397.651808
2	0.5842348835295551	0.6065	20190325_QEHFX1_DW_EXP1_Control_644471	R	H	System.Collections.Generic.List`1[System.String]	False	12	0	1278.762923	639.8851	1	22	12	LLGNMIVIVLGH	2.0981	2.7932	135.73	167009	12.840951	1278.76024
3	0.5835855731199604	0.6166	20190325_QEHFX1_DW_EXP1_Control_644471	R	E	System.Collections.Generic.List`1[System.String]	False	16	0	1730.014147	577.3429	2	60	18	LLGNM[15.9949]IVIVLGHHLGK	-0.2289	2.9375	117.18	142470	19.347022	1730.014543
2	0.5781239044104072	0.5523	20190325_QEHFX1_DW_EXP1_Control_644471	K	H	System.Collections.Generic.List`1[System.String]	False	11	0	1219.665523	610.3364	2	20	15	KVINAFDDGLK	-2.1244	3.0781	69.31	77998	10.058972	1219.668114
3	0.5761610955979378	0.5924	20190325_QEHFX1_DW_EXP1_Control_644471	K	Y	System.Collections.Generic.List`1[System.String]	False	23	0	2555.396947	852.4705	2	88	29	VNPVEIGAESLASLLIVYPWTQR	3.9704	4.5396	136.82	168489	11.120883	2555.386801
2	0.5672666641547556	0.5621	20190325_QEHFX1_DW_EXP1_Control_644471	K	Y	System.Collections.Generic.List`1[System.String]	False	12	0	1122.663723	561.8355	2	22	11	VVAGVASALAHK	0.6716	2.3022	61.42	67269	11.523986	1122.662969
3	0.5637024861365328	0.6133	20190325_QEHFX1_DW_EXP1_Control_644471	R	E	System.Collections.Generic.List`1[System.String]	False	16	0	1730.015947	577.3435	2	60	15	LLGNM[15.9949]IVIVLGHHLGK	0.8116	2.8902	117.7	143162	19.309843	1730.014543
3	0.5583933335308157	0.6339	20190325_QEHFX1_DW_EXP1_Control_644471	R	E	System.Collections.Generic.List`1[System.String]	False	16	0	1730.015647	577.3434	2	60	12	LLGNM[15.9949]IVIVLGHHLGK	0.6381	2.2941	116.12	141061	17.805495	1730.014543
2	0.5581173867148296	0.5353	20190325_QEHFX1_DW_EXP1_Control_644471	K	H	System.Collections.Generic.List`1[System.String]	False	11	0	1220.673723	610.8405	2	20	15	KVINAFDDGLK	1.8506	2.9234	68.21	76512	11.6476	1219.668114
3	0.5580013531960246	0.5587	20190325_QEHFX1_DW_EXP1_Control_644471	L	E	System.Collections.Generic.List`1[System.String]	False	14	0	1503.848647	501.9544	1	52	19	GNM[15.9949]IVIVLGHHLGK	1.4842	3.4713	115.64	140435	15.124844	1503.846415
2	0.5557520409926776	0.5373	20190325_QEHFX1_DW_EXP1_Control_644471	K	H	System.Collections.Generic.List`1[System.String]	False	11	0	1219.668723	610.338	2	20	13	KVINAFDDGLK	0.4993	2.7634	67.4	75414	10.315977	1219.668114
4	0.553978547397923	0.6115	20190325_QEHFX1_DW_EXP1_Control_644471	R	E	System.Collections.Generic.List`1[System.String]	False	16	0	1730.011495	433.2583	2	90	18	LLGNM[15.9949]IVIVLGHHLGK	-1.7618	3.1568	118.17	143792	13.423468	1730.014543
2	0.5522925311950977	0.5497	20190325_QEHFX1_DW_EXP1_Control_644471	K	Y	System.Collections.Generic.List`1[System.String]	False	12	0	1122.662523	561.8349	2	22	12	VVAGVASALAHK	-0.3973	2.1685	60.41	65885	11.863902	1122.662969
2	0.5518082414909397	0.5574	20190325_QEHFX1_DW_EXP1_Control_644471	K	V	System.Collections.Generic.List`1[System.String]	True	12	0	1397.651323	699.3293	2	22	11	EFTPCAQAAFQK	-0.347	1.9221	76.78	88159	11.134489	1397.651808
4	0.5489184602655393	0.6174	20190325_QEHFX1_DW_EXP1_Control_644471	R	V	System.Collections.Generic.List`1[System.String]	True	28	0	3108.65697	777.9197	2	162	23	LLGNM[15.9949]IVIVLGHHLGKEFTPCAQAAFQK	2.7214	3.9671	131.03	160740	21.728388	3108.64851
4	0.5455919736731079	0.5781	20190325_QEHFX1_DW_EXP1_Control_644471	R	E	System.Collections.Generic.List`1[System.String]	False	16	0	1730.014059	433.259	2	90	24	LLGNM[15.9949]IVIVLGHHLGK	-0.2798	4.1315	115.61	140386	19.341984	1730.014543
2	0.5434690822085491	0.5392	20190325_QEHFX1_DW_EXP1_Control_644471	K	Y	System.Collections.Generic.List`1[System.String]	False	12	0	1122.663723	561.8355	2	22	11	VVAGVASALAHK	0.6716	2.3366	61.93	67962	12.071542	1122.662969
2	0.5406645044723123	0.5255	20190325_QEHFX1_DW_EXP1_Control_644471	K	H	System.Collections.Generic.List`1[System.String]	False	11	0	1219.669323	610.3383	2	20	13	KVINAFDDGLK	0.9913	2.6092	68.78	77289	12.60655	1219.668114
2	0.5264775214947698	0.5174	20190325_QEHFX1_DW_EXP1_Control_644471	K	H	System.Collections.Generic.List`1[System.String]	False	11	0	1219.669115	610.3382	2	20	11	KVINAFDDGLK	0.8207	2.4898	69.9	78810	9.655066	1219.668114
4	0.5197033951380627	0.583	20190325_QEHFX1_DW_EXP1_Control_644471	R	E	System.Collections.Generic.List`1[System.String]	False	16	0	1730.01377	433.2589	2	90	17	LLGNM[15.9949]IVIVLGHHLGK	-0.4468	3.0817	118.68	144466	11.183622	1730.014543
4	0.517056138777134	0.5762	20190325_QEHFX1_DW_EXP1_Control_644471	R	E	System.Collections.Generic.List`1[System.String]	False	16	0	1730.01617	433.2595	2	90	18	LLGNM[15.9949]IVIVLGHHLGK	0.9405	3.381	117.66	143119	14.074281	1730.014543
4	0.5162622211782116	0.5879	20190325_QEHFX1_DW_EXP1_Control_644471	R	E	System.Collections.Generic.List`1[System.String]	False	16	0	1730.014669	433.2591	2	90	15	LLGNM[15.9949]IVIVLGHHLGK	0.0728	2.7427	116.13	141079	14.10186	1730.014543
3	0.5000085284264603	0.5779	20190325_QEHFX1_DW_EXP1_Control_644471	R	E	System.Collections.Generic.List`1[System.String]	False	16	0	1730.017063	577.3439	2	60	12	LLGNM[15.9949]IVIVLGHHLGK	1.4566	2.4165	116.66	141794	14.004253	1730.014543
2	0.4959708970764493	0.4958	20190325_QEHFX1_DW_EXP1_Control_644471	K	V	System.Collections.Generic.List`1[System.String]	False	9	0	945.516723	473.262	2	16	8	ATVNGLWGK	1.5663	1.9765	69.41	78146	10.775761	945.515242
2	0.48589122318463246	0.5397	20190325_QEHFX1_DW_EXP1_Control_644471	V	Y	System.Collections.Generic.List`1[System.String]	False	11	0	1023.594923	512.3011	1	20	13	VAGVASALAHK	0.3595	2.742	60.93	66597	8.825078	1023.594555
3	0.4824740892922475	0.5519	20190325_QEHFX1_DW_EXP1_Control_644471	R	E	System.Collections.Generic.List`1[System.String]	False	16	0	1730.016697	577.3438	2	60	13	LLGNM[15.9949]IVIVLGHHLGK	1.2451	2.6523	115.61	140390	15.361974	1730.014543
4	0.4802076180419714	0.5694	20190325_QEHFX1_DW_EXP1_Control_644471	R	E	System.Collections.Generic.List`1[System.String]	False	16	0	1730.01297	433.2587	2	90	13	LLGNM[15.9949]IVIVLGHHLGK	-0.9092	2.2495	121.32	147956	13.983929	1730.014543
4	0.4762514315774156	0.5812	20190325_QEHFX1_DW_EXP1_Control_644471	R	E	System.Collections.Generic.List`1[System.String]	False	16	0	1730.01817	433.26	2	90	10	LLGNM[15.9949]IVIVLGHHLGK	2.0965	1.9074	132.51	162675	9.664471	1730.014543
4	0.47527611866666375	0.5538	20190325_QEHFX1_DW_EXP1_Control_644471	R	E	System.Collections.Generic.List`1[System.String]	False	16	0	1730.01657	433.2596	2	90	15	LLGNM[15.9949]IVIVLGHHLGK	1.1717	2.6257	116.64	141756	12.952621	1730.014543
4	0.47045517944063714	0.5522	20190325_QEHFX1_DW_EXP1_Control_644471	R	E	System.Collections.Generic.List`1[System.String]	False	16	0	1730.01697	433.2597	2	90	13	LLGNM[15.9949]IVIVLGHHLGK	1.4029	2.6368	119.71	145831	12.174574	1730.014543
3	0.4672612694481963	0.5098	20190325_QEHFX1_DW_EXP1_Control_644471	K	Y	System.Collections.Generic.List`1[System.String]	False	12	0	1122.664147	374.8929	2	44	13	VVAGVASALAHK	1.0493	2.6267	62.95	69347	13.834693	1122.662969
4	0.4661386361203649	0.5491	20190325_QEHFX1_DW_EXP1_Control_644471	R	E	System.Collections.Generic.List`1[System.String]	False	16	0	1730.017355	433.2598	2	90	14	LLGNM[15.9949]IVIVLGHHLGK	1.6254	2.525	133.83	164393	13.013509	1730.014543
4	0.4621637332744611	0.5447	20190325_QEHFX1_DW_EXP1_Control_644471	R	E	System.Collections.Generic.List`1[System.String]	False	16	0	1730.013937	433.2589	2	90	14	LLGNM[15.9949]IVIVLGHHLGK	-0.3503	2.4594	117.16	142447	13.018003	1730.014543
4	0.4580837781639643	0.5572	20190325_QEHFX1_DW_EXP1_Control_644471	L	E	System.Collections.Generic.List`1[System.String]	False	15	0	1616.93297	404.9887	1	84	15	LGNM[15.9949]IVIVLGHHLGK	1.5406	2.7598	97.56	116249	18.120576	1616.930479
4	0.4496283383194014	0.5472	20190325_QEHFX1_DW_EXP1_Control_644471	R	E	System.Collections.Generic.List`1[System.String]	False	16	0	1730.01777	433.2599	2	90	10	LLGNM[15.9949]IVIVLGHHLGK	1.8653	2.1006	127.41	156000	13.102561	1730.014543
4	0.44883369694586017	0.5396	20190325_QEHFX1_DW_EXP1_Control_644471	R	E	System.Collections.Generic.List`1[System.String]	False	16	0	1730.01617	433.2595	2	90	12	LLGNM[15.9949]IVIVLGHHLGK	0.9405	2.246	125.98	154124	12.531803	1730.014543
4	0.44835914348387074	0.5297	20190325_QEHFX1_DW_EXP1_Control_644471	R	E	System.Collections.Generic.List`1[System.String]	False	16	0	1730.016134	433.2595	2	90	14	LLGNM[15.9949]IVIVLGHHLGK	0.9196	2.5767	120.24	146539	10.094648	1730.014543
4	0.4473765007746503	0.5376	20190325_QEHFX1_DW_EXP1_Control_644471	R	E	System.Collections.Generic.List`1[System.String]	False	16	0	1730.013204	433.2588	2	90	13	LLGNM[15.9949]IVIVLGHHLGK	-0.774	2.2233	120.8	147273	12.825969	1730.014543
3	0.4460008763385147	0.5292	20190325_QEHFX1_DW_EXP1_Control_644471	L	E	System.Collections.Generic.List`1[System.String]	False	15	0	1616.931247	539.6486	1	56	13	LGNM[15.9949]IVIVLGHHLGK	0.475	3.2142	116.38	141406	11.662586	1616.930479
3	0.4443971857866354	0.4917	20190325_QEHFX1_DW_EXP1_Control_644471	N	E	System.Collections.Generic.List`1[System.String]	False	12	0	1316.788447	439.601	1	44	17	MIVIVLGHHLGK	1.0047	2.5483	91.23	107716	5.247624	1316.787124
2	0.4405944805478547	0.5037	20190325_QEHFX1_DW_EXP1_Control_644471	V	Y	System.Collections.Generic.List`1[System.String]	False	11	0	1023.594523	512.3009	1	20	14	VAGVASALAHK	-0.0313	2.917	60.42	65906	7.949043	1023.594555
2	0.43711816726835817	0.5385	20190325_QEHFX1_DW_EXP1_Control_644471	K	-	System.Collections.Generic.List`1[System.String]	False	14	0	1422.786323	711.8968	1	26	9	VVAGVASALAHKYH	0.783	2.4617	66.46	74145	15.13977	1422.785209
3	0.4319084628022606	0.5233	20190325_QEHFX1_DW_EXP1_Control_644471	K	A	System.Collections.Generic.List`1[System.String]	False	17	0	1749.884047	583.9662	2	64	9	FGDLSSVSAIMGNPQVK	0.0286	2.1792	120.14	146397	16.321437	1749.883997
3	0.42988798117327603	0.4768	20190325_QEHFX1_DW_EXP1_Control_644471	R	E	System.Collections.Generic.List`1[System.String]	False	16	0	1714.020247	572.0116	2	60	17	LLGNMIVIVLGHHLGK	0.3524	2.7508	134.57	165381	15.995878	1714.019643
4	0.42528207773956445	0.5149	20190325_QEHFX1_DW_EXP1_Control_644471	R	E	System.Collections.Generic.List`1[System.String]	False	16	0	1730.01737	433.2598	2	90	11	LLGNM[15.9949]IVIVLGHHLGK	1.6341	2.3657	129.57	158831	13.479038	1730.014543
4	0.425187877448524	0.5235	20190325_QEHFX1_DW_EXP1_Control_644471	R	E	System.Collections.Generic.List`1[System.String]	False	16	0	1730.01737	433.2598	2	90	11	LLGNM[15.9949]IVIVLGHHLGK	1.6341	2.0295	124.92	152722	11.06185	1730.014543
2	0.4238219587064846	0.4117	20190325_QEHFX1_DW_EXP1_Control_644471	K	L	System.Collections.Generic.List`1[System.String]	False	9	0	1126.563323	563.7853	2	16	8	LHVDPENFR	-0.5859	2.0907	65.27	72519	6.564166	1126.563983
3	0.42254856507712857	0.5159	20190325_QEHFX1_DW_EXP1_Control_644471	R	E	System.Collections.Generic.List`1[System.String]	False	16	0	1730.01926	577.3446	2	60	11	LLGNM[15.9949]IVIVLGHHLGK	2.7266	2.0717	118.9	144755	12.496425	1730.014543
4	0.41598746935429787	0.5208	20190325_QEHFX1_DW_EXP1_Control_644471	R	E	System.Collections.Generic.List`1[System.String]	False	16	0	1730.01977	433.2604	2	90	10	LLGNM[15.9949]IVIVLGHHLGK	3.0214	1.9114	131.96	161948	12.061107	1730.014543
4	0.41470640713702395	0.5171	20190325_QEHFX1_DW_EXP1_Control_644471	R	E	System.Collections.Generic.List`1[System.String]	False	16	0	1730.01657	433.2596	2	90	9	LLGNM[15.9949]IVIVLGHHLGK	1.1717	1.8911	130.92	160598	13.064094	1730.014543
2	0.4145856092961959	0.4186	20190325_QEHFX1_DW_EXP1_Control_644471	K	H	System.Collections.Generic.List`1[System.String]	False	10	0	1091.576723	546.292	2	18	7	VINAFDDGLK	3.2723	1.682	78.44	90408	6.377127	1091.573151
2	0.41458495733872847	0.3945	20190325_QEHFX1_DW_EXP1_Control_644471	K	H	System.Collections.Generic.List`1[System.String]	False	11	0	1219.672523	610.3399	2	20	12	KVINAFDDGLK	3.6149	2.4455	72.5	82347	7.912877	1219.668114
2	0.41077363504864506	0.4887	20190325_QEHFX1_DW_EXP1_Control_644471	V	Y	System.Collections.Generic.List`1[System.String]	False	10	0	924.525923	462.7666	1	18	12	AGVASALAHK	-0.2358	2.6813	60.42	65905	8.709565	924.526141
2	0.40751527266481946	0.4153	20190325_QEHFX1_DW_EXP1_Control_644471	K	V	System.Collections.Generic.List`1[System.String]	True	12	0	1397.651723	699.3295	2	22	7	EFTPCAQAAFQK	-0.0608	1.5793	77.82	89567	8.573764	1397.651808
2	0.40334735202232286	0.4889	20190325_QEHFX1_DW_EXP1_Control_644471	V	Y	System.Collections.Generic.List`1[System.String]	False	11	0	1023.596323	512.3018	1	20	13	VAGVASALAHK	1.7272	2.6391	48.64	49815	10.715418	1023.594555
2	0.4019546782974271	0.3863	20190325_QEHFX1_DW_EXP1_Control_644471	K	H	System.Collections.Generic.List`1[System.String]	False	10	0	1091.579523	546.2934	2	18	10	VINAFDDGLK	5.8374	2.2821	82.38	95742	6.189915	1091.573151
4	0.40184273454484637	0.4563	20190325_QEHFX1_DW_EXP1_Control_644471	R	E	System.Collections.Generic.List`1[System.String]	False	16	0	1714.02017	429.2605	2	90	21	LLGNMIVIVLGHHLGK	0.3075	3.5791	134.57	165382	16.36784	1714.019643
2	0.40081279641780887	0.3848	20190325_QEHFX1_DW_EXP1_Control_644471	K	L	System.Collections.Generic.List`1[System.String]	False	9	0	1126.566323	563.7868	2	16	8	LHVDPENFR	2.0771	2.0112	65.8	73234	7.403692	1126.563983
3	0.39993728389724786	0.448	20190325_QEHFX1_DW_EXP1_Control_644471	K	L	System.Collections.Generic.List`1[System.String]	False	9	0	1126.564147	376.1929	2	32	9	LHVDPENFR	0.1456	2.0875	64.78	71844	10.274551	1126.563983
3	0.3969733230428183	0.4478	20190325_QEHFX1_DW_EXP1_Control_644471	K	Y	System.Collections.Generic.List`1[System.String]	False	12	0	1122.664447	374.893	2	44	12	VVAGVASALAHK	1.3165	2.3564	63.46	70040	10.790219	1122.662969
4	0.3921048838874714	0.4913	20190325_QEHFX1_DW_EXP1_Control_644471	R	E	System.Collections.Generic.List`1[System.String]	False	16	0	1730.01657	433.2596	2	90	10	LLGNM[15.9949]IVIVLGHHLGK	1.1717	1.9052	123.84	151296	11.289782	1730.014543
4	0.3917101463467875	0.4725	20190325_QEHFX1_DW_EXP1_Control_644471	R	E	System.Collections.Generic.List`1[System.String]	False	16	0	1730.014425	433.2591	2	90	13	LLGNM[15.9949]IVIVLGHHLGK	-0.0682	2.4902	119.19	145145	8.845697	1730.014543
2	0.38327786992203844	0.3879	20190325_QEHFX1_DW_EXP1_Control_644471	K	A	System.Collections.Generic.List`1[System.String]	False	17	0	1765.881273	883.4443	2	32	8	FGDLSSVSAIM[15.9949]GNPQVK	1.3455	1.7943	117.44	142823	8.098483	1765.878897
4	0.3830045217233252	0.4858	20190325_QEHFX1_DW_EXP1_Control_644471	R	E	System.Collections.Generic.List`1[System.String]	False	16	0	1730.01817	433.26	2	90	9	LLGNM[15.9949]IVIVLGHHLGK	2.0965	1.8223	128.92	157983	11.543385	1730.014543
2	0.37714375493154156	0.3511	20190325_QEHFX1_DW_EXP1_Control_644471	K	L	System.Collections.Generic.List`1[System.String]	False	9	0	1126.564323	563.7858	2	16	8	LHVDPENFR	0.3018	1.9425	64.76	71825	9.644205	1126.563983
2	0.37414070308987657	0.469	20190325_QEHFX1_DW_EXP1_Control_644471	V	Y	System.Collections.Generic.List`1[System.String]	False	10	0	924.525923	462.7666	1	18	11	AGVASALAHK	-0.2358	2.6061	60.93	66596	9.20039	924.526141
2	0.37312829435247863	0.3489	20190325_QEHFX1_DW_EXP1_Control_644471	K	H	System.Collections.Generic.List`1[System.String]	False	10	0	1091.577323	546.2923	2	18	10	VINAFDDGLK	3.822	2.1129	81.14	94066	7.744773	1091.573151
3	0.3701433115194944	0.4354	20190325_QEHFX1_DW_EXP1_Control_644471	R	E	System.Collections.Generic.List`1[System.String]	False	16	0	1732.00925	578.0079	2	60	15	LLGNM[15.9949]IVIVLGHHLGK	-6.9243	2.6582	118.54	144289	7.896617	1730.014543
4	0.36946137309631744	0.4627	20190325_QEHFX1_DW_EXP1_Control_644471	R	E	System.Collections.Generic.List`1[System.String]	False	16	0	1730.01777	433.2599	2	90	9	LLGNM[15.9949]IVIVLGHHLGK	1.8653	2.0323	131.44	161268	9.768957	1730.014543
4	0.36691712090517076	0.4581	20190325_QEHFX1_DW_EXP1_Control_644471	R	E	System.Collections.Generic.List`1[System.String]	False	16	0	1731.01697	433.5097	2	90	11	LLGNM[15.9949]IVIVLGHHLGK	-0.5332	1.9714	123.3	150580	10.988197	1730.014543
4	0.36691190016799324	0.4564	20190325_QEHFX1_DW_EXP1_Control_644471	R	E	System.Collections.Generic.List`1[System.String]	False	16	0	1731.018942	433.5102	2	90	10	LLGNM[15.9949]IVIVLGHHLGK	0.606	2.0617	122.42	149420	9.347306	1730.014543
2	0.3666114189452349	0.3372	20190325_QEHFX1_DW_EXP1_Control_644471	K	L	System.Collections.Generic.List`1[System.String]	False	9	0	1126.565523	563.7864	2	16	8	LHVDPENFR	1.367	1.8713	65.27	72518	4.823326	1126.563983
4	0.36394745309238363	0.4496	20190325_QEHFX1_DW_EXP1_Control_644471	R	E	System.Collections.Generic.List`1[System.String]	False	16	0	1730.01737	433.2598	2	90	10	LLGNM[15.9949]IVIVLGHHLGK	1.6341	2.3349	125.48	153455	9.028019	1730.014543
3	0.3626266851627966	0.4241	20190325_QEHFX1_DW_EXP1_Control_644471	K	Y	System.Collections.Generic.List`1[System.String]	False	12	0	1122.663547	374.8927	2	44	10	VVAGVASALAHK	0.5148	2.168	61.93	67961	10.141745	1122.662969
3	0.358940430439245	0.3996	20190325_QEHFX1_DW_EXP1_Control_644471	K	H	System.Collections.Generic.List`1[System.String]	False	11	0	1219.669147	407.2279	2	40	11	KVINAFDDGLK	0.847	2.2677	67.37	75372	7.731011	1219.668114
2	0.3564777941870776	0.3244	20190325_QEHFX1_DW_EXP1_Control_644471	K	Y	System.Collections.Generic.List`1[System.String]	False	12	0	1122.664323	561.8358	2	22	11	VVAGVASALAHK	1.2061	1.7958	62.44	68655	5.083206	1122.662969
4	0.3564318132651392	0.4503	20190325_QEHFX1_DW_EXP1_Control_644471	R	E	System.Collections.Generic.List`1[System.String]	False	16	0	1730.01377	433.2589	2	90	9	LLGNM[15.9949]IVIVLGHHLGK	-0.4468	1.847	121.9	148728	9.16155	1730.014543
2	0.3561760331647721	0.4729	20190325_QEHFX1_DW_EXP1_Control_644471	K	H	System.Collections.Generic.List`1[System.String]	False	13	0	1285.728923	643.3681	1	24	12	VVAGVASALAHKY	2.0424	2.4869	77.32	88889	11.266065	1285.726297
4	0.3538348634208315	0.5038	20190325_QEHFX1_DW_EXP1_Control_644471	N	E	System.Collections.Generic.List`1[System.String]	False	12	0	1316.78857	329.9526	1	66	10	MIVIVLGHHLGK	1.0981	1.9815	91.3	107802	9.430987	1316.787124
2	0.3520924063303728	0.3283	20190325_QEHFX1_DW_EXP1_Control_644471	K	Y	System.Collections.Generic.List`1[System.String]	False	12	0	1122.663923	561.8356	2	22	10	VVAGVASALAHK	0.8498	1.5296	62.95	69348	5.779584	1122.662969
3	0.35208448933044667	0.4032	20190325_QEHFX1_DW_EXP1_Control_644471	K	Y	System.Collections.Generic.List`1[System.String]	False	12	0	1122.664447	374.893	2	44	11	VVAGVASALAHK	1.3165	2.2353	64.5	71467	9.866192	1122.662969
4	0.3516284700365076	0.4599	20190325_QEHFX1_DW_EXP1_Control_644471	R	E	System.Collections.Generic.List`1[System.String]	False	16	0	1730.01497	433.2592	2	90	7	LLGNM[15.9949]IVIVLGHHLGK	0.2468	1.507	124.38	152010	7.374564	1730.014543
4	0.35024353091826826	0.4618	20190325_QEHFX1_DW_EXP1_Control_644471	R	E	System.Collections.Generic.List`1[System.String]	False	16	0	1731.019796	433.5104	2	90	7	LLGNM[15.9949]IVIVLGHHLGK	1.0994	1.4729	128.38	157270	7.487574	1730.014543
2	0.3484537550106145	0.4616	20190325_QEHFX1_DW_EXP1_Control_644471	L	L	System.Collections.Generic.List`1[System.String]	False	8	0	1013.479523	507.2434	1	14	9	HVDPENFR	-0.3907	1.8651	63.88	70614	11.114149	1013.479919
3	0.3432759771866006	0.4331	20190325_QEHFX1_DW_EXP1_Control_644471	R	E	System.Collections.Generic.List`1[System.String]	False	16	0	1731.008347	577.6743	2	60	10	LLGNM[15.9949]IVIVLGHHLGK	-5.5147	2.0143	125.02	152851	9.770706	1730.014543
2	0.34275229985548933	0.3167	20190325_QEHFX1_DW_EXP1_Control_644471	K	V	System.Collections.Generic.List`1[System.String]	True	12	0	1397.656323	699.3318	2	22	10	EFTPCAQAAFQK	3.2304	1.5031	78.85	90965	5.686925	1397.651808
3	0.3377016171598027	0.3996	20190325_QEHFX1_DW_EXP1_Control_644471	K	Y	System.Collections.Generic.List`1[System.String]	False	12	0	1122.665047	374.8932	2	44	10	VVAGVASALAHK	1.851	1.9957	69.2	77862	7.854505	1122.662969
2	0.3316562865715073	0.3419	20190325_QEHFX1_DW_EXP1_Control_644471	K	Y	System.Collections.Generic.List`1[System.String]	False	12	0	1122.663323	561.8353	2	22	8	VVAGVASALAHK	0.3153	0.9855	53.78	56837	2.533257	1122.662969
2	0.33150992553851993	0.2826	20190325_QEHFX1_DW_EXP1_Control_644471	K	H	System.Collections.Generic.List`1[System.String]	False	11	0	1219.671523	610.3394	2	20	10	KVINAFDDGLK	2.795	1.7818	70.91	80183	2.878839	1219.668114
3	0.330483635463493	0.3825	20190325_QEHFX1_DW_EXP1_Control_644471	K	Y	System.Collections.Generic.List`1[System.String]	False	12	0	1122.664147	374.8929	2	44	11	VVAGVASALAHK	1.0493	1.9547	65.52	72860	7.625195	1122.662969
3	0.3278229033285663	0.3887	20190325_QEHFX1_DW_EXP1_Control_644471	K	Y	System.Collections.Generic.List`1[System.String]	False	12	0	1122.664447	374.893	2	44	9	VVAGVASALAHK	1.3165	2.0806	62.44	68654	9.52095	1122.662969
4	0.327621809789858	0.4222	20190325_QEHFX1_DW_EXP1_Control_644471	R	E	System.Collections.Generic.List`1[System.String]	False	16	0	1730.01457	433.2591	2	90	8	LLGNM[15.9949]IVIVLGHHLGK	0.0156	1.6117	133.14	163497	9.753345	1730.014543
3	0.32447233769205647	0.4063	20190325_QEHFX1_DW_EXP1_Control_644471	R	E	System.Collections.Generic.List`1[System.String]	False	16	0	1730.014147	577.3429	2	60	8	LLGNM[15.9949]IVIVLGHHLGK	-0.2289	1.8569	127.05	155521	6.911763	1730.014543
3	0.3215857630659508	0.4141	20190325_QEHFX1_DW_EXP1_Control_644471	D	L	System.Collections.Generic.List`1[System.String]	False	10	0	1254.658447	418.891	1	36	12	KLHVDPENFR	-0.3977	2.5709	53.86	56943	8.746606	1254.658946
3	0.32070326047064307	0.4304	20190325_QEHFX1_DW_EXP1_Control_644471	R	E	System.Collections.Generic.List`1[System.String]	False	16	0	1731.007147	577.6739	2	60	9	LLGNM[15.9949]IVIVLGHHLGK	-6.2079	1.5465	125.54	153535	6.444021	1730.014543
2	0.318914010096194	0.2752	20190325_QEHFX1_DW_EXP1_Control_644471	K	Y	System.Collections.Generic.List`1[System.String]	False	12	0	1122.664323	561.8358	2	22	8	VVAGVASALAHK	1.2061	1.7049	66.16	73730	5.795898	1122.662969
4	0.318465510730462	0.3987	20190325_QEHFX1_DW_EXP1_Control_644471	R	V	System.Collections.Generic.List`1[System.String]	True	28	0	3108.65457	777.9191	2	162	18	LLGNM[15.9949]IVIVLGHHLGKEFTPCAQAAFQK	1.9494	2.3166	130.56	160133	10.19117	3108.64851
3	0.3182831435682328	0.3656	20190325_QEHFX1_DW_EXP1_Control_644471	K	L	System.Collections.Generic.List`1[System.String]	False	9	0	1126.563847	376.1928	2	32	8	LHVDPENFR	-0.1207	1.7561	64.27	71152	6.878196	1126.563983
3	0.3174894251182671	0.4113	20190325_QEHFX1_DW_EXP1_Control_644471	R	E	System.Collections.Generic.List`1[System.String]	False	16	0	1730.018347	577.3443	2	60	8	LLGNM[15.9949]IVIVLGHHLGK	2.1988	1.6172	131.74	161672	5.812482	1730.014543
2	0.3173913022418751	0.2608	20190325_QEHFX1_DW_EXP1_Control_644471	K	L	System.Collections.Generic.List`1[System.String]	False	9	0	1126.563723	563.7855	2	16	7	LHVDPENFR	-0.2308	1.7355	64.25	71131	5.722965	1126.563983
2	0.30907597051515145	0.4441	20190325_QEHFX1_DW_EXP1_Control_644471	N	E	System.Collections.Generic.List`1[System.String]	False	12	0	1316.788523	658.8979	1	22	10	MIVIVLGHHLGK	1.0624	2.211	91.27	107766	6.700741	1316.787124
2	0.3073926337586617	0.2243	20190325_QEHFX1_DW_EXP1_Control_644471	K	H	System.Collections.Generic.List`1[System.String]	False	10	0	1091.575923	546.2916	2	18	10	VINAFDDGLK	2.5394	1.7843	82.75	96247	2.225624	1091.573151
2	0.30425663804067676	0.3333	20190325_QEHFX1_DW_EXP1_Control_644471	K	Y	System.Collections.Generic.List`1[System.String]	False	12	0	1122.665923	561.8366	2	22	3	VVAGVASALAHK	2.6312	0.745	138.1	170139	2.055725	1122.662969
2	0.3034701430036586	0.2408	20190325_QEHFX1_DW_EXP1_Control_644471	K	H	System.Collections.Generic.List`1[System.String]	False	11	0	1220.680723	610.844	2	20	10	KVINAFDDGLK	7.5851	2.094	74.7	85331	3.338223	1219.668114
3	0.3020949580134079	0.3959	20190325_QEHFX1_DW_EXP1_Control_644471	R	E	System.Collections.Generic.List`1[System.String]	False	16	0	1730.018647	577.3444	2	60	7	LLGNM[15.9949]IVIVLGHHLGK	2.3722	1.5147	126.14	154326	8.449535	1730.014543
4	0.3019932518528166	0.3998	20190325_QEHFX1_DW_EXP1_Control_644471	R	E	System.Collections.Generic.List`1[System.String]	False	16	0	1730.015402	433.2593	2	90	6	LLGNM[15.9949]IVIVLGHHLGK	0.4965	1.3683	130.39	159898	6.887953	1730.014543
3	0.30127648383125333	0.3297	20190325_QEHFX1_DW_EXP1_Control_644471	K	H	System.Collections.Generic.List`1[System.String]	False	11	0	1219.669447	407.228	2	40	11	KVINAFDDGLK	1.0929	1.8642	68.5	76906	5.107697	1219.668114
3	0.2949858841214493	0.419	20190325_QEHFX1_DW_EXP1_Control_644471	K	H	System.Collections.Generic.List`1[System.String]	False	13	0	1285.730347	429.2483	1	48	14	VVAGVASALAHKY	3.15	2.3445	77.3	88858	10.56902	1285.726297
2	0.29102866000079775	0.2167	20190325_QEHFX1_DW_EXP1_Control_644471	K	Y	System.Collections.Generic.List`1[System.String]	False	12	0	1122.664723	561.836	2	22	8	VVAGVASALAHK	1.5624	1.4836	66.77	74565	3.499913	1122.662969
3	0.2901882718117474	0.3356	20190325_QEHFX1_DW_EXP1_Control_644471	K	L	System.Collections.Generic.List`1[System.String]	False	9	0	1126.558447	376.191	2	32	8	LHVDPENFR	-4.9141	1.7054	66.88	74706	5.245725	1126.563983
2	0.2865608867634638	0.3868	20190325_QEHFX1_DW_EXP1_Control_644471	V	E	System.Collections.Generic.List`1[System.String]	False	9	0	973.594123	487.3007	1	16	13	IVLGHHLGK	-0.039	2.3037	115.62	140400	5.632392	973.594161
3	0.28612413178281504	0.311	20190325_QEHFX1_DW_EXP1_Control_644471	K	Y	System.Collections.Generic.List`1[System.String]	False	12	0	1122.664747	374.8931	2	44	11	VVAGVASALAHK	1.5837	2.0652	68.13	76410	7.347812	1122.662969
2	0.28536839429639815	0.3961	20190325_QEHFX1_DW_EXP1_Control_644471	V	E	System.Collections.Generic.List`1[System.String]	False	9	0	973.595323	487.3013	1	16	12	IVLGHHLGK	1.1935	2.1788	116.13	141082	6.388961	973.594161
3	0.2808507936532853	0.3239	20190325_QEHFX1_DW_EXP1_Control_644471	K	Y	System.Collections.Generic.List`1[System.String]	False	12	0	1122.664147	374.8929	2	44	9	VVAGVASALAHK	1.0493	1.8633	66.54	74239	5.701784	1122.662969
2	0.2799526510678632	0.3955	20190325_QEHFX1_DW_EXP1_Control_644471	A	Y	System.Collections.Generic.List`1[System.String]	False	9	0	853.488723	427.248	1	16	11	GVASALAHK	-0.3562	2.2256	60.44	65926	4.954728	853.489027
3	0.27624395804644486	0.3224	20190325_QEHFX1_DW_EXP1_Control_644471	K	Y	System.Collections.Generic.List`1[System.String]	False	12	0	1122.665047	374.8932	2	44	9	VVAGVASALAHK	1.851	1.7469	66.03	73555	4.640797	1122.662969
2	0.27435269369930604	0.3705	20190325_QEHFX1_DW_EXP1_Control_644471	V	E	System.Collections.Generic.List`1[System.String]	False	9	0	973.595523	487.3014	1	16	14	IVLGHHLGK	1.3989	2.3147	134.61	165440	5.153352	973.594161
3	0.27380309685174986	0.326	20190325_QEHFX1_DW_EXP1_Control_644471	K	L	System.Collections.Generic.List`1[System.String]	False	9	0	1126.565347	376.1933	2	32	6	LHVDPENFR	1.2108	1.5596	65.28	72537	4.098353	1126.563983
2	0.2737656900656267	0.18	20190325_QEHFX1_DW_EXP1_Control_644471	K	H	System.Collections.Generic.List`1[System.String]	False	10	0	1092.570726	546.789	2	18	8	VINAFDDGLK	-5.2857	1.9978	79.19	91429	3.121295	1091.573151
3	0.2698215414139476	0.3048	20190325_QEHFX1_DW_EXP1_Control_644471	K	L	System.Collections.Generic.List`1[System.String]	False	9	0	1126.566247	376.1936	2	32	7	LHVDPENFR	2.0096	1.674	65.8	73232	4.474142	1126.563983
2	0.26864617410069397	0.1424	20190325_QEHFX1_DW_EXP1_Control_644471	K	H	System.Collections.Generic.List`1[System.String]	False	11	0	1221.671723	611.3395	2	20	8	KVINAFDDGLK	-2.5301	1.4527	68.16	76449	1.725972	1219.668114
2	0.26806065280897046	0.1593	20190325_QEHFX1_DW_EXP1_Control_644471	K	Y	System.Collections.Generic.List`1[System.String]	False	12	0	1122.663923	561.8356	2	22	7	VVAGVASALAHK	0.8498	1.2363	65.08	72265	2.595615	1122.662969
2	0.2664934942445563	0.1158	20190325_QEHFX1_DW_EXP1_Control_644471	K	H	System.Collections.Generic.List`1[System.String]	False	11	0	1219.671323	610.3393	2	20	9	KVINAFDDGLK	2.631	1.3972	74.72	85353	1.86433	1219.668114
2	0.2650356751994054	0.3989	20190325_QEHFX1_DW_EXP1_Control_644471	K	K	System.Collections.Generic.List`1[System.String]	False	11	0	994.568224	497.7878	1	20	12	VVAGVASALAH	0.2192	2.0123	72.76	82699	8.121778	994.568006
3	0.2646981926687888	0.3512	20190325_QEHFX1_DW_EXP1_Control_644471	R	E	System.Collections.Generic.List`1[System.String]	False	16	0	1730.015047	577.3432	2	60	5	LLGNM[15.9949]IVIVLGHHLGK	0.2913	1.2406	131	160697	4.398156	1730.014543
3	0.2646343631106118	0.3067	20190325_QEHFX1_DW_EXP1_Control_644471	K	Y	System.Collections.Generic.List`1[System.String]	False	12	0	1122.663247	374.8926	2	44	9	VVAGVASALAHK	0.2476	1.8468	69.72	78565	5.228791	1122.662969
3	0.261974726430937	0.3282	20190325_QEHFX1_DW_EXP1_Control_644471	R	E	System.Collections.Generic.List`1[System.String]	False	16	0	1730.015047	577.3432	2	60	7	LLGNM[15.9949]IVIVLGHHLGK	0.2913	1.4695	121.61	148348	3.318696	1730.014543
3	0.26104817086549154	0.282	20190325_QEHFX1_DW_EXP1_Control_644471	K	Y	System.Collections.Generic.List`1[System.String]	False	12	0	1122.664447	374.893	2	44	10	VVAGVASALAHK	1.3165	1.8266	68.68	77154	6.079203	1122.662969
3	0.2610275702546389	0.3204	20190325_QEHFX1_DW_EXP1_Control_644471	R	E	System.Collections.Generic.List`1[System.String]	False	16	0	1730.020447	577.345	2	60	7	LLGNM[15.9949]IVIVLGHHLGK	3.4127	1.7509	120.6	147004	5.27265	1730.014543
2	0.25786167049178743	0.1027	20190325_QEHFX1_DW_EXP1_Control_644471	K	L	System.Collections.Generic.List`1[System.String]	False	9	0	1126.562923	563.7851	2	16	6	LHVDPENFR	-0.9409	1.4244	67.25	75214	1.482805	1126.563983
3	0.24597078559193267	0.242	20190325_QEHFX1_DW_EXP1_Control_644471	K	L	System.Collections.Generic.List`1[System.String]	False	9	0	1126.564747	376.1931	2	32	8	LHVDPENFR	0.6782	1.6197	66.31	73926	4.062846	1126.563983
2	0.24231320223116423	0.1921	20190325_QEHFX1_DW_EXP1_Control_644471	K	Y	System.Collections.Generic.List`1[System.String]	False	12	0	1122.667723	561.8375	2	22	3	VVAGVASALAHK	4.2346	0.6459	137.6	169484	-0.792993	1122.662969
3	0.2374825205080763	0.2536	20190325_QEHFX1_DW_EXP1_Control_644471	K	L	System.Collections.Generic.List`1[System.String]	False	9	0	1126.562647	376.1924	2	32	7	LHVDPENFR	-1.1859	1.4276	70.66	79839	3.932226	1126.563983
4	0.2348686517437975	0.4312	20190325_QEHFX1_DW_EXP1_Control_644471	K	-	System.Collections.Generic.List`1[System.String]	False	14	0	1422.78617	356.452	1	78	8	VVAGVASALAHKYH	0.6754	1.5241	67.64	75745	7.561682	1422.785209
2	0.233027400356744	0.0917	20190325_QEHFX1_DW_EXP1_Control_644471	K	L	System.Collections.Generic.List`1[System.String]	False	9	0	1126.565923	563.7866	2	16	3	LHVDPENFR	1.722	0.8609	137.74	169670	-1.160021	1126.563983
2	0.23217154374522134	0.3732	20190325_QEHFX1_DW_EXP1_Control_644471	A	Y	System.Collections.Generic.List`1[System.String]	False	9	0	854.497523	427.7524	1	16	9	GVASALAHK	6.0223	2.0831	60.95	66617	5.432992	853.489027
3	0.2303657790648576	0.2991	20190325_QEHFX1_DW_EXP1_Control_644471	K	L	System.Collections.Generic.List`1[System.String]	False	9	0	1126.570147	376.1949	2	32	5	LHVDPENFR	5.4715	1.1917	137.88	169853	4.342806	1126.563983
3	0.2302007892828894	0.211	20190325_QEHFX1_DW_EXP1_Control_644471	K	Y	System.Collections.Generic.List`1[System.String]	False	12	0	1122.662347	374.8923	2	44	11	VVAGVASALAHK	-0.554	1.6137	53.77	56820	2.652143	1122.662969
3	0.23011995928530604	0.2582	20190325_QEHFX1_DW_EXP1_Control_644471	K	Y	System.Collections.Generic.List`1[System.String]	False	12	0	1122.665947	374.8935	2	44	8	VVAGVASALAHK	2.6526	1.5932	74.46	85006	3.393229	1122.662969
2	0.22669068798205627	0.3713	20190325_QEHFX1_DW_EXP1_Control_644471	V	Y	System.Collections.Generic.List`1[System.String]	False	7	0	697.397723	349.2025	1	12	7	ASALAHK	-2.0447	1.6454	60.98	66668	2.688248	697.399149
3	0.2228649353866673	0.1615	20190325_QEHFX1_DW_EXP1_Control_644471	K	V	System.Collections.Generic.List`1[System.String]	True	12	0	1397.651347	466.5553	2	44	12	EFTPCAQAAFQK	-0.3298	1.7068	75.35	86212	2.382711	1397.651808
3	0.22265866494734723	0.2633	20190325_QEHFX1_DW_EXP1_Control_644471	R	E	System.Collections.Generic.List`1[System.String]	False	16	0	1730.015047	577.3432	2	60	6	LLGNM[15.9949]IVIVLGHHLGK	0.2913	1.309	124.38	152012	2.750436	1730.014543
3	0.2208498420795576	0.2057	20190325_QEHFX1_DW_EXP1_Control_644471	K	Y	System.Collections.Generic.List`1[System.String]	False	12	0	1122.662647	374.8924	2	44	9	VVAGVASALAHK	-0.2868	1.6485	71.86	81481	2.911391	1122.662969
3	0.22058086120424614	0.2762	20190325_QEHFX1_DW_EXP1_Control_644471	K	Y	System.Collections.Generic.List`1[System.String]	False	12	0	1122.662347	374.8923	2	44	5	VVAGVASALAHK	-0.554	1.1136	60.92	66575	2.492536	1122.662969
3	0.21937731096033847	0.2344	20190325_QEHFX1_DW_EXP1_Control_644471	R	E	System.Collections.Generic.List`1[System.String]	False	16	0	1730.016247	577.3436	2	60	7	LLGNM[15.9949]IVIVLGHHLGK	0.985	1.6163	122.12	149020	2.686778	1730.014543
3	0.2184165641237694	0.2169	20190325_QEHFX1_DW_EXP1_Control_644471	R	E	System.Collections.Generic.List`1[System.String]	False	16	0	1730.016847	577.3438	2	60	10	LLGNM[15.9949]IVIVLGHHLGK	1.3318	1.8086	119.49	145544	4.790296	1730.014543
3	0.21825733359116212	0.1954	20190325_QEHFX1_DW_EXP1_Control_644471	K	L	System.Collections.Generic.List`1[System.String]	False	9	0	1126.565047	376.1932	2	32	7	LHVDPENFR	0.9445	1.5005	60.24	65654	2.718101	1126.563983
2	0.21781289322004738	0.3368	20190325_QEHFX1_DW_EXP1_Control_644471	M	A	System.Collections.Generic.List`1[System.String]	False	8	0	912.478923	456.7431	1	14	10	VHLTDAEK	0.4395	2.0881	29.3	23277	3.927137	912.478522
3	0.21568429077937507	0.1797	20190325_QEHFX1_DW_EXP1_Control_644471	K	Y	System.Collections.Generic.List`1[System.String]	False	12	0	1122.664447	374.893	2	44	10	VVAGVASALAHK	1.3165	1.6685	67.05	74942	2.548486	1122.662969
3	0.2156565852873383	0.2464	20190325_QEHFX1_DW_EXP1_Control_644471	K	Y	System.Collections.Generic.List`1[System.String]	False	12	0	1122.663847	374.8928	2	44	7	VVAGVASALAHK	0.7821	1.5229	73.89	84230	2.017406	1122.662969
3	0.2149429479829639	0.3869	20190325_QEHFX1_DW_EXP1_Control_644471	L	E	System.Collections.Generic.List`1[System.String]	False	15	0	1601.939914	534.6515	1	56	9	LGNMIVIVLGHHLGK	0.6149	2.0946	118.26	143913	8.435613	1600.935579
3	0.2144351781413212	0.3822	20190325_QEHFX1_DW_EXP1_Control_644471	K	-	System.Collections.Generic.List`1[System.String]	False	14	0	1422.785947	474.9335	1	52	10	VVAGVASALAHKYH	0.5187	1.9325	66.44	74115	6.821578	1422.785209
2	0.21354230404939428	0.3164	20190325_QEHFX1_DW_EXP1_Control_644471	I	E	System.Collections.Generic.List`1[System.String]	False	10	0	1072.663323	536.8353	1	18	15	VIVLGHHLGK	0.6973	2.3855	134.6	165412	1.461018	1072.662575
2	0.21061589288210375	0.3506	20190325_QEHFX1_DW_EXP1_Control_644471	V	E	System.Collections.Generic.List`1[System.String]	False	9	0	973.595723	487.3015	1	16	9	IVLGHHLGK	1.6044	1.9909	116.64	141754	5.364457	973.594161
2	0.20981484172415696	0.3441	20190325_QEHFX1_DW_EXP1_Control_644471	H	L	System.Collections.Generic.List`1[System.String]	False	8	0	1001.468123	501.2377	1	14	9	LSELHCDK	-3.9242	1.9295	56.44	60470	3.496608	1001.472053
3	0.20807082556163545	0.1514	20190325_QEHFX1_DW_EXP1_Control_644471	K	Y	System.Collections.Generic.List`1[System.String]	False	12	0	1122.663547	374.8927	2	44	10	VVAGVASALAHK	0.5148	1.8156	65.01	72159	3.473768	1122.662969
2	0.20657109280516853	0.333	20190325_QEHFX1_DW_EXP1_Control_644471	A	Y	System.Collections.Generic.List`1[System.String]	False	9	0	853.489323	427.2483	1	16	10	GVASALAHK	0.3468	2.246	48.69	49880	6.564166	853.489027
3	0.2039420506146122	0.149	20190325_QEHFX1_DW_EXP1_Control_644471	K	L	System.Collections.Generic.List`1[System.String]	False	9	0	1126.565347	376.1933	2	32	7	LHVDPENFR	1.2108	1.4855	60.22	65634	2.244316	1126.563983
3	0.20151089675255093	0.1789	20190325_QEHFX1_DW_EXP1_Control_644471	K	Y	System.Collections.Generic.List`1[System.String]	False	12	0	1122.662347	374.8923	2	44	7	VVAGVASALAHK	-0.554	1.4112	87.69	102933	2.49012	1122.662969
2	0.19910778475118995	0.3224	20190325_QEHFX1_DW_EXP1_Control_644471	I	E	System.Collections.Generic.List`1[System.String]	False	8	0	860.509923	430.7586	1	14	10	VLGHHLGK	-0.2022	1.905	115.63	140418	6.028129	860.510097
3	0.19642985764380136	0.1257	20190325_QEHFX1_DW_EXP1_Control_644471	K	Y	System.Collections.Generic.List`1[System.String]	False	12	0	1122.662947	374.8925	2	44	9	VVAGVASALAHK	-0.0196	1.6877	70.81	80049	3.114516	1122.662969
3	0.191921906604996	0.1661	20190325_QEHFX1_DW_EXP1_Control_644471	R	V	System.Collections.Generic.List`1[System.String]	True	28	0	3108.654547	1036.8897	2	108	9	LLGNM[15.9949]IVIVLGHHLGKEFTPCAQAAFQK	1.942	1.7467	130.68	160285	2.691193	3108.64851
2	0.19180211592537774	0.3185	20190325_QEHFX1_DW_EXP1_Control_644471	I	E	System.Collections.Generic.List`1[System.String]	False	10	0	1072.664523	536.8359	1	18	12	VIVLGHHLGK	1.816	2.1673	115.62	140404	3.241633	1072.662575
3	0.19129060000437056	0.0585	20190325_QEHFX1_DW_EXP1_Control_644471	K	Y	System.Collections.Generic.List`1[System.String]	False	12	0	1122.662647	374.8924	2	44	11	VVAGVASALAHK	-0.2868	1.2286	60.41	65884	-1.378766	1122.662969
3	0.1911393055106813	0.3466	20190325_QEHFX1_DW_EXP1_Control_644471	M	A	System.Collections.Generic.List`1[System.String]	False	8	0	912.477547	304.8307	1	28	7	VHLTDAEK	-1.0685	1.6155	28.81	22605	5.55192	912.478522
3	0.18805099546902385	0.1564	20190325_QEHFX1_DW_EXP1_Control_644471	R	E	System.Collections.Generic.List`1[System.String]	False	16	0	1730.016547	577.3437	2	60	5	LLGNM[15.9949]IVIVLGHHLGK	1.1584	1.231	123.84	151300	1.709258	1730.014543
3	0.1871682109789532	0.143	20190325_QEHFX1_DW_EXP1_Control_644471	K	H	System.Collections.Generic.List`1[System.String]	False	11	0	1221.665347	407.8933	2	40	8	KVINAFDDGLK	-7.7493	1.3719	70.86	80116	0.991553	1219.668114
3	0.18692136452483166	0.0148	20190325_QEHFX1_DW_EXP1_Control_644471	K	Y	System.Collections.Generic.List`1[System.String]	False	12	0	1122.662906	374.8925	2	44	10	VVAGVASALAHK	-0.0561	1.5415	63.99	70772	0.74866	1122.662969
3	0.18294435243824198	0.1049	20190325_QEHFX1_DW_EXP1_Control_644471	K	Y	System.Collections.Generic.List`1[System.String]	False	12	0	1122.664747	374.8931	2	44	7	VVAGVASALAHK	1.5837	1.5841	77.77	89494	2.785471	1122.662969
3	0.18176650938164685	0.1341	20190325_QEHFX1_DW_EXP1_Control_644471	K	Y	System.Collections.Generic.List`1[System.String]	False	12	0	1122.664447	374.893	2	44	5	VVAGVASALAHK	1.3165	1.1458	115	139583	-0.039221	1122.662969
3	0.1817181782319865	0.0783	20190325_QEHFX1_DW_EXP1_Control_644471	K	L	System.Collections.Generic.List`1[System.String]	False	9	0	1126.561147	376.1919	2	32	6	LHVDPENFR	-2.5174	1.2537	67.3	75277	0.080126	1126.563983
2	0.18157520848715997	0.3143	20190325_QEHFX1_DW_EXP1_Control_644471	I	E	System.Collections.Generic.List`1[System.String]	False	10	0	1072.662723	536.835	1	18	11	VIVLGHHLGK	0.138	2.0473	116.13	141083	2.415754	1072.662575
3	0.17727915440634023	0.0936	20190325_QEHFX1_DW_EXP1_Control_644471	K	Y	System.Collections.Generic.List`1[System.String]	False	12	0	1122.664447	374.893	2	44	9	VVAGVASALAHK	1.3165	1.4528	71.33	80763	1.474033	1122.662969
3	0.17647290921674721	0.1429	20190325_QEHFX1_DW_EXP1_Control_644471	R	E	System.Collections.Generic.List`1[System.String]	False	16	0	1730.018347	577.3443	2	60	6	LLGNM[15.9949]IVIVLGHHLGK	2.1988	0.9995	131.15	160897	-0.438255	1730.014543
3	0.17421033011328166	0.1344	20190325_QEHFX1_DW_EXP1_Control_644471	K	Y	System.Collections.Generic.List`1[System.String]	False	12	0	1122.664747	374.8931	2	44	6	VVAGVASALAHK	1.5837	1.3538	113.33	137358	1.820159	1122.662969
3	0.17412940468719884	0.0671	20190325_QEHFX1_DW_EXP1_Control_644471	K	Y	System.Collections.Generic.List`1[System.String]	False	12	0	1122.664447	374.893	2	44	5	VVAGVASALAHK	1.3165	1.1489	129.7	159005	-0.636577	1122.662969
2	0.17366137527179515	0.2724	20190325_QEHFX1_DW_EXP1_Control_644471	L	L	System.Collections.Generic.List`1[System.String]	False	7	0	888.387923	444.6976	1	12	10	SELHCDK	-0.0743	2.0282	56.46	60494	4.50986	888.387989
3	0.17359736212426155	0.165	20190325_QEHFX1_DW_EXP1_Control_644471	K	L	System.Collections.Generic.List`1[System.String]	False	9	0	1126.564147	376.1929	2	32	4	LHVDPENFR	0.1456	0.9197	116.47	141536	-0.076961	1126.563983
3	0.17276735444137614	0.0861	20190325_QEHFX1_DW_EXP1_Control_644471	K	Y	System.Collections.Generic.List`1[System.String]	False	12	0	1122.663847	374.8928	2	44	6	VVAGVASALAHK	0.7821	1.0786	112.1	135721	-1.272566	1122.662969
3	0.17117634493961886	0.0055	20190325_QEHFX1_DW_EXP1_Control_644471	R	E	System.Collections.Generic.List`1[System.String]	False	16	0	1730.017747	577.3441	2	60	4	LLGNM[15.9949]IVIVLGHHLGK	1.852	0.8695	132.28	162377	-0.912283	1730.014543
2	0.1709954999426672	0.2707	20190325_QEHFX1_DW_EXP1_Control_644471	V	E	System.Collections.Generic.List`1[System.String]	False	7	0	761.442323	381.2248	1	12	10	LGHHLGK	0.8405	2.0079	115.65	140443	4.104395	761.441683
2	0.16991056459979986	0.2965	20190325_QEHFX1_DW_EXP1_Control_644471	M	A	System.Collections.Generic.List`1[System.String]	False	8	0	912.478323	456.7428	1	14	10	VHLTDAEK	-0.2181	1.6872	31.35	26079	3.304979	912.478522
3	0.168127370318029	0.1538	20190325_QEHFX1_DW_EXP1_Control_644471	R	E	System.Collections.Generic.List`1[System.String]	False	16	0	1731.017047	577.6772	2	60	5	LLGNM[15.9949]IVIVLGHHLGK	-0.4887	1.2038	123.3	150585	1.958995	1730.014543
3	0.1678601087253058	0.152	20190325_QEHFX1_DW_EXP1_Control_644471	R	E	System.Collections.Generic.List`1[System.String]	False	16	0	1730.013547	577.3427	2	60	6	LLGNM[15.9949]IVIVLGHHLGK	-0.5757	1.1942	118.2	143834	1.072945	1730.014543
3	0.16695201757007178	0.0624	20190325_QEHFX1_DW_EXP1_Control_644471	K	L	System.Collections.Generic.List`1[System.String]	False	9	0	1126.565047	376.1932	2	32	4	LHVDPENFR	0.9445	0.9593	95.88	113986	-0.943906	1126.563983
3	0.16526996262839447	0.008	20190325_QEHFX1_DW_EXP1_Control_644471	R	E	System.Collections.Generic.List`1[System.String]	False	16	0	1730.018947	577.3445	2	60	6	LLGNM[15.9949]IVIVLGHHLGK	2.5456	1.0856	128.64	157618	-1.711995	1730.014543
3	0.15939235747842578	0.0554	20190325_QEHFX1_DW_EXP1_Control_644471	K	Y	System.Collections.Generic.List`1[System.String]	False	12	0	1122.664747	374.8931	2	44	7	VVAGVASALAHK	1.5837	1.3783	70.25	79287	-0.239017	1122.662969
3	0.15813735686025157	0.0174	20190325_QEHFX1_DW_EXP1_Control_644471	K	Y	System.Collections.Generic.List`1[System.String]	False	12	0	1123.665547	375.2267	2	44	4	VVAGVASALAHK	-0.687	0.9829	106.29	127949	-1.10194	1122.662969
3	0.1526585456931055	0.0383	20190325_QEHFX1_DW_EXP1_Control_644471	K	Y	System.Collections.Generic.List`1[System.String]	False	12	0	1123.663747	375.2261	2	44	4	VVAGVASALAHK	-2.2889	0.9634	132.25	162331	-0.985817	1122.662969
3	0.15119108456259958	0.1447	20190325_QEHFX1_DW_EXP1_Control_644471	K	Y	System.Collections.Generic.List`1[System.String]	False	12	0	1123.663147	375.2259	2	44	4	VVAGVASALAHK	-2.8229	1.0728	127.69	156364	1.61445	1122.662969
2	0.1396330861589212	0.2495	20190325_QEHFX1_DW_EXP1_Control_644471	M	A	System.Collections.Generic.List`1[System.String]	False	8	0	912.478923	456.7431	1	14	10	VHLTDAEK	0.4395	1.9701	28.28	21909	2.618667	912.478522
4	0.1366734374905119	0.3008	20190325_QEHFX1_DW_EXP1_Control_644471	K	-	System.Collections.Generic.List`1[System.String]	False	14	0	1422.78897	356.4527	1	78	14	VVAGVASALAHKYH	2.6434	2.064	66.44	74103	7.600902	1422.785209
2	0.13431370825961272	0.2651	20190325_QEHFX1_DW_EXP1_Control_644471	L	L	System.Collections.Generic.List`1[System.String]	False	8	0	1014.481123	507.7442	1	14	8	HVDPENFR	-2.1154	1.8752	92.27	109115	3.288762	1013.479919
2	0.1339428520225917	0.257	20190325_QEHFX1_DW_EXP1_Control_644471	M	A	System.Collections.Generic.List`1[System.String]	False	8	0	912.479923	456.7436	1	14	9	VHLTDAEK	1.5354	1.8132	30.84	25389	3.937341	912.478522
2	0.12558606630678784	0.2605	20190325_QEHFX1_DW_EXP1_Control_644471	H	L	System.Collections.Generic.List`1[System.String]	False	8	0	1001.475123	501.2412	1	14	8	LSELHCDK	3.0655	1.6709	57.02	61259	3.064011	1001.472053
3	0.12228216575125227	0.2884	20190325_QEHFX1_DW_EXP1_Control_644471	L	L	System.Collections.Generic.List`1[System.String]	False	13	0	1666.766647	556.2604	1	48	9	HCDKLHVDPENFR	-5.2791	1.8571	89.58	105489	5.983496	1666.775446
2	0.8737914505719352	0.788	20190325_QEHFX1_DW_EXP1_Control_644471	K	Q	System.Collections.Generic.List`1[System.String]	False	23	0	2725.110923	1363.0591	2	44	19	VYDYYETDEVAFAEYSSPCSSDK	-0.9079	3.6515	109.47	132208	31.518352	2725.113397
2	0.8666572498714239	0.7595	20190325_QEHFX1_DW_EXP1_Control_644471	R	Q	System.Collections.Generic.List`1[System.String]	False	19	0	2241.125723	1121.0665	2	36	28	AFIFIDESHITDAFTWLSK	1.3725	5.889	135.56	166773	33.353986	2241.122647
2	0.7842413692053836	0.7164	20190325_QEHFX1_DW_EXP1_Control_644471	K	-	System.Collections.Generic.List`1[System.String]	False	26	0	3066.285523	1533.6464	1	50	18	VYDYYETDEVAFAEYSSPCSSDKQNV	0.7198	4.0499	112.31	135990	35.742749	3066.283316
2	0.7373170343300156	0.6823	20190325_QEHFX1_DW_EXP1_Control_644471	R	S	System.Collections.Generic.List`1[System.String]	False	16	0	1784.871723	892.9395	2	30	17	HAEAHHTAYAVYSLSK	0.1485	4.1962	47.6	48388	27.770283	1784.871458
2	0.7293939054717291	0.6911	20190325_QEHFX1_DW_EXP1_Control_644471	K	Y	System.Collections.Generic.List`1[System.String]	False	23	0	2390.159723	1195.5835	2	44	15	QQNSHGGFSSTQDTVVALDALSK	0.6129	3.9102	100.95	120807	25.499224	2390.158258
2	0.7282136048680559	0.6777	20190325_QEHFX1_DW_EXP1_Control_644471	R	N	System.Collections.Generic.List`1[System.String]	False	15	0	1591.8145	796.4109	2	28	19	AHFSVM[15.9949]GDILSSAIK	-0.2136	3.43	99.28	118562	18.840752	1591.81484
2	0.7197755574688859	0.6429	20190325_QEHFX1_DW_EXP1_Control_644471	R	M	System.Collections.Generic.List`1[System.String]	False	11	0	1160.598523	580.8029	1	20	17	PASNM[15.9949]VIADVK	0.4756	3.5268	56.34	60340	26.706762	1160.597971
2	0.7055718037436366	0.6623	20190325_QEHFX1_DW_EXP1_Control_644471	K	F	System.Collections.Generic.List`1[System.String]	False	18	0	1993.060123	997.0337	2	34	23	M[15.9949]LIYTILPDGEVIADSVK	1.9718	3.7074	134.62	165453	24.436438	1993.056193
2	0.6664217156419917	0.6296	20190325_QEHFX1_DW_EXP1_Control_644471	K	F	System.Collections.Generic.List`1[System.String]	False	15	0	1539.772123	770.3897	2	28	19	TPSVTVQSSGSFSQK	4.6734	3.9871	61.22	66997	12.188233	1539.764927
3	0.6645343994677462	0.6412	20190325_QEHFX1_DW_EXP1_Control_644471	R	S	System.Collections.Generic.List`1[System.String]	False	16	0	1784.872147	595.6289	2	60	22	HAEAHHTAYAVYSLSK	0.386	4.2125	47.55	48325	21.600336	1784.871458
2	0.6580377032486338	0.6378	20190325_QEHFX1_DW_EXP1_Control_644471	K	V	System.Collections.Generic.List`1[System.String]	False	19	0	2110.049723	1055.5285	2	36	14	VHLSFSPSQSLPASQTHMR	-0.0521	3.1747	82.95	96523	21.436616	2110.049833
2	0.6510437339433667	0.6365	20190325_QEHFX1_DW_EXP1_Control_644471	K	K	System.Collections.Generic.List`1[System.String]	False	13	0	1446.837723	723.9225	2	24	11	M[15.9949]LSGFIPLKPTVK	-0.7928	2.3262	100.27	119895	16.654239	1446.83887
2	0.6408537068616725	0.6169	20190325_QEHFX1_DW_EXP1_Control_644471	R	A	System.Collections.Generic.List`1[System.String]	False	17	0	1925.075123	963.0412	2	32	17	LVDIKGDPIPNEQVFIK	0.4587	3.2452	111.09	134365	20.566262	1925.07424
2	0.628544003567875	0.6209	20190325_QEHFX1_DW_EXP1_Control_644471	K	V	System.Collections.Generic.List`1[System.String]	False	19	0	2126.047723	1063.5275	2	36	12	VHLSFSPSQSLPASQTHM[15.9949]R	1.4064	2.7492	76.76	88134	19.771608	2126.044733
2	0.6154281892266547	0.6021	20190325_QEHFX1_DW_EXP1_Control_644471	K	K	System.Collections.Generic.List`1[System.String]	False	13	0	1446.840723	723.924	2	24	13	M[15.9949]LSGFIPLKPTVK	1.2807	2.4896	99.76	119215	16.343742	1446.83887
2	0.6081131293891125	0.5875	20190325_QEHFX1_DW_EXP1_Control_644471	K	F	System.Collections.Generic.List`1[System.String]	False	15	0	1540.765062	770.8862	2	28	16	TPSVTVQSSGSFSQK	-2.0866	3.307	60.55	66083	12.047361	1539.764927
3	0.5902436652653693	0.621	20190325_QEHFX1_DW_EXP1_Control_644471	R	Q	System.Collections.Generic.List`1[System.String]	False	19	0	2241.125647	747.7134	2	72	19	AFIFIDESHITDAFTWLSK	1.3386	3.966	135.56	166768	24.134514	2241.122647
2	0.5898948220987063	0.6228	20190325_QEHFX1_DW_EXP1_Control_644471	K	P	System.Collections.Generic.List`1[System.String]	False	17	0	1886.924123	943.9657	1	32	12	GQNSFQISLEISYTGSR	-0.0843	2.8991	116.85	142033	21.553379	1886.924282
3	0.5831216888583419	0.6267	20190325_QEHFX1_DW_EXP1_Control_644471	K	G	System.Collections.Generic.List`1[System.String]	False	27	0	3130.607047	1044.2072	2	104	23	SYIYLDTEAGVLPCNQIHTVQAHFILK	1.2882	4.4405	130.24	159712	22.620386	3130.603014
2	0.5665961868509313	0.5712	20190325_QEHFX1_DW_EXP1_Control_644471	K	Y	System.Collections.Generic.List`1[System.String]	False	23	0	2390.158923	1195.5831	2	44	13	QQNSHGGFSSTQDTVVALDALSK	0.2782	2.7579	100.96	120828	13.747852	2390.158258
3	0.5406662780715575	0.5815	20190325_QEHFX1_DW_EXP1_Control_644471	K	V	System.Collections.Generic.List`1[System.String]	False	19	0	2110.049947	704.0215	2	72	19	VHLSFSPSQSLPASQTHMR	0.054	3.5483	82.92	96475	25.081576	2110.049833
3	0.5146612691172846	0.5888	20190325_QEHFX1_DW_EXP1_Control_644471	K	F	System.Collections.Generic.List`1[System.String]	False	23	0	2629.282747	877.0991	1	88	18	SYIYLDTEAGVLPCNQIHTVQAH	4.2742	3.3238	113.08	137016	17.36289	2629.271509
3	0.5109926049187027	0.566	20190325_QEHFX1_DW_EXP1_Control_644471	R	N	System.Collections.Generic.List`1[System.String]	False	15	0	1575.821947	525.9455	2	56	13	AHFSVMGDILSSAIK	1.2736	3.1171	121.56	148287	9.800931	1575.81994
3	0.5101424514014539	0.5956	20190325_QEHFX1_DW_EXP1_Control_644471	K	M	System.Collections.Generic.List`1[System.String]	False	28	0	3028.532647	1010.1824	2	108	20	GQNSFQISLEISYTGSRPASNM[15.9949]VIADVK	9.323	3.5796	120.3	146607	19.228117	3028.504412
3	0.5100176744426395	0.5707	20190325_QEHFX1_DW_EXP1_Control_644471	R	A	System.Collections.Generic.List`1[System.String]	False	17	0	1925.075947	642.3635	2	64	16	LVDIKGDPIPNEQVFIK	0.8867	2.705	111.06	134322	14.314737	1925.07424
3	0.5077323094673997	0.5551	20190325_QEHFX1_DW_EXP1_Control_644471	K	F	System.Collections.Generic.List`1[System.String]	False	19	0	2220.114547	740.7097	2	72	19	QSGVKEEHSFTVMEFVLPR	1.2531	3.4192	115.88	140749	17.821844	2220.111765
2	0.5003293399094737	0.4998	20190325_QEHFX1_DW_EXP1_Control_644471	K	K	System.Collections.Generic.List`1[System.String]	False	13	0	1430.843523	715.9254	2	24	14	MLSGFIPLKPTVK	-0.3124	2.092	107.93	130144	14.308169	1430.84397
2	0.4978015161123582	0.4909	20190325_QEHFX1_DW_EXP1_Control_644471	R	G	System.Collections.Generic.List`1[System.String]	False	11	0	1155.548923	578.2781	2	20	11	SSGSLFNNAMK	2.2838	2.4218	68.59	77032	11.483367	1155.546284
2	0.48602258439250057	0.5279	20190325_QEHFX1_DW_EXP1_Control_644471	R	M	System.Collections.Generic.List`1[System.String]	False	11	0	1144.604323	572.8058	1	20	14	PASNMVIADVK	1.0938	3.2708	72.14	81862	14.475223	1144.603071
2	0.4796814323574145	0.5581	20190325_QEHFX1_DW_EXP1_Control_644471	F	Y	System.Collections.Generic.List`1[System.String]	False	15	0	1534.802723	767.905	1	28	12	SSTQDTVVALDALSK	4.4501	2.8184	99.52	118890	18.721786	1534.795893
2	0.4676744831640786	0.4744	20190325_QEHFX1_DW_EXP1_Control_644471	K	A	System.Collections.Generic.List`1[System.String]	False	12	0	1356.719523	678.8634	2	22	11	GDPIPNEQVFIK	2.75	1.8535	96.63	115000	8.243357	1356.715792
3	0.4645172539705338	0.5332	20190325_QEHFX1_DW_EXP1_Control_644471	K	V	System.Collections.Generic.List`1[System.String]	False	19	0	2126.050147	709.3549	2	72	16	VHLSFSPSQSLPASQTHM[15.9949]R	2.5465	2.9436	76.64	87970	14.828863	2126.044733
3	0.46393029758187065	0.563	20190325_QEHFX1_DW_EXP1_Control_644471	K	-	System.Collections.Generic.List`1[System.String]	False	26	0	3066.285547	1022.7667	1	100	16	VYDYYETDEVAFAEYSSPCSSDKQNV	0.7276	3.4572	112.3	135983	22.81074	3066.283316
4	0.45783724585330005	0.5446	20190325_QEHFX1_DW_EXP1_Control_644471	K	G	System.Collections.Generic.List`1[System.String]	False	27	0	3131.60903	783.6577	2	156	16	SYIYLDTEAGVLPCNQIHTVQAHFILK	0.8513	3.0347	130.22	159681	19.013078	3130.603014
2	0.45560738829974173	0.4474	20190325_QEHFX1_DW_EXP1_Control_644471	R	S	System.Collections.Generic.List`1[System.String]	False	10	0	1155.615923	578.3116	2	18	9	HTSSWLVTPK	0.2068	2.295	64.58	71572	8.059768	1155.615684
2	0.4458889529543338	0.4402	20190325_QEHFX1_DW_EXP1_Control_644471	R	G	System.Collections.Generic.List`1[System.String]	False	11	0	1171.541523	586.2744	2	20	11	SSGSLFNNAM[15.9949]K	0.2894	1.9475	50.45	52280	8.955698	1171.541184
3	0.44493070642018745	0.526	20190325_QEHFX1_DW_EXP1_Control_644471	K	Y	System.Collections.Generic.List`1[System.String]	False	23	0	2390.162647	797.3924	2	88	16	QQNSHGGFSSTQDTVVALDALSK	1.8363	2.7795	100.9	120736	15.648092	2390.158258
2	0.4418294739661697	0.5285	20190325_QEHFX1_DW_EXP1_Control_644471	M	K	System.Collections.Generic.List`1[System.String]	False	12	0	1299.803323	650.4053	1	22	12	LSGFIPLKPTVK	-0.1246	2.3332	108.02	130276	14.583381	1299.803485
4	0.43915771695435774	0.5229	20190325_QEHFX1_DW_EXP1_Control_644471	K	S	System.Collections.Generic.List`1[System.String]	False	28	0	3035.44137	759.6158	2	162	21	HKDGSYSAFGDHNGQGQGNTWLTAFVLK	0.6299	3.1634	117.92	143459	16.183168	3035.439458
3	0.43721459648542904	0.499	20190325_QEHFX1_DW_EXP1_Control_644471	K	K	System.Collections.Generic.List`1[System.String]	False	13	0	1446.836947	482.9505	2	48	13	M[15.9949]LSGFIPLKPTVK	-1.3291	2.2659	100.27	119890	14.028704	1446.83887
2	0.4371512659100969	0.5348	20190325_QEHFX1_DW_EXP1_Control_644471	V	I	System.Collections.Generic.List`1[System.String]	False	11	0	1210.614323	605.8108	1	20	10	DMGLTAFTNLK	0.5683	2.0071	115.68	140476	12.588798	1210.613635
2	0.4333005694026621	0.4372	20190325_QEHFX1_DW_EXP1_Control_644471	R	N	System.Collections.Generic.List`1[System.String]	False	15	0	1591.818123	796.4127	2	28	10	AHFSVM[15.9949]GDILSSAIK	2.0624	2.2171	99.8	119272	9.142682	1591.81484
3	0.430188907826163	0.4931	20190325_QEHFX1_DW_EXP1_Control_644471	R	N	System.Collections.Generic.List`1[System.String]	False	15	0	1591.815247	531.2766	2	56	14	AHFSVM[15.9949]GDILSSAIK	0.2557	2.4401	99.49	118841	10.017777	1591.81484
3	0.3874975299660215	0.4667	20190325_QEHFX1_DW_EXP1_Control_644471	K	K	System.Collections.Generic.List`1[System.String]	False	13	0	1430.843947	477.6195	2	48	11	MLSGFIPLKPTVK	-0.0161	1.8884	107.9	130105	10.508624	1430.84397
2	0.38263950942484853	0.3606	20190325_QEHFX1_DW_EXP1_Control_644471	R	T	System.Collections.Generic.List`1[System.String]	False	8	0	1063.525323	532.2663	2	14	8	IM[15.9949]QWQDVK	1.1716	1.6456	55.16	58723	4.982048	1063.524077
3	0.37860654921406695	0.4455	20190325_QEHFX1_DW_EXP1_Control_644471	R	W	System.Collections.Generic.List`1[System.String]	True	20	0	2019.084247	673.6996	2	76	17	LTAHPAPSPEDLALSTGTIK	4.2346	2.9458	96.65	115025	12.768192	2019.075697
3	0.371437242297335	0.4365	20190325_QEHFX1_DW_EXP1_Control_644471	K	F	System.Collections.Generic.List`1[System.String]	False	19	0	2236.106047	746.0402	2	72	15	QSGVKEEHSFTVM[15.9949]EFVLPR	-0.2764	2.6789	98.41	117394	10.472649	2236.106665
2	0.36573001086065626	0.3042	20190325_QEHFX1_DW_EXP1_Control_644471	R	V	System.Collections.Generic.List`1[System.String]	False	6	0	664.366723	332.687	2	10	8	FGVDVK	0.4079	1.8617	54.53	57860	4.366153	664.366452
2	0.35445568138598976	0.3108	20190325_QEHFX1_DW_EXP1_Control_644471	K	K	System.Collections.Generic.List`1[System.String]	False	10	0	1096.660523	548.8339	2	18	10	VLIVEPEGIK	-0.652	2.1912	91.67	108307	2.189256	1096.661238
2	0.3516723101488552	0.3272	20190325_QEHFX1_DW_EXP1_Control_644471	K	E	System.Collections.Generic.List`1[System.String]	False	11	0	1224.758123	612.8827	2	20	9	VLIVEPEGIKK	1.5693	1.5434	74.19	84643	4.884884	1224.756201
3	0.3383874277752384	0.4076	20190325_QEHFX1_DW_EXP1_Control_644471	K	F	System.Collections.Generic.List`1[System.String]	False	14	0	1720.842847	574.2858	2	52	10	EEHSFTVMEFVLPR	3.7941	2.3494	130.48	160016	7.005368	1720.836318
2	0.3337792591761725	0.2785	20190325_QEHFX1_DW_EXP1_Control_644471	K	S	System.Collections.Generic.List`1[System.String]	False	8	0	844.420523	422.7139	2	14	8	YGAATFSK	0.6845	1.5825	41.76	40382	3.74228	844.419945
2	0.32935955556503477	0.3032	20190325_QEHFX1_DW_EXP1_Control_644471	R	N	System.Collections.Generic.List`1[System.String]	False	15	0	1575.810106	788.4087	2	28	10	AHFSVMGDILSSAIK	-6.2406	1.739	121.88	148703	5.204827	1575.81994
2	0.32916374465777	0.2568	20190325_QEHFX1_DW_EXP1_Control_644471	R	T	System.Collections.Generic.List`1[System.String]	False	8	0	1047.530523	524.2689	2	14	9	IMQWQDVK	1.2849	1.7931	72.53	82388	3.638186	1047.529177
4	0.3181169662522567	0.4098	20190325_QEHFX1_DW_EXP1_Control_644471	K	G	System.Collections.Generic.List`1[System.String]	False	27	0	3131.59097	783.6532	2	156	14	SYIYLDTEAGVLPCNQIHTVQAHFILK	-4.9157	2.0667	132.58	162764	7.971966	3130.603014
2	0.31645363628849293	0.2513	20190325_QEHFX1_DW_EXP1_Control_644471	K	V	System.Collections.Generic.List`1[System.String]	False	8	0	902.511123	451.7592	2	14	7	QQPAFALK	1.8781	1.6817	65.41	72705	4.068677	902.509428
2	0.3155778601273878	0.2152651862747843	20190325_QEHFX1_DW_EXP1_Control_644471	K	E	System.Collections.Generic.List`1[System.String]	False	8	0	903.514123	452.2607	2	14	10	SLDKEAIK	-0.4981	2.1006	30.51	24936	1.12393	903.514573
2	0.30894182686877825	0.4491	20190325_QEHFX1_DW_EXP1_Control_644471	R	M	System.Collections.Generic.List`1[System.String]	False	11	0	1160.597923	580.8026	1	20	10	PASNM[15.9949]VIADVK	-0.0414	1.7791	56.85	61031	8.584402	1160.597971
2	0.29894114129174004	0.2031	20190325_QEHFX1_DW_EXP1_Control_644471	K	H	System.Collections.Generic.List`1[System.String]	False	6	0	732.342723	366.675	2	10	6	ADSHFR	0.4916	1.3242	19.29	12015	1.374366	732.342363
2	0.29620567728258007	0.1884	20190325_QEHFX1_DW_EXP1_Control_644471	K	A	System.Collections.Generic.List`1[System.String]	False	6	0	692.408523	346.7079	2	10	7	ALGYLR	-0.6687	1.3087	56.43	60454	1.105637	692.408986
2	0.2949666006109006	0.1929	20190325_QEHFX1_DW_EXP1_Control_644471	K	H	System.Collections.Generic.List`1[System.String]	False	6	0	732.34398	366.6756	2	10	6	ADSHFR	2.208	1.3439	19.8	12439	2.292635	732.342363
2	0.29457658090723066	0.2327	20190325_QEHFX1_DW_EXP1_Control_644471	R	E	System.Collections.Generic.List`1[System.String]	False	13	0	1529.719323	765.3633	2	24	9	DTEELTYSVPYGR	4.8989	1.3882	88.55	104100	4.406319	1529.711829
2	0.2941714818567361	0.1897	20190325_QEHFX1_DW_EXP1_Control_644471	K	A	System.Collections.Generic.List`1[System.String]	False	6	0	679.352523	340.1799	2	10	6	SFAQAR	0.4769	1.3069	26.37	19365	0.482886	679.352199
3	0.29353418469437703	0.3681	20190325_QEHFX1_DW_EXP1_Control_644471	K	Q	System.Collections.Generic.List`1[System.String]	False	23	0	2725.108447	909.041	2	88	16	VYDYYETDEVAFAEYSSPCSSDK	-1.8164	1.7463	109.53	132285	5.713833	2725.113397
2	0.2920565579609307	0.1981	20190325_QEHFX1_DW_EXP1_Control_644471	K	H	System.Collections.Generic.List`1[System.String]	False	6	0	732.343723	366.6755	2	10	6	ADSHFR	1.8571	1.226	18.78	11595	0.675307	732.342363
3	0.2873799573302739	0.3067	20190325_QEHFX1_DW_EXP1_Control_644471	K	E	System.Collections.Generic.List`1[System.String]	False	11	0	1224.759247	408.9246	2	40	11	VLIVEPEGIKK	2.487	1.9167	74.16	84600	3.600869	1224.756201
3	0.2871660057273886	0.3395	20190325_QEHFX1_DW_EXP1_Control_644471	K	F	System.Collections.Generic.List`1[System.String]	False	19	0	2220.112747	740.7091	2	72	13	QSGVKEEHSFTVMEFVLPR	0.4423	2.0997	115.85	140715	5.046781	2220.111765
3	0.2814783928502327	0.3168	20190325_QEHFX1_DW_EXP1_Control_644471	K	K	System.Collections.Generic.List`1[System.String]	False	13	0	1446.842347	482.9523	2	48	11	M[15.9949]LSGFIPLKPTVK	2.4032	1.99	99.76	119204	4.585368	1446.83887
2	0.28058606674550085	0.4056	20190325_QEHFX1_DW_EXP1_Control_644471	F	I	System.Collections.Generic.List`1[System.String]	False	12	0	1289.675923	645.3416	1	22	13	SLSAEPIQGPYK	1.8067	2.4895	72.1	81805	12.253164	1289.673593
4	0.2800377425299816	0.3411	20190325_QEHFX1_DW_EXP1_Control_644471	K	V	System.Collections.Generic.List`1[System.String]	False	19	0	2126.04777	532.2674	2	108	13	VHLSFSPSQSLPASQTHM[15.9949]R	1.4285	2.1401	76.66	88001	7.462881	2126.044733
2	0.273822075412573	0.4117	20190325_QEHFX1_DW_EXP1_Control_644471	F	I	System.Collections.Generic.List`1[System.String]	False	12	0	1289.675523	645.3414	1	22	12	SLSAEPIQGPYK	1.4965	2.0819	71.98	81634	8.191493	1289.673593
3	0.2730509265810987	0.3207	20190325_QEHFX1_DW_EXP1_Control_644471	K	M	System.Collections.Generic.List`1[System.String]	False	28	0	3013.521946	1005.1788	2	108	19	GQNSFQISLEISYTGSRPASNMVIADVK	3.0144	2.5163	128.88	157925	3.89222	3012.509512
2	0.26777429622026144	0.039	20190325_QEHFX1_DW_EXP1_Control_644471	K	H	System.Collections.Generic.List`1[System.String]	False	6	0	733.347337	367.1773	2	10	6	ADSHFR	2.2145	1.3729	17.52	10541	1.234432	732.342363
4	0.26602091594135185	0.3229	20190325_QEHFX1_DW_EXP1_Control_644471	K	F	System.Collections.Generic.List`1[System.String]	False	19	0	2220.11057	555.7831	2	108	10	QSGVKEEHSFTVMEFVLPR	-0.5383	1.9153	115.82	140672	5.541664	2220.111765
2	0.26507472338658045	0.0792	20190325_QEHFX1_DW_EXP1_Control_644471	R	Y	System.Collections.Generic.List`1[System.String]	False	6	0	809.415523	405.2114	2	10	5	EKDVYR	0.4065	1.3377	19.16	11916	0.157824	809.415194
2	0.2649539701341137	0.1757	20190325_QEHFX1_DW_EXP1_Control_644471	K	F	System.Collections.Generic.List`1[System.String]	False	14	0	1720.840723	860.924	2	26	6	EEHSFTVMEFVLPR	2.5598	1.4037	130.52	160078	2.700082	1720.836318
2	0.2647147367614362	0.2179	20190325_QEHFX1_DW_EXP1_Control_644471	K	S	System.Collections.Generic.List`1[System.String]	False	6	0	741.298323	371.1528	2	10	6	DSGCFR	-0.1646	0.8918	26.08	18967	-1.425515	741.298445
3	0.2524316349588327	0.2888	20190325_QEHFX1_DW_EXP1_Control_644471	R	I	System.Collections.Generic.List`1[System.String]	False	8	0	944.533747	315.5161	2	28	6	HGIPFFVK	-1.5902	1.4107	88.45	103960	3.499913	944.535249
2	0.25046838890304957	0.3779	20190325_QEHFX1_DW_EXP1_Control_644471	L	V	System.Collections.Generic.List`1[System.String]	False	8	0	927.448923	464.2281	1	14	9	PASQTHMR	2.6018	2.0566	82.94	96514	6.431521	927.44651
2	0.22959183751386475	0.3282	20190325_QEHFX1_DW_EXP1_Control_644471	I	A	System.Collections.Generic.List`1[System.String]	False	8	0	974.529523	487.7684	1	14	11	PNEQVFIK	-1.0621	2.6431	111.24	134560	3.700952	974.530558
3	0.21853600700150183	0.2365	20190325_QEHFX1_DW_EXP1_Control_644471	K	N	System.Collections.Generic.List`1[System.String]	False	16	0	1819.866847	607.2938	2	60	6	ALGCLEASWETIEQGR	1.3886	1.5624	116.52	141593	3.64582	1819.86432
3	0.2171753744147281	0.1792	20190325_QEHFX1_DW_EXP1_Control_644471	K	E	System.Collections.Generic.List`1[System.String]	False	11	0	1224.755947	408.9235	2	40	10	VLIVEPEGIKK	-0.2074	1.4373	74.67	85285	0.814186	1224.756201
2	0.18065423958081503	0.3386	20190325_QEHFX1_DW_EXP1_Control_644471	V	E	System.Collections.Generic.List`1[System.String]	False	10	0	1125.687923	563.3476	1	18	8	LIVEPEGIKK	0.1208	1.6899	74.24	84708	3.932226	1125.687787
3	0.1776304900834049	0.0988	20190325_QEHFX1_DW_EXP1_Control_644471	K	E	System.Collections.Generic.List`1[System.String]	False	11	0	1224.756547	408.9237	2	40	6	VLIVEPEGIKK	0.2825	1.178	75.48	86391	-1.383791	1224.756201
2	0.14423119201341486	0.314	20190325_QEHFX1_DW_EXP1_Control_644471	V	I	System.Collections.Generic.List`1[System.String]	False	11	0	1226.606923	613.8071	1	20	7	DM[15.9949]GLTAFTNLK	-1.3142	1.4683	99.6	118990	6.897805	1226.608535
4	0.11865790311906887	0.2756	20190325_QEHFX1_DW_EXP1_Control_644471	K	P	System.Collections.Generic.List`1[System.String]	False	17	0	2071.028463	518.5126	1	96	17	SLDKEAIKEDNSIHWER	0.0266	2.1402	64.74	71792	5.127731	2070.025058
2	0.8626831321171232	0.7696	20190325_QEHFX1_DW_EXP1_Control_644471	K	L	System.Collections.Generic.List`1[System.String]	False	22	0	2297.150323	1149.0788	2	42	29	AADHVEDLPGALSTLSDLHAHK	-0.7518	4.4845	101.66	121767	28.868895	2297.15205
2	0.8484014429391196	0.7574	20190325_QEHFX1_DW_EXP1_Control_644471	K	L	System.Collections.Generic.List`1[System.String]	False	22	0	2297.151123	1149.0792	2	42	28	AADHVEDLPGALSTLSDLHAHK	-0.4035	4.8012	101.14	121070	40.89841	2297.15205
2	0.7713056432235872	0.7028	20190325_QEHFX1_DW_EXP1_Control_644471	K	A	System.Collections.Generic.List`1[System.String]	False	16	0	1735.866723	868.437	2	30	20	TYFSHIDVSPGSAQVK	1.0064	4.3532	82.28	95616	31.12105	1735.864976
2	0.7588397060508397	0.667	20190325_QEHFX1_DW_EXP1_Control_644471	T	A	System.Collections.Generic.List`1[System.String]	False	15	0	1634.817323	817.9123	1	28	21	YFSHIDVSPGSAQVK	0.0159	4.3576	81.75	94901	21.753285	1634.817297
2	0.7390304471681458	0.6853	20190325_QEHFX1_DW_EXP1_Control_644471	K	A	System.Collections.Generic.List`1[System.String]	False	16	0	1735.865038	868.4362	2	30	16	TYFSHIDVSPGSAQVK	0.0357	4.1023	81.77	94922	25.476936	1735.864976
2	0.7356313478594064	0.6841	20190325_QEHFX1_DW_EXP1_Control_644471	K	A	System.Collections.Generic.List`1[System.String]	False	16	0	1735.864923	868.4361	2	30	16	TYFSHIDVSPGSAQVK	-0.0305	3.8539	82.79	96307	25.929916	1735.864976
3	0.72925072116768	0.6383	20190325_QEHFX1_DW_EXP1_Control_644471	L	L	System.Collections.Generic.List`1[System.String]	False	14	0	1446.769147	482.9279	1	52	20	PGALSTLSDLHAHK	-0.5571	4.115	105.2	126494	28.113907	1446.769953
2	0.7263625249833815	0.6615	20190325_QEHFX1_DW_EXP1_Control_644471	I	M	System.Collections.Generic.List`1[System.String]	False	14	0	1459.655523	730.3314	1	26	19	GGHGGEYGEEALQR	-0.3583	3.4425	49.06	50383	16.041135	1459.656046
2	0.7193940386248868	0.684	20190325_QEHFX1_DW_EXP1_Control_644471	K	L	System.Collections.Generic.List`1[System.String]	False	22	0	2297.152723	1149.08	2	42	17	AADHVEDLPGALSTLSDLHAHK	0.293	3.3481	97.63	116351	23.970027	2297.15205
3	0.7130663400374463	0.6706	20190325_QEHFX1_DW_EXP1_Control_644471	K	L	System.Collections.Generic.List`1[System.String]	False	22	0	2297.151847	766.3888	2	84	31	AADHVEDLPGALSTLSDLHAHK	-0.0884	5.8888	101.13	121047	19.297751	2297.15205
2	0.7106870390126024	0.654	20190325_QEHFX1_DW_EXP1_Control_644471	I	M	System.Collections.Generic.List`1[System.String]	False	14	0	1459.656323	730.3318	1	26	19	GGHGGEYGEEALQR	0.1898	3.4045	49.57	51077	16.914384	1459.656046
2	0.7079357956849917	0.6357	20190325_QEHFX1_DW_EXP1_Control_644471	L	L	System.Collections.Generic.List`1[System.String]	False	14	0	1446.769523	723.8884	1	26	22	PGALSTLSDLHAHK	-0.2972	4.1212	101.66	121763	24.999132	1446.769953
4	0.6947924058057756	0.7153	20190325_QEHFX1_DW_EXP1_Control_644471	K	Y	System.Collections.Generic.List`1[System.String]	False	40	0	4425.22017	1107.0605	2	234	39	FLSHCLLVTLACHHPGDFTPAM[15.9949]HASLDKFLASVSTVLTSK	0.2172	6.1012	134.79	165684	31.791505	4425.219209
2	0.6929545938738894	0.6646	20190325_QEHFX1_DW_EXP1_Control_644471	K	L	System.Collections.Generic.List`1[System.String]	False	22	0	2297.154323	1149.0808	2	42	17	AADHVEDLPGALSTLSDLHAHK	0.9895	3.3583	102.55	122952	23.687499	2297.15205
2	0.6852249971357232	0.6522	20190325_QEHFX1_DW_EXP1_Control_644471	K	A	System.Collections.Generic.List`1[System.String]	False	16	0	1735.866123	868.4367	2	30	15	TYFSHIDVSPGSAQVK	0.6608	3.2869	83.3	97001	23.917449	1735.864976
4	0.6779732418156486	0.6973	20190325_QEHFX1_DW_EXP1_Control_644471	K	F	System.Collections.Generic.List`1[System.String]	False	28	0	3175.53217	794.6385	2	162	32	FLSHCLLVTLACHHPGDFTPAMHASLDK	1.4958	5.8078	114.34	138690	32.378908	3175.52742
3	0.6655222166030316	0.645	20190325_QEHFX1_DW_EXP1_Control_644471	K	L	System.Collections.Generic.List`1[System.String]	False	22	0	2297.155447	766.39	2	84	30	AADHVEDLPGALSTLSDLHAHK	1.4788	5.2334	97.46	116110	26.539098	2297.15205
2	0.6635178871911933	0.638	20190325_QEHFX1_DW_EXP1_Control_644471	K	A	System.Collections.Generic.List`1[System.String]	False	16	0	1735.869123	868.4382	2	30	15	TYFSHIDVSPGSAQVK	2.389	3.1423	77.32	88892	17.794742	1735.864976
2	0.661259569885449	0.6252	20190325_QEHFX1_DW_EXP1_Control_644471	L	L	System.Collections.Generic.List`1[System.String]	False	14	0	1446.768523	723.8879	1	26	19	PGALSTLSDLHAHK	-0.9884	3.7013	101.14	121069	17.299003	1446.769953
3	0.6612425656670271	0.5913	20190325_QEHFX1_DW_EXP1_Control_644471	L	L	System.Collections.Generic.List`1[System.String]	False	14	0	1446.769447	482.928	1	52	22	PGALSTLSDLHAHK	-0.3497	4.0205	101.66	121762	20.152286	1446.769953
3	0.6526160829114367	0.6244	20190325_QEHFX1_DW_EXP1_Control_644471	K	L	System.Collections.Generic.List`1[System.String]	False	22	0	2297.155447	766.39	2	84	32	AADHVEDLPGALSTLSDLHAHK	1.4788	5.4622	102.66	123106	29.092039	2297.15205
3	0.6435370404219433	0.6362	20190325_QEHFX1_DW_EXP1_Control_644471	K	L	System.Collections.Generic.List`1[System.String]	False	22	0	2297.151547	766.3887	2	84	27	AADHVEDLPGALSTLSDLHAHK	-0.219	5.6523	102.16	122434	30.893326	2297.15205
2	0.6304312242477446	0.5954	20190325_QEHFX1_DW_EXP1_Control_644471	L	L	System.Collections.Generic.List`1[System.String]	False	14	0	1446.771723	723.8895	1	26	22	PGALSTLSDLHAHK	1.2234	4.1272	105.05	126298	22.121633	1446.769953
2	0.6219490717419123	0.5976	20190325_QEHFX1_DW_EXP1_Control_644471	Y	A	System.Collections.Generic.List`1[System.String]	False	14	0	1471.757123	736.3822	1	26	21	FSHIDVSPGSAQVK	2.143	3.8449	81.31	94296	19.16092	1471.753969
3	0.6216695815754641	0.6286	20190325_QEHFX1_DW_EXP1_Control_644471	K	L	System.Collections.Generic.List`1[System.String]	False	22	0	2297.150947	766.3885	2	84	25	AADHVEDLPGALSTLSDLHAHK	-0.4802	5.3466	101.65	121741	16.532097	2297.15205
4	0.617464012391224	0.6675	20190325_QEHFX1_DW_EXP1_Control_644471	K	L	System.Collections.Generic.List`1[System.String]	False	22	0	2297.15417	575.044	2	126	18	AADHVEDLPGALSTLSDLHAHK	0.9229	3.8155	102.65	123085	22.055072	2297.15205
3	0.6139189728458684	0.6319	20190325_QEHFX1_DW_EXP1_Control_644471	K	L	System.Collections.Generic.List`1[System.String]	False	22	0	2297.153047	766.3892	2	84	23	AADHVEDLPGALSTLSDLHAHK	0.434	4.8475	103.17	123784	20.24084	2297.15205
4	0.6135695477504087	0.6559	20190325_QEHFX1_DW_EXP1_Control_644471	K	F	System.Collections.Generic.List`1[System.String]	False	28	0	3191.52377	798.6364	2	162	28	FLSHCLLVTLACHHPGDFTPAM[15.9949]HASLDK	0.4543	4.9827	106.62	128398	28.130248	3191.52232
2	0.6070867901214068	0.5976	20190325_QEHFX1_DW_EXP1_Control_644471	K	A	System.Collections.Generic.List`1[System.String]	False	16	0	1735.860521	868.4339	2	30	14	TYFSHIDVSPGSAQVK	-2.5665	2.7148	83.45	97205	17.861065	1735.864976
4	0.6036532617179968	0.6598	20190325_QEHFX1_DW_EXP1_Control_644471	K	L	System.Collections.Generic.List`1[System.String]	False	22	0	2297.15417	575.044	2	126	17	AADHVEDLPGALSTLSDLHAHK	0.9229	3.5695	137.18	168949	25.242258	2297.15205
2	0.600991815990808	0.5883	20190325_QEHFX1_DW_EXP1_Control_644471	K	Y	System.Collections.Generic.List`1[System.String]	False	12	0	1252.717123	626.8622	2	22	12	FLASVSTVLTSK	1.9102	2.5125	104.56	125645	16.296027	1252.71473
4	0.5918194030415137	0.6428	20190325_QEHFX1_DW_EXP1_Control_644471	K	L	System.Collections.Generic.List`1[System.String]	False	22	0	2297.15337	575.0438	2	126	20	AADHVEDLPGALSTLSDLHAHK	0.5746	4.1776	103.15	123757	28.16035	2297.15205
2	0.5846090348010563	0.5679	20190325_QEHFX1_DW_EXP1_Control_644471	R	T	System.Collections.Generic.List`1[System.String]	False	9	0	1013.512723	507.26	2	16	11	MFAAFPTTK	0.2546	2.3056	86.62	101496	14.022535	1013.512465
2	0.5800014456759691	0.5689	20190325_QEHFX1_DW_EXP1_Control_644471	K	A	System.Collections.Generic.List`1[System.String]	False	16	0	1735.864323	868.4358	2	30	16	TYFSHIDVSPGSAQVK	-0.3762	2.7788	80.71	93489	14.576937	1735.864976
2	0.5738149835651681	0.5586	20190325_QEHFX1_DW_EXP1_Control_644471	R	T	System.Collections.Generic.List`1[System.String]	False	9	0	1029.507123	515.2572	2	16	11	M[15.9949]FAAFPTTK	-0.2351	2.2781	80.7	93473	14.115265	1029.507365
2	0.5704729472388533	0.568	20190325_QEHFX1_DW_EXP1_Control_644471	K	Y	System.Collections.Generic.List`1[System.String]	False	12	0	1252.714523	626.8609	2	22	11	FLASVSTVLTSK	-0.1652	2.152	105.07	126319	11.000102	1252.71473
2	0.5685338196576992	0.5495	20190325_QEHFX1_DW_EXP1_Control_644471	R	T	System.Collections.Generic.List`1[System.String]	False	9	0	1029.507123	515.2572	2	16	12	M[15.9949]FAAFPTTK	-0.2351	2.3935	75.08	85851	14.237105	1029.507365
4	0.5616611272466122	0.6244	20190325_QEHFX1_DW_EXP1_Control_644471	K	L	System.Collections.Generic.List`1[System.String]	False	22	0	2297.15137	575.0433	2	126	18	AADHVEDLPGALSTLSDLHAHK	-0.296	3.588	101.63	121720	20.566262	2297.15205
2	0.5600480028989765	0.6091	20190325_QEHFX1_DW_EXP1_Control_644471	G	M	System.Collections.Generic.List`1[System.String]	False	13	0	1402.633323	701.8203	1	24	10	GHGGEYGEEALQR	-0.8976	2.3629	49.47	50938	12.282954	1402.634582
4	0.5596140550337587	0.6297	20190325_QEHFX1_DW_EXP1_Control_644471	K	L	System.Collections.Generic.List`1[System.String]	False	22	0	2297.15137	575.0433	2	126	14	AADHVEDLPGALSTLSDLHAHK	-0.296	3.1725	102.15	122413	21.330235	2297.15205
2	0.5537721475312715	0.5392	20190325_QEHFX1_DW_EXP1_Control_644471	R	T	System.Collections.Generic.List`1[System.String]	False	9	0	1030.51201	515.7596	2	16	12	M[15.9949]FAAFPTTK	1.2567	2.2967	83.34	97054	14.685395	1029.507365
4	0.5506719062656772	0.6104	20190325_QEHFX1_DW_EXP1_Control_644471	K	L	System.Collections.Generic.List`1[System.String]	False	22	0	2297.15497	575.0442	2	126	22	AADHVEDLPGALSTLSDLHAHK	1.2711	3.8199	100.55	120271	22.121633	2297.15205
2	0.5453331845126195	0.5324	20190325_QEHFX1_DW_EXP1_Control_644471	R	T	System.Collections.Generic.List`1[System.String]	False	9	0	1029.508523	515.2579	2	16	11	M[15.9949]FAAFPTTK	1.1248	2.2681	82.75	96245	13.729333	1029.507365
2	0.5414592704652965	0.5285	20190325_QEHFX1_DW_EXP1_Control_644471	R	T	System.Collections.Generic.List`1[System.String]	False	9	0	1029.507923	515.2576	2	16	11	M[15.9949]FAAFPTTK	0.542	2.2476	83.88	97777	12.257366	1029.507365
2	0.5408381885191497	0.5275	20190325_QEHFX1_DW_EXP1_Control_644471	R	T	System.Collections.Generic.List`1[System.String]	False	9	0	1029.506723	515.257	2	16	11	M[15.9949]FAAFPTTK	-0.6236	2.2645	81.21	94165	13.345507	1029.507365
3	0.5390609242426735	0.5566	20190325_QEHFX1_DW_EXP1_Control_644471	L	L	System.Collections.Generic.List`1[System.String]	False	14	0	1446.771847	482.9288	1	52	18	PGALSTLSDLHAHK	1.3091	3.2119	102.18	122456	17.070014	1446.769953
2	0.5381756365683638	0.5308	20190325_QEHFX1_DW_EXP1_Control_644471	K	Y	System.Collections.Generic.List`1[System.String]	False	12	0	1252.714891	626.8611	2	22	11	FLASVSTVLTSK	0.1285	2.5598	103.01	123566	12.224237	1252.71473
2	0.5367361139297954	0.5297	20190325_QEHFX1_DW_EXP1_Control_644471	K	A	System.Collections.Generic.List`1[System.String]	False	16	0	1735.868333	868.4378	2	30	16	TYFSHIDVSPGSAQVK	1.9339	2.8146	85	99304	15.445151	1735.864976
2	0.5358783539235746	0.531	20190325_QEHFX1_DW_EXP1_Control_644471	R	T	System.Collections.Generic.List`1[System.String]	False	9	0	1029.508123	515.2577	2	16	10	M[15.9949]FAAFPTTK	0.7363	2.0299	86.44	101243	13.302687	1029.507365
2	0.5353583602326396	0.6	20190325_QEHFX1_DW_EXP1_Control_644471	G	M	System.Collections.Generic.List`1[System.String]	False	13	0	1402.638123	701.8227	1	24	11	GHGGEYGEEALQR	2.5245	2.0547	40.42	38548	16.050437	1402.634582
2	0.5338100464188105	0.5291	20190325_QEHFX1_DW_EXP1_Control_644471	R	T	System.Collections.Generic.List`1[System.String]	False	9	0	1029.507123	515.2572	2	16	9	M[15.9949]FAAFPTTK	-0.2351	2.0495	85.92	100549	11.686089	1029.507365
2	0.5272997135487718	0.5216	20190325_QEHFX1_DW_EXP1_Control_644471	R	T	System.Collections.Generic.List`1[System.String]	False	9	0	1029.507923	515.2576	2	16	10	M[15.9949]FAAFPTTK	0.542	2.0453	81.72	94858	11.390708	1029.507365
2	0.5265894192957	0.5194	20190325_QEHFX1_DW_EXP1_Control_644471	R	T	System.Collections.Generic.List`1[System.String]	False	9	0	1029.507723	515.2575	2	16	10	M[15.9949]FAAFPTTK	0.3477	2.0852	75.59	86544	12.520783	1029.507365
2	0.5259312063311393	0.5185	20190325_QEHFX1_DW_EXP1_Control_644471	R	T	System.Collections.Generic.List`1[System.String]	False	9	0	1029.506923	515.2571	2	16	10	M[15.9949]FAAFPTTK	-0.4293	2.0953	76.1	87235	12.785891	1029.507365
3	0.5233271854777962	0.556	20190325_QEHFX1_DW_EXP1_Control_644471	K	A	System.Collections.Generic.List`1[System.String]	False	16	0	1735.869247	579.2946	2	60	19	TYFSHIDVSPGSAQVK	2.4604	3.1615	77.31	88875	19.084269	1735.864976
3	0.5203982793720814	0.6085	20190325_QEHFX1_DW_EXP1_Control_644471	G	A	System.Collections.Generic.List`1[System.String]	False	31	0	3472.725925	1158.2468	1	120	17	EEALQRM[15.9949]FAAFPTTKTYFSHIDVSPGSAQVK	1.5469	3.1011	81.39	94413	14.616243	3472.720553
3	0.5168260060538081	0.5506	20190325_QEHFX1_DW_EXP1_Control_644471	K	A	System.Collections.Generic.List`1[System.String]	False	16	0	1735.863254	579.2926	2	60	18	TYFSHIDVSPGSAQVK	-0.992	3.2964	85.24	99625	17.165065	1735.864976
4	0.5165231986158296	0.5806	20190325_QEHFX1_DW_EXP1_Control_644471	K	L	System.Collections.Generic.List`1[System.String]	False	22	0	2297.15097	575.0432	2	126	24	AADHVEDLPGALSTLSDLHAHK	-0.4701	3.4412	101.11	121026	15.209837	2297.15205
3	0.5155141674211121	0.5815	20190325_QEHFX1_DW_EXP1_Control_644471	K	H	System.Collections.Generic.List`1[System.String]	False	20	0	2032.004647	678.0064	1	76	18	AADHVEDLPGALSTLSDLHA	3.185	3.0991	126.16	154359	21.196475	2031.998175
2	0.5151739472143138	0.5612	20190325_QEHFX1_DW_EXP1_Control_644471	G	L	System.Collections.Generic.List`1[System.String]	False	12	0	1292.698123	646.8527	1	22	13	ALSTLSDLHAHK	1.8543	2.9398	101.78	121915	16.921058	1292.695726
3	0.5141695569239544	0.5636	20190325_QEHFX1_DW_EXP1_Control_644471	K	A	System.Collections.Generic.List`1[System.String]	False	16	0	1735.866247	579.2936	2	60	16	TYFSHIDVSPGSAQVK	0.7322	2.941	82.36	95721	11.169336	1735.864976
4	0.5091953547761932	0.5637	20190325_QEHFX1_DW_EXP1_Control_644471	K	L	System.Collections.Generic.List`1[System.String]	False	22	0	2297.15297	575.0437	2	126	27	AADHVEDLPGALSTLSDLHAHK	0.4005	4.2158	93.47	110737	17.442355	2297.15205
2	0.5073331725040525	0.5069	20190325_QEHFX1_DW_EXP1_Control_644471	R	T	System.Collections.Generic.List`1[System.String]	False	9	0	1029.506523	515.2569	2	16	8	M[15.9949]FAAFPTTK	-0.8179	1.9762	85.93	100556	11.10746	1029.507365
2	0.5035298491879355	0.4949	20190325_QEHFX1_DW_EXP1_Control_644471	R	T	System.Collections.Generic.List`1[System.String]	False	9	0	1029.508123	515.2577	2	16	10	M[15.9949]FAAFPTTK	0.7363	2.1183	77.64	89314	11.330604	1029.507365
3	0.5029256871293486	0.5611	20190325_QEHFX1_DW_EXP1_Control_644471	K	L	System.Collections.Generic.List`1[System.String]	False	22	0	2297.152747	766.3891	2	84	18	AADHVEDLPGALSTLSDLHAHK	0.3034	3.6967	93.47	110744	16.923292	2297.15205
2	0.5007617071693548	0.5041	20190325_QEHFX1_DW_EXP1_Control_644471	K	M	System.Collections.Generic.List`1[System.String]	False	15	0	1572.742601	786.8749	2	28	11	IGGHGGEYGEEALQR	1.5839	2.5063	49.8	51390	10.188507	1572.74011
2	0.5004422086352447	0.4933	20190325_QEHFX1_DW_EXP1_Control_644471	R	T	System.Collections.Generic.List`1[System.String]	False	9	0	1029.504723	515.256	2	16	10	M[15.9949]FAAFPTTK	-2.5663	2.1368	78.66	90700	10.523384	1029.507365
4	0.4970134920256328	0.5789	20190325_QEHFX1_DW_EXP1_Control_644471	H	L	System.Collections.Generic.List`1[System.String]	False	18	0	1902.99377	476.5039	1	102	16	VEDLPGALSTLSDLHAHK	0.9475	3.4152	105.54	126957	18.863848	1902.991967
3	0.4966307581652807	0.5849	20190325_QEHFX1_DW_EXP1_Control_644471	K	F	System.Collections.Generic.List`1[System.String]	False	28	0	3191.523247	1064.5126	2	108	11	FLSHCLLVTLACHHPGDFTPAM[15.9949]HASLDK	0.2905	2.7224	106.17	127795	18.572667	3191.52232
3	0.4946779713134811	0.5574	20190325_QEHFX1_DW_EXP1_Control_644471	K	A	System.Collections.Generic.List`1[System.String]	False	16	0	1735.864447	579.293	2	60	15	TYFSHIDVSPGSAQVK	-0.3047	2.5637	82.87	96414	14.132965	1735.864976
3	0.49252172343927875	0.5418	20190325_QEHFX1_DW_EXP1_Control_644471	K	L	System.Collections.Generic.List`1[System.String]	False	22	0	2297.155147	766.3899	2	84	23	AADHVEDLPGALSTLSDLHAHK	1.3482	3.3473	100.56	120276	11.381897	2297.15205
2	0.49097571203472856	0.5002	20190325_QEHFX1_DW_EXP1_Control_644471	K	M	System.Collections.Generic.List`1[System.String]	False	15	0	1572.735523	786.8714	2	28	11	IGGHGGEYGEEALQR	-2.9166	2.0992	50.44	52265	10.742817	1572.74011
2	0.4789732605623702	0.4791	20190325_QEHFX1_DW_EXP1_Control_644471	R	T	System.Collections.Generic.List`1[System.String]	False	9	0	1029.508723	515.258	2	16	9	M[15.9949]FAAFPTTK	1.3191	1.8491	78.15	90007	9.641123	1029.507365
2	0.47200682350167156	0.5367	20190325_QEHFX1_DW_EXP1_Control_644471	F	A	System.Collections.Generic.List`1[System.String]	False	13	0	1324.686123	662.8467	1	24	15	SHIDVSPGSAQVK	0.4288	2.7102	47.12	47738	9.858514	1324.685555
4	0.47041883983621596	0.5605	20190325_QEHFX1_DW_EXP1_Control_644471	K	F	System.Collections.Generic.List`1[System.String]	False	28	0	3191.52617	798.637	2	162	18	FLSHCLLVTLACHHPGDFTPAM[15.9949]HASLDK	1.2063	2.7636	106.11	127708	17.645954	3191.52232
2	0.4703290861349537	0.4808	20190325_QEHFX1_DW_EXP1_Control_644471	K	M	System.Collections.Generic.List`1[System.String]	False	15	0	1572.738695	786.873	2	28	9	IGGHGGEYGEEALQR	-0.8997	2.0875	49.08	50419	6.858965	1572.74011
2	0.46920466300359903	0.4644	20190325_QEHFX1_DW_EXP1_Control_644471	R	T	System.Collections.Generic.List`1[System.String]	False	9	0	1029.507923	515.2576	2	16	9	M[15.9949]FAAFPTTK	0.542	1.9335	84.39	98470	9.5074	1029.507365
2	0.4689628717439808	0.5279	20190325_QEHFX1_DW_EXP1_Control_644471	A	L	System.Collections.Generic.List`1[System.String]	False	11	0	1221.658323	611.3328	1	20	13	LSTLSDLHAHK	-0.2366	2.8049	101.57	121636	11.162269	1221.658612
4	0.46682572222366947	0.5566	20190325_QEHFX1_DW_EXP1_Control_644471	K	L	System.Collections.Generic.List`1[System.String]	False	22	0	2297.15457	575.0441	2	126	15	AADHVEDLPGALSTLSDLHAHK	1.097	2.5592	133.74	164274	19.300158	2297.15205
2	0.4640475881133398	0.5368	20190325_QEHFX1_DW_EXP1_Control_644471	F	Y	System.Collections.Generic.List`1[System.String]	False	11	0	1105.652723	553.33	1	20	12	LASVSTVLTSK	5.7948	2.5728	78.82	90918	13.142566	1105.646316
3	0.4592308802061999	0.5412	20190325_QEHFX1_DW_EXP1_Control_644471	K	L	System.Collections.Generic.List`1[System.String]	False	22	0	2297.153947	766.3895	2	84	14	AADHVEDLPGALSTLSDLHAHK	0.8258	2.7225	137.18	168950	20.030119	2297.15205
2	0.457834915304598	0.4736	20190325_QEHFX1_DW_EXP1_Control_644471	K	M	System.Collections.Generic.List`1[System.String]	False	15	0	1572.740923	786.8741	2	28	8	IGGHGGEYGEEALQR	0.5169	1.8002	50.98	53002	10.733601	1572.74011
2	0.452684852202345	0.4522	20190325_QEHFX1_DW_EXP1_Control_644471	R	T	System.Collections.Generic.List`1[System.String]	False	9	0	1029.507372	515.2573	2	16	8	M[15.9949]FAAFPTTK	0.0068	1.7764	83.36	97078	10.667057	1029.507365
3	0.45039142786236874	0.5455	20190325_QEHFX1_DW_EXP1_Control_644471	A	L	System.Collections.Generic.List`1[System.String]	False	20	0	2155.071547	719.0287	1	76	16	DHVEDLPGALSTLSDLHAHK	-2.9117	3.1804	102.2	122481	16.43555	2155.077822
2	0.4491758164792974	0.5199	20190325_QEHFX1_DW_EXP1_Control_644471	G	L	System.Collections.Generic.List`1[System.String]	False	12	0	1292.693407	646.8503	1	22	14	ALSTLSDLHAHK	-1.7939	2.7659	101.24	121200	14.10854	1292.695726
3	0.44791372546642844	0.4783	20190325_QEHFX1_DW_EXP1_Control_644471	A	L	System.Collections.Generic.List`1[System.String]	False	11	0	1221.657847	407.8908	1	40	16	LSTLSDLHAHK	-0.6262	3.0175	101.68	121787	9.036387	1221.658612
3	0.4478051598043424	0.5516	20190325_QEHFX1_DW_EXP1_Control_644471	K	A	System.Collections.Generic.List`1[System.String]	False	16	0	1735.863987	579.2928	2	60	9	TYFSHIDVSPGSAQVK	-0.5697	1.8558	81.77	94921	13.633189	1735.864976
3	0.4449688973102846	0.5083	20190325_QEHFX1_DW_EXP1_Control_644471	F	A	System.Collections.Generic.List`1[System.String]	False	13	0	1324.686547	442.2337	1	48	15	SHIDVSPGSAQVK	0.7489	2.9874	47.14	47756	12.661779	1324.685555
4	0.44390469661669724	0.5441	20190325_QEHFX1_DW_EXP1_Control_644471	A	L	System.Collections.Generic.List`1[System.String]	False	21	0	2229.130514	558.0381	1	120	21	ADHVEDLPGALSTLSDLHAHK	2.4799	3.6004	101.51	121562	18.38146	2226.114936
3	0.4423679748700597	0.5326	20190325_QEHFX1_DW_EXP1_Control_644471	R	A	System.Collections.Generic.List`1[System.String]	False	25	0	2746.357447	916.124	2	96	13	M[15.9949]FAAFPTTKTYFSHIDVSPGSAQVK	1.0731	2.5845	109.04	131621	15.660671	2746.3545
3	0.44134531968574486	0.5041	20190325_QEHFX1_DW_EXP1_Control_644471	K	M	System.Collections.Generic.List`1[System.String]	False	15	0	1572.740647	524.9184	2	56	13	IGGHGGEYGEEALQR	0.3414	2.6846	51.05	53095	17.072608	1572.74011
3	0.4410919296421265	0.5147	20190325_QEHFX1_DW_EXP1_Control_644471	K	M	System.Collections.Generic.List`1[System.String]	False	15	0	1572.737888	524.9175	2	56	11	IGGHGGEYGEEALQR	-1.4128	2.6187	49.16	50527	11.744858	1572.74011
2	0.44088538429484697	0.5114	20190325_QEHFX1_DW_EXP1_Control_644471	L	L	System.Collections.Generic.List`1[System.String]	False	10	0	1108.574323	554.7908	1	18	12	STLSDLHAHK	-0.203	2.548	101.65	121742	8.746606	1108.574548
2	0.4390818028635331	0.4299	20190325_QEHFX1_DW_EXP1_Control_644471	R	T	System.Collections.Generic.List`1[System.String]	False	9	0	1013.513123	507.2602	2	16	9	MFAAFPTTK	0.6492	1.901	87.14	102187	7.986565	1013.512465
2	0.43240784806637894	0.5005	20190325_QEHFX1_DW_EXP1_Control_644471	L	L	System.Collections.Generic.List`1[System.String]	False	10	0	1108.572923	554.7901	1	18	13	STLSDLHAHK	-1.4658	2.6446	105.1	126361	11.473705	1108.574548
2	0.42802777082004395	0.4181	20190325_QEHFX1_DW_EXP1_Control_644471	R	T	System.Collections.Generic.List`1[System.String]	False	9	0	1029.509323	515.2583	2	16	9	M[15.9949]FAAFPTTK	1.9019	1.882	76.61	87928	6.812445	1029.507365
3	0.42613384258208103	0.5271	20190325_QEHFX1_DW_EXP1_Control_644471	R	A	System.Collections.Generic.List`1[System.String]	False	25	0	2746.355647	916.1234	2	96	8	M[15.9949]FAAFPTTKTYFSHIDVSPGSAQVK	0.4176	2.1306	109.79	132635	12.216123	2746.3545
3	0.42446296932217764	0.4722	20190325_QEHFX1_DW_EXP1_Control_644471	K	L	System.Collections.Generic.List`1[System.String]	False	22	0	2297.150947	766.3885	2	84	22	AADHVEDLPGALSTLSDLHAHK	-0.4802	3.649	92.43	109329	14.457965	2297.15205
2	0.4238427207109927	0.4898	20190325_QEHFX1_DW_EXP1_Control_644471	P	L	System.Collections.Generic.List`1[System.String]	False	13	0	1349.718523	675.3629	1	24	17	GALSTLSDLHAHK	0.9884	3.3458	101.3	121278	13.928679	1349.717189
2	0.41778710080331466	0.4108	20190325_QEHFX1_DW_EXP1_Control_644471	R	T	System.Collections.Generic.List`1[System.String]	False	9	0	1029.507523	515.2574	2	16	9	M[15.9949]FAAFPTTK	0.1535	1.6707	84.9	99163	6.660895	1029.507365
3	0.41361459174005366	0.4734	20190325_QEHFX1_DW_EXP1_Control_644471	K	L	System.Collections.Generic.List`1[System.String]	False	22	0	2297.153947	766.3895	2	84	20	AADHVEDLPGALSTLSDLHAHK	0.8258	3.1203	105.06	126308	12.25107	2297.15205
4	0.41161239440779723	0.5334	20190325_QEHFX1_DW_EXP1_Control_644471	D	L	System.Collections.Generic.List`1[System.String]	False	19	0	2040.06297	510.7712	1	108	17	HVEDLPGALSTLSDLHAHK	5.9268	3.2021	97.36	115987	18.487889	2040.050879
4	0.4067469344727532	0.492	20190325_QEHFX1_DW_EXP1_Control_644471	R	A	System.Collections.Generic.List`1[System.String]	False	25	0	2731.362692	683.5961	2	144	15	MFAAFPTTKTYFSHIDVSPGSAQVK	-0.0945	3.0541	114.49	138896	15.193837	2730.3596
4	0.4060246427149608	0.5216	20190325_QEHFX1_DW_EXP1_Control_644471	D	L	System.Collections.Generic.List`1[System.String]	False	15	0	1559.853536	390.7188	1	84	16	LPGALSTLSDLHAHK	-0.3084	2.6087	86.94	101915	12.768192	1559.854017
2	0.40467953590471695	0.3756	20190325_QEHFX1_DW_EXP1_Control_644471	R	T	System.Collections.Generic.List`1[System.String]	False	9	0	1013.512323	507.2598	2	16	10	MFAAFPTTK	-0.1401	2.2094	87.65	102880	10.146834	1013.512465
3	0.402359385684006	0.4595	20190325_QEHFX1_DW_EXP1_Control_644471	K	L	System.Collections.Generic.List`1[System.String]	False	22	0	2297.154847	766.3898	2	84	21	AADHVEDLPGALSTLSDLHAHK	1.2176	3.0101	105.07	126325	14.502676	2297.15205
4	0.40147912649482886	0.4992	20190325_QEHFX1_DW_EXP1_Control_644471	K	L	System.Collections.Generic.List`1[System.String]	False	22	0	2297.15417	575.044	2	126	10	AADHVEDLPGALSTLSDLHAHK	0.9229	2.1455	117.02	142261	12.761199	2297.15205
2	0.40088159766888437	0.4897	20190325_QEHFX1_DW_EXP1_Control_644471	L	L	System.Collections.Generic.List`1[System.String]	False	10	0	1108.5739	554.7906	1	18	11	STLSDLHAHK	-0.5845	2.5195	102.16	122435	11.728597	1108.574548
2	0.3974118121191551	0.473	20190325_QEHFX1_DW_EXP1_Control_644471	P	L	System.Collections.Generic.List`1[System.String]	False	13	0	1349.717523	675.3624	1	24	16	GALSTLSDLHAHK	0.2475	3.4618	101.8	121951	15.121147	1349.717189
2	0.3947873139776351	0.4592	20190325_QEHFX1_DW_EXP1_Control_644471	S	L	System.Collections.Generic.List`1[System.String]	False	9	0	1021.542523	511.2749	1	16	14	TLSDLHAHK	0.0039	2.5718	101.65	121743	9.662897	1021.542519
2	0.3944579356082187	0.5002	20190325_QEHFX1_DW_EXP1_Control_644471	G	M	System.Collections.Generic.List`1[System.String]	False	10	0	1151.527123	576.2672	1	18	10	GEYGEEALQR	-4.8805	2.1721	48.03	48974	8.746606	1151.532743
2	0.39329670277793455	0.4733	20190325_QEHFX1_DW_EXP1_Control_644471	D	L	System.Collections.Generic.List`1[System.String]	False	15	0	1559.856323	780.4318	1	28	19	LPGALSTLSDLHAHK	1.4783	3.4521	87.03	102046	23.862868	1559.854017
3	0.3870600780007223	0.4574	20190325_QEHFX1_DW_EXP1_Control_644471	K	M	System.Collections.Generic.List`1[System.String]	False	15	0	1572.736747	524.9171	2	56	11	IGGHGGEYGEEALQR	-2.1383	2.702	51.58	53831	8.440232	1572.74011
4	0.38694133706356815	0.482	20190325_QEHFX1_DW_EXP1_Control_644471	K	L	System.Collections.Generic.List`1[System.String]	False	22	0	2297.15937	575.0453	2	126	18	AADHVEDLPGALSTLSDLHAHK	3.1865	2.2328	95.15	113004	12.518047	2297.15205
3	0.3842595953691841	0.4483	20190325_QEHFX1_DW_EXP1_Control_644471	K	A	System.Collections.Generic.List`1[System.String]	False	16	0	1735.864447	579.293	2	60	14	TYFSHIDVSPGSAQVK	-0.3047	2.3797	75.16	85961	9.465233	1735.864976
2	0.3841144708830567	0.3414	20190325_QEHFX1_DW_EXP1_Control_644471	R	T	System.Collections.Generic.List`1[System.String]	False	9	0	1030.510923	515.7591	2	16	11	M[15.9949]FAAFPTTK	0.2018	2.2059	80.21	92803	13.222184	1029.507365
2	0.3835416276703969	0.4835	20190325_QEHFX1_DW_EXP1_Control_644471	A	L	System.Collections.Generic.List`1[System.String]	False	11	0	1221.657723	611.3325	1	20	11	LSTLSDLHAHK	-0.7277	2.5575	105.04	126280	9.438496	1221.658612
4	0.38160284330018096	0.4742	20190325_QEHFX1_DW_EXP1_Control_644471	K	F	System.Collections.Generic.List`1[System.String]	False	28	0	3191.52177	798.6359	2	162	16	FLSHCLLVTLACHHPGDFTPAM[15.9949]HASLDK	-0.1723	2.3465	107.75	129905	12.658629	3191.52232
4	0.380897063424616	0.475	20190325_QEHFX1_DW_EXP1_Control_644471	K	L	System.Collections.Generic.List`1[System.String]	False	22	0	2297.151754	575.0434	2	126	10	AADHVEDLPGALSTLSDLHAHK	-0.1289	2.1474	133.22	163594	11.568438	2297.15205
2	0.3788062777507409	0.4774	20190325_QEHFX1_DW_EXP1_Control_644471	A	L	System.Collections.Generic.List`1[System.String]	False	11	0	1221.658923	611.3331	1	20	11	LSTLSDLHAHK	0.2546	2.6879	102.08	122330	10.947612	1221.658612
3	0.3760181822774941	0.4526	20190325_QEHFX1_DW_EXP1_Control_644471	K	M	System.Collections.Generic.List`1[System.String]	False	15	0	1572.734592	524.9164	2	56	11	IGGHGGEYGEEALQR	-3.5085	2.368	51.56	53803	10.038162	1572.74011
2	0.37408083597696923	0.4905	20190325_QEHFX1_DW_EXP1_Control_644471	Y	A	System.Collections.Generic.List`1[System.String]	False	14	0	1471.759523	736.3834	1	26	12	FSHIDVSPGSAQVK	3.7737	2.5046	65.44	72755	12.411868	1471.753969
2	0.3724419457786712	0.3476	20190325_QEHFX1_DW_EXP1_Control_644471	R	T	System.Collections.Generic.List`1[System.String]	False	9	0	1029.506323	515.2568	2	16	8	M[15.9949]FAAFPTTK	-1.0121	1.7505	87.02	102023	7.057416	1029.507365
3	0.37042641439995605	0.4468	20190325_QEHFX1_DW_EXP1_Control_644471	K	L	System.Collections.Generic.List`1[System.String]	False	22	0	2297.156647	766.3904	2	84	14	AADHVEDLPGALSTLSDLHAHK	2.0012	2.876	103.53	124267	13.702182	2297.15205
2	0.3694447594327411	0.3265	20190325_QEHFX1_DW_EXP1_Control_644471	R	T	System.Collections.Generic.List`1[System.String]	False	9	0	1013.512923	507.2601	2	16	10	MFAAFPTTK	0.4519	2.0624	89.9	105916	9.683549	1013.512465
3	0.36769671987699987	0.4169	20190325_QEHFX1_DW_EXP1_Control_644471	K	A	System.Collections.Generic.List`1[System.String]	False	16	0	1735.867147	579.2939	2	60	15	TYFSHIDVSPGSAQVK	1.2507	2.8422	84.73	98937	7.844249	1735.864976
3	0.3658410159428657	0.417	20190325_QEHFX1_DW_EXP1_Control_644471	A	L	System.Collections.Generic.List`1[System.String]	False	11	0	1221.658147	407.8909	1	40	16	LSTLSDLHAHK	-0.3806	3.1348	101.16	121092	8.759265	1221.658612
2	0.36254904077554756	0.454	20190325_QEHFX1_DW_EXP1_Control_644471	P	L	System.Collections.Generic.List`1[System.String]	False	13	0	1350.724168	675.8657	1	24	16	GALSTLSDLHAHK	2.6867	3.1917	105.05	126292	19.767754	1349.717189
3	0.3582699908308466	0.414	20190325_QEHFX1_DW_EXP1_Control_644471	K	A	System.Collections.Generic.List`1[System.String]	False	16	0	1735.864447	579.293	2	60	15	TYFSHIDVSPGSAQVK	-0.3047	2.2715	83.38	97106	9.887614	1735.864976
2	0.3546310807891876	0.3116	20190325_QEHFX1_DW_EXP1_Control_644471	R	T	System.Collections.Generic.List`1[System.String]	False	9	0	1013.510523	507.2589	2	16	9	MFAAFPTTK	-1.9161	2.068	90.71	107017	9.809997	1013.512465
2	0.3543615030217475	0.4761	20190325_QEHFX1_DW_EXP1_Control_644471	L	L	System.Collections.Generic.List`1[System.String]	False	10	0	1108.575853	554.7916	1	18	9	STLSDLHAHK	1.1772	2.0433	137.17	168941	10.204593	1108.574548
2	0.35431789260892177	0.3145	20190325_QEHFX1_DW_EXP1_Control_644471	R	T	System.Collections.Generic.List`1[System.String]	False	9	0	1013.509123	507.2582	2	16	9	MFAAFPTTK	-3.2975	1.8794	89.34	105169	8.482792	1013.512465
2	0.35306053788310576	0.3219	20190325_QEHFX1_DW_EXP1_Control_644471	R	T	System.Collections.Generic.List`1[System.String]	False	9	0	1014.508123	507.7577	2	16	9	MFAAFPTTK	-7.582	1.9352	92.81	109845	8.368773	1013.512465
2	0.35215301129816834	0.3165	20190325_QEHFX1_DW_EXP1_Control_644471	R	T	System.Collections.Generic.List`1[System.String]	False	9	0	1013.520523	507.2639	2	16	10	MFAAFPTTK	7.9505	1.9415	88.75	104363	7.721941	1013.512465
2	0.34991589739767853	0.3212	20190325_QEHFX1_DW_EXP1_Control_644471	R	T	System.Collections.Generic.List`1[System.String]	False	9	0	1013.512523	507.2599	2	16	7	MFAAFPTTK	0.0572	1.5526	99.83	119303	5.192157	1013.512465
2	0.3485298895899109	0.2716	20190325_QEHFX1_DW_EXP1_Control_644471	K	A	System.Collections.Generic.List`1[System.String]	False	8	0	815.498523	408.2529	2	14	11	KVADALAK	-0.0074	2.2574	28.12	21680	2.662121	815.498529
4	0.345688206068893	0.4959	20190325_QEHFX1_DW_EXP1_Control_644471	A	L	System.Collections.Generic.List`1[System.String]	False	20	0	2156.085592	539.7769	1	114	18	DHVEDLPGALSTLSDLHAHK	2.05	2.3755	101.84	121994	11.024345	2155.077822
2	0.3445791369528047	0.2938	20190325_QEHFX1_DW_EXP1_Control_644471	R	L	System.Collections.Generic.List`1[System.String]	False	7	0	818.440923	409.7241	2	12	7	VDPVNFK	0.2969	1.6343	58.36	63092	5.509038	818.44068
2	0.34446138361375633	0.4573	20190325_QEHFX1_DW_EXP1_Control_644471	I	L	System.Collections.Generic.List`1[System.String]	False	9	0	1087.626723	544.317	1	16	9	LRVDPVNFK	0.7981	2.2408	72.9	82890	7.899308	1087.625855
2	0.34277727839773875	0.3435	20190325_QEHFX1_DW_EXP1_Control_644471	R	T	System.Collections.Generic.List`1[System.String]	False	9	0	1013.514323	507.2608	2	16	5	MFAAFPTTK	1.8332	1.1348	133.82	164379	3.776618	1013.512465
2	0.34182813402809276	0.4513	20190325_QEHFX1_DW_EXP1_Control_644471	S	L	System.Collections.Generic.List`1[System.String]	False	9	0	1021.540123	511.2737	1	16	10	TLSDLHAHK	-2.3455	2.257	101.14	121060	8.825078	1021.542519
2	0.3388833650996846	0.2974	20190325_QEHFX1_DW_EXP1_Control_644471	R	T	System.Collections.Generic.List`1[System.String]	False	9	0	1029.508123	515.2577	2	16	8	M[15.9949]FAAFPTTK	0.7363	1.5457	77.12	88621	5.013138	1029.507365
4	0.3374090163850911	0.4139	20190325_QEHFX1_DW_EXP1_Control_644471	K	L	System.Collections.Generic.List`1[System.String]	False	22	0	2297.15177	575.0434	2	126	15	AADHVEDLPGALSTLSDLHAHK	-0.1219	2.7361	99.68	119099	11.408565	2297.15205
3	0.33334452192758135	0.4585	20190325_QEHFX1_DW_EXP1_Control_644471	D	L	System.Collections.Generic.List`1[System.String]	False	15	0	1560.853977	520.9562	1	56	13	LPGALSTLSDLHAHK	-2.1719	2.7978	101.5	121546	11.979734	1559.854017
2	0.3283984534310884	0.4696	20190325_QEHFX1_DW_EXP1_Control_644471	G	M	System.Collections.Generic.List`1[System.String]	False	12	0	1345.613523	673.3104	1	22	9	HGGEYGEEALQR	0.301	1.8557	40.36	38459	9.263741	1345.613118
3	0.32530815322695517	0.441	20190325_QEHFX1_DW_EXP1_Control_644471	G	M	System.Collections.Generic.List`1[System.String]	False	12	0	1345.613047	449.2092	1	44	12	HGGEYGEEALQR	-0.0528	2.4714	40.37	38477	10.077841	1345.613118
2	0.32513042375957946	0.4258	20190325_QEHFX1_DW_EXP1_Control_644471	T	L	System.Collections.Generic.List`1[System.String]	False	8	0	920.494123	460.7507	1	14	11	LSDLHAHK	-0.78	2.0605	101.16	121087	6.400938	920.494841
4	0.3225615510604509	0.4177	20190325_QEHFX1_DW_EXP1_Control_644471	K	L	System.Collections.Generic.List`1[System.String]	False	22	0	2297.14737	575.0423	2	126	9	AADHVEDLPGALSTLSDLHAHK	-2.0373	1.7078	129.64	158917	8.270333	2297.15205
3	0.3198383975169448	0.423	20190325_QEHFX1_DW_EXP1_Control_644471	L	L	System.Collections.Generic.List`1[System.String]	False	10	0	1108.574047	370.1962	1	36	12	STLSDLHAHK	-0.4519	2.1418	101.67	121770	9.594533	1108.574548
2	0.31922419664896945	0.2843	20190325_QEHFX1_DW_EXP1_Control_644471	K	A	System.Collections.Generic.List`1[System.String]	False	16	0	1736.852723	868.93	2	30	13	TYFSHIDVSPGSAQVK	-8.9835	2.3006	83.97	97906	6.189915	1735.864976
3	0.3176668650679745	0.4638	20190325_QEHFX1_DW_EXP1_Control_644471	K	K	System.Collections.Generic.List`1[System.String]	False	21	0	2169.059347	723.6913	1	80	15	AADHVEDLPGALSTLSDLHAH	1.0419	2.6204	112.55	136317	11.788679	2169.057087
2	0.31739769969971593	0.2418	20190325_QEHFX1_DW_EXP1_Control_644471	R	T	System.Collections.Generic.List`1[System.String]	False	9	0	1013.512723	507.26	2	16	9	MFAAFPTTK	0.2546	1.7778	88.83	104479	6.394932	1013.512465
2	0.3163367529557121	0.4616	20190325_QEHFX1_DW_EXP1_Control_644471	S	A	System.Collections.Generic.List`1[System.String]	False	12	0	1238.656419	619.8318	1	22	9	HIDVSPGSAQVK	-0.3689	1.8111	46.96	47517	8.34324	1237.653526
[truncated: 389,028+ more rows]
