# Supplementary material for: SpliceProt 2.0: A Sequence Repository of Human, Mouse, and Rat Proteoforms
Source: Int J Mol Sci. 2024 Jan 18;25(2):1183. doi: 10.3390/ijms25021183 (PMC10816255; doi:10.3390/ijms25021183)
Supplement: Supplementary file 1 [file ijms-25-01183-s001.zip › Supplementary File S6.csv]

	human_id	mouse_id	rat_id
1	ENSG00000188976-vn.1	ENSMUSG00000095567-vn.3	ENSRNOG00000021392-vn.1
2	ENSG00000187961-vn.4	ENSMUSG00000078485-vn.1_vn.4	ENSRNOG00000020302-vn.1
3	ENSG00000187642-vn.2	ENSMUSG00000078486-vn.1	ENSRNOG00000020244-vn.1
4	ENSG00000187608-vn.2	ENSMUSG00000035692-vn.1	ENSRNOG00000021802-vn.1
5	ENSG00000188157-vn.4	ENSMUSG00000041936-vn.7	ENSRNOG00000020205-vn.2
6	ENSG00000131591-vn.9_vn.2	ENSMUSG00000059939-vn.5_vn.6	ENSRNOG00000020199-vn.1
7	ENSG00000186827-vn.1	ENSMUSG00000029075-vn.1	ENSRNOG00000020106-vn.1
8	ENSG00000078808-vn.2	ENSMUSG00000029076-vn.5_vn.4_vn.2	ENSRNOG00000019981-vn.1
9	ENSG00000184163-vn.2	ENSMUSG00000023571-vn.2	ENSRNOG00000019864-vn.1
10	ENSG00000131584-vn.8	ENSMUSG00000029033-vn.2	ENSRNOG00000022307-vn.1
11	ENSG00000131584-vn.10_vn.4	ENSMUSG00000029033-vn.5	ENSRNOG00000022307-vn.2
12	ENSG00000169972-vn.1	ENSMUSG00000051557-vn.6	ENSRNOG00000022354-vn.2
13	ENSG00000127054-vn.7	ENSMUSG00000029034-vn.5	ENSRNOG00000019712-vn.1
14	ENSG00000224051-vn.1_vn.2	ENSMUSG00000029073-vn.3_vn.2	ENSRNOG00000022455-vn.1
15	ENSG00000169962-vn.1	ENSMUSG00000029072-vn.1	ENSRNOG00000019589-vn.1
16	ENSG00000107404-vn.1	ENSMUSG00000029071-vn.1_vn.4	ENSRNOG00000019423-vn.1
17	ENSG00000162576-vn.4	ENSMUSG00000029070-vn.4	ENSRNOG00000019244-vn.1
18	ENSG00000162576-vn.7	ENSMUSG00000029070-vn.6	ENSRNOG00000019244-vn.2
19	ENSG00000221978-vn.2_vn.13	ENSMUSG00000029068-vn.3	ENSRNOG00000018691-vn.3
20	ENSG00000221978-vn.10	ENSMUSG00000029068-vn.4	ENSRNOG00000018691-vn.2
21	ENSG00000242485-vn.5	ENSMUSG00000029066-vn.2_vn.4	ENSRNOG00000018647-vn.1
22	ENSG00000235098-vn.1_vn.4	ENSMUSG00000078487-vn.1	ENSRNOG00000043331-vn.1
23	ENSG00000205116-vn.1	ENSMUSG00000073680-vn.1	ENSRNOG00000036869-vn.1
24	ENSG00000179403-vn.3	ENSMUSG00000042116-vn.1	ENSRNOG00000018338-vn.1
25	ENSG00000197785-vn.1	ENSMUSG00000029036-vn.1	ENSRNOG00000018118-vn.1
26	ENSG00000205090-vn.1_vn.2	ENSMUSG00000084845-vn.3_vn.1	ENSRNOG00000042211-vn.1
27	ENSG00000189409-vn.2	ENSMUSG00000029061-vn.2	ENSRNOG00000017477-vn.1
28	ENSG00000189339-vn.2_vn.1	ENSMUSG00000042202-vn.3_vn.1_vn.4	ENSRNOG00000017075-vn.1
29	ENSG00000008130-vn.9_vn.13	ENSMUSG00000029063-vn.8_vn.4	ENSRNOG00000016936-vn.1
30	ENSG00000078369-vn.3_vn.2_vn.6_vn.7	ENSMUSG00000029064-vn.7_vn.4_vn.2_vn.6	ENSRNOG00000016638-vn.1
31	ENSG00000178821-vn.3	ENSMUSG00000023153-vn.3	ENSRNOG00000016618-vn.1
32	ENSG00000187730-vn.11	ENSMUSG00000029054-vn.3	ENSRNOG00000016385-vn.1
33	ENSG00000067606-vn.21	ENSMUSG00000029053-vn.1	ENSRNOG00000015480-vn.1
34	ENSG00000157933-vn.1	ENSMUSG00000029050-vn.1	ENSRNOG00000055340-vn.1
35	ENSG00000116151-vn.2	ENSMUSG00000029049-vn.1	ENSRNOG00000014642-vn.1
36	ENSG00000157911-vn.7_vn.5	ENSMUSG00000029047-vn.3	ENSRNOG00000024012-vn.1
37	ENSG00000149527-vn.7	ENSMUSG00000029055-vn.12	ENSRNOG00000014226-vn.1
38	ENSG00000157881-vn.7	ENSMUSG00000029056-vn.3	ENSRNOG00000014044-vn.1
39	ENSG00000197921-vn.1	ENSMUSG00000048001-vn.1	ENSRNOG00000013850-vn.1
40	ENSG00000157873-vn.8	ENSMUSG00000042333-vn.4_vn.1	ENSRNOG00000013820-vn.1
41	ENSG00000157870-vn.14	ENSMUSG00000029059-vn.3	ENSRNOG00000013468-vn.1
42	ENSG00000142606-vn.2	ENSMUSG00000058183-vn.1	ENSRNOG00000012593-vn.2
43	ENSG00000142611-vn.2	ENSMUSG00000039410-vn.6	ENSRNOG00000045913-vn.2
44	ENSG00000142611-vn.7	ENSMUSG00000039410-vn.8	ENSRNOG00000045913-vn.4
45	ENSG00000142611-vn.3	ENSMUSG00000039410-vn.9	ENSRNOG00000045913-vn.1
46	ENSG00000130762-vn.1	ENSMUSG00000029032-vn.3_vn.5	ENSRNOG00000046803-vn.2_vn.1
47	ENSG00000162591-vn.5	ENSMUSG00000057751-vn.2	ENSRNOG00000000156-vn.1
48	ENSG00000158109-vn.1	ENSMUSG00000029030-vn.5	ENSRNOG00000046227-vn.2
49	ENSG00000116213-vn.3	ENSMUSG00000029029-vn.1	ENSRNOG00000014805-vn.1
50	ENSG00000162592-vn.2	ENSMUSG00000039492-vn.1	ENSRNOG00000056358-vn.1
51	ENSG00000235169-vn.2_vn.3_vn.1	ENSMUSG00000078350-vn.12_vn.4_vn.5_vn.9_vn.13_vn.7_vn.10_vn.11	ENSRNOG00000043193-vn.1
52	ENSG00000130764-vn.2	ENSMUSG00000029028-vn.2_vn.1	ENSRNOG00000024796-vn.1
53	ENSG00000116198-vn.6	ENSMUSG00000039523-vn.1	ENSRNOG00000025000-vn.1
54	ENSG00000169598-vn.9	ENSMUSG00000029027-vn.2	ENSRNOG00000025030-vn.1
55	ENSG00000198912-vn.2	ENSMUSG00000047613-vn.1	ENSRNOG00000025034-vn.1
56	ENSG00000131697-vn.4	ENSMUSG00000039577-vn.3	ENSRNOG00000011967-vn.1
57	ENSG00000069424-vn.11	ENSMUSG00000028931-vn.16_vn.17	ENSRNOG00000011550-vn.2
58	ENSG00000069424-vn.37_vn.23_vn.18_vn.30_vn.4	ENSMUSG00000028931-vn.13_vn.5	ENSRNOG00000011550-vn.1
59	ENSG00000116254-vn.2	ENSMUSG00000005045-vn.1	ENSRNOG00000011268-vn.2
60	ENSG00000116254-vn.4	ENSMUSG00000005045-vn.2	ENSRNOG00000011268-vn.1
61	ENSG00000116251-vn.1	ENSMUSG00000028936-vn.1	ENSRNOG00000011104-vn.1
62	ENSG00000158286-vn.1	ENSMUSG00000058498-vn.7	ENSRNOG00000033722-vn.1
63	ENSG00000116237-vn.2	ENSMUSG00000039662-vn.2	ENSRNOG00000010953-vn.1
64	ENSG00000173673-vn.1	ENSMUSG00000028946-vn.2	ENSRNOG00000010893-vn.1
65	ENSG00000097021-vn.3	ENSMUSG00000028937-vn.3	ENSRNOG00000010580-vn.1
66	ENSG00000097021-vn.5	ENSMUSG00000028937-vn.2	ENSRNOG00000010580-vn.2
67	ENSG00000069812-vn.4	ENSMUSG00000028940-vn.1	ENSRNOG00000010490-vn.1
68	ENSG00000215788-vn.12	ENSMUSG00000024793-vn.2	ENSRNOG00000021814-vn.1
69	ENSG00000171680-vn.11	ENSMUSG00000039713-vn.5	ENSRNOG00000022694-vn.2
70	ENSG00000171680-vn.12	ENSMUSG00000039713-vn.4	ENSRNOG00000022694-vn.1
71	ENSG00000162408-vn.2	ENSMUSG00000028948-vn.3	ENSRNOG00000010109-vn.1
72	ENSG00000173662-vn.2	ENSMUSG00000028950-vn.1	ENSRNOG00000009708-vn.1
73	ENSG00000204859-vn.2	ENSMUSG00000028952-vn.1	ENSRNOG00000009595-vn.1
74	ENSG00000162413-vn.6	ENSMUSG00000073700-vn.1	ENSRNOG00000003334-vn.1
75	ENSG00000116273-vn.2	ENSMUSG00000047777-vn.1	ENSRNOG00000009046-vn.1
76	ENSG00000041988-vn.3	ENSMUSG00000039759-vn.1	ENSRNOG00000026840-vn.1
77	ENSG00000007923-vn.7	ENSMUSG00000039768-vn.6	ENSRNOG00000008802-vn.1
78	ENSG00000171735-vn.12_vn.2_vn.11_vn.10_vn.7	ENSMUSG00000014592-vn.1	ENSRNOG00000018602-vn.1
79	ENSG00000049245-vn.2	ENSMUSG00000028955-vn.1	ENSRNOG00000030055-vn.1
80	ENSG00000049246-vn.3	ENSMUSG00000028957-vn.4	ENSRNOG00000018413-vn.1
81	ENSG00000049247-vn.1	ENSMUSG00000028963-vn.1	ENSRNOG00000018393-vn.1
82	ENSG00000049249-vn.2	ENSMUSG00000028965-vn.3_vn.1_vn.2_vn.4_vn.5_vn.8	ENSRNOG00000036942-vn.2_vn.1
83	ENSG00000116288-vn.1	ENSMUSG00000028964-vn.7	ENSRNOG00000018289-vn.2
84	ENSG00000116288-vn.3_vn.7_vn.6_vn.8_vn.9	ENSMUSG00000028964-vn.5_vn.4_vn.1_vn.6	ENSRNOG00000018289-vn.3_vn.1
85	ENSG00000116285-vn.1	ENSMUSG00000028967-vn.3_vn.2_vn.1	ENSRNOG00000058186-vn.1
86	ENSG00000162426-vn.1	ENSMUSG00000039838-vn.3	ENSRNOG00000018229-vn.1
87	ENSG00000142599-vn.4_vn.11_vn.9	ENSMUSG00000039852-vn.4	ENSRNOG00000017940-vn.1
88	ENSG00000131686-vn.4	ENSMUSG00000028972-vn.3	ENSRNOG00000021355-vn.1
89	ENSG00000197241-vn.1	ENSMUSG00000062064-vn.1	ENSRNOG00000036951-vn.1
90	ENSG00000142583-vn.5	ENSMUSG00000028976-vn.1	ENSRNOG00000017693-vn.1
91	ENSG00000180758-vn.2	ENSMUSG00000047875-vn.1	ENSRNOG00000017528-vn.1
92	ENSG00000049239-vn.3	ENSMUSG00000028980-vn.3_vn.1_vn.2	ENSRNOG00000017523-vn.1
93	ENSG00000171612-vn.1	ENSMUSG00000028982-vn.1	ENSRNOG00000016949-vn.1
94	ENSG00000188807-vn.1	ENSMUSG00000044700-vn.2	ENSRNOG00000023152-vn.1
95	ENSG00000178585-vn.4_vn.2_vn.3_vn.1	ENSMUSG00000028988-vn.2_vn.1	ENSRNOG00000016313-vn.1
96	ENSG00000162441-vn.1_vn.2	ENSMUSG00000028990-vn.2_vn.5_vn.4_vn.1_vn.3	ENSRNOG00000016200-vn.1
97	ENSG00000173614-vn.3_vn.4	ENSMUSG00000028992-vn.4_vn.1	ENSRNOG00000015962-vn.1
98	ENSG00000162444-vn.1	ENSMUSG00000028996-vn.2	ENSRNOG00000015850-vn.1
99	ENSG00000130939-vn.7	ENSMUSG00000028960-vn.2	ENSRNOG00000014986-vn.1
100	ENSG00000160049-vn.1	ENSMUSG00000028974-vn.3	ENSRNOG00000013603-vn.1
101	ENSG00000160049-vn.2	ENSMUSG00000028974-vn.1	ENSRNOG00000013603-vn.2
102	ENSG00000142655-vn.3	ENSMUSG00000028975-vn.2	ENSRNOG00000013498-vn.1
103	ENSG00000009724-vn.1	ENSMUSG00000028979-vn.3	ENSRNOG00000011258-vn.2
104	ENSG00000009724-vn.2	ENSMUSG00000028979-vn.2	ENSRNOG00000011258-vn.1
105	ENSG00000171824-vn.1	ENSMUSG00000017264-vn.7	ENSRNOG00000010719-vn.1
106	ENSG00000171819-vn.2	ENSMUSG00000028989-vn.1	ENSRNOG00000009589-vn.1
107	ENSG00000120942-vn.3	ENSMUSG00000047719-vn.1	ENSRNOG00000009575-vn.1
108	ENSG00000204624-vn.1	ENSMUSG00000041544-vn.2	ENSRNOG00000026447-vn.1
109	ENSG00000116661-vn.2	ENSMUSG00000041556-vn.1	ENSRNOG00000009409-vn.1
110	ENSG00000162490-vn.1	ENSMUSG00000029005-vn.1	ENSRNOG00000008911-vn.1
111	ENSG00000177674-vn.11	ENSMUSG00000029007-vn.1	ENSRNOG00000008619-vn.1
112	ENSG00000177000-vn.9	ENSMUSG00000029009-vn.3_vn.6	ENSRNOG00000008553-vn.1
113	ENSG00000011021-vn.5	ENSMUSG00000029016-vn.3	ENSRNOG00000008345-vn.1
114	ENSG00000175206-vn.2	ENSMUSG00000041616-vn.1	ENSRNOG00000008176-vn.1
115	ENSG00000120937-vn.1	ENSMUSG00000029019-vn.1	ENSRNOG00000008141-vn.1
116	ENSG00000116685-vn.1_vn.2	ENSMUSG00000044496-vn.1	ENSRNOG00000007968-vn.1
117	ENSG00000083444-vn.7	ENSMUSG00000019055-vn.5	ENSRNOG00000007763-vn.1
118	ENSG00000120949-vn.2	ENSMUSG00000028602-vn.1	ENSRNOG00000016782-vn.1
119	ENSG00000028137-vn.2	ENSMUSG00000028599-vn.2	ENSRNOG00000016575-vn.1
120	ENSG00000048707-vn.10	ENSMUSG00000020220-vn.6	ENSRNOG00000016443-vn.1
121	ENSG00000048707-vn.11	ENSMUSG00000020220-vn.4	ENSRNOG00000016443-vn.2
122	ENSG00000162496-vn.2	ENSMUSG00000066026-vn.5	ENSRNOG00000015736-vn.1
123	ENSG00000188984-vn.1	ENSMUSG00000078507-vn.1	ENSRNOG00000026613-vn.1
124	ENSG00000157330-vn.2	ENSMUSG00000028589-vn.1	ENSRNOG00000043039-vn.1
125	ENSG00000162494-vn.1	ENSMUSG00000028584-vn.1	ENSRNOG00000015264-vn.1
126	ENSG00000162493-vn.1	ENSMUSG00000028583-vn.1	ENSRNOG00000014961-vn.1
127	ENSG00000189337-vn.3	ENSMUSG00000040606-vn.2	ENSRNOG00000014322-vn.1
128	ENSG00000171729-vn.5_vn.2_vn.1_vn.3	ENSMUSG00000040616-vn.1	ENSRNOG00000014197-vn.2_vn.1
129	ENSG00000142621-vn.3	ENSMUSG00000051435-vn.2	ENSRNOG00000028064-vn.1
130	ENSG00000142634-vn.1	ENSMUSG00000040659-vn.1	ENSRNOG00000013783-vn.1
131	ENSG00000162438-vn.1	ENSMUSG00000062478-vn.2	ENSRNOG00000013745-vn.1
132	ENSG00000116138-vn.1	ENSMUSG00000040697-vn.3	ENSRNOG00000012503-vn.1
133	ENSG00000116771-vn.1	ENSMUSG00000040706-vn.1	ENSRNOG00000012315-vn.1
134	ENSG00000116786-vn.1	ENSMUSG00000028917-vn.3	ENSRNOG00000012163-vn.1
135	ENSG00000162461-vn.2	ENSMUSG00000040740-vn.1	ENSRNOG00000021526-vn.1
136	ENSG00000162460-vn.1	ENSMUSG00000043085-vn.3	ENSRNOG00000011970-vn.1
137	ENSG00000065526-vn.3	ENSMUSG00000040761-vn.4	ENSRNOG00000033556-vn.2
138	ENSG00000173641-vn.1	ENSMUSG00000006221-vn.1	ENSRNOG00000029079-vn.1
139	ENSG00000185519-vn.2	ENSMUSG00000006218-vn.1	ENSRNOG00000023008-vn.1
140	ENSG00000142627-vn.2	ENSMUSG00000006445-vn.2	ENSRNOG00000009222-vn.1
141	ENSG00000142632-vn.4	ENSMUSG00000028919-vn.4_vn.5	ENSRNOG00000047967-vn.1
142	ENSG00000132881-vn.1	ENSMUSG00000073733-vn.1	ENSRNOG00000023346-vn.2
143	ENSG00000037637-vn.1	ENSMUSG00000028920-vn.2	ENSRNOG00000014305-vn.1
144	ENSG00000055070-vn.1	ENSMUSG00000040842-vn.5	ENSRNOG00000009183-vn.1
145	ENSG00000187144-vn.3	ENSMUSG00000045004-vn.1	ENSRNOG00000009058-vn.1
146	ENSG00000157191-vn.5_vn.10	ENSMUSG00000028923-vn.3	ENSRNOG00000008427-vn.1
147	ENSG00000058453-vn.10	ENSMUSG00000040860-vn.6_vn.1	ENSRNOG00000008334-vn.2
148	ENSG00000058453-vn.1	ENSMUSG00000040860-vn.8	ENSRNOG00000008334-vn.1
149	ENSG00000117122-vn.1	ENSMUSG00000060572-vn.3_vn.2	ENSRNOG00000008257-vn.1
150	ENSG00000159363-vn.10	ENSMUSG00000036622-vn.4	ENSRNOG00000008052-vn.1
151	ENSG00000117115-vn.1	ENSMUSG00000028927-vn.1	ENSRNOG00000007574-vn.1
152	ENSG00000142623-vn.1	ENSMUSG00000025329-vn.1	ENSRNOG00000007067-vn.1
153	ENSG00000142619-vn.1	ENSMUSG00000025328-vn.2	ENSRNOG00000006950-vn.1
154	ENSG00000159339-vn.2	ENSMUSG00000025330-vn.3	ENSRNOG00000006855-vn.1
155	ENSG00000276747-vn.1	ENSMUSG00000040935-vn.1	ENSRNOG00000037079-vn.1
156	ENSG00000074964-vn.4	ENSMUSG00000040964-vn.1	ENSRNOG00000050636-vn.3
157	ENSG00000074964-vn.5	ENSMUSG00000040964-vn.8	ENSRNOG00000050636-vn.1
158	ENSG00000074964-vn.1	ENSMUSG00000040964-vn.6	ENSRNOG00000050636-vn.2
159	ENSG00000009709-vn.2	ENSMUSG00000028736-vn.1	ENSRNOG00000018739-vn.1
160	ENSG00000179002-vn.1	ENSMUSG00000028738-vn.2	ENSRNOG00000061876-vn.4
161	ENSG00000127481-vn.2	ENSMUSG00000066036-vn.3	ENSRNOG00000018183-vn.1
162	ENSG00000127481-vn.1	ENSMUSG00000066036-vn.1	ENSRNOG00000018183-vn.2
163	ENSG00000040487-vn.6_vn.4	ENSMUSG00000028744-vn.4_vn.3_vn.5	ENSRNOG00000017706-vn.1_vn.2
164	ENSG00000077549-vn.12	ENSMUSG00000028745-vn.8	ENSRNOG00000007330-vn.2
165	ENSG00000077549-vn.1	ENSMUSG00000028745-vn.5	ENSRNOG00000007330-vn.1
166	ENSG00000158747-vn.3_vn.2_vn.5_vn.9_vn.7_vn.8_vn.4	ENSMUSG00000041120-vn.3_vn.1	ENSRNOG00000049402-vn.1
167	ENSG00000169914-vn.1	ENSMUSG00000041161-vn.1	ENSRNOG00000017037-vn.2
168	ENSG00000188257-vn.6_vn.3_vn.5	ENSMUSG00000058908-vn.2	ENSRNOG00000016945-vn.1
169	ENSG00000127472-vn.8_vn.1	ENSMUSG00000041193-vn.2_vn.8_vn.6_vn.4	ENSRNOG00000016838-vn.1
170	ENSG00000117215-vn.2	ENSMUSG00000041202-vn.1	ENSRNOG00000016826-vn.1
171	ENSG00000158786-vn.2	ENSMUSG00000028749-vn.1	ENSRNOG00000016798-vn.1
172	ENSG00000187980-vn.1	ENSMUSG00000028750-vn.1_vn.2	ENSRNOG00000016647-vn.2_vn.1
173	ENSG00000158816-vn.2	ENSMUSG00000028753-vn.1	ENSRNOG00000016553-vn.1
174	ENSG00000162545-vn.1	ENSMUSG00000046447-vn.1	ENSRNOG00000016322-vn.1
175	ENSG00000090432-vn.1	ENSMUSG00000041241-vn.1	ENSRNOG00000016010-vn.1
176	ENSG00000158828-vn.2	ENSMUSG00000028756-vn.1	ENSRNOG00000015385-vn.2
177	ENSG00000244038-vn.1	ENSMUSG00000028757-vn.1	ENSRNOG00000015079-vn.1
178	ENSG00000189410-vn.6	ENSMUSG00000045349-vn.4_vn.2	ENSRNOG00000014909-vn.3
179	ENSG00000162551-vn.3	ENSMUSG00000028766-vn.5_vn.1_vn.7_vn.4_vn.6_vn.3	ENSRNOG00000013954-vn.2
180	ENSG00000162551-vn.5_vn.4	ENSMUSG00000028766-vn.2	ENSRNOG00000013954-vn.1
181	ENSG00000076864-vn.6	ENSMUSG00000041351-vn.9	ENSRNOG00000013825-vn.1
182	ENSG00000090686-vn.5	ENSMUSG00000043411-vn.1	ENSRNOG00000013602-vn.2
183	ENSG00000090686-vn.6	ENSMUSG00000043411-vn.5	ENSRNOG00000013602-vn.1
184	ENSG00000070831-vn.8	ENSMUSG00000006699-vn.2	ENSRNOG00000013536-vn.1
185	ENSG00000070831-vn.3_vn.5_vn.10_vn.6_vn.2	ENSMUSG00000006699-vn.1	ENSRNOG00000013536-vn.2
186	ENSG00000184677-vn.3_vn.4	ENSMUSG00000060862-vn.1	ENSRNOG00000022039-vn.1
187	ENSG00000070886-vn.1	ENSMUSG00000028661-vn.1	ENSRNOG00000013036-vn.1
188	ENSG00000173372-vn.3_vn.2_vn.1	ENSMUSG00000036887-vn.1	ENSRNOG00000012807-vn.1
189	ENSG00000159189-vn.1_vn.3_vn.2	ENSMUSG00000036896-vn.1	ENSRNOG00000012804-vn.1
190	ENSG00000173369-vn.1_vn.2_vn.3	ENSMUSG00000036905-vn.1	ENSRNOG00000012749-vn.1
191	ENSG00000227868-vn.2	ENSMUSG00000036921-vn.1	ENSRNOG00000022257-vn.1
192	ENSG00000004487-vn.3	ENSMUSG00000036940-vn.6	ENSRNOG00000022372-vn.1
193	ENSG00000169641-vn.4	ENSMUSG00000001089-vn.4_vn.2_vn.6_vn.3_vn.5_vn.1	ENSRNOG00000022402-vn.1
194	ENSG00000125944-vn.3_vn.6	ENSMUSG00000066037-vn.3_vn.4	ENSRNOG00000011910-vn.1
195	ENSG00000204219-vn.3	ENSMUSG00000001604-vn.1	ENSRNOG00000011794-vn.1
196	ENSG00000088280-vn.7	ENSMUSG00000036995-vn.1	ENSRNOG00000049714-vn.1
197	ENSG00000007968-vn.1	ENSMUSG00000018983-vn.1	ENSRNOG00000047741-vn.1
198	ENSG00000117318-vn.2_vn.1	ENSMUSG00000007872-vn.1_vn.2	ENSRNOG00000026124-vn.1
199	ENSG00000011007-vn.2	ENSMUSG00000028668-vn.1	ENSRNOG00000010902-vn.1
200	ENSG00000057757-vn.2	ENSMUSG00000028669-vn.5_vn.4	ENSRNOG00000010873-vn.1
201	ENSG00000011009-vn.9	ENSMUSG00000028670-vn.3_vn.2	ENSRNOG00000010067-vn.1
202	ENSG00000117308-vn.8_vn.1	ENSMUSG00000028671-vn.2_vn.4	ENSRNOG00000009712-vn.2
203	ENSG00000117308-vn.7	ENSMUSG00000028671-vn.3	ENSRNOG00000009712-vn.1
204	ENSG00000117305-vn.6	ENSMUSG00000028672-vn.4	ENSRNOG00000009422-vn.1
205	ENSG00000179163-vn.1	ENSMUSG00000028673-vn.1	ENSRNOG00000009325-vn.1
206	ENSG00000188822-vn.1	ENSMUSG00000062585-vn.1_vn.2	ENSRNOG00000009260-vn.1
207	ENSG00000142661-vn.1	ENSMUSG00000037139-vn.2	ENSRNOG00000032994-vn.1
208	ENSG00000142677-vn.1	ENSMUSG00000037157-vn.1	ENSRNOG00000027976-vn.1
209	ENSG00000185436-vn.3	ENSMUSG00000062157-vn.1	ENSRNOG00000033984-vn.1
210	ENSG00000158055-vn.7	ENSMUSG00000037188-vn.1	ENSRNOG00000029427-vn.1
211	ENSG00000001460-vn.3_vn.1	ENSMUSG00000028801-vn.2	ENSRNOG00000031448-vn.1_vn.2
212	ENSG00000001461-vn.1	ENSMUSG00000028803-vn.5	ENSRNOG00000037165-vn.1
213	ENSG00000117602-vn.11_vn.2_vn.4_vn.10	ENSMUSG00000059713-vn.3_vn.1	ENSRNOG00000018576-vn.1
214	ENSG00000184454-vn.2	ENSMUSG00000043924-vn.7_vn.6_vn.4_vn.3	ENSRNOG00000048139-vn.1
215	ENSG00000133226-vn.13	ENSMUSG00000028809-vn.6	ENSRNOG00000018194-vn.2
216	ENSG00000133226-vn.5	ENSMUSG00000028809-vn.1	ENSRNOG00000018194-vn.1
217	ENSG00000169504-vn.3_vn.2	ENSMUSG00000037242-vn.1	ENSRNOG00000018109-vn.1
218	ENSG00000020633-vn.1	ENSMUSG00000070691-vn.2	ENSRNOG00000054217-vn.2
219	ENSG00000117614-vn.1	ENSMUSG00000028821-vn.3	ENSRNOG00000060597-vn.1
220	ENSG00000183726-vn.5_vn.2	ENSMUSG00000028822-vn.1_vn.2	ENSRNOG00000017279-vn.1
221	ENSG00000204178-vn.4	ENSMUSG00000028826-vn.3	ENSRNOG00000056156-vn.1
222	ENSG00000157978-vn.2	ENSMUSG00000037295-vn.1	ENSRNOG00000000151-vn.1
223	ENSG00000117643-vn.3	ENSMUSG00000037306-vn.2_vn.1	ENSRNOG00000017087-vn.1
224	ENSG00000117640-vn.14_vn.3_vn.16	ENSMUSG00000046671-vn.2_vn.5_vn.3_vn.4	ENSRNOG00000016937-vn.1
225	ENSG00000127423-vn.2	ENSMUSG00000078521-vn.1	ENSRNOG00000022030-vn.1
226	ENSG00000182749-vn.1	ENSMUSG00000037348-vn.3_vn.5_vn.4_vn.2_vn.1	ENSRNOG00000022054-vn.1
227	ENSG00000117632-vn.1_vn.4_vn.2_vn.5_vn.3	ENSMUSG00000028832-vn.2_vn.1	ENSRNOG00000016810-vn.1_vn.2
228	ENSG00000158006-vn.5_vn.7	ENSMUSG00000037366-vn.3	ENSRNOG00000022288-vn.1
229	ENSG00000158006-vn.6	ENSMUSG00000037366-vn.5	ENSRNOG00000022288-vn.2
230	ENSG00000158008-vn.4	ENSMUSG00000028838-vn.1	ENSRNOG00000016776-vn.1
231	ENSG00000158014-vn.1	ENSMUSG00000028836-vn.4	ENSRNOG00000054142-vn.1
232	ENSG00000175087-vn.3_vn.1_vn.2	ENSMUSG00000050890-vn.3_vn.5	ENSRNOG00000016536-vn.1
233	ENSG00000197245-vn.1	ENSMUSG00000050105-vn.2_vn.1	ENSRNOG00000016491-vn.1
234	ENSG00000282872-vn.2	ENSMUSG00000108398-vn.1	ENSRNOG00000054734-vn.1
235	ENSG00000142684-vn.1	ENSMUSG00000028840-vn.2	ENSRNOG00000016392-vn.1
236	ENSG00000142675-vn.6	ENSMUSG00000028841-vn.2	ENSRNOG00000022838-vn.1
237	ENSG00000188782-vn.2	ENSMUSG00000048003-vn.3	ENSRNOG00000016312-vn.1
238	ENSG00000142669-vn.1	ENSMUSG00000028843-vn.2	ENSRNOG00000015967-vn.1
239	ENSG00000158062-vn.10_vn.8	ENSMUSG00000012126-vn.4	ENSRNOG00000015476-vn.1
240	ENSG00000176092-vn.7	ENSMUSG00000012123-vn.4	ENSRNOG00000057957-vn.1
241	ENSG00000131914-vn.2_vn.1	ENSMUSG00000050966-vn.1	ENSRNOG00000060320-vn.1
242	ENSG00000117682-vn.12	ENSMUSG00000012117-vn.8_vn.2	ENSRNOG00000014665-vn.1
243	ENSG00000060642-vn.4_vn.3_vn.7_vn.6_vn.2_vn.1	ENSMUSG00000043257-vn.1	ENSRNOG00000000121-vn.1_vn.2
244	ENSG00000204160-vn.3	ENSMUSG00000037553-vn.1	ENSRNOG00000058156-vn.1
245	ENSG00000142751-vn.4	ENSMUSG00000028848-vn.1	ENSRNOG00000007083-vn.1
246	ENSG00000198746-vn.1	ENSMUSG00000028850-vn.1	ENSRNOG00000007097-vn.1
247	ENSG00000131910-vn.1	ENSMUSG00000037583-vn.1	ENSRNOG00000007229-vn.1
248	ENSG00000158246-vn.1	ENSMUSG00000046694-vn.1	ENSRNOG00000056153-vn.1
249	ENSG00000090020-vn.1	ENSMUSG00000028854-vn.1	ENSRNOG00000007982-vn.1
250	ENSG00000142784-vn.4	ENSMUSG00000037622-vn.1_vn.2_vn.5_vn.3	ENSRNOG00000008377-vn.1
251	ENSG00000186501-vn.7	ENSMUSG00000028857-vn.4	ENSRNOG00000008564-vn.1
252	ENSG00000142765-vn.6_vn.5	ENSMUSG00000028860-vn.2	ENSRNOG00000008600-vn.2
253	ENSG00000142733-vn.5	ENSMUSG00000028862-vn.2	ENSRNOG00000008936-vn.1
254	ENSG00000174950-vn.1	ENSMUSG00000028865-vn.5	ENSRNOG00000009505-vn.1
255	ENSG00000158195-vn.1	ENSMUSG00000028868-vn.5_vn.4_vn.1_vn.2_vn.3	ENSRNOG00000009805-vn.2
256	ENSG00000126705-vn.5_vn.6_vn.9_vn.16_vn.12_vn.3_vn.10_vn.2_vn.13_vn.1_vn.4_vn.8_vn.14_vn.7	ENSMUSG00000037692-vn.4_vn.8_vn.9_vn.2_vn.10_vn.6_vn.5_vn.1_vn.7	ENSRNOG00000042855-vn.1
257	ENSG00000000938-vn.4_vn.1_vn.2_vn.3	ENSMUSG00000028874-vn.2_vn.1	ENSRNOG00000009912-vn.1_vn.2
258	ENSG00000009780-vn.1	ENSMUSG00000028878-vn.1	ENSRNOG00000011254-vn.1
259	ENSG00000009780-vn.4	ENSMUSG00000028878-vn.2	ENSRNOG00000011254-vn.2
260	ENSG00000117758-vn.2	ENSMUSG00000028879-vn.1	ENSRNOG00000011804-vn.1
261	ENSG00000130775-vn.6	ENSMUSG00000037731-vn.1	ENSRNOG00000012965-vn.1
262	ENSG00000117748-vn.3	ENSMUSG00000028884-vn.2	ENSRNOG00000013005-vn.1
263	ENSG00000130768-vn.1	ENSMUSG00000028885-vn.1	ENSRNOG00000042326-vn.1
264	ENSG00000158156-vn.1	ENSMUSG00000037752-vn.1	ENSRNOG00000024312-vn.1
265	ENSG00000169403-vn.1_vn.3_vn.2	ENSMUSG00000056529-vn.1	ENSRNOG00000013231-vn.1
266	ENSG00000126698-vn.1	ENSMUSG00000054405-vn.4	ENSRNOG00000013255-vn.2
267	ENSG00000126698-vn.2	ENSMUSG00000054405-vn.6	ENSRNOG00000013255-vn.1
268	ENSG00000130770-vn.4	ENSMUSG00000054428-vn.1	ENSRNOG00000013300-vn.1
269	ENSG00000130766-vn.1	ENSMUSG00000028893-vn.1	ENSRNOG00000042785-vn.1
270	ENSG00000130772-vn.2_vn.1_vn.3_vn.4	ENSMUSG00000066042-vn.1	ENSRNOG00000047303-vn.1
271	ENSG00000204138-vn.3	ENSMUSG00000066043-vn.3	ENSRNOG00000046922-vn.1
272	ENSG00000180198-vn.4	ENSMUSG00000028896-vn.4_vn.1	ENSRNOG00000050106-vn.2_vn.1
273	ENSG00000180098-vn.4	ENSMUSG00000028898-vn.7	ENSRNOG00000055344-vn.1
274	ENSG00000120656-vn.1	ENSMUSG00000028899-vn.3_vn.2	ENSRNOG00000048288-vn.2
275	ENSG00000120656-vn.4_vn.3	ENSMUSG00000028899-vn.1	ENSRNOG00000048288-vn.1
276	ENSG00000188060-vn.1	ENSMUSG00000089687-vn.1	ENSRNOG00000055426-vn.1
277	ENSG00000162419-vn.4_vn.1	ENSMUSG00000028901-vn.1_vn.4_vn.2_vn.3	ENSRNOG00000010910-vn.1
278	ENSG00000116329-vn.1	ENSMUSG00000050511-vn.1	ENSRNOG00000010531-vn.1
279	ENSG00000159023-vn.21	ENSMUSG00000028906-vn.16	ENSRNOG00000010037-vn.2
280	ENSG00000116350-vn.1	ENSMUSG00000028911-vn.2	ENSRNOG00000010007-vn.1
281	ENSG00000116353-vn.9	ENSMUSG00000028910-vn.2	ENSRNOG00000028047-vn.1
282	ENSG00000060656-vn.6	ENSMUSG00000028909-vn.2	ENSRNOG00000013515-vn.1
283	ENSG00000162510-vn.1	ENSMUSG00000040533-vn.1	ENSRNOG00000010932-vn.1
284	ENSG00000162511-vn.3	ENSMUSG00000028581-vn.6	ENSRNOG00000011054-vn.2
285	ENSG00000162511-vn.2	ENSMUSG00000028581-vn.9	ENSRNOG00000011054-vn.1
286	ENSG00000162512-vn.1	ENSMUSG00000025743-vn.2	ENSRNOG00000011927-vn.1
287	ENSG00000060688-vn.3	ENSMUSG00000074088-vn.1	ENSRNOG00000012219-vn.1
288	ENSG00000121766-vn.4_vn.6	ENSMUSG00000028772-vn.3	ENSRNOG00000012266-vn.1
289	ENSG00000121769-vn.3_vn.2	ENSMUSG00000028773-vn.1	ENSRNOG00000012879-vn.1
290	ENSG00000168528-vn.1	ENSMUSG00000023232-vn.1	ENSRNOG00000012989-vn.1
291	ENSG00000142910-vn.6	ENSMUSG00000028776-vn.1_vn.5_vn.6	ENSRNOG00000013179-vn.1_vn.2
292	ENSG00000121764-vn.2_vn.3	ENSMUSG00000028778-vn.1_vn.4_vn.2_vn.3	ENSRNOG00000013838-vn.1
293	ENSG00000162517-vn.2	ENSMUSG00000028779-vn.1	ENSRNOG00000013972-vn.1
294	ENSG00000084636-vn.2	ENSMUSG00000040690-vn.8	ENSRNOG00000031475-vn.1
295	ENSG00000121753-vn.8	ENSMUSG00000028782-vn.8	ENSRNOG00000014375-vn.1
296	ENSG00000184007-vn.15_vn.8_vn.14	ENSMUSG00000028788-vn.3_vn.5_vn.2_vn.4	ENSRNOG00000050044-vn.1
297	ENSG00000121774-vn.3_vn.2	ENSMUSG00000028790-vn.3_vn.2	ENSRNOG00000046794-vn.1
298	ENSG00000121775-vn.1	ENSMUSG00000053730-vn.4_vn.5	ENSRNOG00000023746-vn.1
299	ENSG00000084652-vn.1_vn.2	ENSMUSG00000053841-vn.4_vn.1	ENSRNOG00000048242-vn.1
300	ENSG00000160050-vn.1	ENSMUSG00000028795-vn.4	ENSRNOG00000047578-vn.2
301	ENSG00000160050-vn.2	ENSMUSG00000028795-vn.6	ENSRNOG00000047578-vn.1
302	ENSG00000160051-vn.3	ENSMUSG00000040795-vn.1	ENSRNOG00000048553-vn.1
303	ENSG00000160055-vn.9	ENSMUSG00000028797-vn.1	ENSRNOG00000049326-vn.1
304	ENSG00000183615-vn.1	ENSMUSG00000050493-vn.2	ENSRNOG00000049425-vn.1
305	ENSG00000116478-vn.5	ENSMUSG00000028800-vn.4	ENSRNOG00000009568-vn.1
306	ENSG00000162526-vn.1	ENSMUSG00000000411-vn.1	ENSRNOG00000008693-vn.1
307	ENSG00000225828-vn.1	ENSMUSG00000078554-vn.2	ENSRNOG00000042787-vn.1
308	ENSG00000160058-vn.12	ENSMUSG00000040859-vn.4	ENSRNOG00000008338-vn.1
309	ENSG00000160062-vn.2	ENSMUSG00000028807-vn.1	ENSRNOG00000008300-vn.1
310	ENSG00000176261-vn.9	ENSMUSG00000057572-vn.3	ENSRNOG00000008226-vn.1
311	ENSG00000162520-vn.4	ENSMUSG00000001333-vn.2	ENSRNOG00000008118-vn.1
312	ENSG00000162522-vn.3	ENSMUSG00000050390-vn.3	ENSRNOG00000008113-vn.1
313	ENSG00000134684-vn.2	ENSMUSG00000028811-vn.4	ENSRNOG00000007213-vn.1
314	ENSG00000116497-vn.13_vn.12	ENSMUSG00000040928-vn.8	ENSRNOG00000007099-vn.1
315	ENSG00000160097-vn.7	ENSMUSG00000001334-vn.1	ENSRNOG00000030238-vn.1
316	ENSG00000121905-vn.1_vn.3	ENSMUSG00000028785-vn.6_vn.5_vn.4_vn.1_vn.2_vn.3	ENSRNOG00000006979-vn.1
317	ENSG00000121900-vn.5	ENSMUSG00000028786-vn.2	ENSRNOG00000024259-vn.1
318	ENSG00000116514-vn.1	ENSMUSG00000028793-vn.3	ENSRNOG00000000123-vn.1
319	ENSG00000004455-vn.11	ENSMUSG00000028792-vn.4	ENSRNOG00000000122-vn.1
320	ENSG00000142920-vn.2	ENSMUSG00000028789-vn.1	ENSRNOG00000051507-vn.2
321	ENSG00000142920-vn.8_vn.15	ENSMUSG00000028789-vn.7_vn.5	ENSRNOG00000051507-vn.1
322	ENSG00000116525-vn.1	ENSMUSG00000041000-vn.1	ENSRNOG00000049496-vn.1
323	ENSG00000160094-vn.2	ENSMUSG00000028799-vn.1	ENSRNOG00000043364-vn.1
324	ENSG00000184389-vn.1	ENSMUSG00000028794-vn.1	ENSRNOG00000005935-vn.1
325	ENSG00000134686-vn.4	ENSMUSG00000028796-vn.4_vn.10	ENSRNOG00000006004-vn.1
326	ENSG00000121903-vn.1	ENSMUSG00000061894-vn.4	ENSRNOG00000005886-vn.1
327	ENSG00000142698-vn.1	ENSMUSG00000028813-vn.1	ENSRNOG00000048129-vn.1
328	ENSG00000187513-vn.1	ENSMUSG00000050234-vn.1	ENSRNOG00000014357-vn.1
329	ENSG00000243749-vn.1	ENSMUSG00000070737-vn.2	ENSRNOG00000028083-vn.1
330	ENSG00000163867-vn.1	ENSMUSG00000042408-vn.1	ENSRNOG00000013865-vn.1
331	ENSG00000197056-vn.4_vn.2	ENSMUSG00000043872-vn.4	ENSRNOG00000013855-vn.1
332	ENSG00000116560-vn.6_vn.7_vn.4_vn.5_vn.2	ENSMUSG00000028820-vn.3	ENSRNOG00000058461-vn.1
333	ENSG00000146463-vn.1	ENSMUSG00000042446-vn.6	ENSRNOG00000012397-vn.1
334	ENSG00000142687-vn.17	ENSMUSG00000028830-vn.2	ENSRNOG00000012204-vn.1
335	ENSG00000020129-vn.5_vn.3	ENSMUSG00000028833-vn.2_vn.1	ENSRNOG00000011751-vn.1
336	ENSG00000116819-vn.2	ENSMUSG00000042477-vn.1	ENSRNOG00000027595-vn.1
337	ENSG00000126067-vn.1	ENSMUSG00000028837-vn.1	ENSRNOG00000011463-vn.1
338	ENSG00000092847-vn.3	ENSMUSG00000041530-vn.1	ENSRNOG00000055915-vn.1
339	ENSG00000126070-vn.1	ENSMUSG00000028842-vn.5	ENSRNOG00000034269-vn.1
340	ENSG00000092850-vn.3	ENSMUSG00000028845-vn.1_vn.4_vn.3	ENSRNOG00000011033-vn.1
341	ENSG00000116863-vn.1	ENSMUSG00000042558-vn.3	ENSRNOG00000010849-vn.1
342	ENSG00000171812-vn.2	ENSMUSG00000056174-vn.2	ENSRNOG00000010841-vn.1
343	ENSG00000054116-vn.2	ENSMUSG00000028847-vn.1	ENSRNOG00000010550-vn.1
344	ENSG00000116871-vn.1	ENSMUSG00000028849-vn.4	ENSRNOG00000010237-vn.1
345	ENSG00000054118-vn.1_vn.4	ENSMUSG00000043962-vn.4	ENSRNOG00000009977-vn.1
346	ENSG00000142694-vn.2_vn.1	ENSMUSG00000050212-vn.3_vn.1_vn.2	ENSRNOG00000024818-vn.1
347	ENSG00000196182-vn.5_vn.2	ENSMUSG00000042608-vn.4	ENSRNOG00000025679-vn.1
348	ENSG00000116885-vn.9	ENSMUSG00000042616-vn.3	ENSRNOG00000026978-vn.1
349	ENSG00000116898-vn.2	ENSMUSG00000028861-vn.1	ENSRNOG00000008279-vn.1
350	ENSG00000119535-vn.2_vn.13	ENSMUSG00000028859-vn.1_vn.2	ENSRNOG00000008759-vn.1
351	ENSG00000163874-vn.3	ENSMUSG00000042677-vn.1	ENSRNOG00000009131-vn.1
352	ENSG00000163875-vn.4	ENSMUSG00000028863-vn.1	ENSRNOG00000009309-vn.1
353	ENSG00000163879-vn.2	ENSMUSG00000042707-vn.1	ENSRNOG00000024957-vn.1
354	ENSG00000134697-vn.2	ENSMUSG00000028869-vn.1_vn.2	ENSRNOG00000009430-vn.1
355	ENSG00000169218-vn.1_vn.3	ENSMUSG00000028871-vn.1	ENSRNOG00000009656-vn.1
356	ENSG00000116922-vn.1	ENSMUSG00000044730-vn.5	ENSRNOG00000025065-vn.1
357	ENSG00000134690-vn.2_vn.1	ENSMUSG00000028873-vn.1	ENSRNOG00000031431-vn.1
358	ENSG00000183317-vn.4	ENSMUSG00000028876-vn.2	ENSRNOG00000037340-vn.1
359	ENSG00000185090-vn.2	ENSMUSG00000042763-vn.1	ENSRNOG00000025349-vn.1
360	ENSG00000196449-vn.1	ENSMUSG00000028889-vn.1	ENSRNOG00000025424-vn.1
361	ENSG00000197982-vn.3	ENSMUSG00000078570-vn.2	ENSRNOG00000042421-vn.1
362	ENSG00000183520-vn.1	ENSMUSG00000028907-vn.2	ENSRNOG00000007174-vn.1
363	ENSG00000116954-vn.1	ENSMUSG00000028646-vn.4	ENSRNOG00000017426-vn.1
364	ENSG00000174574-vn.1	ENSMUSG00000023075-vn.1	ENSRNOG00000026610-vn.1
365	ENSG00000163909-vn.1	ENSMUSG00000032744-vn.1	ENSRNOG00000015318-vn.1
366	ENSG00000116981-vn.1	ENSMUSG00000054958-vn.1	ENSRNOG00000015283-vn.1
367	ENSG00000116983-vn.2_vn.1	ENSMUSG00000046093-vn.4_vn.2_vn.1_vn.3	ENSRNOG00000050983-vn.1
368	ENSG00000084072-vn.4	ENSMUSG00000028651-vn.2	ENSRNOG00000014762-vn.2
369	ENSG00000043514-vn.13	ENSMUSG00000028653-vn.1	ENSRNOG00000014274-vn.1
370	ENSG00000131238-vn.4	ENSMUSG00000028657-vn.2	ENSRNOG00000012616-vn.1
371	ENSG00000117000-vn.1	ENSMUSG00000049878-vn.1	ENSRNOG00000027921-vn.1
372	ENSG00000188800-vn.1	ENSMUSG00000078577-vn.1	ENSRNOG00000012340-vn.1
373	ENSG00000084073-vn.1	ENSMUSG00000043207-vn.1	ENSRNOG00000012054-vn.1
374	ENSG00000049089-vn.7	ENSMUSG00000028626-vn.2	ENSRNOG00000011502-vn.1
375	ENSG00000084070-vn.4	ENSMUSG00000032870-vn.1	ENSRNOG00000011421-vn.2
376	ENSG00000164002-vn.8_vn.7_vn.1_vn.4_vn.6_vn.9_vn.5_vn.3_vn.2_vn.10	ENSMUSG00000028629-vn.3_vn.2_vn.1	ENSRNOG00000037432-vn.1
377	ENSG00000117016-vn.1_vn.2	ENSMUSG00000032890-vn.3_vn.1	ENSRNOG00000011171-vn.1_vn.2
378	ENSG00000117013-vn.4	ENSMUSG00000028631-vn.2	ENSRNOG00000060435-vn.1
379	ENSG00000171793-vn.11_vn.1	ENSMUSG00000028633-vn.1	ENSRNOG00000009963-vn.1
380	ENSG00000171790-vn.5_vn.1_vn.2	ENSMUSG00000047518-vn.1	ENSRNOG00000009906-vn.1
381	ENSG00000010803-vn.11	ENSMUSG00000000085-vn.5_vn.9	ENSRNOG00000032183-vn.1
382	ENSG00000010803-vn.9	ENSMUSG00000000085-vn.4	ENSRNOG00000032183-vn.2
383	ENSG00000204060-vn.2	ENSMUSG00000052135-vn.1	ENSRNOG00000032639-vn.1
384	ENSG00000127129-vn.2	ENSMUSG00000028635-vn.1	ENSRNOG00000009390-vn.1
385	ENSG00000044012-vn.1	ENSMUSG00000032978-vn.1	ENSRNOG00000008979-vn.1
386	ENSG00000197273-vn.1	ENSMUSG00000023247-vn.1	ENSRNOG00000008849-vn.1
387	ENSG00000198815-vn.2_vn.3_vn.1	ENSMUSG00000032998-vn.8	ENSRNOG00000061851-vn.1
388	ENSG00000177181-vn.1	ENSMUSG00000048899-vn.1	ENSRNOG00000008625-vn.1
389	ENSG00000066185-vn.2	ENSMUSG00000070806-vn.1	ENSRNOG00000022199-vn.3
390	ENSG00000127125-vn.1	ENSMUSG00000028636-vn.1	ENSRNOG00000008572-vn.1
391	ENSG00000171960-vn.2	ENSMUSG00000033036-vn.2	ENSRNOG00000008489-vn.1
392	ENSG00000171960-vn.1	ENSMUSG00000033036-vn.1	ENSRNOG00000008489-vn.2
393	ENSG00000164007-vn.3	ENSMUSG00000066058-vn.2	ENSRNOG00000007922-vn.1
394	ENSG00000117385-vn.6	ENSMUSG00000028641-vn.3	ENSRNOG00000053991-vn.1
395	ENSG00000164008-vn.1	ENSMUSG00000078584-vn.3	ENSRNOG00000027455-vn.1
396	ENSG00000274386-vn.1	ENSMUSG00000028642-vn.1	ENSRNOG00000006658-vn.1
397	ENSG00000177868-vn.2_vn.1	ENSMUSG00000028643-vn.4	ENSRNOG00000007404-vn.2
398	ENSG00000164010-vn.6	ENSMUSG00000028644-vn.3	ENSRNOG00000000335-vn.1
399	ENSG00000186973-vn.2	ENSMUSG00000049154-vn.2	ENSRNOG00000002873-vn.1
400	ENSG00000066056-vn.2	ENSMUSG00000033191-vn.3	ENSRNOG00000020173-vn.3
401	ENSG00000117400-vn.3	ENSMUSG00000006389-vn.3	ENSRNOG00000028377-vn.4
402	ENSG00000066322-vn.2_vn.5_vn.8_vn.4_vn.3	ENSMUSG00000006390-vn.1_vn.5_vn.6	ENSRNOG00000028448-vn.4_vn.8_vn.2
403	ENSG00000066322-vn.6	ENSMUSG00000006390-vn.3_vn.4	ENSRNOG00000028448-vn.6_vn.5_vn.3
404	ENSG00000198198-vn.9	ENSMUSG00000033253-vn.3	ENSRNOG00000028659-vn.1
405	ENSG00000178922-vn.11	ENSMUSG00000006395-vn.1	ENSRNOG00000037518-vn.1
406	ENSG00000142949-vn.6	ENSMUSG00000033295-vn.4	ENSRNOG00000019977-vn.2
407	ENSG00000142949-vn.11	ENSMUSG00000033295-vn.2	ENSRNOG00000019977-vn.1
408	ENSG00000126091-vn.41_vn.29_vn.73	ENSMUSG00000028538-vn.4_vn.1	ENSRNOG00000019843-vn.1
409	ENSG00000117407-vn.9_vn.2	ENSMUSG00000028539-vn.4_vn.1_vn.2_vn.3	ENSRNOG00000019842-vn.1
410	ENSG00000117408-vn.2	ENSMUSG00000033365-vn.3	ENSRNOG00000019758-vn.1
411	ENSG00000132768-vn.12	ENSMUSG00000028540-vn.3	ENSRNOG00000019735-vn.1
412	ENSG00000117410-vn.10	ENSMUSG00000033379-vn.2	ENSRNOG00000019655-vn.1
413	ENSG00000117411-vn.3_vn.2_vn.1_vn.6	ENSMUSG00000028541-vn.2_vn.5_vn.4	ENSRNOG00000019609-vn.1
414	ENSG00000196517-vn.10	ENSMUSG00000028542-vn.9	ENSRNOG00000019484-vn.1
415	ENSG00000196517-vn.9_vn.7	ENSMUSG00000028542-vn.2_vn.10	ENSRNOG00000019484-vn.2
416	ENSG00000171872-vn.1	ENSMUSG00000048626-vn.1	ENSRNOG00000019479-vn.1
417	ENSG00000178028-vn.4_vn.15_vn.12	ENSMUSG00000009640-vn.2	ENSRNOG00000019407-vn.1
418	ENSG00000117419-vn.9	ENSMUSG00000033423-vn.3	ENSRNOG00000019381-vn.1
419	ENSG00000126106-vn.7	ENSMUSG00000048772-vn.6	ENSRNOG00000019186-vn.2
420	ENSG00000198520-vn.7_vn.9	ENSMUSG00000060268-vn.3	ENSRNOG00000031494-vn.2
421	ENSG00000142945-vn.7	ENSMUSG00000028678-vn.5	ENSRNOG00000019100-vn.2
422	ENSG00000142945-vn.6	ENSMUSG00000028678-vn.3_vn.7	ENSRNOG00000019100-vn.3
423	ENSG00000173846-vn.3	ENSMUSG00000028680-vn.1	ENSRNOG00000018484-vn.1
424	ENSG00000222009-vn.3	ENSMUSG00000073771-vn.9	ENSRNOG00000042163-vn.1
425	ENSG00000117425-vn.3	ENSMUSG00000028681-vn.4	ENSRNOG00000057616-vn.1
426	ENSG00000070785-vn.3	ENSMUSG00000028683-vn.6	ENSRNOG00000018375-vn.1
427	ENSG00000126107-vn.2	ENSMUSG00000046861-vn.2	ENSRNOG00000018363-vn.1
428	ENSG00000126088-vn.6	ENSMUSG00000028684-vn.5	ENSRNOG00000018211-vn.1
429	ENSG00000132773-vn.4	ENSMUSG00000028688-vn.6	ENSRNOG00000017561-vn.2
430	ENSG00000070759-vn.2	ENSMUSG00000033985-vn.4	ENSRNOG00000017282-vn.1
431	ENSG00000132763-vn.3_vn.1_vn.2	ENSMUSG00000028690-vn.1	ENSRNOG00000017233-vn.1
432	ENSG00000117448-vn.6_vn.14_vn.10	ENSMUSG00000028692-vn.2	ENSRNOG00000016727-vn.1
433	ENSG00000132780-vn.17	ENSMUSG00000028693-vn.1	ENSRNOG00000016454-vn.1
434	ENSG00000159596-vn.1	ENSMUSG00000055900-vn.2_vn.1_vn.3	ENSRNOG00000029152-vn.1
435	ENSG00000086015-vn.3	ENSMUSG00000003810-vn.7	ENSRNOG00000058476-vn.1
436	ENSG00000250719-vn.1	ENSMUSG00000078593-vn.1	ENSRNOG00000049874-vn.1
437	ENSG00000085998-vn.6	ENSMUSG00000028700-vn.10_vn.7_vn.1	ENSRNOG00000023455-vn.1
438	ENSG00000171357-vn.1	ENSMUSG00000028701-vn.2	ENSRNOG00000023459-vn.1
439	ENSG00000085999-vn.8_vn.10_vn.4	ENSMUSG00000028702-vn.2_vn.1	ENSRNOG00000013148-vn.1
440	ENSG00000132128-vn.5	ENSMUSG00000028703-vn.3	ENSRNOG00000013642-vn.1
441	ENSG00000197587-vn.2	ENSMUSG00000028707-vn.3_vn.2	ENSRNOG00000010835-vn.1
442	ENSG00000162456-vn.4	ENSMUSG00000073774-vn.1	ENSRNOG00000037618-vn.2
443	ENSG00000142961-vn.1	ENSMUSG00000028709-vn.2_vn.1	ENSRNOG00000037620-vn.1
444	ENSG00000123472-vn.2	ENSMUSG00000028710-vn.4_vn.5	ENSRNOG00000010169-vn.1_vn.2
445	ENSG00000186118-vn.2	ENSMUSG00000044556-vn.1	ENSRNOG00000010162-vn.1
446	ENSG00000159658-vn.6	ENSMUSG00000034210-vn.3	ENSRNOG00000010091-vn.1
447	ENSG00000186377-vn.1	ENSMUSG00000047155-vn.1	ENSRNOG00000043513-vn.1
448	ENSG00000162366-vn.2_vn.1	ENSMUSG00000028716-vn.1_vn.6	ENSRNOG00000008161-vn.1
449	ENSG00000162367-vn.4_vn.5	ENSMUSG00000028717-vn.1_vn.4_vn.2_vn.3	ENSRNOG00000025051-vn.1_vn.2
450	ENSG00000162368-vn.4	ENSMUSG00000028719-vn.3	ENSRNOG00000007775-vn.1
451	ENSG00000269113-vn.2	ENSMUSG00000070867-vn.1	ENSRNOG00000029141-vn.1
452	ENSG00000132122-vn.9	ENSMUSG00000034401-vn.11	ENSRNOG00000007568-vn.1
453	ENSG00000162373-vn.3	ENSMUSG00000028545-vn.2	ENSRNOG00000008025-vn.1
454	ENSG00000162374-vn.7	ENSMUSG00000028546-vn.9	ENSRNOG00000023601-vn.1
455	ENSG00000142700-vn.2_vn.1	ENSMUSG00000047143-vn.1	ENSRNOG00000008105-vn.1
456	ENSG00000123080-vn.1_vn.2	ENSMUSG00000028551-vn.1_vn.2	ENSRNOG00000008956-vn.1
457	ENSG00000123091-vn.1	ENSMUSG00000028557-vn.1_vn.2	ENSRNOG00000057589-vn.1
458	ENSG00000085832-vn.4	ENSMUSG00000028552-vn.6	ENSRNOG00000010299-vn.1
459	ENSG00000117859-vn.11	ENSMUSG00000028559-vn.3_vn.5_vn.7	ENSRNOG00000033593-vn.1
460	ENSG00000117859-vn.4_vn.24	ENSMUSG00000028559-vn.14	ENSRNOG00000033593-vn.2
461	ENSG00000078618-vn.2	ENSMUSG00000053510-vn.4	ENSRNOG00000007111-vn.2
462	ENSG00000078618-vn.4	ENSMUSG00000053510-vn.2	ENSRNOG00000007111-vn.1
463	ENSG00000169213-vn.1	ENSMUSG00000003411-vn.1_vn.3	ENSRNOG00000008001-vn.1
464	ENSG00000117862-vn.3	ENSMUSG00000028567-vn.1	ENSRNOG00000008090-vn.1
465	ENSG00000157077-vn.3	ENSMUSG00000034557-vn.2	ENSRNOG00000027183-vn.1
466	ENSG00000154222-vn.2	ENSMUSG00000028582-vn.5	ENSRNOG00000008634-vn.1
467	ENSG00000085840-vn.2_vn.1	ENSMUSG00000028587-vn.3_vn.2	ENSRNOG00000008841-vn.1
468	ENSG00000134748-vn.2	ENSMUSG00000063800-vn.2	ENSRNOG00000009451-vn.1
469	ENSG00000116157-vn.1	ENSMUSG00000028597-vn.1	ENSRNOG00000009751-vn.1
470	ENSG00000182183-vn.3	ENSMUSG00000059816-vn.1	ENSRNOG00000030641-vn.1
471	ENSG00000162377-vn.2	ENSMUSG00000048351-vn.1	ENSRNOG00000010636-vn.1
472	ENSG00000162378-vn.2	ENSMUSG00000034636-vn.1	ENSRNOG00000010859-vn.1
473	ENSG00000121310-vn.1	ENSMUSG00000028601-vn.5_vn.10	ENSRNOG00000029333-vn.1
474	ENSG00000162383-vn.3	ENSMUSG00000008932-vn.1	ENSRNOG00000011644-vn.1
475	ENSG00000157184-vn.9	ENSMUSG00000028607-vn.2	ENSRNOG00000012443-vn.1
476	ENSG00000162384-vn.2	ENSMUSG00000028608-vn.11	ENSRNOG00000012724-vn.1
477	ENSG00000162385-vn.1	ENSMUSG00000028609-vn.1	ENSRNOG00000012778-vn.1
478	ENSG00000174332-vn.2	ENSMUSG00000034762-vn.4	ENSRNOG00000000138-vn.1
479	ENSG00000174332-vn.1	ENSMUSG00000034762-vn.3	ENSRNOG00000000138-vn.2
480	ENSG00000058804-vn.2	ENSMUSG00000028614-vn.2	ENSRNOG00000010620-vn.1
481	ENSG00000058799-vn.7_vn.3	ENSMUSG00000057375-vn.8	ENSRNOG00000010512-vn.1
482	ENSG00000116212-vn.2_vn.3	ENSMUSG00000028617-vn.2	ENSRNOG00000009983-vn.1
483	ENSG00000203985-vn.2	ENSMUSG00000070877-vn.1	ENSRNOG00000037795-vn.1
484	ENSG00000116209-vn.1	ENSMUSG00000028618-vn.1	ENSRNOG00000009778-vn.1
485	ENSG00000116205-vn.1_vn.2	ENSMUSG00000028619-vn.5_vn.7_vn.4_vn.1	ENSRNOG00000009398-vn.1
486	ENSG00000116221-vn.5	ENSMUSG00000028622-vn.4	ENSRNOG00000009078-vn.2
487	ENSG00000116221-vn.3	ENSMUSG00000028622-vn.1	ENSRNOG00000009078-vn.1
488	ENSG00000157216-vn.8	ENSMUSG00000061887-vn.4	ENSRNOG00000007920-vn.1
489	ENSG00000162390-vn.4	ENSMUSG00000034853-vn.1	ENSRNOG00000007837-vn.1
490	ENSG00000162391-vn.1	ENSMUSG00000034871-vn.1	ENSRNOG00000007799-vn.1
491	ENSG00000243725-vn.2	ENSMUSG00000025413-vn.7	ENSRNOG00000042467-vn.1
492	ENSG00000162396-vn.1	ENSMUSG00000043572-vn.3_vn.1	ENSRNOG00000007327-vn.1
493	ENSG00000006555-vn.4	ENSMUSG00000034919-vn.1	ENSRNOG00000007189-vn.1
494	ENSG00000162398-vn.2	ENSMUSG00000054362-vn.2_vn.1	ENSRNOG00000030914-vn.1
495	ENSG00000116133-vn.12_vn.4	ENSMUSG00000034926-vn.1	ENSRNOG00000006787-vn.1
496	ENSG00000143001-vn.1	ENSMUSG00000085933-vn.1	ENSRNOG00000026594-vn.1
497	ENSG00000162399-vn.1	ENSMUSG00000025418-vn.1	ENSRNOG00000006543-vn.1
498	ENSG00000169174-vn.2	ENSMUSG00000044254-vn.1	ENSRNOG00000006280-vn.1
499	ENSG00000162402-vn.3	ENSMUSG00000028514-vn.4	ENSRNOG00000005802-vn.1
500	ENSG00000162407-vn.1	ENSMUSG00000028517-vn.1	ENSRNOG00000008116-vn.1
501	ENSG00000162409-vn.2	ENSMUSG00000028518-vn.1	ENSRNOG00000007706-vn.1
502	ENSG00000187889-vn.1	ENSMUSG00000078612-vn.1	ENSRNOG00000030938-vn.1
503	ENSG00000157131-vn.1	ENSMUSG00000035031-vn.2	ENSRNOG00000007697-vn.1
504	ENSG00000021852-vn.4	ENSMUSG00000029656-vn.3	ENSRNOG00000007639-vn.1
505	ENSG00000162600-vn.2_vn.5_vn.7_vn.10_vn.6	ENSMUSG00000035069-vn.2	ENSRNOG00000007214-vn.1
506	ENSG00000162601-vn.10	ENSMUSG00000062627-vn.1	ENSRNOG00000026299-vn.1
507	ENSG00000172456-vn.3	ENSMUSG00000028573-vn.12	ENSRNOG00000008907-vn.1
508	ENSG00000134709-vn.1	ENSMUSG00000028572-vn.5	ENSRNOG00000026226-vn.1
509	ENSG00000162598-vn.4	ENSMUSG00000078639-vn.1	ENSRNOG00000026169-vn.1
510	ENSG00000162599-vn.17	ENSMUSG00000028565-vn.2	ENSRNOG00000006966-vn.4
511	ENSG00000162604-vn.7	ENSMUSG00000028563-vn.2	ENSRNOG00000007527-vn.1
512	ENSG00000132849-vn.6	ENSMUSG00000061859-vn.11	ENSRNOG00000007551-vn.1
513	ENSG00000132854-vn.1	ENSMUSG00000035407-vn.1	ENSRNOG00000007779-vn.1
514	ENSG00000162607-vn.3_vn.1_vn.2	ENSMUSG00000028560-vn.1_vn.3	ENSRNOG00000007890-vn.1
515	ENSG00000116641-vn.8	ENSMUSG00000028556-vn.9	ENSRNOG00000008298-vn.2
516	ENSG00000116641-vn.12	ENSMUSG00000028556-vn.2	ENSRNOG00000008298-vn.1
517	ENSG00000132855-vn.2	ENSMUSG00000028553-vn.3	ENSRNOG00000008638-vn.1
518	ENSG00000125703-vn.3_vn.4	ENSMUSG00000028550-vn.2_vn.1	ENSRNOG00000008767-vn.1
519	ENSG00000088035-vn.6	ENSMUSG00000073792-vn.1	ENSRNOG00000009045-vn.1
520	ENSG00000142856-vn.6	ENSMUSG00000028549-vn.3	ENSRNOG00000009116-vn.2
521	ENSG00000203965-vn.3	ENSMUSG00000073791-vn.3_vn.1	ENSRNOG00000009782-vn.1
522	ENSG00000079739-vn.4	ENSMUSG00000025791-vn.1	ENSRNOG00000009889-vn.1
523	ENSG00000185483-vn.1	ENSMUSG00000035305-vn.1	ENSRNOG00000029449-vn.1
524	ENSG00000177414-vn.2	ENSMUSG00000069733-vn.1	ENSRNOG00000023895-vn.1
525	ENSG00000162437-vn.1	ENSMUSG00000035275-vn.1	ENSRNOG00000023812-vn.1
526	ENSG00000162434-vn.13	ENSMUSG00000028530-vn.4	ENSRNOG00000011157-vn.1
527	ENSG00000162433-vn.1_vn.3_vn.2	ENSMUSG00000028527-vn.3_vn.2_vn.4	ENSRNOG00000045738-vn.1
528	ENSG00000116675-vn.3	ENSMUSG00000028528-vn.3	ENSRNOG00000052887-vn.1
529	ENSG00000213625-vn.1	ENSMUSG00000035212-vn.2	ENSRNOG00000050849-vn.1
530	ENSG00000116678-vn.5	ENSMUSG00000057722-vn.3	ENSRNOG00000023664-vn.3_vn.1_vn.4
531	ENSG00000116678-vn.3_vn.4	ENSMUSG00000057722-vn.2	ENSRNOG00000023664-vn.5
532	ENSG00000116678-vn.1	ENSMUSG00000057722-vn.1	ENSRNOG00000023664-vn.2
533	ENSG00000152763-vn.2	ENSMUSG00000035126-vn.1	ENSRNOG00000006999-vn.1
534	ENSG00000198160-vn.5	ENSMUSG00000028522-vn.11	ENSRNOG00000007175-vn.1
535	ENSG00000116704-vn.1	ENSMUSG00000028521-vn.4	ENSRNOG00000022967-vn.1
536	ENSG00000203963-vn.2	ENSMUSG00000028520-vn.1	ENSRNOG00000022890-vn.1
537	ENSG00000162594-vn.4	ENSMUSG00000049093-vn.1	ENSRNOG00000007544-vn.1
538	ENSG00000081985-vn.5_vn.6_vn.2	ENSMUSG00000018341-vn.2	ENSRNOG00000007270-vn.1
539	ENSG00000142864-vn.4	ENSMUSG00000036371-vn.13	ENSRNOG00000005890-vn.1
540	ENSG00000116717-vn.3	ENSMUSG00000036390-vn.3	ENSRNOG00000005615-vn.1
541	ENSG00000172380-vn.1	ENSMUSG00000036402-vn.7_vn.4_vn.1_vn.2_vn.5_vn.8_vn.3_vn.6	ENSRNOG00000050231-vn.1
542	ENSG00000116729-vn.11	ENSMUSG00000028173-vn.4	ENSRNOG00000036816-vn.2
543	ENSG00000116729-vn.6	ENSMUSG00000028173-vn.1_vn.5	ENSRNOG00000036816-vn.1
544	ENSG00000116745-vn.1	ENSMUSG00000028174-vn.1	ENSRNOG00000009582-vn.1_vn.2
545	ENSG00000033122-vn.13	ENSMUSG00000028176-vn.4	ENSRNOG00000011980-vn.3
546	ENSG00000066557-vn.1	ENSMUSG00000063052-vn.4	ENSRNOG00000011555-vn.1
547	ENSG00000118454-vn.2	ENSMUSG00000039988-vn.6_vn.1	ENSRNOG00000011340-vn.1
548	ENSG00000050628-vn.5_vn.8	ENSMUSG00000040016-vn.3	ENSRNOG00000010325-vn.1
549	ENSG00000132485-vn.1	ENSMUSG00000028180-vn.4	ENSRNOG00000009990-vn.1
550	ENSG00000162620-vn.3	ENSMUSG00000028182-vn.1	ENSRNOG00000009555-vn.1
551	ENSG00000254685-vn.2	ENSMUSG00000053870-vn.2	ENSRNOG00000009548-vn.3
552	ENSG00000178965-vn.2	ENSMUSG00000078161-vn.3	ENSRNOG00000009533-vn.1
553	ENSG00000116791-vn.4_vn.3	ENSMUSG00000028199-vn.5	ENSRNOG00000028319-vn.1
554	ENSG00000162623-vn.6	ENSMUSG00000047583-vn.1	ENSRNOG00000028328-vn.1
555	ENSG00000137968-vn.3	ENSMUSG00000028360-vn.2	ENSRNOG00000042332-vn.1
556	ENSG00000137955-vn.10_vn.7_vn.1_vn.2	ENSMUSG00000038975-vn.3	ENSRNOG00000009992-vn.1
557	ENSG00000057468-vn.1	ENSMUSG00000005493-vn.4	ENSRNOG00000010431-vn.1
558	ENSG00000154007-vn.1	ENSMUSG00000038997-vn.2	ENSRNOG00000048832-vn.1
559	ENSG00000117069-vn.3	ENSMUSG00000039037-vn.1	ENSRNOG00000049676-vn.1
560	ENSG00000142892-vn.3	ENSMUSG00000039047-vn.7	ENSRNOG00000042359-vn.1
561	ENSG00000154027-vn.3	ENSMUSG00000039058-vn.2	ENSRNOG00000046947-vn.1
562	ENSG00000077254-vn.1	ENSMUSG00000025437-vn.4	ENSRNOG00000011294-vn.1
563	ENSG00000180488-vn.4	ENSMUSG00000054942-vn.2	ENSRNOG00000056332-vn.1
564	ENSG00000180488-vn.1_vn.6	ENSMUSG00000054942-vn.5	ENSRNOG00000056332-vn.2
565	ENSG00000162614-vn.6	ENSMUSG00000039103-vn.5	ENSRNOG00000012512-vn.1
566	ENSG00000162613-vn.6	ENSMUSG00000028034-vn.11_vn.1	ENSRNOG00000043370-vn.1
567	ENSG00000137960-vn.1	ENSMUSG00000039131-vn.4	ENSRNOG00000042152-vn.1
568	ENSG00000122420-vn.1_vn.4	ENSMUSG00000028036-vn.3_vn.1	ENSRNOG00000046468-vn.1
569	ENSG00000137965-vn.4	ENSMUSG00000028037-vn.4	ENSRNOG00000022218-vn.1_vn.2
570	ENSG00000162618-vn.11	ENSMUSG00000039167-vn.1	ENSRNOG00000033940-vn.1
571	ENSG00000117114-vn.15	ENSMUSG00000028184-vn.18	ENSRNOG00000032660-vn.3
572	ENSG00000142875-vn.6	ENSMUSG00000005034-vn.5	ENSRNOG00000004978-vn.1
573	ENSG00000137976-vn.1	ENSMUSG00000028185-vn.1_vn.2	ENSRNOG00000016262-vn.1
574	ENSG00000117133-vn.1	ENSMUSG00000028187-vn.3	ENSRNOG00000015969-vn.1
575	ENSG00000122432-vn.4	ENSMUSG00000028188-vn.5_vn.4	ENSRNOG00000015678-vn.1
576	ENSG00000117151-vn.4	ENSMUSG00000028189-vn.3	ENSRNOG00000015573-vn.1
577	ENSG00000171517-vn.3_vn.2	ENSMUSG00000036832-vn.1	ENSRNOG00000015260-vn.1
578	ENSG00000153898-vn.5	ENSMUSG00000011008-vn.2	ENSRNOG00000015089-vn.1
579	ENSG00000162643-vn.2	ENSMUSG00000043020-vn.3	ENSRNOG00000014893-vn.1
580	ENSG00000055732-vn.5	ENSMUSG00000036853-vn.1_vn.2	ENSRNOG00000015024-vn.1
581	ENSG00000162642-vn.2	ENSMUSG00000036873-vn.4	ENSRNOG00000014857-vn.1
582	ENSG00000142867-vn.1	ENSMUSG00000028191-vn.1	ENSRNOG00000042389-vn.1
583	ENSG00000153904-vn.2	ENSMUSG00000028194-vn.3	ENSRNOG00000014613-vn.1
584	ENSG00000142871-vn.1	ENSMUSG00000028195-vn.1	ENSRNOG00000014350-vn.1
585	ENSG00000117174-vn.1	ENSMUSG00000074182-vn.6	ENSRNOG00000030049-vn.1
586	ENSG00000122417-vn.11	ENSMUSG00000028256-vn.9	ENSRNOG00000014059-vn.2
587	ENSG00000122417-vn.6	ENSMUSG00000028256-vn.2_vn.7	ENSRNOG00000014059-vn.1
588	ENSG00000137975-vn.1	ENSMUSG00000036960-vn.3	ENSRNOG00000013771-vn.1
589	ENSG00000016490-vn.1	ENSMUSG00000028255-vn.3	ENSRNOG00000060831-vn.1
590	ENSG00000097033-vn.2	ENSMUSG00000037062-vn.3	ENSRNOG00000012957-vn.2
591	ENSG00000097033-vn.4	ENSMUSG00000037062-vn.6	ENSRNOG00000012957-vn.1
592	ENSG00000065243-vn.3	ENSMUSG00000004591-vn.7	ENSRNOG00000011317-vn.2
593	ENSG00000137944-vn.1	ENSMUSG00000040213-vn.1	ENSRNOG00000043426-vn.1
594	ENSG00000154451-vn.2	ENSMUSG00000105504-vn.1	ENSRNOG00000032240-vn.1
595	ENSG00000197147-vn.4_vn.3_vn.6_vn.1_vn.2	ENSMUSG00000070639-vn.1	ENSRNOG00000002129-vn.1
596	ENSG00000171488-vn.4	ENSMUSG00000054720-vn.3_vn.2_vn.1	ENSRNOG00000002122-vn.1
597	ENSG00000143032-vn.1	ENSMUSG00000034384-vn.1	ENSRNOG00000002117-vn.1
598	ENSG00000162669-vn.6	ENSMUSG00000043410-vn.6_vn.4	ENSRNOG00000023299-vn.1
599	ENSG00000097046-vn.4_vn.3_vn.2	ENSMUSG00000029283-vn.1_vn.7	ENSRNOG00000002105-vn.1
600	ENSG00000069702-vn.10_vn.7	ENSMUSG00000029287-vn.1	ENSRNOG00000002093-vn.1
601	ENSG00000203910-vn.2	ENSMUSG00000089798-vn.1	ENSRNOG00000047876-vn.2
602	ENSG00000174842-vn.3	ENSMUSG00000029276-vn.2_vn.5	ENSRNOG00000002054-vn.1_vn.2
603	ENSG00000122484-vn.1	ENSMUSG00000033773-vn.4	ENSRNOG00000023484-vn.1
604	ENSG00000162676-vn.3_vn.1_vn.2_vn.4	ENSMUSG00000029275-vn.2_vn.1	ENSRNOG00000002042-vn.1
605	ENSG00000067208-vn.4	ENSMUSG00000011831-vn.4	ENSRNOG00000002039-vn.1
606	ENSG00000143033-vn.1	ENSMUSG00000029267-vn.3	ENSRNOG00000000075-vn.1
607	ENSG00000117500-vn.2	ENSMUSG00000063406-vn.3	ENSRNOG00000000073-vn.1
608	ENSG00000122483-vn.7	ENSMUSG00000056531-vn.4	ENSRNOG00000024545-vn.1
609	ENSG00000137942-vn.1	ENSMUSG00000039735-vn.5	ENSRNOG00000013798-vn.2
610	ENSG00000137936-vn.2_vn.6_vn.4	ENSMUSG00000028121-vn.2	ENSRNOG00000013737-vn.1
611	ENSG00000067334-vn.4	ENSMUSG00000039756-vn.2	ENSRNOG00000025025-vn.1
612	ENSG00000023909-vn.2	ENSMUSG00000028124-vn.5_vn.1	ENSRNOG00000013409-vn.1
613	ENSG00000198691-vn.2	ENSMUSG00000028125-vn.1	ENSRNOG00000012892-vn.1
614	ENSG00000137962-vn.1	ENSMUSG00000039831-vn.6_vn.5	ENSRNOG00000012563-vn.2
615	ENSG00000117528-vn.2	ENSMUSG00000028127-vn.5	ENSRNOG00000011929-vn.1
616	ENSG00000117525-vn.2	ENSMUSG00000028128-vn.1	ENSRNOG00000011800-vn.1
617	ENSG00000117519-vn.3	ENSMUSG00000053931-vn.7	ENSRNOG00000011559-vn.1
618	ENSG00000172339-vn.1	ENSMUSG00000039887-vn.3	ENSRNOG00000011528-vn.1
619	ENSG00000152078-vn.4_vn.1_vn.2_vn.3	ENSMUSG00000028132-vn.4_vn.2_vn.1_vn.3_vn.7_vn.5_vn.8	ENSRNOG00000025160-vn.1
620	ENSG00000122481-vn.4	ENSMUSG00000028133-vn.2_vn.7	ENSRNOG00000029893-vn.1
621	ENSG00000117598-vn.1	ENSMUSG00000033342-vn.2	ENSRNOG00000016878-vn.1
622	ENSG00000117600-vn.1	ENSMUSG00000044667-vn.3	ENSRNOG00000016872-vn.1
623	ENSG00000156869-vn.4	ENSMUSG00000033386-vn.3	ENSRNOG00000016351-vn.1
624	ENSG00000162688-vn.5_vn.4_vn.2_vn.3	ENSMUSG00000033400-vn.4	ENSRNOG00000016214-vn.1
625	ENSG00000117620-vn.15_vn.11_vn.7_vn.12	ENSMUSG00000027957-vn.7_vn.1	ENSRNOG00000061832-vn.1
626	ENSG00000122435-vn.3	ENSMUSG00000033439-vn.9	ENSRNOG00000015140-vn.1
627	ENSG00000122477-vn.4_vn.2	ENSMUSG00000027961-vn.2	ENSRNOG00000015117-vn.1
628	ENSG00000137992-vn.2	ENSMUSG00000000340-vn.3	ENSRNOG00000015029-vn.1
629	ENSG00000137996-vn.4	ENSMUSG00000000339-vn.3	ENSRNOG00000014575-vn.1
630	ENSG00000079335-vn.12	ENSMUSG00000033502-vn.3	ENSRNOG00000014515-vn.1
631	ENSG00000181656-vn.1	ENSMUSG00000068696-vn.3_vn.2_vn.1	ENSRNOG00000026953-vn.1
632	ENSG00000162694-vn.2_vn.1	ENSMUSG00000027963-vn.2_vn.1	ENSRNOG00000014323-vn.1
633	ENSG00000162695-vn.1_vn.3	ENSMUSG00000054414-vn.1_vn.2	ENSRNOG00000013912-vn.1
634	ENSG00000117543-vn.13_vn.2	ENSMUSG00000033554-vn.3_vn.5	ENSRNOG00000013719-vn.1
635	ENSG00000170989-vn.1	ENSMUSG00000045092-vn.1	ENSRNOG00000013683-vn.1
636	ENSG00000118733-vn.3	ENSMUSG00000027965-vn.3	ENSRNOG00000017969-vn.1
637	ENSG00000162631-vn.3_vn.4	ENSMUSG00000059857-vn.4	ENSRNOG00000031136-vn.1
638	ENSG00000134215-vn.3	ENSMUSG00000033721-vn.1	ENSRNOG00000020485-vn.2
639	ENSG00000085491-vn.4	ENSMUSG00000040322-vn.1	ENSRNOG00000020470-vn.1
640	ENSG00000162636-vn.3	ENSMUSG00000040339-vn.1	ENSRNOG00000027540-vn.2
641	ENSG00000162639-vn.1_vn.2	ENSMUSG00000045662-vn.1_vn.4	ENSRNOG00000042814-vn.1
642	ENSG00000116266-vn.1	ENSMUSG00000027882-vn.2	ENSRNOG00000020392-vn.1
643	ENSG00000162641-vn.1	ENSMUSG00000049565-vn.2	ENSRNOG00000028025-vn.1
644	ENSG00000121957-vn.3_vn.7	ENSMUSG00000027883-vn.2	ENSRNOG00000012149-vn.1
645	ENSG00000121940-vn.7	ENSMUSG00000027884-vn.7_vn.3_vn.4	ENSRNOG00000020360-vn.1
646	ENSG00000085433-vn.5	ENSMUSG00000040389-vn.2	ENSRNOG00000020330-vn.1
647	ENSG00000197780-vn.1_vn.2	ENSMUSG00000048100-vn.2	ENSRNOG00000020315-vn.1
648	ENSG00000179902-vn.1	ENSMUSG00000027886-vn.1	ENSRNOG00000020307-vn.1
649	ENSG00000116299-vn.7	ENSMUSG00000040412-vn.3	ENSRNOG00000020272-vn.1
650	ENSG00000031698-vn.4	ENSMUSG00000068739-vn.5	ENSRNOG00000020255-vn.2
651	ENSG00000031698-vn.2	ENSMUSG00000068739-vn.3	ENSRNOG00000020255-vn.1
652	ENSG00000134222-vn.8_vn.1_vn.2_vn.7	ENSMUSG00000068744-vn.7_vn.4	ENSRNOG00000020013-vn.1
653	ENSG00000221986-vn.1_vn.3	ENSMUSG00000068745-vn.1	ENSRNOG00000037082-vn.1
654	ENSG00000134243-vn.7	ENSMUSG00000068747-vn.1	ENSRNOG00000031814-vn.1
655	ENSG00000143106-vn.4	ENSMUSG00000068749-vn.1	ENSRNOG00000019868-vn.1
656	ENSG00000143028-vn.1	ENSMUSG00000027887-vn.2	ENSRNOG00000019780-vn.1
657	ENSG00000174151-vn.3	ENSMUSG00000048796-vn.4	ENSRNOG00000052232-vn.1
658	ENSG00000156097-vn.4_vn.3_vn.6_vn.2_vn.1_vn.5	ENSMUSG00000046793-vn.2_vn.1	ENSRNOG00000019738-vn.1
659	ENSG00000065135-vn.1	ENSMUSG00000000001-vn.1	ENSRNOG00000019465-vn.1
660	ENSG00000134183-vn.1_vn.2	ENSMUSG00000009108-vn.4	ENSRNOG00000019296-vn.1
661	ENSG00000116337-vn.23	ENSMUSG00000027889-vn.5_vn.1	ENSRNOG00000019240-vn.2
662	ENSG00000116337-vn.15	ENSMUSG00000027889-vn.4	ENSRNOG00000019240-vn.1
663	ENSG00000168765-vn.2	ENSMUSG00000027890-vn.2	ENSRNOG00000019221-vn.1
664	ENSG00000213366-vn.2	ENSMUSG00000004035-vn.3	ENSRNOG00000018937-vn.1
665	ENSG00000184371-vn.7_vn.3	ENSMUSG00000014599-vn.7_vn.6	ENSRNOG00000018659-vn.3
666	ENSG00000168710-vn.6	ENSMUSG00000027893-vn.2	ENSRNOG00000018569-vn.1
667	ENSG00000168710-vn.4_vn.5	ENSMUSG00000027893-vn.4	ENSRNOG00000018569-vn.2
668	ENSG00000143093-vn.3	ENSMUSG00000014601-vn.3	ENSRNOG00000018293-vn.1
669	ENSG00000116396-vn.6	ENSMUSG00000027895-vn.2	ENSRNOG00000060988-vn.1
670	ENSG00000162775-vn.2	ENSMUSG00000048109-vn.1	ENSRNOG00000047499-vn.1
671	ENSG00000168679-vn.4	ENSMUSG00000027896-vn.2	ENSRNOG00000018131-vn.1
672	ENSG00000134248-vn.2	ENSMUSG00000087260-vn.1	ENSRNOG00000018186-vn.1
673	ENSG00000143125-vn.1	ENSMUSG00000070368-vn.2	ENSRNOG00000018201-vn.1
674	ENSG00000177301-vn.11_vn.1_vn.12_vn.13	ENSMUSG00000040724-vn.1_vn.2_vn.3	ENSRNOG00000018285-vn.4_vn.1_vn.2
675	ENSG00000143119-vn.2_vn.1_vn.3	ENSMUSG00000040747-vn.1	ENSRNOG00000017874-vn.1
676	ENSG00000121931-vn.3	ENSMUSG00000056260-vn.5	ENSRNOG00000017784-vn.2
677	ENSG00000134255-vn.1_vn.2_vn.5_vn.3	ENSMUSG00000040774-vn.1_vn.2	ENSRNOG00000017723-vn.1
678	ENSG00000162777-vn.7	ENSMUSG00000027901-vn.5	ENSRNOG00000017680-vn.1
679	ENSG00000173947-vn.2	ENSMUSG00000010136-vn.2	ENSRNOG00000016842-vn.2
680	ENSG00000116473-vn.4_vn.3	ENSMUSG00000068798-vn.1	ENSRNOG00000032463-vn.1
681	ENSG00000197852-vn.1	ENSMUSG00000048458-vn.1	ENSRNOG00000015691-vn.1
682	ENSG00000064703-vn.3	ENSMUSG00000027905-vn.2	ENSRNOG00000015274-vn.1
683	ENSG00000171385-vn.1	ENSMUSG00000040896-vn.1	ENSRNOG00000014686-vn.1
684	ENSG00000143079-vn.3_vn.2_vn.1	ENSMUSG00000062127-vn.4_vn.1_vn.3	ENSRNOG00000014479-vn.1
685	ENSG00000134245-vn.1	ENSMUSG00000027840-vn.1	ENSRNOG00000014385-vn.1
686	ENSG00000155367-vn.1	ENSMUSG00000002228-vn.1	ENSRNOG00000012481-vn.1
687	ENSG00000184599-vn.2	ENSMUSG00000055865-vn.1	ENSRNOG00000030253-vn.1
688	ENSG00000155380-vn.3_vn.1_vn.5_vn.2	ENSMUSG00000032902-vn.1	ENSRNOG00000019996-vn.1
689	ENSG00000198799-vn.3	ENSMUSG00000032913-vn.6	ENSRNOG00000019957-vn.1
690	ENSG00000081026-vn.2	ENSMUSG00000052539-vn.3	ENSRNOG00000019885-vn.2
691	ENSG00000116793-vn.4_vn.2	ENSMUSG00000058388-vn.9_vn.5	ENSRNOG00000019785-vn.1
692	ENSG00000081019-vn.3	ENSMUSG00000044098-vn.2_vn.4	ENSRNOG00000019671-vn.1
693	ENSG00000134242-vn.8	ENSMUSG00000027843-vn.3	ENSRNOG00000019614-vn.1
694	ENSG00000188761-vn.5	ENSMUSG00000044165-vn.1_vn.2	ENSRNOG00000037149-vn.1
695	ENSG00000118655-vn.4	ENSMUSG00000027845-vn.6_vn.5	ENSRNOG00000019367-vn.1
696	ENSG00000163349-vn.1_vn.6	ENSMUSG00000008730-vn.2_vn.1	ENSRNOG00000019333-vn.1
697	ENSG00000116774-vn.4	ENSMUSG00000027848-vn.1	ENSRNOG00000019211-vn.1
698	ENSG00000134207-vn.6	ENSMUSG00000027849-vn.8	ENSRNOG00000019163-vn.2
699	ENSG00000134207-vn.8	ENSMUSG00000027849-vn.1	ENSRNOG00000019163-vn.1
700	ENSG00000197323-vn.2	ENSMUSG00000033014-vn.3	ENSRNOG00000018946-vn.2
701	ENSG00000197323-vn.1	ENSMUSG00000033014-vn.4	ENSRNOG00000018946-vn.1
702	ENSG00000116752-vn.2	ENSMUSG00000005687-vn.4	ENSRNOG00000018783-vn.1
703	ENSG00000175984-vn.3	ENSMUSG00000007379-vn.3	ENSRNOG00000018716-vn.1_vn.2
704	ENSG00000116748-vn.2	ENSMUSG00000070385-vn.2	ENSRNOG00000018656-vn.1
705	ENSG00000213281-vn.1	ENSMUSG00000027852-vn.2_vn.7_vn.5_vn.4	ENSRNOG00000023079-vn.1
706	ENSG00000009307-vn.7_vn.4_vn.1_vn.13	ENSMUSG00000068823-vn.3_vn.8	ENSRNOG00000061058-vn.1
707	ENSG00000052723-vn.4	ENSMUSG00000027854-vn.5	ENSRNOG00000017502-vn.1
708	ENSG00000198765-vn.5_vn.4_vn.3	ENSMUSG00000027855-vn.3_vn.4	ENSRNOG00000016835-vn.1
709	ENSG00000134200-vn.1	ENSMUSG00000027857-vn.1_vn.4_vn.5	ENSRNOG00000016793-vn.1
710	ENSG00000134198-vn.4	ENSMUSG00000027858-vn.1	ENSRNOG00000023338-vn.1
711	ENSG00000173218-vn.1	ENSMUSG00000027860-vn.5	ENSRNOG00000016477-vn.1
712	ENSG00000177551-vn.2_vn.3_vn.1	ENSMUSG00000048540-vn.3_vn.1_vn.2	ENSRNOG00000054375-vn.1
713	ENSG00000163393-vn.1	ENSMUSG00000033147-vn.3	ENSRNOG00000033051-vn.1
714	ENSG00000173212-vn.1	ENSMUSG00000044313-vn.2_vn.1	ENSRNOG00000016044-vn.1
715	ENSG00000143061-vn.3	ENSMUSG00000042035-vn.1	ENSRNOG00000023851-vn.1
716	ENSG00000143061-vn.1	ENSMUSG00000042035-vn.2	ENSRNOG00000023851-vn.2
717	ENSG00000116824-vn.1	ENSMUSG00000027863-vn.1	ENSRNOG00000015821-vn.1
718	ENSG00000134247-vn.2_vn.1	ENSMUSG00000027864-vn.1	ENSRNOG00000015655-vn.1
719	ENSG00000134256-vn.2	ENSMUSG00000086564-vn.2	ENSRNOG00000037190-vn.2
720	ENSG00000134253-vn.3_vn.2	ENSMUSG00000033233-vn.1_vn.4	ENSRNOG00000015347-vn.1
721	ENSG00000134258-vn.2	ENSMUSG00000051076-vn.1	ENSRNOG00000015279-vn.1
722	ENSG00000198162-vn.3	ENSMUSG00000008763-vn.6	ENSRNOG00000015226-vn.1
723	ENSG00000183508-vn.1	ENSMUSG00000044468-vn.1	ENSRNOG00000015222-vn.1
724	ENSG00000065183-vn.2_vn.3	ENSMUSG00000033285-vn.6	ENSRNOG00000019670-vn.1
725	ENSG00000155761-vn.4	ENSMUSG00000027867-vn.2	ENSRNOG00000037196-vn.1
726	ENSG00000092607-vn.3	ENSMUSG00000027868-vn.1	ENSRNOG00000019565-vn.1
727	ENSG00000116874-vn.3	ENSMUSG00000004233-vn.3	ENSRNOG00000019508-vn.1
728	ENSG00000092621-vn.19_vn.18	ENSMUSG00000053398-vn.1	ENSRNOG00000019328-vn.1
729	ENSG00000134240-vn.3	ENSMUSG00000027875-vn.1_vn.2	ENSRNOG00000019120-vn.1
730	ENSG00000134193-vn.1_vn.4	ENSMUSG00000027876-vn.1	ENSRNOG00000019046-vn.1
731	ENSG00000134250-vn.8	ENSMUSG00000027878-vn.2	ENSRNOG00000018835-vn.1
732	ENSG00000174827-vn.2_vn.1	ENSMUSG00000038298-vn.7_vn.5_vn.1_vn.2_vn.6_vn.3	ENSRNOG00000000096-vn.2
733	ENSG00000117281-vn.3	ENSMUSG00000038304-vn.1_vn.2	ENSRNOG00000000097-vn.2
734	ENSG00000265491-vn.2	ENSMUSG00000028098-vn.3	ENSRNOG00000000098-vn.1
735	ENSG00000186141-vn.5	ENSMUSG00000028099-vn.6_vn.4	ENSRNOG00000033560-vn.1
736	ENSG00000131788-vn.3	ENSMUSG00000028101-vn.7	ENSRNOG00000021218-vn.2
737	ENSG00000198483-vn.2	ENSMUSG00000038354-vn.2	ENSRNOG00000025108-vn.1
738	ENSG00000143127-vn.2	ENSMUSG00000090210-vn.2	ENSRNOG00000021217-vn.1
739	ENSG00000131779-vn.2	ENSMUSG00000028102-vn.1_vn.4	ENSRNOG00000021216-vn.1
740	ENSG00000271601-vn.1	ENSMUSG00000049288-vn.1	ENSRNOG00000021213-vn.1
741	ENSG00000272031-vn.3_vn.2_vn.1	ENSMUSG00000049097-vn.1	ENSRNOG00000033741-vn.1
742	ENSG00000265972-vn.1	ENSMUSG00000038393-vn.5	ENSRNOG00000021201-vn.1
743	ENSG00000168509-vn.1_vn.2	ENSMUSG00000038403-vn.1	ENSRNOG00000021200-vn.1
744	ENSG00000131791-vn.1	ENSMUSG00000038205-vn.2	ENSRNOG00000018166-vn.1
745	ENSG00000131781-vn.6_vn.5_vn.4_vn.7	ENSMUSG00000028088-vn.4_vn.1_vn.3	ENSRNOG00000018076-vn.1
746	ENSG00000116128-vn.2_vn.3	ENSMUSG00000038256-vn.5	ENSRNOG00000017516-vn.1
747	ENSG00000162836-vn.1	ENSMUSG00000028093-vn.4	ENSRNOG00000017494-vn.1
748	ENSG00000265107-vn.1_vn.2	ENSMUSG00000057123-vn.1_vn.2	ENSRNOG00000017484-vn.1
749	ENSG00000178096-vn.1_vn.3_vn.2	ENSMUSG00000015943-vn.2_vn.1	ENSRNOG00000021185-vn.1
750	ENSG00000159164-vn.1	ENSMUSG00000038486-vn.2	ENSRNOG00000021182-vn.1
751	ENSG00000143368-vn.1	ENSMUSG00000068856-vn.1	ENSRNOG00000021181-vn.1
752	ENSG00000014914-vn.4	ENSMUSG00000045934-vn.2	ENSRNOG00000021176-vn.1
753	ENSG00000264522-vn.3_vn.1	ENSMUSG00000038495-vn.1_vn.2_vn.6_vn.5	ENSRNOG00000042068-vn.1_vn.2
754	ENSG00000136631-vn.11	ENSMUSG00000015747-vn.1	ENSRNOG00000021173-vn.1
755	ENSG00000143401-vn.9	ENSMUSG00000015749-vn.6	ENSRNOG00000021168-vn.1
756	ENSG00000118298-vn.6_vn.3	ENSMUSG00000038526-vn.3	ENSRNOG00000023162-vn.1
757	ENSG00000117362-vn.4	ENSMUSG00000015750-vn.2	ENSRNOG00000023816-vn.2
758	ENSG00000159208-vn.2_vn.4	ENSMUSG00000038550-vn.4_vn.6	ENSRNOG00000042717-vn.1_vn.2
759	ENSG00000117360-vn.2	ENSMUSG00000015748-vn.7_vn.3	ENSRNOG00000025629-vn.1
760	ENSG00000163125-vn.2	ENSMUSG00000028106-vn.6	ENSRNOG00000054294-vn.1
761	ENSG00000143374-vn.1	ENSMUSG00000028107-vn.3	ENSRNOG00000057194-vn.1
762	ENSG00000143369-vn.7	ENSMUSG00000028108-vn.6	ENSRNOG00000021166-vn.1
763	ENSG00000143382-vn.2_vn.5	ENSMUSG00000015850-vn.1_vn.3	ENSRNOG00000049385-vn.1
764	ENSG00000143452-vn.2	ENSMUSG00000028109-vn.1	ENSRNOG00000021160-vn.1
765	ENSG00000163131-vn.2_vn.6	ENSMUSG00000038642-vn.1	ENSRNOG00000021157-vn.1
766	ENSG00000143387-vn.1	ENSMUSG00000028111-vn.1	ENSRNOG00000021155-vn.1
767	ENSG00000143437-vn.7	ENSMUSG00000015522-vn.9	ENSRNOG00000031174-vn.1
768	ENSG00000143437-vn.1	ENSMUSG00000015522-vn.4	ENSRNOG00000031174-vn.3
769	ENSG00000143418-vn.6_vn.2	ENSMUSG00000015714-vn.8_vn.1_vn.5	ENSRNOG00000021138-vn.2
770	ENSG00000143412-vn.1	ENSMUSG00000015702-vn.2_vn.4_vn.1_vn.3	ENSRNOG00000021134-vn.1
771	ENSG00000143409-vn.5	ENSMUSG00000038712-vn.6	ENSRNOG00000021131-vn.1
772	ENSG00000143363-vn.10	ENSMUSG00000015711-vn.1	ENSRNOG00000021120-vn.1
773	ENSG00000163141-vn.6	ENSMUSG00000028115-vn.3	ENSRNOG00000021116-vn.1
774	ENSG00000143443-vn.3_vn.2	ENSMUSG00000068860-vn.1	ENSRNOG00000021656-vn.1
775	ENSG00000197622-vn.5_vn.2_vn.1	ENSMUSG00000046722-vn.2_vn.3	ENSRNOG00000060538-vn.1
776	ENSG00000213190-vn.1	ENSMUSG00000053192-vn.1_vn.4_vn.2_vn.3	ENSRNOG00000021110-vn.1
777	ENSG00000143458-vn.3	ENSMUSG00000038766-vn.3_vn.6	ENSRNOG00000021105-vn.1
778	ENSG00000143434-vn.1	ENSMUSG00000038777-vn.4	ENSRNOG00000021101-vn.1
779	ENSG00000143434-vn.5	ENSMUSG00000038777-vn.2_vn.8	ENSRNOG00000021101-vn.3
780	ENSG00000143434-vn.3_vn.6	ENSMUSG00000038777-vn.6_vn.10	ENSRNOG00000021101-vn.2
781	ENSG00000163154-vn.1	ENSMUSG00000013707-vn.1	ENSRNOG00000021100-vn.1
782	ENSG00000163156-vn.3	ENSMUSG00000092607-vn.1	ENSRNOG00000021092-vn.1
783	ENSG00000163157-vn.2	ENSMUSG00000005628-vn.5_vn.4	ENSRNOG00000021088-vn.2_vn.1
784	ENSG00000163159-vn.5	ENSMUSG00000008958-vn.2	ENSRNOG00000021081-vn.1
785	ENSG00000143398-vn.8	ENSMUSG00000028126-vn.5	ENSRNOG00000021068-vn.1
786	ENSG00000143373-vn.1_vn.5	ENSMUSG00000019338-vn.3	ENSRNOG00000021026-vn.1
787	ENSG00000143393-vn.6	ENSMUSG00000038861-vn.5	ENSRNOG00000021024-vn.2
788	ENSG00000143393-vn.5	ENSMUSG00000038861-vn.3	ENSRNOG00000021024-vn.1
789	ENSG00000143390-vn.7_vn.19_vn.8_vn.20_vn.11_vn.16_vn.10_vn.14	ENSMUSG00000005774-vn.14_vn.4_vn.2_vn.7	ENSRNOG00000021012-vn.1
790	ENSG00000159377-vn.7	ENSMUSG00000005779-vn.1	ENSRNOG00000020979-vn.1
791	ENSG00000143442-vn.5	ENSMUSG00000038902-vn.1	ENSRNOG00000053599-vn.2
792	ENSG00000143367-vn.1	ENSMUSG00000005968-vn.2	ENSRNOG00000020923-vn.1
793	ENSG00000143367-vn.4	ENSMUSG00000005968-vn.1	ENSRNOG00000020923-vn.3
794	ENSG00000143367-vn.2	ENSMUSG00000005968-vn.3	ENSRNOG00000020923-vn.2
795	ENSG00000143376-vn.8	ENSMUSG00000028136-vn.5	ENSRNOG00000020893-vn.2
796	ENSG00000143376-vn.12	ENSMUSG00000028136-vn.4	ENSRNOG00000020893-vn.1
797	ENSG00000159409-vn.4	ENSMUSG00000028137-vn.10	ENSRNOG00000020875-vn.1
798	ENSG00000178796-vn.4	ENSMUSG00000028139-vn.2	ENSRNOG00000037310-vn.1
799	ENSG00000143436-vn.1	ENSMUSG00000028140-vn.1	ENSRNOG00000020869-vn.1
800	ENSG00000143450-vn.4	ENSMUSG00000028141-vn.1	ENSRNOG00000020863-vn.1
801	ENSG00000213171-vn.1	ENSMUSG00000044505-vn.1	ENSRNOG00000022863-vn.1
802	ENSG00000143365-vn.4	ENSMUSG00000028150-vn.1	ENSRNOG00000020836-vn.1
803	ENSG00000196407-vn.1	ENSMUSG00000028148-vn.2	ENSRNOG00000043445-vn.1
804	ENSG00000159445-vn.1	ENSMUSG00000028145-vn.2	ENSRNOG00000020829-vn.1
805	ENSG00000197747-vn.3_vn.1	ENSMUSG00000041959-vn.1_vn.2	ENSRNOG00000023226-vn.1
806	ENSG00000182898-vn.1	ENSMUSG00000027908-vn.1	ENSRNOG00000009610-vn.1
807	ENSG00000215853-vn.1	ENSMUSG00000041984-vn.1	ENSRNOG00000018679-vn.1
808	ENSG00000143536-vn.1	ENSMUSG00000078657-vn.1	ENSRNOG00000008721-vn.1
809	ENSG00000203783-vn.1	ENSMUSG00000056270-vn.1	ENSRNOG00000012312-vn.1
810	ENSG00000163218-vn.2	ENSMUSG00000042250-vn.2	ENSRNOG00000021798-vn.1
811	ENSG00000143546-vn.3_vn.1	ENSMUSG00000056054-vn.1_vn.2	ENSRNOG00000011557-vn.1
812	ENSG00000197956-vn.2_vn.4	ENSMUSG00000001025-vn.3_vn.1_vn.2	ENSRNOG00000011647-vn.1
813	ENSG00000196420-vn.1	ENSMUSG00000001023-vn.1	ENSRNOG00000011748-vn.1
814	ENSG00000196154-vn.5_vn.6_vn.2_vn.1_vn.4	ENSMUSG00000001020-vn.1_vn.2	ENSRNOG00000011821-vn.1
815	ENSG00000188643-vn.2_vn.4_vn.1_vn.3	ENSMUSG00000074457-vn.3_vn.8_vn.1_vn.7_vn.6_vn.5_vn.4	ENSRNOG00000012053-vn.1
816	ENSG00000189171-vn.3_vn.2_vn.4_vn.1_vn.5	ENSMUSG00000042312-vn.1	ENSRNOG00000012393-vn.1
817	ENSG00000160678-vn.3	ENSMUSG00000044080-vn.1	ENSRNOG00000012410-vn.1
818	ENSG00000143553-vn.1	ENSMUSG00000001018-vn.5	ENSRNOG00000013356-vn.1
819	ENSG00000143621-vn.1	ENSMUSG00000001016-vn.2	ENSRNOG00000014154-vn.2
820	ENSG00000169418-vn.3	ENSMUSG00000027931-vn.1	ENSRNOG00000014684-vn.1
821	ENSG00000143624-vn.7_vn.1	ENSMUSG00000027933-vn.2_vn.3	ENSRNOG00000015153-vn.1
822	ENSG00000143554-vn.3	ENSMUSG00000027932-vn.1	ENSRNOG00000015421-vn.1
823	ENSG00000160741-vn.2	ENSMUSG00000027936-vn.4	ENSRNOG00000056337-vn.1
824	ENSG00000143570-vn.3_vn.10_vn.1_vn.4_vn.6_vn.5_vn.7_vn.9_vn.2	ENSMUSG00000052310-vn.1	ENSRNOG00000059463-vn.1
825	ENSG00000143578-vn.10_vn.11	ENSMUSG00000027938-vn.2_vn.1	ENSRNOG00000023493-vn.1
826	ENSG00000163263-vn.1	ENSMUSG00000118506-vn.1	ENSRNOG00000037406-vn.1
827	ENSG00000143569-vn.9_vn.5	ENSMUSG00000042520-vn.10	ENSRNOG00000017990-vn.1
828	ENSG00000143515-vn.2	ENSMUSG00000060671-vn.9	ENSRNOG00000020822-vn.1
829	ENSG00000169291-vn.1	ENSMUSG00000046280-vn.1	ENSRNOG00000020797-vn.1
830	ENSG00000160714-vn.5	ENSMUSG00000042572-vn.2	ENSRNOG00000020791-vn.1
831	ENSG00000160710-vn.17	ENSMUSG00000027951-vn.4	ENSRNOG00000020744-vn.1
832	ENSG00000143603-vn.5	ENSMUSG00000000794-vn.1	ENSRNOG00000020706-vn.1
833	ENSG00000163344-vn.1	ENSMUSG00000027952-vn.3	ENSRNOG00000020696-vn.1
834	ENSG00000163346-vn.1	ENSMUSG00000042613-vn.2_vn.5	ENSRNOG00000020673-vn.1
835	ENSG00000163348-vn.3	ENSMUSG00000047824-vn.6	ENSRNOG00000020663-vn.1
836	ENSG00000160688-vn.2	ENSMUSG00000042642-vn.5_vn.4_vn.3_vn.2	ENSRNOG00000020642-vn.1
837	ENSG00000160685-vn.3_vn.4_vn.5_vn.2	ENSMUSG00000028042-vn.6_vn.5_vn.7_vn.2_vn.8_vn.9_vn.1	ENSRNOG00000020640-vn.1
838	ENSG00000163354-vn.4	ENSMUSG00000109293-vn.1	ENSRNOG00000058618-vn.1
839	ENSG00000163357-vn.2	ENSMUSG00000042672-vn.5	ENSRNOG00000020621-vn.1
840	ENSG00000143537-vn.26	ENSMUSG00000028041-vn.6	ENSRNOG00000020590-vn.1
841	ENSG00000143590-vn.2	ENSMUSG00000028039-vn.1	ENSRNOG00000057322-vn.1
842	ENSG00000169242-vn.4	ENSMUSG00000027954-vn.3	ENSRNOG00000020573-vn.1
843	ENSG00000169241-vn.6	ENSMUSG00000027953-vn.5	ENSRNOG00000020554-vn.1
844	ENSG00000179085-vn.2_vn.1	ENSMUSG00000042737-vn.1	ENSRNOG00000029077-vn.1
845	ENSG00000163463-vn.7	ENSMUSG00000042747-vn.2	ENSRNOG00000020542-vn.1
846	ENSG00000163463-vn.3_vn.4	ENSMUSG00000042747-vn.1_vn.3	ENSRNOG00000020542-vn.2
847	ENSG00000163462-vn.5	ENSMUSG00000042766-vn.2	ENSRNOG00000055433-vn.1
848	ENSG00000163462-vn.8	ENSMUSG00000042766-vn.5	ENSRNOG00000055433-vn.3
849	ENSG00000169231-vn.3	ENSMUSG00000028047-vn.1	ENSRNOG00000059903-vn.1
850	ENSG00000173171-vn.2	ENSMUSG00000064068-vn.11	ENSRNOG00000042977-vn.1
851	ENSG00000177628-vn.6_vn.7	ENSMUSG00000028048-vn.3_vn.2	ENSRNOG00000049281-vn.1
852	ENSG00000160767-vn.4	ENSMUSG00000032657-vn.9	ENSRNOG00000020518-vn.1
853	ENSG00000176444-vn.5	ENSMUSG00000068917-vn.2	ENSRNOG00000020500-vn.1
854	ENSG00000143630-vn.3	ENSMUSG00000028051-vn.2	ENSRNOG00000020444-vn.1
855	ENSG00000125459-vn.8	ENSMUSG00000068922-vn.1	ENSRNOG00000020357-vn.1
856	ENSG00000132718-vn.1	ENSMUSG00000068923-vn.2_vn.3	ENSRNOG00000020279-vn.1
857	ENSG00000143622-vn.2	ENSMUSG00000028057-vn.1	ENSRNOG00000020232-vn.1
858	ENSG00000132680-vn.4	ENSMUSG00000028060-vn.4	ENSRNOG00000020139-vn.1
859	ENSG00000116584-vn.6	ENSMUSG00000028059-vn.2	ENSRNOG00000020027-vn.3
860	ENSG00000132698-vn.1	ENSMUSG00000008601-vn.2	ENSRNOG00000023640-vn.1
861	ENSG00000254726-vn.2	ENSMUSG00000074480-vn.1	ENSRNOG00000058654-vn.1
862	ENSG00000196189-vn.2_vn.4_vn.12_vn.9	ENSMUSG00000028064-vn.2_vn.9_vn.3_vn.10	ENSRNOG00000019737-vn.2
863	ENSG00000160785-vn.3_vn.5	ENSMUSG00000050144-vn.4_vn.2	ENSRNOG00000025269-vn.2_vn.3
864	ENSG00000160785-vn.2_vn.4	ENSMUSG00000050144-vn.1	ENSRNOG00000025269-vn.1
865	ENSG00000160783-vn.2	ENSMUSG00000028066-vn.2	ENSRNOG00000019620-vn.2
866	ENSG00000160781-vn.8	ENSMUSG00000041423-vn.2	ENSRNOG00000026059-vn.3_vn.1
867	ENSG00000160781-vn.4	ENSMUSG00000041423-vn.4	ENSRNOG00000026059-vn.2
868	ENSG00000198952-vn.1	ENSMUSG00000001415-vn.2	ENSRNOG00000019590-vn.1
869	ENSG00000163472-vn.5_vn.1	ENSMUSG00000001420-vn.2_vn.1_vn.4_vn.3	ENSRNOG00000019414-vn.1_vn.2
870	ENSG00000198715-vn.12_vn.1	ENSMUSG00000001418-vn.6	ENSRNOG00000019281-vn.1
871	ENSG00000163467-vn.2	ENSMUSG00000010538-vn.2_vn.1	ENSRNOG00000037552-vn.1_vn.2
872	ENSG00000183856-vn.1	ENSMUSG00000028068-vn.4	ENSRNOG00000027894-vn.1
873	ENSG00000187862-vn.3	ENSMUSG00000051036-vn.2	ENSRNOG00000028765-vn.1
874	ENSG00000163382-vn.1	ENSMUSG00000028070-vn.1	ENSRNOG00000019201-vn.1
875	ENSG00000160818-vn.8	ENSMUSG00000028069-vn.3_vn.1_vn.2	ENSRNOG00000018969-vn.1
876	ENSG00000132702-vn.1_vn.2	ENSMUSG00000004894-vn.2	ENSRNOG00000018870-vn.1
877	ENSG00000132692-vn.2	ENSMUSG00000004892-vn.3_vn.1	ENSRNOG00000018798-vn.2
878	ENSG00000132688-vn.1	ENSMUSG00000004891-vn.2	ENSRNOG00000018681-vn.2
879	ENSG00000143319-vn.2_vn.5	ENSMUSG00000048039-vn.1	ENSRNOG00000011402-vn.1
880	ENSG00000143303-vn.3	ENSMUSG00000004896-vn.5	ENSRNOG00000011645-vn.1
881	ENSG00000143314-vn.5_vn.1_vn.2_vn.3_vn.4	ENSMUSG00000019710-vn.5_vn.4_vn.2_vn.6_vn.1_vn.3	ENSRNOG00000022234-vn.1
882	ENSG00000143321-vn.1_vn.9	ENSMUSG00000004897-vn.4	ENSRNOG00000042261-vn.2
883	ENSG00000143294-vn.5	ENSMUSG00000004895-vn.1	ENSRNOG00000012933-vn.1
884	ENSG00000027869-vn.3	ENSMUSG00000028071-vn.1	ENSRNOG00000013294-vn.1
885	ENSG00000027644-vn.1	ENSMUSG00000005640-vn.2_vn.3	ENSRNOG00000057702-vn.1
886	ENSG00000187800-vn.1_vn.4	ENSMUSG00000028073-vn.10_vn.5_vn.3_vn.11_vn.2	ENSRNOG00000014243-vn.1
887	ENSG00000160838-vn.1	ENSMUSG00000023084-vn.5	ENSRNOG00000014937-vn.2
888	ENSG00000132694-vn.1	ENSMUSG00000041977-vn.2	ENSRNOG00000015026-vn.1
889	ENSG00000163534-vn.1	ENSMUSG00000059994-vn.3	ENSRNOG00000034230-vn.1
890	ENSG00000073754-vn.2	ENSMUSG00000015854-vn.1	ENSRNOG00000023068-vn.1
891	ENSG00000163554-vn.2	ENSMUSG00000026532-vn.2	ENSRNOG00000003537-vn.2
892	ENSG00000163554-vn.1	ENSMUSG00000026532-vn.1	ENSRNOG00000003537-vn.1
893	ENSG00000163568-vn.2_vn.4	ENSMUSG00000037860-vn.1	ENSRNOG00000003480-vn.1
894	ENSG00000162706-vn.3	ENSMUSG00000005338-vn.3	ENSRNOG00000003365-vn.2
895	ENSG00000162706-vn.1	ENSMUSG00000005338-vn.2	ENSRNOG00000003365-vn.1
896	ENSG00000132703-vn.1	ENSMUSG00000026542-vn.1	ENSRNOG00000009086-vn.1
897	ENSG00000158716-vn.2_vn.1_vn.3	ENSMUSG00000026544-vn.1	ENSRNOG00000022143-vn.1
898	ENSG00000158714-vn.4	ENSMUSG00000053318-vn.1	ENSRNOG00000008736-vn.1
899	ENSG00000243284-vn.1	ENSMUSG00000049598-vn.1	ENSRNOG00000008668-vn.1
900	ENSG00000213085-vn.4	ENSMUSG00000026546-vn.2	ENSRNOG00000008492-vn.1
901	ENSG00000158710-vn.1_vn.4_vn.5	ENSMUSG00000026547-vn.3_vn.1_vn.4	ENSRNOG00000008301-vn.1
902	ENSG00000085552-vn.3	ENSMUSG00000037995-vn.2_vn.9	ENSRNOG00000008054-vn.1_vn.2
903	ENSG00000162723-vn.4	ENSMUSG00000026548-vn.1	ENSRNOG00000008045-vn.1
904	ENSG00000177807-vn.3_vn.10_vn.2_vn.4	ENSMUSG00000044708-vn.1	ENSRNOG00000007705-vn.1
905	ENSG00000162728-vn.1	ENSMUSG00000038026-vn.2_vn.1	ENSRNOG00000007645-vn.2
906	ENSG00000162729-vn.2_vn.1_vn.4_vn.3	ENSMUSG00000038034-vn.3_vn.1_vn.2	ENSRNOG00000007604-vn.1
907	ENSG00000018625-vn.4	ENSMUSG00000007097-vn.2	ENSRNOG00000007290-vn.1
908	ENSG00000132681-vn.4	ENSMUSG00000007107-vn.1	ENSRNOG00000032378-vn.1
909	ENSG00000143318-vn.1	ENSMUSG00000007122-vn.2	ENSRNOG00000006930-vn.1
910	ENSG00000162734-vn.3	ENSMUSG00000013698-vn.5_vn.1	ENSRNOG00000046996-vn.1
911	ENSG00000132716-vn.5_vn.13_vn.7	ENSMUSG00000026554-vn.6_vn.2_vn.7	ENSRNOG00000006785-vn.2
912	ENSG00000122218-vn.9	ENSMUSG00000026553-vn.4	ENSRNOG00000006247-vn.1
913	ENSG00000162736-vn.6	ENSMUSG00000003458-vn.3	ENSRNOG00000005355-vn.2
914	ENSG00000171786-vn.1	ENSMUSG00000051251-vn.1	ENSRNOG00000005166-vn.1
915	ENSG00000162738-vn.2	ENSMUSG00000026556-vn.1	ENSRNOG00000004889-vn.1_vn.2
916	ENSG00000117090-vn.3	ENSMUSG00000015316-vn.2	ENSRNOG00000059073-vn.1
917	ENSG00000117091-vn.3	ENSMUSG00000015355-vn.1	ENSRNOG00000004737-vn.1
918	ENSG00000026751-vn.4	ENSMUSG00000038179-vn.4_vn.2	ENSRNOG00000023209-vn.2
919	ENSG00000122224-vn.8	ENSMUSG00000004707-vn.2	ENSRNOG00000025069-vn.1
920	ENSG00000122223-vn.4	ENSMUSG00000004709-vn.3	ENSRNOG00000004698-vn.2
921	ENSG00000179914-vn.1	ENSMUSG00000038209-vn.1	ENSRNOG00000004678-vn.1
922	ENSG00000158769-vn.3	ENSMUSG00000038235-vn.1	ENSRNOG00000004414-vn.1
923	ENSG00000215845-vn.4	ENSMUSG00000103711-vn.2	ENSRNOG00000047123-vn.1
924	ENSG00000158773-vn.10_vn.9	ENSMUSG00000026641-vn.4_vn.6	ENSRNOG00000004255-vn.1
925	ENSG00000186517-vn.2	ENSMUSG00000048865-vn.1	ENSRNOG00000004192-vn.1
926	ENSG00000143217-vn.1	ENSMUSG00000006411-vn.2_vn.3	ENSRNOG00000004029-vn.1
927	ENSG00000162755-vn.8	ENSMUSG00000045259-vn.1	ENSRNOG00000004022-vn.1
928	ENSG00000143256-vn.1	ENSMUSG00000006412-vn.2	ENSRNOG00000003983-vn.1
929	ENSG00000158793-vn.9_vn.4	ENSMUSG00000013997-vn.2_vn.7_vn.5	ENSRNOG00000003881-vn.1
930	ENSG00000158796-vn.8_vn.7_vn.9_vn.2	ENSMUSG00000013973-vn.3_vn.6_vn.2_vn.1_vn.4_vn.7_vn.5_vn.8	ENSRNOG00000003779-vn.1
931	ENSG00000143222-vn.1	ENSMUSG00000062963-vn.5_vn.1	ENSRNOG00000003706-vn.1
932	ENSG00000143258-vn.7_vn.5	ENSMUSG00000053483-vn.2	ENSRNOG00000038347-vn.1
933	ENSG00000143224-vn.4_vn.5	ENSMUSG00000062729-vn.7	ENSRNOG00000003567-vn.1
934	ENSG00000158850-vn.1_vn.4_vn.7	ENSMUSG00000052423-vn.5_vn.3	ENSRNOG00000003551-vn.1
935	ENSG00000158859-vn.1	ENSMUSG00000006403-vn.2	ENSRNOG00000003538-vn.1
936	ENSG00000158864-vn.8	ENSMUSG00000013593-vn.3	ENSRNOG00000038372-vn.1
937	ENSG00000158869-vn.2	ENSMUSG00000058715-vn.1	ENSRNOG00000024159-vn.1
938	ENSG00000158874-vn.10_vn.8_vn.1	ENSMUSG00000005681-vn.2_vn.4_vn.1_vn.3	ENSRNOG00000003500-vn.1
939	ENSG00000158882-vn.5_vn.1_vn.6	ENSMUSG00000005674-vn.1_vn.4_vn.3_vn.6	ENSRNOG00000003398-vn.1
940	ENSG00000143257-vn.16	ENSMUSG00000005677-vn.2	ENSRNOG00000003260-vn.2
941	ENSG00000143257-vn.24	ENSMUSG00000005677-vn.7_vn.5	ENSRNOG00000003260-vn.1
942	ENSG00000248485-vn.1	ENSMUSG00000038370-vn.1	ENSRNOG00000003209-vn.1
943	ENSG00000158887-vn.3_vn.4	ENSMUSG00000056569-vn.2	ENSRNOG00000003171-vn.1
944	ENSG00000143252-vn.2	ENSMUSG00000058076-vn.2	ENSRNOG00000003163-vn.1
945	ENSG00000188931-vn.1	ENSMUSG00000026649-vn.6_vn.4	ENSRNOG00000034221-vn.1
946	ENSG00000162746-vn.1	ENSMUSG00000070524-vn.1	ENSRNOG00000003135-vn.1
947	ENSG00000081721-vn.3	ENSMUSG00000026659-vn.1	ENSRNOG00000003100-vn.1
948	ENSG00000118217-vn.2	ENSMUSG00000026663-vn.1	ENSRNOG00000024632-vn.1
949	ENSG00000162745-vn.1	ENSMUSG00000038463-vn.1	ENSRNOG00000003018-vn.1
950	ENSG00000171722-vn.2	ENSMUSG00000042800-vn.1	ENSRNOG00000002972-vn.1
951	ENSG00000132196-vn.5	ENSMUSG00000026675-vn.4	ENSRNOG00000002826-vn.1
952	ENSG00000185860-vn.2	ENSMUSG00000070532-vn.1	ENSRNOG00000025005-vn.1
953	ENSG00000117152-vn.4	ENSMUSG00000038530-vn.3	ENSRNOG00000002773-vn.1
954	ENSG00000143248-vn.2	ENSMUSG00000026678-vn.1	ENSRNOG00000002730-vn.1
955	ENSG00000143228-vn.6_vn.8_vn.3_vn.4	ENSMUSG00000026683-vn.1_vn.2	ENSRNOG00000002711-vn.1
956	ENSG00000162761-vn.1_vn.4_vn.3	ENSMUSG00000026686-vn.1_vn.2	ENSRNOG00000004642-vn.1
957	ENSG00000143171-vn.1	ENSMUSG00000015843-vn.1_vn.4_vn.2	ENSRNOG00000004537-vn.2
958	ENSG00000143171-vn.2_vn.3	ENSMUSG00000015843-vn.3	ENSRNOG00000004537-vn.1
959	ENSG00000162763-vn.1	ENSMUSG00000040485-vn.1	ENSRNOG00000004356-vn.1
960	ENSG00000143198-vn.3_vn.4_vn.2	ENSMUSG00000026688-vn.1	ENSRNOG00000004245-vn.1
961	ENSG00000143183-vn.3	ENSMUSG00000052428-vn.2_vn.3	ENSRNOG00000003928-vn.2_vn.1
962	ENSG00000143179-vn.1	ENSMUSG00000026558-vn.3	ENSRNOG00000003917-vn.1
963	ENSG00000188859-vn.4_vn.1_vn.3_vn.2	ENSMUSG00000060568-vn.4_vn.1_vn.3_vn.2	ENSRNOG00000051941-vn.1
964	ENSG00000143157-vn.2_vn.3_vn.1	ENSMUSG00000040596-vn.1_vn.4	ENSRNOG00000032058-vn.2
965	ENSG00000152382-vn.1	ENSMUSG00000026563-vn.2	ENSRNOG00000003816-vn.1
966	ENSG00000143195-vn.2	ENSMUSG00000040612-vn.7	ENSRNOG00000025151-vn.5
967	ENSG00000143195-vn.5	ENSMUSG00000040612-vn.6	ENSRNOG00000025151-vn.2
968	ENSG00000143195-vn.7	ENSMUSG00000040612-vn.4	ENSRNOG00000025151-vn.4
969	ENSG00000143195-vn.8	ENSMUSG00000040612-vn.2	ENSRNOG00000025151-vn.1
970	ENSG00000143195-vn.4	ENSMUSG00000040612-vn.5	ENSRNOG00000025151-vn.6
971	ENSG00000143195-vn.6_vn.3	ENSMUSG00000040612-vn.1	ENSRNOG00000025151-vn.3
972	ENSG00000143194-vn.4	ENSMUSG00000040629-vn.2	ENSRNOG00000003790-vn.1
973	ENSG00000143167-vn.1	ENSMUSG00000000544-vn.1_vn.3	ENSRNOG00000003740-vn.1
974	ENSG00000198842-vn.1	ENSMUSG00000026564-vn.2_vn.1	ENSRNOG00000003722-vn.1
975	ENSG00000143190-vn.4	ENSMUSG00000026565-vn.12	ENSRNOG00000003581-vn.1
976	ENSG00000198821-vn.2	ENSMUSG00000005763-vn.1_vn.4	ENSRNOG00000003298-vn.2
977	ENSG00000143162-vn.2	ENSMUSG00000040713-vn.1	ENSRNOG00000003291-vn.1
978	ENSG00000198771-vn.5	ENSMUSG00000040723-vn.4	ENSRNOG00000003283-vn.2
979	ENSG00000198771-vn.4	ENSMUSG00000040723-vn.1	ENSRNOG00000003283-vn.1
980	ENSG00000197965-vn.4	ENSMUSG00000026566-vn.1	ENSRNOG00000003248-vn.1
981	ENSG00000143199-vn.4	ENSMUSG00000026567-vn.7_vn.2	ENSRNOG00000053410-vn.1
982	ENSG00000143158-vn.3_vn.2	ENSMUSG00000026568-vn.1	ENSRNOG00000003150-vn.1
983	ENSG00000143147-vn.8_vn.2	ENSMUSG00000040836-vn.2	ENSRNOG00000003073-vn.1
984	ENSG00000143155-vn.2	ENSMUSG00000040843-vn.3	ENSRNOG00000003048-vn.1
985	ENSG00000143196-vn.1	ENSMUSG00000026574-vn.1	ENSRNOG00000002947-vn.2_vn.3
986	ENSG00000117477-vn.1_vn.3	ENSMUSG00000026578-vn.1	ENSRNOG00000002860-vn.1
987	ENSG00000117479-vn.4	ENSMUSG00000040918-vn.2	ENSRNOG00000002839-vn.1
988	ENSG00000174175-vn.3	ENSMUSG00000026580-vn.2	ENSRNOG00000002794-vn.2
989	ENSG00000188404-vn.2	ENSMUSG00000026581-vn.1	ENSRNOG00000002776-vn.1
990	ENSG00000171806-vn.3_vn.1_vn.2	ENSMUSG00000041396-vn.1_vn.2	ENSRNOG00000025189-vn.1
991	ENSG00000000457-vn.4	ENSMUSG00000026584-vn.3	ENSRNOG00000025318-vn.1
992	ENSG00000203740-vn.2	ENSMUSG00000040113-vn.2	ENSRNOG00000025415-vn.2
993	ENSG00000120370-vn.1	ENSMUSG00000040124-vn.1	ENSRNOG00000003861-vn.1
994	ENSG00000116132-vn.2	ENSMUSG00000026586-vn.3	ENSRNOG00000003720-vn.1
995	ENSG00000116132-vn.1	ENSMUSG00000026586-vn.1	ENSRNOG00000003720-vn.2
996	ENSG00000117501-vn.2	ENSMUSG00000071890-vn.1	ENSRNOG00000003698-vn.1
997	ENSG00000007933-vn.3	ENSMUSG00000026691-vn.1	ENSRNOG00000003620-vn.1
998	ENSG00000094963-vn.4	ENSMUSG00000040170-vn.4_vn.6	ENSRNOG00000003510-vn.2
999	ENSG00000010932-vn.5_vn.4	ENSMUSG00000040181-vn.5	ENSRNOG00000034191-vn.1_vn.2
1000	ENSG00000076258-vn.4	ENSMUSG00000026692-vn.2_vn.3	ENSRNOG00000003400-vn.1
1001	ENSG00000034971-vn.2	ENSMUSG00000026697-vn.1	ENSRNOG00000003221-vn.1
1002	ENSG00000117533-vn.1_vn.2	ENSMUSG00000026696-vn.5_vn.6	ENSRNOG00000003071-vn.2
1003	ENSG00000135845-vn.6_vn.7_vn.5_vn.2_vn.3_vn.4	ENSMUSG00000026698-vn.5_vn.4_vn.3_vn.2_vn.1	ENSRNOG00000026497-vn.1_vn.2_vn.3
1004	ENSG00000180999-vn.3	ENSMUSG00000086277-vn.1	ENSRNOG00000026523-vn.2
1005	ENSG00000094975-vn.4	ENSMUSG00000040297-vn.1	ENSRNOG00000026542-vn.3
1006	ENSG00000117560-vn.1	ENSMUSG00000000817-vn.2	ENSRNOG00000002978-vn.1
1007	ENSG00000120337-vn.1	ENSMUSG00000066755-vn.1	ENSRNOG00000026607-vn.1
1008	ENSG00000117586-vn.1	ENSMUSG00000026700-vn.1	ENSRNOG00000002968-vn.1
1009	ENSG00000076321-vn.1	ENSMUSG00000026705-vn.2_vn.1	ENSRNOG00000002875-vn.1
1010	ENSG00000120334-vn.3_vn.4_vn.7	ENSMUSG00000026708-vn.8	ENSRNOG00000038789-vn.1
1011	ENSG00000117593-vn.2	ENSMUSG00000026709-vn.1	ENSRNOG00000002813-vn.1
1012	ENSG00000185278-vn.1_vn.3	ENSMUSG00000043467-vn.6_vn.2_vn.5_vn.4_vn.3	ENSRNOG00000026907-vn.1
1013	ENSG00000117601-vn.4	ENSMUSG00000026715-vn.6_vn.2	ENSRNOG00000002783-vn.3
1014	ENSG00000152061-vn.10	ENSMUSG00000026721-vn.9	ENSRNOG00000002736-vn.5_vn.2
1015	ENSG00000120333-vn.1	ENSMUSG00000058267-vn.2	ENSRNOG00000002569-vn.1
1016	ENSG00000116147-vn.2	ENSMUSG00000015829-vn.2_vn.3	ENSRNOG00000002468-vn.2_vn.1
1017	ENSG00000116147-vn.1	ENSMUSG00000015829-vn.1	ENSRNOG00000002468-vn.4
1018	ENSG00000116183-vn.1	ENSMUSG00000073530-vn.2	ENSRNOG00000042860-vn.1
1019	ENSG00000198797-vn.1	ENSMUSG00000004031-vn.2	ENSRNOG00000005592-vn.1
1020	ENSG00000240021-vn.2	ENSMUSG00000026592-vn.6	ENSRNOG00000038921-vn.1
1021	ENSG00000116194-vn.2_vn.1	ENSMUSG00000033544-vn.1	ENSRNOG00000004712-vn.1_vn.2
1022	ENSG00000116199-vn.2_vn.1	ENSMUSG00000033557-vn.4_vn.2	ENSRNOG00000004337-vn.1
1023	ENSG00000186283-vn.5	ENSMUSG00000060519-vn.1_vn.2	ENSRNOG00000004307-vn.1
1024	ENSG00000143322-vn.2	ENSMUSG00000026596-vn.2	ENSRNOG00000004305-vn.1
1025	ENSG00000057252-vn.4_vn.1	ENSMUSG00000026600-vn.5_vn.3	ENSRNOG00000004111-vn.1
1026	ENSG00000116218-vn.1	ENSMUSG00000026602-vn.1	ENSRNOG00000004030-vn.1
1027	ENSG00000162782-vn.1_vn.3	ENSMUSG00000060985-vn.3	ENSRNOG00000004018-vn.1
1028	ENSG00000143340-vn.1	ENSMUSG00000015484-vn.1	ENSRNOG00000024825-vn.1
1029	ENSG00000169905-vn.5_vn.2_vn.3	ENSMUSG00000050565-vn.1_vn.5_vn.8_vn.3	ENSRNOG00000024849-vn.1
1030	ENSG00000116260-vn.1	ENSMUSG00000033684-vn.3	ENSRNOG00000003649-vn.1
1031	ENSG00000230124-vn.4_vn.1	ENSMUSG00000033701-vn.2	ENSRNOG00000003550-vn.1
1032	ENSG00000143324-vn.2	ENSMUSG00000026469-vn.4	ENSRNOG00000000042-vn.1
1033	ENSG00000135835-vn.4	ENSMUSG00000033722-vn.1	ENSRNOG00000000040-vn.2
1034	ENSG00000135823-vn.1	ENSMUSG00000026470-vn.5	ENSRNOG00000003402-vn.1
1035	ENSG00000153029-vn.2	ENSMUSG00000026471-vn.1	ENSRNOG00000003522-vn.1
1036	ENSG00000135821-vn.2_vn.1_vn.7_vn.10	ENSMUSG00000026473-vn.3_vn.2_vn.4	ENSRNOG00000049560-vn.1
1037	ENSG00000135828-vn.1	ENSMUSG00000066800-vn.3_vn.6_vn.1	ENSRNOG00000027017-vn.1
1038	ENSG00000143333-vn.1	ENSMUSG00000026475-vn.1	ENSRNOG00000027024-vn.1
1039	ENSG00000135824-vn.5_vn.6_vn.4	ENSMUSG00000042671-vn.6_vn.7_vn.3_vn.1_vn.4_vn.2	ENSRNOG00000002369-vn.1
1040	ENSG00000135824-vn.2	ENSMUSG00000042671-vn.9_vn.8_vn.5	ENSRNOG00000002369-vn.2
1041	ENSG00000135838-vn.11	ENSMUSG00000042684-vn.1	ENSRNOG00000002775-vn.1
1042	ENSG00000135829-vn.3	ENSMUSG00000042699-vn.1	ENSRNOG00000002735-vn.1
1043	ENSG00000157060-vn.4	ENSMUSG00000042708-vn.3	ENSRNOG00000002691-vn.1
1044	ENSG00000135862-vn.1	ENSMUSG00000026478-vn.3	ENSRNOG00000002680-vn.1
1045	ENSG00000157064-vn.2	ENSMUSG00000042751-vn.2	ENSRNOG00000027697-vn.2
1046	ENSG00000116698-vn.9	ENSMUSG00000042772-vn.3	ENSRNOG00000027962-vn.3
1047	ENSG00000116698-vn.6	ENSMUSG00000042772-vn.2	ENSRNOG00000027962-vn.4
1048	ENSG00000162704-vn.4	ENSMUSG00000008475-vn.1	ENSRNOG00000028062-vn.1
1049	ENSG00000173627-vn.1	ENSMUSG00000055547-vn.1	ENSRNOG00000028089-vn.1
1050	ENSG00000198756-vn.2	ENSMUSG00000032649-vn.1	ENSRNOG00000028207-vn.1
1051	ENSG00000198860-vn.16	ENSMUSG00000014980-vn.3	ENSRNOG00000002352-vn.2
1052	ENSG00000198860-vn.7	ENSMUSG00000014980-vn.1	ENSRNOG00000002352-vn.1
1053	ENSG00000116667-vn.3	ENSMUSG00000032666-vn.1_vn.3	ENSRNOG00000028236-vn.1
1054	ENSG00000116406-vn.1_vn.2	ENSMUSG00000043019-vn.2	ENSRNOG00000028358-vn.1
1055	ENSG00000135842-vn.3	ENSMUSG00000026483-vn.2	ENSRNOG00000002403-vn.1
1056	ENSG00000121481-vn.2_vn.1	ENSMUSG00000026484-vn.5_vn.1_vn.3_vn.4	ENSRNOG00000002454-vn.2
1057	ENSG00000121486-vn.2	ENSMUSG00000053286-vn.5	ENSRNOG00000002580-vn.1
1058	ENSG00000116668-vn.3_vn.1_vn.2	ENSMUSG00000052748-vn.2	ENSRNOG00000032258-vn.2
1059	ENSG00000116679-vn.1	ENSMUSG00000023150-vn.2	ENSRNOG00000002618-vn.2
1060	ENSG00000143341-vn.1	ENSMUSG00000066842-vn.1	ENSRNOG00000028627-vn.4
1061	ENSG00000116690-vn.6	ENSMUSG00000006014-vn.4	ENSRNOG00000002385-vn.1
1062	ENSG00000047410-vn.3	ENSMUSG00000006005-vn.2	ENSRNOG00000002394-vn.1
1063	ENSG00000157181-vn.3	ENSMUSG00000006010-vn.6	ENSRNOG00000002473-vn.1
1064	ENSG00000116703-vn.2	ENSMUSG00000006007-vn.1_vn.2	ENSRNOG00000002517-vn.1
1065	ENSG00000073756-vn.3	ENSMUSG00000032487-vn.1	ENSRNOG00000002525-vn.1
1066	ENSG00000162670-vn.2	ENSMUSG00000035131-vn.3_vn.1	ENSRNOG00000002811-vn.1
1067	ENSG00000150681-vn.2	ENSMUSG00000026357-vn.1	ENSRNOG00000003959-vn.1
1068	ENSG00000090104-vn.4	ENSMUSG00000026358-vn.8	ENSRNOG00000003895-vn.1
1069	ENSG00000127074-vn.3_vn.1	ENSMUSG00000051079-vn.1_vn.2	ENSRNOG00000003888-vn.1
1070	ENSG00000116741-vn.1	ENSMUSG00000026360-vn.1	ENSRNOG00000003687-vn.1
1071	ENSG00000116747-vn.9_vn.2_vn.1	ENSMUSG00000018199-vn.2	ENSRNOG00000003434-vn.1
1072	ENSG00000134371-vn.6	ENSMUSG00000026361-vn.2	ENSRNOG00000003258-vn.1
1073	ENSG00000162630-vn.1	ENSMUSG00000033849-vn.1	ENSRNOG00000003251-vn.1
1074	ENSG00000162687-vn.2	ENSMUSG00000052726-vn.3	ENSRNOG00000013312-vn.2
1075	ENSG00000162687-vn.4	ENSMUSG00000052726-vn.2	ENSRNOG00000013312-vn.1
1076	ENSG00000143278-vn.1	ENSMUSG00000026368-vn.2	ENSRNOG00000012613-vn.1
1077	ENSG00000066279-vn.1	ENSMUSG00000033952-vn.4	ENSRNOG00000012318-vn.1
1078	ENSG00000177888-vn.2	ENSMUSG00000033964-vn.1_vn.2	ENSRNOG00000011137-vn.1
1079	ENSG00000134376-vn.2	ENSMUSG00000063681-vn.5	ENSRNOG00000010903-vn.1
1080	ENSG00000213047-vn.3	ENSMUSG00000056268-vn.1	ENSRNOG00000011063-vn.1
1081	ENSG00000203724-vn.1	ENSMUSG00000079283-vn.1	ENSRNOG00000043374-vn.1
1082	ENSG00000143355-vn.8	ENSMUSG00000019230-vn.2	ENSRNOG00000010357-vn.1
1083	ENSG00000151414-vn.1_vn.4_vn.7	ENSMUSG00000026393-vn.1_vn.4	ENSRNOG00000000657-vn.1
1084	ENSG00000151418-vn.1	ENSMUSG00000026394-vn.1	ENSRNOG00000022480-vn.1
1085	ENSG00000081237-vn.4	ENSMUSG00000026395-vn.5	ENSRNOG00000000655-vn.2
1086	ENSG00000081237-vn.3	ENSMUSG00000026395-vn.9	ENSRNOG00000000655-vn.3
1087	ENSG00000162702-vn.3_vn.1	ENSMUSG00000041483-vn.2_vn.1	ENSRNOG00000058643-vn.1
1088	ENSG00000118197-vn.7	ENSMUSG00000026404-vn.1	ENSRNOG00000042451-vn.1
1089	ENSG00000163362-vn.6	ENSMUSG00000041605-vn.3	ENSRNOG00000025948-vn.1
1090	ENSG00000116852-vn.2	ENSMUSG00000041642-vn.4	ENSRNOG00000008471-vn.2
1091	ENSG00000116857-vn.8_vn.9_vn.10_vn.3_vn.7	ENSMUSG00000026411-vn.3_vn.1_vn.4	ENSRNOG00000010204-vn.2_vn.1
1092	ENSG00000163395-vn.5	ENSMUSG00000051985-vn.1	ENSRNOG00000026087-vn.1
1093	ENSG00000081277-vn.2	ENSMUSG00000026413-vn.1_vn.3	ENSRNOG00000010076-vn.1
1094	ENSG00000118194-vn.6	ENSMUSG00000026414-vn.6	ENSRNOG00000033734-vn.1
1095	ENSG00000159166-vn.5	ENSMUSG00000041782-vn.1	ENSRNOG00000009144-vn.1
1096	ENSG00000159173-vn.4	ENSMUSG00000026418-vn.1	ENSRNOG00000009073-vn.1
1097	ENSG00000174307-vn.3_vn.4_vn.2_vn.1	ENSMUSG00000041801-vn.2_vn.1	ENSRNOG00000009068-vn.1
1098	ENSG00000159176-vn.11_vn.15_vn.10	ENSMUSG00000026421-vn.2_vn.1	ENSRNOG00000008937-vn.1
1099	ENSG00000134369-vn.5	ENSMUSG00000009418-vn.1_vn.6	ENSRNOG00000008425-vn.2
1100	ENSG00000134369-vn.8	ENSMUSG00000009418-vn.5	ENSRNOG00000008425-vn.3
1101	ENSG00000198700-vn.3	ENSMUSG00000041879-vn.7	ENSRNOG00000007418-vn.1
1102	ENSG00000198892-vn.1	ENSMUSG00000041889-vn.2	ENSRNOG00000007369-vn.1
1103	ENSG00000163431-vn.2	ENSMUSG00000048096-vn.1	ENSRNOG00000051548-vn.1
1104	ENSG00000176393-vn.8	ENSMUSG00000041926-vn.4	ENSRNOG00000006720-vn.1
1105	ENSG00000170075-vn.1	ENSMUSG00000026424-vn.1	ENSRNOG00000006237-vn.1
1106	ENSG00000143862-vn.2	ENSMUSG00000026426-vn.3	ENSRNOG00000005988-vn.1
1107	ENSG00000143851-vn.5_vn.2	ENSMUSG00000031506-vn.4_vn.1_vn.3	ENSRNOG00000005807-vn.1
1108	ENSG00000133067-vn.6	ENSMUSG00000042793-vn.2	ENSRNOG00000005093-vn.1
1109	ENSG00000077152-vn.3	ENSMUSG00000026429-vn.1	ENSRNOG00000005038-vn.1
1110	ENSG00000143858-vn.1_vn.2	ENSMUSG00000026452-vn.3_vn.2_vn.4_vn.1	ENSRNOG00000004756-vn.1
1111	ENSG00000117139-vn.1	ENSMUSG00000042207-vn.1	ENSRNOG00000060544-vn.2
1112	ENSG00000117153-vn.3	ENSMUSG00000026455-vn.2_vn.1	ENSRNOG00000004193-vn.1
1113	ENSG00000159346-vn.3_vn.2_vn.1	ENSMUSG00000026457-vn.2_vn.1	ENSRNOG00000004143-vn.1
1114	ENSG00000159348-vn.2	ENSMUSG00000026456-vn.9	ENSRNOG00000003973-vn.1
1115	ENSG00000163444-vn.2	ENSMUSG00000042305-vn.1	ENSRNOG00000003594-vn.1
1116	ENSG00000143847-vn.5	ENSMUSG00000026458-vn.2	ENSRNOG00000003494-vn.1
1117	ENSG00000122180-vn.1	ENSMUSG00000026459-vn.1	ENSRNOG00000030743-vn.2
1118	ENSG00000163485-vn.4_vn.7_vn.8	ENSMUSG00000042429-vn.4_vn.3_vn.1_vn.2	ENSRNOG00000003442-vn.2_vn.1
1119	ENSG00000133055-vn.2	ENSMUSG00000042451-vn.1_vn.2	ENSRNOG00000003336-vn.2
1120	ENSG00000133063-vn.8	ENSMUSG00000026450-vn.1	ENSRNOG00000028072-vn.2_vn.1
1121	ENSG00000159388-vn.2_vn.1	ENSMUSG00000020423-vn.1	ENSRNOG00000003300-vn.1
1122	ENSG00000122176-vn.1	ENSMUSG00000041559-vn.2_vn.1	ENSRNOG00000003183-vn.1
1123	ENSG00000188783-vn.1	ENSMUSG00000041577-vn.2	ENSRNOG00000003120-vn.1
1124	ENSG00000188770-vn.2	ENSMUSG00000010311-vn.4	ENSRNOG00000003059-vn.1
1125	ENSG00000058668-vn.2	ENSMUSG00000026463-vn.2_vn.5	ENSRNOG00000003031-vn.1
1126	ENSG00000058668-vn.1_vn.3	ENSMUSG00000026463-vn.3	ENSRNOG00000003031-vn.2
1127	ENSG00000122188-vn.3	ENSMUSG00000051998-vn.2	ENSRNOG00000028250-vn.1
1128	ENSG00000143842-vn.2	ENSMUSG00000070643-vn.1	ENSRNOG00000028353-vn.2
1129	ENSG00000143839-vn.1	ENSMUSG00000070645-vn.1	ENSRNOG00000002937-vn.1
1130	ENSG00000143839-vn.2	ENSMUSG00000070645-vn.2	ENSRNOG00000002937-vn.2
1131	ENSG00000158615-vn.1	ENSMUSG00000046062-vn.1	ENSRNOG00000028493-vn.1
1132	ENSG00000133056-vn.5	ENSMUSG00000026447-vn.4	ENSRNOG00000029938-vn.1
1133	ENSG00000170382-vn.3_vn.1_vn.4_vn.2	ENSMUSG00000026443-vn.1_vn.2	ENSRNOG00000009691-vn.1
1134	ENSG00000163531-vn.2	ENSMUSG00000026442-vn.7	ENSRNOG00000030515-vn.2
1135	ENSG00000163531-vn.5	ENSMUSG00000026442-vn.2	ENSRNOG00000030515-vn.3
1136	ENSG00000184144-vn.22_vn.5_vn.14_vn.7	ENSMUSG00000053024-vn.3	ENSRNOG00000009033-vn.1
1137	ENSG00000133059-vn.2	ENSMUSG00000042046-vn.2	ENSRNOG00000021298-vn.1
1138	ENSG00000133069-vn.1	ENSMUSG00000042066-vn.1	ENSRNOG00000000033-vn.1
1139	ENSG00000163545-vn.1	ENSMUSG00000009772-vn.1	ENSRNOG00000000034-vn.1
1140	ENSG00000162873-vn.4_vn.6_vn.5_vn.2_vn.1	ENSMUSG00000042115-vn.1	ENSRNOG00000000036-vn.1
1141	ENSG00000186007-vn.3_vn.6	ENSMUSG00000079330-vn.1	ENSRNOG00000051244-vn.3
1142	ENSG00000186007-vn.4_vn.1	ENSMUSG00000079330-vn.4	ENSRNOG00000051244-vn.1
1143	ENSG00000117266-vn.15_vn.12	ENSMUSG00000026437-vn.2_vn.1	ENSRNOG00000008137-vn.1
1144	ENSG00000174514-vn.5	ENSMUSG00000059149-vn.12_vn.8	ENSRNOG00000024657-vn.1
1145	ENSG00000158711-vn.4_vn.2	ENSMUSG00000026436-vn.6_vn.3_vn.2_vn.1_vn.7_vn.4	ENSRNOG00000007887-vn.2_vn.1_vn.3
1146	ENSG00000158715-vn.2	ENSMUSG00000026435-vn.3_vn.4	ENSRNOG00000007591-vn.1
1147	ENSG00000069275-vn.1	ENSMUSG00000026434-vn.1	ENSRNOG00000047287-vn.2
1148	ENSG00000117280-vn.1_vn.7_vn.3	ENSMUSG00000026433-vn.1_vn.3	ENSRNOG00000049641-vn.2
1149	ENSG00000133065-vn.2	ENSMUSG00000013275-vn.1_vn.2	ENSRNOG00000042320-vn.1
1150	ENSG00000162877-vn.4	ENSMUSG00000042251-vn.4_vn.1_vn.2	ENSRNOG00000039745-vn.1
1151	ENSG00000174502-vn.2	ENSMUSG00000042268-vn.3_vn.2	ENSRNOG00000029514-vn.1
1152	ENSG00000276600-vn.2_vn.4	ENSMUSG00000052688-vn.3	ENSRNOG00000039754-vn.1
1153	ENSG00000196188-vn.1	ENSMUSG00000004552-vn.3	ENSRNOG00000006963-vn.2
1154	ENSG00000263528-vn.2	ENSMUSG00000042349-vn.2	ENSRNOG00000025100-vn.1
1155	ENSG00000266094-vn.5	ENSMUSG00000026430-vn.3	ENSRNOG00000005342-vn.2
1156	ENSG00000266094-vn.6	ENSMUSG00000026430-vn.2	ENSRNOG00000005342-vn.1
1157	ENSG00000143486-vn.2	ENSMUSG00000026427-vn.1_vn.7	ENSRNOG00000004910-vn.1
1158	ENSG00000143479-vn.6	ENSMUSG00000016526-vn.1	ENSRNOG00000004870-vn.2
1159	ENSG00000136634-vn.4_vn.1	ENSMUSG00000016529-vn.1	ENSRNOG00000004647-vn.1
1160	ENSG00000142224-vn.4_vn.1	ENSMUSG00000016524-vn.3_vn.1	ENSRNOG00000025571-vn.1
1161	ENSG00000162894-vn.7_vn.2	ENSMUSG00000042474-vn.1	ENSRNOG00000004441-vn.1
1162	ENSG00000162897-vn.1	ENSMUSG00000026415-vn.1	ENSRNOG00000004393-vn.1
1163	ENSG00000182795-vn.2	ENSMUSG00000042510-vn.1	ENSRNOG00000004341-vn.1
1164	ENSG00000180667-vn.2	ENSMUSG00000046404-vn.1	ENSRNOG00000025704-vn.1
1165	ENSG00000123838-vn.3	ENSMUSG00000026405-vn.3_vn.2	ENSRNOG00000004062-vn.1
1166	ENSG00000117322-vn.2	ENSMUSG00000026616-vn.7	ENSRNOG00000034164-vn.1
1167	ENSG00000117335-vn.14	ENSMUSG00000016493-vn.2	ENSRNOG00000007917-vn.1
1168	ENSG00000076356-vn.2	ENSMUSG00000026640-vn.2	ENSRNOG00000007324-vn.1
1169	ENSG00000008118-vn.1_vn.3	ENSMUSG00000016179-vn.1	ENSRNOG00000006470-vn.2
1170	ENSG00000196878-vn.3_vn.1_vn.2_vn.4	ENSMUSG00000026639-vn.4_vn.1_vn.3_vn.5	ENSRNOG00000006025-vn.1
1171	ENSG00000123689-vn.1	ENSMUSG00000009633-vn.1	ENSRNOG00000006019-vn.1
1172	ENSG00000009790-vn.11_vn.1	ENSMUSG00000037318-vn.1_vn.10	ENSRNOG00000005565-vn.1
1173	ENSG00000162757-vn.1	ENSMUSG00000079144-vn.7_vn.5_vn.1_vn.6_vn.2_vn.4_vn.3	ENSRNOG00000005558-vn.1
1174	ENSG00000117595-vn.3	ENSMUSG00000026638-vn.3	ENSRNOG00000005082-vn.1
1175	ENSG00000117597-vn.1	ENSMUSG00000016181-vn.8	ENSRNOG00000004789-vn.1
1176	ENSG00000143469-vn.2	ENSMUSG00000016200-vn.4	ENSRNOG00000046139-vn.1
1177	ENSG00000082497-vn.4_vn.2	ENSMUSG00000016262-vn.1_vn.2	ENSRNOG00000060773-vn.2
1178	ENSG00000054392-vn.1_vn.7_vn.2	ENSMUSG00000037375-vn.3	ENSRNOG00000003925-vn.1
1179	ENSG00000117625-vn.1	ENSMUSG00000037395-vn.2	ENSRNOG00000046445-vn.1
1180	ENSG00000082512-vn.5_vn.4_vn.1	ENSMUSG00000026637-vn.1	ENSRNOG00000047957-vn.1
1181	ENSG00000198570-vn.1	ENSMUSG00000049353-vn.1	ENSRNOG00000050766-vn.1
1182	ENSG00000170385-vn.1	ENSMUSG00000037434-vn.1	ENSRNOG00000004749-vn.1
1183	ENSG00000143493-vn.4	ENSMUSG00000037461-vn.2	ENSRNOG00000004263-vn.1
1184	ENSG00000143476-vn.2	ENSMUSG00000037474-vn.1	ENSRNOG00000004195-vn.1
1185	ENSG00000066027-vn.5	ENSMUSG00000026626-vn.2	ENSRNOG00000000068-vn.1
1186	ENSG00000065600-vn.5	ENSMUSG00000026627-vn.1	ENSRNOG00000003915-vn.1
1187	ENSG00000117691-vn.3	ENSMUSG00000037499-vn.1	ENSRNOG00000003833-vn.1
1188	ENSG00000162772-vn.7_vn.6	ENSMUSG00000026628-vn.2_vn.3	ENSRNOG00000003745-vn.1_vn.2
1189	ENSG00000123685-vn.1	ENSMUSG00000026630-vn.1	ENSRNOG00000003716-vn.1
1190	ENSG00000117697-vn.3	ENSMUSG00000062510-vn.3	ENSRNOG00000042286-vn.1
1191	ENSG00000162769-vn.2	ENSMUSG00000066595-vn.1	ENSRNOG00000049633-vn.1
1192	ENSG00000136643-vn.2	ENSMUSG00000089872-vn.7	ENSRNOG00000003767-vn.1
1193	ENSG00000117707-vn.3_vn.1_vn.4_vn.5_vn.2	ENSMUSG00000010175-vn.1_vn.3_vn.2	ENSRNOG00000003694-vn.1
1194	ENSG00000143499-vn.6	ENSMUSG00000026603-vn.4	ENSRNOG00000003583-vn.1
1195	ENSG00000152104-vn.2	ENSMUSG00000026604-vn.1	ENSRNOG00000003407-vn.2
1196	ENSG00000117724-vn.1	ENSMUSG00000026605-vn.2	ENSRNOG00000003388-vn.1
1197	ENSG00000082482-vn.9	ENSMUSG00000037624-vn.9	ENSRNOG00000002653-vn.2
1198	ENSG00000082482-vn.3	ENSMUSG00000037624-vn.4	ENSRNOG00000002653-vn.1
1199	ENSG00000136636-vn.4	ENSMUSG00000026608-vn.3	ENSRNOG00000002627-vn.1
1200	ENSG00000042781-vn.2	ENSMUSG00000026609-vn.4	ENSRNOG00000003738-vn.1
1201	ENSG00000196482-vn.17	ENSMUSG00000026610-vn.1	ENSRNOG00000002593-vn.1
1202	ENSG00000092978-vn.2	ENSMUSG00000039210-vn.6	ENSRNOG00000002512-vn.1
1203	ENSG00000162814-vn.4	ENSMUSG00000026611-vn.3	ENSRNOG00000002504-vn.1
1204	ENSG00000067533-vn.1	ENSMUSG00000001305-vn.2	ENSRNOG00000002450-vn.1
1205	ENSG00000092969-vn.2	ENSMUSG00000039239-vn.2	ENSRNOG00000002418-vn.2
1206	ENSG00000092969-vn.3	ENSMUSG00000039239-vn.1	ENSRNOG00000002418-vn.1
1207	ENSG00000143353-vn.1	ENSMUSG00000039246-vn.2	ENSRNOG00000023130-vn.1
1208	ENSG00000196660-vn.2	ENSMUSG00000026614-vn.1	ENSRNOG00000002397-vn.1
1209	ENSG00000162813-vn.6	ENSMUSG00000026617-vn.4	ENSRNOG00000002378-vn.1
1210	ENSG00000162813-vn.4	ENSMUSG00000026617-vn.2	ENSRNOG00000002378-vn.2
1211	ENSG00000067704-vn.2	ENSMUSG00000026618-vn.2	ENSRNOG00000002368-vn.3
1212	ENSG00000162817-vn.1	ENSMUSG00000039349-vn.1	ENSRNOG00000002322-vn.1
1213	ENSG00000136630-vn.1	ENSMUSG00000039377-vn.1	ENSRNOG00000002309-vn.1
1214	ENSG00000143507-vn.1	ENSMUSG00000039384-vn.2_vn.1	ENSRNOG00000004003-vn.1
1215	ENSG00000143512-vn.2	ENSMUSG00000053461-vn.1	ENSRNOG00000056400-vn.1
1216	ENSG00000143498-vn.5_vn.2	ENSMUSG00000072258-vn.2	ENSRNOG00000061139-vn.1
1217	ENSG00000186063-vn.3	ENSMUSG00000042901-vn.5	ENSRNOG00000058805-vn.1
1218	ENSG00000162819-vn.5	ENSMUSG00000046836-vn.5_vn.4	ENSRNOG00000052963-vn.1
1219	ENSG00000154309-vn.3	ENSMUSG00000030768-vn.2_vn.3_vn.5	ENSRNOG00000003635-vn.1
1220	ENSG00000143502-vn.4	ENSMUSG00000038576-vn.5_vn.3_vn.2_vn.1_vn.4	ENSRNOG00000003562-vn.1
1221	ENSG00000203697-vn.5	ENSMUSG00000038599-vn.2	ENSRNOG00000003468-vn.2
1222	ENSG00000203697-vn.3	ENSMUSG00000038599-vn.3	ENSRNOG00000003468-vn.1
1223	ENSG00000143514-vn.9	ENSMUSG00000026510-vn.2	ENSRNOG00000003237-vn.1
1224	ENSG00000143756-vn.3	ENSMUSG00000047539-vn.4	ENSRNOG00000000066-vn.1
1225	ENSG00000143771-vn.1	ENSMUSG00000062169-vn.4	ENSRNOG00000003717-vn.1
1226	ENSG00000162923-vn.1	ENSMUSG00000038733-vn.1	ENSRNOG00000003723-vn.1
1227	ENSG00000143786-vn.13	ENSMUSG00000026514-vn.2	ENSRNOG00000022724-vn.1
1228	ENSG00000154380-vn.3	ENSMUSG00000022995-vn.6	ENSRNOG00000031934-vn.2
1229	ENSG00000143742-vn.6	ENSMUSG00000026511-vn.2	ENSRNOG00000003211-vn.1
1230	ENSG00000196187-vn.4	ENSMUSG00000026519-vn.2_vn.7	ENSRNOG00000003310-vn.1
1231	ENSG00000143751-vn.1	ENSMUSG00000038806-vn.1	ENSRNOG00000003247-vn.2
1232	ENSG00000183814-vn.1	ENSMUSG00000058729-vn.3	ENSRNOG00000023304-vn.1
1233	ENSG00000143799-vn.1	ENSMUSG00000026496-vn.1	ENSRNOG00000003084-vn.1
1234	ENSG00000203685-vn.2	ENSMUSG00000053963-vn.1	ENSRNOG00000037960-vn.1
1235	ENSG00000143772-vn.1	ENSMUSG00000038855-vn.2	ENSRNOG00000002969-vn.1
1236	ENSG00000163050-vn.5_vn.2	ENSMUSG00000026489-vn.10_vn.9_vn.13_vn.3_vn.12	ENSRNOG00000043201-vn.1_vn.2
1237	ENSG00000143776-vn.2	ENSMUSG00000026490-vn.8	ENSRNOG00000002841-vn.1
1238	ENSG00000081692-vn.3	ENSMUSG00000036819-vn.2	ENSRNOG00000022438-vn.1
1239	ENSG00000185888-vn.1	ENSMUSG00000049291-vn.1	ENSRNOG00000022548-vn.1
1240	ENSG00000143761-vn.3_vn.6_vn.1_vn.5_vn.7_vn.8_vn.9	ENSMUSG00000048076-vn.1_vn.2	ENSRNOG00000060229-vn.1
1241	ENSG00000143793-vn.3	ENSMUSG00000020441-vn.1	ENSRNOG00000002944-vn.1
1242	ENSG00000143774-vn.8	ENSMUSG00000020444-vn.1	ENSRNOG00000002928-vn.1
1243	ENSG00000198835-vn.1	ENSMUSG00000043448-vn.1_vn.2	ENSRNOG00000038328-vn.1
1244	ENSG00000181873-vn.1	ENSMUSG00000049287-vn.3	ENSRNOG00000022725-vn.1
1245	ENSG00000154370-vn.3	ENSMUSG00000020455-vn.3	ENSRNOG00000002915-vn.1
1246	ENSG00000162931-vn.6_vn.1_vn.2	ENSMUSG00000036964-vn.1	ENSRNOG00000022983-vn.1
1247	ENSG00000116574-vn.1	ENSMUSG00000039960-vn.1	ENSRNOG00000053560-vn.1
1248	ENSG00000168118-vn.3	ENSMUSG00000019478-vn.2_vn.1	ENSRNOG00000017467-vn.1
1249	ENSG00000154429-vn.3_vn.1	ENSMUSG00000031971-vn.1_vn.2	ENSRNOG00000017690-vn.1
1250	ENSG00000143632-vn.2	ENSMUSG00000031972-vn.2_vn.1	ENSRNOG00000017786-vn.1
1251	ENSG00000069248-vn.2	ENSMUSG00000039509-vn.1	ENSRNOG00000017919-vn.1
1252	ENSG00000135776-vn.1	ENSMUSG00000031974-vn.1	ENSRNOG00000017993-vn.1
1253	ENSG00000135801-vn.1	ENSMUSG00000038697-vn.3_vn.2	ENSRNOG00000018027-vn.1
1254	ENSG00000135763-vn.1	ENSMUSG00000031976-vn.1	ENSRNOG00000026853-vn.1
1255	ENSG00000135775-vn.5	ENSMUSG00000031979-vn.2	ENSRNOG00000018228-vn.1
1256	ENSG00000135744-vn.1	ENSMUSG00000031980-vn.1	ENSRNOG00000018445-vn.1
1257	ENSG00000135773-vn.1	ENSMUSG00000031981-vn.3	ENSRNOG00000018480-vn.1
1258	ENSG00000119280-vn.6	ENSMUSG00000031983-vn.1	ENSRNOG00000018836-vn.1
1259	ENSG00000143643-vn.3	ENSMUSG00000037300-vn.6	ENSRNOG00000018884-vn.1
1260	ENSG00000143643-vn.6	ENSMUSG00000037300-vn.2	ENSRNOG00000018884-vn.2
1261	ENSG00000173409-vn.5_vn.3	ENSMUSG00000031982-vn.1_vn.2	ENSRNOG00000018909-vn.1
1262	ENSG00000182118-vn.1	ENSMUSG00000043068-vn.1	ENSRNOG00000019022-vn.1
1263	ENSG00000119283-vn.1	ENSMUSG00000036913-vn.1_vn.2	ENSRNOG00000019024-vn.1
1264	ENSG00000143633-vn.4	ENSMUSG00000031984-vn.3	ENSRNOG00000019169-vn.1
1265	ENSG00000116906-vn.3	ENSMUSG00000031985-vn.2	ENSRNOG00000019205-vn.1
1266	ENSG00000010072-vn.1	ENSMUSG00000031986-vn.1	ENSRNOG00000021330-vn.1
1267	ENSG00000116918-vn.2	ENSMUSG00000056820-vn.2	ENSRNOG00000049784-vn.1
1268	ENSG00000162946-vn.2	ENSMUSG00000043051-vn.7	ENSRNOG00000019779-vn.1
1269	ENSG00000135778-vn.7	ENSMUSG00000031851-vn.6	ENSRNOG00000019922-vn.1
1270	ENSG00000135749-vn.6	ENSMUSG00000060212-vn.2	ENSRNOG00000028580-vn.1
1271	ENSG00000143674-vn.2	ENSMUSG00000031853-vn.1	ENSRNOG00000019931-vn.1
1272	ENSG00000135750-vn.6	ENSMUSG00000033998-vn.2	ENSRNOG00000019937-vn.1_vn.2
1273	ENSG00000168275-vn.1	ENSMUSG00000051671-vn.1_vn.2	ENSRNOG00000052701-vn.1
1274	ENSG00000059588-vn.1	ENSMUSG00000090290-vn.1	ENSRNOG00000053574-vn.1
1275	ENSG00000168264-vn.1	ENSMUSG00000051495-vn.1	ENSRNOG00000049900-vn.1
1276	ENSG00000173726-vn.1	ENSMUSG00000093904-vn.2	ENSRNOG00000019980-vn.1
1277	ENSG00000188739-vn.3	ENSMUSG00000033931-vn.1	ENSRNOG00000020004-vn.1
1278	ENSG00000152904-vn.4_vn.7_vn.2_vn.5_vn.1_vn.6	ENSMUSG00000021302-vn.11_vn.2_vn.7_vn.5_vn.4	ENSRNOG00000016767-vn.1_vn.3_vn.2
1279	ENSG00000162885-vn.3	ENSMUSG00000039242-vn.4_vn.2_vn.9	ENSRNOG00000016855-vn.2
1280	ENSG00000168243-vn.4_vn.3_vn.1_vn.2	ENSMUSG00000021303-vn.1	ENSRNOG00000047080-vn.1
1281	ENSG00000143669-vn.3	ENSMUSG00000019726-vn.3	ENSRNOG00000058094-vn.1
1282	ENSG00000116962-vn.2	ENSMUSG00000005397-vn.1	ENSRNOG00000002461-vn.1
1283	ENSG00000086619-vn.2	ENSMUSG00000057069-vn.4	ENSRNOG00000002609-vn.1
1284	ENSG00000186197-vn.1	ENSMUSG00000095105-vn.1	ENSRNOG00000002624-vn.1
1285	ENSG00000116977-vn.9_vn.10_vn.4	ENSMUSG00000057554-vn.1_vn.4	ENSRNOG00000018046-vn.1
1286	ENSG00000180875-vn.1	ENSMUSG00000050069-vn.1	ENSRNOG00000003616-vn.1
1287	ENSG00000182901-vn.2	ENSMUSG00000026527-vn.6	ENSRNOG00000021984-vn.1
1288	ENSG00000091483-vn.1	ENSMUSG00000026526-vn.2	ENSRNOG00000003653-vn.1
1289	ENSG00000117009-vn.7	ENSMUSG00000039783-vn.4	ENSRNOG00000003709-vn.1
1290	ENSG00000054277-vn.5	ENSMUSG00000026525-vn.1	ENSRNOG00000003778-vn.1
1291	ENSG00000180287-vn.3	ENSMUSG00000055214-vn.2	ENSRNOG00000003997-vn.2
1292	ENSG00000180287-vn.7_vn.6	ENSMUSG00000055214-vn.5	ENSRNOG00000003997-vn.1
1293	ENSG00000054282-vn.4	ENSMUSG00000026504-vn.2	ENSRNOG00000004181-vn.1
1294	ENSG00000117020-vn.15_vn.5	ENSMUSG00000019699-vn.3	ENSRNOG00000021497-vn.2
1295	ENSG00000117020-vn.9_vn.14	ENSMUSG00000019699-vn.2_vn.1	ENSRNOG00000021497-vn.1
1296	ENSG00000173728-vn.2	ENSMUSG00000015962-vn.1	ENSRNOG00000021411-vn.1
1297	ENSG00000035687-vn.1	ENSMUSG00000015961-vn.2	ENSRNOG00000004481-vn.1
1298	ENSG00000179397-vn.2	ENSMUSG00000102483-vn.1	ENSRNOG00000056537-vn.2
1299	ENSG00000121644-vn.3	ENSMUSG00000026502-vn.3	ENSRNOG00000004524-vn.1
1300	ENSG00000203667-vn.1	ENSMUSG00000026500-vn.1	ENSRNOG00000004553-vn.1
1301	ENSG00000153187-vn.21	ENSMUSG00000039630-vn.2	ENSRNOG00000033790-vn.2
1302	ENSG00000153187-vn.4_vn.27	ENSMUSG00000039630-vn.4	ENSRNOG00000033790-vn.1
1303	ENSG00000162849-vn.2	ENSMUSG00000026494-vn.2	ENSRNOG00000028624-vn.1
1304	ENSG00000162851-vn.1	ENSMUSG00000026492-vn.1	ENSRNOG00000002695-vn.1
1305	ENSG00000162852-vn.3	ENSMUSG00000038949-vn.3	ENSRNOG00000002710-vn.1
1306	ENSG00000153207-vn.7	ENSMUSG00000026491-vn.3	ENSRNOG00000023541-vn.1
1307	ENSG00000162714-vn.2	ENSMUSG00000020472-vn.4_vn.2_vn.1	ENSRNOG00000003129-vn.1
1308	ENSG00000162722-vn.1	ENSMUSG00000037124-vn.1	ENSRNOG00000026430-vn.1
1309	ENSG00000175137-vn.1	ENSMUSG00000013646-vn.2_vn.4	ENSRNOG00000054400-vn.1
1310	ENSG00000171161-vn.3_vn.4_vn.1_vn.6_vn.2_vn.5_vn.7	ENSMUSG00000049755-vn.3_vn.6_vn.7_vn.4_vn.5_vn.2_vn.1	ENSRNOG00000002713-vn.1
1311	ENSG00000015171-vn.7	ENSMUSG00000021156-vn.17	ENSRNOG00000014670-vn.2
1312	ENSG00000151240-vn.2	ENSMUSG00000048264-vn.2	ENSRNOG00000015288-vn.1
1313	ENSG00000107929-vn.6	ENSMUSG00000033499-vn.2	ENSRNOG00000015888-vn.2
1314	ENSG00000107929-vn.9	ENSMUSG00000033499-vn.1	ENSRNOG00000015888-vn.1
1315	ENSG00000107937-vn.1	ENSMUSG00000021149-vn.2	ENSRNOG00000016217-vn.1
1316	ENSG00000067064-vn.2	ENSMUSG00000058258-vn.3	ENSRNOG00000016690-vn.1
1317	ENSG00000067057-vn.6	ENSMUSG00000021196-vn.4	ENSRNOG00000017163-vn.1
1318	ENSG00000107959-vn.1	ENSMUSG00000021193-vn.3	ENSRNOG00000016511-vn.2
1319	ENSG00000107959-vn.5	ENSMUSG00000021193-vn.6	ENSRNOG00000016511-vn.1
1320	ENSG00000067082-vn.6	ENSMUSG00000000078-vn.2	ENSRNOG00000016885-vn.1
1321	ENSG00000165568-vn.8	ENSMUSG00000045410-vn.1	ENSRNOG00000017165-vn.1
1322	ENSG00000173848-vn.1	ENSMUSG00000021215-vn.3	ENSRNOG00000017765-vn.1
1323	ENSG00000196372-vn.2	ENSMUSG00000033781-vn.2	ENSRNOG00000017967-vn.1
1324	ENSG00000108021-vn.1	ENSMUSG00000033799-vn.3	ENSRNOG00000018011-vn.1
1325	ENSG00000057608-vn.3	ENSMUSG00000021218-vn.1	ENSRNOG00000018091-vn.1
1326	ENSG00000134461-vn.1_vn.2	ENSMUSG00000047909-vn.4	ENSRNOG00000028168-vn.1
1327	ENSG00000134452-vn.8	ENSMUSG00000058594-vn.3	ENSRNOG00000018549-vn.1
1328	ENSG00000134460-vn.6	ENSMUSG00000026770-vn.2	ENSRNOG00000047647-vn.1
1329	ENSG00000134453-vn.4_vn.6	ENSMUSG00000037197-vn.2	ENSRNOG00000018767-vn.1
1330	ENSG00000170525-vn.10	ENSMUSG00000026773-vn.5	ENSRNOG00000018911-vn.4
1331	ENSG00000170525-vn.3	ENSMUSG00000026773-vn.7	ENSRNOG00000018911-vn.3
1332	ENSG00000065675-vn.1	ENSMUSG00000026778-vn.5	ENSRNOG00000019057-vn.1
1333	ENSG00000198879-vn.3_vn.4	ENSMUSG00000061186-vn.3	ENSRNOG00000029235-vn.1
1334	ENSG00000151655-vn.4	ENSMUSG00000037254-vn.3	ENSRNOG00000001066-vn.1
1335	ENSG00000151657-vn.1	ENSMUSG00000037262-vn.2	ENSRNOG00000026690-vn.1
1336	ENSG00000165632-vn.1	ENSMUSG00000025782-vn.3	ENSRNOG00000019223-vn.3_vn.4
1337	ENSG00000048740-vn.12	ENSMUSG00000002107-vn.12	ENSRNOG00000023661-vn.1
1338	ENSG00000148429-vn.1	ENSMUSG00000039046-vn.2	ENSRNOG00000017644-vn.1
1339	ENSG00000134463-vn.1	ENSMUSG00000039063-vn.1	ENSRNOG00000048114-vn.1
1340	ENSG00000148426-vn.5_vn.1	ENSMUSG00000045319-vn.1_vn.2_vn.4_vn.3	ENSRNOG00000045553-vn.2_vn.1
1341	ENSG00000065665-vn.13	ENSMUSG00000025816-vn.5	ENSRNOG00000023278-vn.1
1342	ENSG00000165609-vn.8	ENSMUSG00000025817-vn.2_vn.3	ENSRNOG00000017741-vn.1
1343	ENSG00000165609-vn.7	ENSMUSG00000025817-vn.4	ENSRNOG00000017741-vn.2
1344	ENSG00000151465-vn.6	ENSMUSG00000039128-vn.2	ENSRNOG00000017770-vn.1
1345	ENSG00000183049-vn.4	ENSMUSG00000039145-vn.3	ENSRNOG00000017882-vn.1
1346	ENSG00000151468-vn.1	ENSMUSG00000026676-vn.1	ENSRNOG00000017933-vn.1
1347	ENSG00000123240-vn.10_vn.9	ENSMUSG00000026672-vn.3_vn.1	ENSRNOG00000017941-vn.4
1348	ENSG00000065328-vn.1	ENSMUSG00000026669-vn.6_vn.5	ENSRNOG00000017981-vn.1
1349	ENSG00000165623-vn.2	ENSMUSG00000026668-vn.4	ENSRNOG00000017987-vn.1
1350	ENSG00000107537-vn.1	ENSMUSG00000026664-vn.1	ENSRNOG00000018044-vn.1
1351	ENSG00000086475-vn.1_vn.4	ENSMUSG00000026662-vn.2_vn.1	ENSRNOG00000018125-vn.1
1352	ENSG00000065809-vn.5	ENSMUSG00000026655-vn.8	ENSRNOG00000014886-vn.1
1353	ENSG00000185267-vn.4	ENSMUSG00000039496-vn.1	ENSRNOG00000026493-vn.1
1354	ENSG00000284024-vn.1_vn.3	ENSMUSG00000051396-vn.1_vn.2	ENSRNOG00000015196-vn.1
1355	ENSG00000187522-vn.2	ENSMUSG00000109865-vn.1	ENSRNOG00000015212-vn.1
1356	ENSG00000152455-vn.8	ENSMUSG00000026646-vn.4	ENSRNOG00000015585-vn.1
1357	ENSG00000152457-vn.8	ENSMUSG00000026648-vn.4	ENSRNOG00000015980-vn.1
1358	ENSG00000197889-vn.4	ENSMUSG00000026650-vn.4_vn.3_vn.6_vn.1_vn.2_vn.5	ENSRNOG00000016283-vn.1
1359	ENSG00000152463-vn.1_vn.2_vn.6	ENSMUSG00000026645-vn.1_vn.2	ENSRNOG00000016403-vn.1
1360	ENSG00000176244-vn.2	ENSMUSG00000026644-vn.1	ENSRNOG00000016480-vn.1
1361	ENSG00000152464-vn.6_vn.2_vn.5_vn.3	ENSMUSG00000049950-vn.1	ENSRNOG00000038025-vn.1
1362	ENSG00000077943-vn.1	ENSMUSG00000026768-vn.1	ENSRNOG00000016538-vn.1
1363	ENSG00000148481-vn.2	ENSMUSG00000026767-vn.15	ENSRNOG00000016955-vn.1
1364	ENSG00000165983-vn.3_vn.4	ENSMUSG00000026730-vn.5	ENSRNOG00000017328-vn.1
1365	ENSG00000165985-vn.1	ENSMUSG00000049630-vn.1	ENSRNOG00000017459-vn.1
1366	ENSG00000148484-vn.1_vn.4	ENSMUSG00000026727-vn.2	ENSRNOG00000017595-vn.1
1367	ENSG00000107614-vn.6	ENSMUSG00000026723-vn.3	ENSRNOG00000026132-vn.1
1368	ENSG00000026025-vn.5_vn.4	ENSMUSG00000026728-vn.5	ENSRNOG00000018087-vn.1
1369	ENSG00000165996-vn.4	ENSMUSG00000063275-vn.2_vn.1	ENSRNOG00000043192-vn.1
1370	ENSG00000148483-vn.1	ENSMUSG00000061531-vn.1	ENSRNOG00000037982-vn.1
1371	ENSG00000260314-vn.1	ENSMUSG00000026712-vn.2	ENSRNOG00000018251-vn.1
1372	ENSG00000148482-vn.4	ENSMUSG00000036949-vn.1_vn.2	ENSRNOG00000025639-vn.1
1373	ENSG00000165995-vn.14	ENSMUSG00000057914-vn.6	ENSRNOG00000018378-vn.2
1374	ENSG00000241058-vn.1	ENSMUSG00000026707-vn.3_vn.6	ENSRNOG00000018520-vn.1
1375	ENSG00000204740-vn.4	ENSMUSG00000075520-vn.1	ENSRNOG00000052916-vn.1
1376	ENSG00000120594-vn.1	ENSMUSG00000026748-vn.2	ENSRNOG00000000142-vn.1
1377	ENSG00000136770-vn.1	ENSMUSG00000026740-vn.7_vn.6	ENSRNOG00000000150-vn.1
1378	ENSG00000148444-vn.13	ENSMUSG00000051154-vn.7_vn.1	ENSRNOG00000016383-vn.1
1379	ENSG00000077327-vn.8	ENSMUSG00000022783-vn.2	ENSRNOG00000025787-vn.1
1380	ENSG00000165309-vn.7	ENSMUSG00000037683-vn.1	ENSRNOG00000016716-vn.1
1381	ENSG00000148450-vn.2	ENSMUSG00000023094-vn.2	ENSRNOG00000016873-vn.1
1382	ENSG00000168267-vn.5	ENSMUSG00000026735-vn.1	ENSRNOG00000016902-vn.1
1383	ENSG00000179133-vn.4	ENSMUSG00000026734-vn.1	ENSRNOG00000021898-vn.1
1384	ENSG00000120549-vn.9	ENSMUSG00000036617-vn.5	ENSRNOG00000008666-vn.1
1385	ENSG00000107863-vn.1	ENSMUSG00000036591-vn.8	ENSRNOG00000008659-vn.1
1386	ENSG00000185875-vn.1_vn.2	ENSMUSG00000048550-vn.4_vn.2	ENSRNOG00000033076-vn.1
1387	ENSG00000151025-vn.1	ENSMUSG00000045967-vn.2	ENSRNOG00000024832-vn.1
1388	ENSG00000095777-vn.5	ENSMUSG00000025716-vn.1	ENSRNOG00000018478-vn.1
1389	ENSG00000136750-vn.3_vn.1	ENSMUSG00000026787-vn.1	ENSRNOG00000018200-vn.1
1390	ENSG00000077420-vn.2	ENSMUSG00000026786-vn.3	ENSRNOG00000017803-vn.1
1391	ENSG00000148459-vn.3	ENSMUSG00000026784-vn.6	ENSRNOG00000048849-vn.1
1392	ENSG00000136754-vn.13	ENSMUSG00000058835-vn.9	ENSRNOG00000031325-vn.1
1393	ENSG00000136754-vn.12	ENSMUSG00000058835-vn.4	ENSRNOG00000031325-vn.2
1394	ENSG00000120539-vn.4	ENSMUSG00000026779-vn.1	ENSRNOG00000054474-vn.1
1395	ENSG00000182077-vn.2	ENSMUSG00000039198-vn.1	ENSRNOG00000046946-vn.1
1396	ENSG00000169126-vn.2_vn.6	ENSMUSG00000061802-vn.2_vn.4	ENSRNOG00000018905-vn.1
1397	ENSG00000150054-vn.3_vn.6	ENSMUSG00000057440-vn.5	ENSRNOG00000018760-vn.1
1398	ENSG00000095787-vn.9	ENSMUSG00000024283-vn.5	ENSRNOG00000018698-vn.1
1399	ENSG00000095739-vn.1	ENSMUSG00000024232-vn.1	ENSRNOG00000016066-vn.1
1400	ENSG00000197321-vn.8	ENSMUSG00000024236-vn.2_vn.5_vn.12	ENSRNOG00000018110-vn.1
1401	ENSG00000165757-vn.1_vn.2_vn.3	ENSMUSG00000033960-vn.1	ENSRNOG00000027938-vn.1
1402	ENSG00000107951-vn.3_vn.2	ENSMUSG00000024234-vn.2	ENSRNOG00000016578-vn.1
1403	ENSG00000107968-vn.3_vn.2_vn.4_vn.1	ENSMUSG00000024235-vn.1	ENSRNOG00000016378-vn.1
1404	ENSG00000183621-vn.6_vn.2_vn.1_vn.5	ENSMUSG00000050945-vn.1_vn.2	ENSRNOG00000028329-vn.2
1405	ENSG00000148516-vn.3_vn.19_vn.9_vn.21_vn.8_vn.7_vn.13_vn.5_vn.11_vn.10_vn.17_vn.12_vn.14	ENSMUSG00000024238-vn.3_vn.5_vn.12	ENSRNOG00000017863-vn.2
1406	ENSG00000165322-vn.5	ENSMUSG00000041225-vn.12	ENSRNOG00000017791-vn.2
1407	ENSG00000170759-vn.1	ENSMUSG00000006740-vn.4	ENSRNOG00000017466-vn.1
1408	ENSG00000120616-vn.6	ENSMUSG00000024240-vn.2	ENSRNOG00000014834-vn.1
1409	ENSG00000108094-vn.1_vn.9_vn.8_vn.3	ENSMUSG00000024231-vn.3	ENSRNOG00000015292-vn.1
1410	ENSG00000095794-vn.34	ENSMUSG00000063889-vn.22	ENSRNOG00000014900-vn.5
1411	ENSG00000095794-vn.26	ENSMUSG00000063889-vn.6	ENSRNOG00000014900-vn.7
1412	ENSG00000095794-vn.30	ENSMUSG00000063889-vn.36	ENSRNOG00000014900-vn.6
1413	ENSG00000108100-vn.1	ENSMUSG00000024286-vn.2	ENSRNOG00000018123-vn.1
1414	ENSG00000177291-vn.1	ENSMUSG00000036855-vn.1	ENSRNOG00000018407-vn.1
1415	ENSG00000198105-vn.1_vn.3_vn.5	ENSMUSG00000030145-vn.4_vn.7	ENSRNOG00000037251-vn.2
1416	ENSG00000165733-vn.1	ENSMUSG00000030138-vn.1	ENSRNOG00000006576-vn.1
1417	ENSG00000165731-vn.8	ENSMUSG00000030110-vn.2	ENSRNOG00000014751-vn.1
1418	ENSG00000169826-vn.1	ENSMUSG00000042042-vn.2	ENSRNOG00000014713-vn.1
1419	ENSG00000198915-vn.2_vn.1	ENSMUSG00000030134-vn.1	ENSRNOG00000031671-vn.1
1420	ENSG00000150201-vn.3_vn.4	ENSMUSG00000004988-vn.3_vn.1	ENSRNOG00000014578-vn.1
1421	ENSG00000169813-vn.4_vn.3_vn.1_vn.5_vn.2	ENSMUSG00000042079-vn.3_vn.7_vn.5_vn.1_vn.4_vn.6_vn.2	ENSRNOG00000014562-vn.1_vn.2_vn.3
1422	ENSG00000169740-vn.1_vn.3	ENSMUSG00000059689-vn.10_vn.3_vn.7	ENSRNOG00000023065-vn.1
1423	ENSG00000107562-vn.1	ENSMUSG00000061353-vn.3	ENSRNOG00000013589-vn.1
1424	ENSG00000187783-vn.1	ENSMUSG00000048108-vn.2	ENSRNOG00000023340-vn.1
1425	ENSG00000107551-vn.6	ENSMUSG00000042129-vn.3	ENSRNOG00000013526-vn.1
1426	ENSG00000165507-vn.2_vn.1	ENSMUSG00000048489-vn.2_vn.3_vn.1	ENSRNOG00000023465-vn.1
1427	ENSG00000165512-vn.1	ENSMUSG00000059878-vn.2_vn.3_vn.1	ENSRNOG00000013379-vn.1
1428	ENSG00000012779-vn.1	ENSMUSG00000025701-vn.2	ENSRNOG00000012972-vn.1
1429	ENSG00000165406-vn.2_vn.1	ENSMUSG00000025702-vn.10_vn.8	ENSRNOG00000012297-vn.2_vn.3
1430	ENSG00000266412-vn.6_vn.4_vn.1	ENSMUSG00000056234-vn.4	ENSRNOG00000019768-vn.1_vn.2
1431	ENSG00000263639-vn.3	ENSMUSG00000021907-vn.2	ENSRNOG00000039786-vn.1
1432	ENSG00000204179-vn.16	ENSMUSG00000021940-vn.2	ENSRNOG00000020203-vn.1
1433	ENSG00000266524-vn.1	ENSMUSG00000021943-vn.1	ENSRNOG00000051993-vn.2
1434	ENSG00000263761-vn.1	ENSMUSG00000072625-vn.1	ENSRNOG00000057751-vn.1
1435	ENSG00000265203-vn.1	ENSMUSG00000041534-vn.1	ENSRNOG00000051911-vn.1
1436	ENSG00000128815-vn.3	ENSMUSG00000051506-vn.1	ENSRNOG00000029662-vn.1
1437	ENSG00000165633-vn.1	ENSMUSG00000050666-vn.1	ENSRNOG00000020078-vn.1
1438	ENSG00000172538-vn.1	ENSMUSG00000078127-vn.1	ENSRNOG00000020077-vn.1
1439	ENSG00000204161-vn.5	ENSMUSG00000041707-vn.2_vn.1	ENSRNOG00000042628-vn.1
1440	ENSG00000165606-vn.1	ENSMUSG00000041730-vn.2_vn.1	ENSRNOG00000020045-vn.1
1441	ENSG00000225830-vn.7	ENSMUSG00000054051-vn.1	ENSRNOG00000030017-vn.1
1442	ENSG00000178645-vn.3	ENSMUSG00000072473-vn.1	ENSRNOG00000039749-vn.1
1443	ENSG00000197444-vn.3	ENSMUSG00000021913-vn.3	ENSRNOG00000019955-vn.1
1444	ENSG00000227345-vn.3	ENSMUSG00000021911-vn.3	ENSRNOG00000019978-vn.1
1445	ENSG00000198964-vn.1	ENSMUSG00000040451-vn.11_vn.7_vn.8	ENSRNOG00000012536-vn.1
1446	ENSG00000148584-vn.9_vn.2_vn.5	ENSMUSG00000052595-vn.2	ENSRNOG00000033195-vn.1
1447	ENSG00000150275-vn.1	ENSMUSG00000052613-vn.33	ENSRNOG00000000606-vn.1
1448	ENSG00000122952-vn.9_vn.2	ENSMUSG00000019923-vn.4_vn.3_vn.5	ENSRNOG00000048682-vn.1
1449	ENSG00000122873-vn.2	ENSMUSG00000037710-vn.1	ENSRNOG00000000610-vn.1
1450	ENSG00000072401-vn.1	ENSMUSG00000019927-vn.2	ENSRNOG00000000611-vn.1
1451	ENSG00000108064-vn.2	ENSMUSG00000003923-vn.1	ENSRNOG00000000613-vn.1
1452	ENSG00000122870-vn.2	ENSMUSG00000014329-vn.3	ENSRNOG00000000614-vn.2
1453	ENSG00000165443-vn.1	ENSMUSG00000037747-vn.9	ENSRNOG00000000274-vn.2
1454	ENSG00000165443-vn.3	ENSMUSG00000037747-vn.4	ENSRNOG00000000274-vn.1
1455	ENSG00000108091-vn.1	ENSMUSG00000048701-vn.1	ENSRNOG00000024019-vn.1
1456	ENSG00000170312-vn.1	ENSMUSG00000019942-vn.4_vn.1_vn.3	ENSRNOG00000000632-vn.3_vn.2_vn.1
1457	ENSG00000072422-vn.1	ENSMUSG00000019944-vn.8	ENSRNOG00000000633-vn.1
1458	ENSG00000072422-vn.3_vn.5	ENSMUSG00000019944-vn.6_vn.5_vn.1	ENSRNOG00000000633-vn.2
1459	ENSG00000196932-vn.4_vn.5	ENSMUSG00000060044-vn.1	ENSRNOG00000027859-vn.1
1460	ENSG00000183346-vn.2	ENSMUSG00000019945-vn.1	ENSRNOG00000000634-vn.1
1461	ENSG00000138311-vn.1_vn.2	ENSMUSG00000037855-vn.2	ENSRNOG00000000638-vn.1
1462	ENSG00000122877-vn.1_vn.4_vn.2	ENSMUSG00000037868-vn.1	ENSRNOG00000000640-vn.1
1463	ENSG00000171988-vn.3	ENSMUSG00000037876-vn.2	ENSRNOG00000000648-vn.1
1464	ENSG00000165476-vn.2	ENSMUSG00000019873-vn.1	ENSRNOG00000000645-vn.1
1465	ENSG00000108176-vn.3	ENSMUSG00000036764-vn.2	ENSRNOG00000051960-vn.1
1466	ENSG00000096717-vn.3	ENSMUSG00000020063-vn.1	ENSRNOG00000051592-vn.1
1467	ENSG00000138347-vn.2_vn.4	ENSMUSG00000020067-vn.1	ENSRNOG00000000383-vn.2
1468	ENSG00000096746-vn.8	ENSMUSG00000020069-vn.5	ENSRNOG00000048193-vn.1
1469	ENSG00000138346-vn.1	ENSMUSG00000036875-vn.3	ENSRNOG00000000387-vn.1
1470	ENSG00000138336-vn.1	ENSMUSG00000047146-vn.5	ENSRNOG00000000277-vn.2
1471	ENSG00000060339-vn.4	ENSMUSG00000020074-vn.8_vn.1	ENSRNOG00000000397-vn.1
1472	ENSG00000107625-vn.3	ENSMUSG00000020076-vn.2	ENSRNOG00000000396-vn.2
1473	ENSG00000198954-vn.3	ENSMUSG00000036955-vn.7	ENSRNOG00000000395-vn.1
1474	ENSG00000122958-vn.4	ENSMUSG00000020078-vn.1	ENSRNOG00000030683-vn.1
1475	ENSG00000122958-vn.5	ENSMUSG00000020078-vn.4	ENSRNOG00000030683-vn.2
1476	ENSG00000156502-vn.3	ENSMUSG00000020079-vn.2	ENSRNOG00000000392-vn.1
1477	ENSG00000075073-vn.2	ENSMUSG00000020081-vn.1	ENSRNOG00000050658-vn.1
1478	ENSG00000099282-vn.4	ENSMUSG00000037031-vn.3	ENSRNOG00000046204-vn.1
1479	ENSG00000099284-vn.2	ENSMUSG00000020086-vn.1	ENSRNOG00000024751-vn.1
1480	ENSG00000042286-vn.2_vn.3_vn.1	ENSMUSG00000020085-vn.1_vn.3_vn.2_vn.5	ENSRNOG00000059445-vn.1
1481	ENSG00000156521-vn.1	ENSMUSG00000020087-vn.3	ENSRNOG00000024839-vn.1
1482	ENSG00000180817-vn.4	ENSMUSG00000020089-vn.2	ENSRNOG00000000557-vn.1
1483	ENSG00000148734-vn.1	ENSMUSG00000020090-vn.1	ENSRNOG00000000559-vn.1
1484	ENSG00000172731-vn.5_vn.6_vn.4	ENSMUSG00000037151-vn.1	ENSRNOG00000000560-vn.2
1485	ENSG00000148730-vn.1	ENSMUSG00000020091-vn.2_vn.1	ENSRNOG00000055391-vn.1
1486	ENSG00000156574-vn.1	ENSMUSG00000037171-vn.1	ENSRNOG00000000556-vn.1
1487	ENSG00000107719-vn.1	ENSMUSG00000020092-vn.2	ENSRNOG00000000561-vn.1
1488	ENSG00000180644-vn.3_vn.2	ENSMUSG00000037202-vn.1	ENSRNOG00000000562-vn.1
1489	ENSG00000138316-vn.1	ENSMUSG00000059901-vn.1	ENSRNOG00000000563-vn.2
1490	ENSG00000166220-vn.2	ENSMUSG00000020096-vn.3	ENSRNOG00000000564-vn.2_vn.1
1491	ENSG00000166224-vn.1	ENSMUSG00000020097-vn.6_vn.8	ENSRNOG00000000565-vn.1_vn.2
1492	ENSG00000166228-vn.3	ENSMUSG00000020098-vn.1	ENSRNOG00000000566-vn.1
1493	ENSG00000107731-vn.2	ENSMUSG00000020099-vn.3	ENSRNOG00000000567-vn.1
1494	ENSG00000198246-vn.7	ENSMUSG00000020100-vn.3	ENSRNOG00000000568-vn.1
1495	ENSG00000197746-vn.5	ENSMUSG00000004207-vn.5	ENSRNOG00000000571-vn.1
1496	ENSG00000122863-vn.1	ENSMUSG00000057337-vn.1_vn.2	ENSRNOG00000000572-vn.1
1497	ENSG00000107742-vn.4	ENSMUSG00000058297-vn.2	ENSRNOG00000061544-vn.1
1498	ENSG00000138303-vn.24	ENSMUSG00000044475-vn.1_vn.2	ENSRNOG00000056647-vn.1
1499	ENSG00000168209-vn.2_vn.1	ENSMUSG00000020108-vn.1	ENSRNOG00000057078-vn.1
1500	ENSG00000107745-vn.5	ENSMUSG00000020111-vn.7	ENSRNOG00000043436-vn.2
1501	ENSG00000107745-vn.7	ENSMUSG00000020111-vn.5_vn.2	ENSRNOG00000043436-vn.1
1502	ENSG00000156026-vn.4	ENSMUSG00000009647-vn.2_vn.1	ENSRNOG00000045920-vn.1
1503	ENSG00000156026-vn.3	ENSMUSG00000009647-vn.3	ENSRNOG00000045920-vn.2
1504	ENSG00000138315-vn.1	ENSMUSG00000009654-vn.1	ENSRNOG00000046365-vn.1
1505	ENSG00000138308-vn.1	ENSMUSG00000009646-vn.2	ENSRNOG00000046619-vn.1
1506	ENSG00000166321-vn.5	ENSMUSG00000021809-vn.1_vn.4	ENSRNOG00000048195-vn.1
1507	ENSG00000122882-vn.2	ENSMUSG00000021810-vn.4	ENSRNOG00000042253-vn.1
1508	ENSG00000138286-vn.1	ENSMUSG00000039599-vn.6	ENSRNOG00000006554-vn.2
1509	ENSG00000213551-vn.3_vn.1	ENSMUSG00000021811-vn.3	ENSRNOG00000006619-vn.1
1510	ENSG00000182180-vn.3	ENSMUSG00000049960-vn.2	ENSRNOG00000006898-vn.1
1511	ENSG00000156042-vn.2	ENSMUSG00000039543-vn.3	ENSRNOG00000007046-vn.1
1512	ENSG00000138279-vn.4	ENSMUSG00000021814-vn.3_vn.6	ENSRNOG00000007136-vn.1
1513	ENSG00000166343-vn.2	ENSMUSG00000021815-vn.1	ENSRNOG00000007632-vn.1
1514	ENSG00000107758-vn.4	ENSMUSG00000021816-vn.4	ENSRNOG00000054782-vn.1
1515	ENSG00000177791-vn.1	ENSMUSG00000068697-vn.1	ENSRNOG00000040122-vn.2
1516	ENSG00000176986-vn.1	ENSMUSG00000039367-vn.6	ENSRNOG00000009042-vn.2
1517	ENSG00000176986-vn.2_vn.3	ENSMUSG00000039367-vn.3	ENSRNOG00000009042-vn.1_vn.3
1518	ENSG00000196968-vn.4	ENSMUSG00000039357-vn.2	ENSRNOG00000009274-vn.1
1519	ENSG00000172586-vn.2	ENSMUSG00000063787-vn.2	ENSRNOG00000009297-vn.1
1520	ENSG00000122861-vn.4_vn.1	ENSMUSG00000021822-vn.2	ENSRNOG00000010516-vn.1
1521	ENSG00000035403-vn.5	ENSMUSG00000021823-vn.2	ENSRNOG00000010765-vn.1
1522	ENSG00000035403-vn.1	ENSMUSG00000021823-vn.1	ENSRNOG00000010765-vn.2
1523	ENSG00000185009-vn.4_vn.2_vn.3_vn.1	ENSMUSG00000021824-vn.1_vn.5_vn.4	ENSRNOG00000011461-vn.1
1524	ENSG00000156110-vn.5	ENSMUSG00000039197-vn.3	ENSRNOG00000012325-vn.1
1525	ENSG00000156110-vn.11	ENSMUSG00000039197-vn.1	ENSRNOG00000012325-vn.2
1526	ENSG00000156650-vn.1_vn.9_vn.8_vn.11	ENSMUSG00000021767-vn.8_vn.4	ENSRNOG00000012850-vn.1
1527	ENSG00000188716-vn.1	ENSMUSG00000063821-vn.1	ENSRNOG00000013034-vn.1
1528	ENSG00000165637-vn.7_vn.9_vn.4	ENSMUSG00000021771-vn.4	ENSRNOG00000013505-vn.1_vn.2
1529	ENSG00000165644-vn.5	ENSMUSG00000021773-vn.1	ENSRNOG00000013968-vn.1
1530	ENSG00000165655-vn.1	ENSMUSG00000039081-vn.1	ENSRNOG00000014237-vn.1
1531	ENSG00000156113-vn.70	ENSMUSG00000063142-vn.25	ENSRNOG00000005985-vn.2
1532	ENSG00000151208-vn.3	ENSMUSG00000021782-vn.4	ENSRNOG00000005783-vn.1
1533	ENSG00000148606-vn.4	ENSMUSG00000025280-vn.2	ENSRNOG00000010008-vn.1
1534	ENSG00000108179-vn.1	ENSMUSG00000021868-vn.3	ENSRNOG00000010558-vn.1
1535	ENSG00000165424-vn.1	ENSMUSG00000055538-vn.2	ENSRNOG00000040205-vn.1
1536	ENSG00000133661-vn.2	ENSMUSG00000021795-vn.2	ENSRNOG00000056001-vn.2
1537	ENSG00000122359-vn.7_vn.2_vn.4	ENSMUSG00000021866-vn.1	ENSRNOG00000010984-vn.1
1538	ENSG00000151224-vn.3_vn.1	ENSMUSG00000037798-vn.1_vn.2	ENSRNOG00000011351-vn.1
1539	ENSG00000170788-vn.5_vn.2_vn.4_vn.3_vn.1	ENSMUSG00000021790-vn.1	ENSRNOG00000011165-vn.1
1540	ENSG00000133665-vn.3_vn.2_vn.5_vn.1	ENSMUSG00000021791-vn.1	ENSRNOG00000039591-vn.1_vn.2
1541	ENSG00000122378-vn.2_vn.3_vn.6_vn.4_vn.5	ENSMUSG00000021792-vn.6_vn.5	ENSRNOG00000011140-vn.1
1542	ENSG00000108219-vn.1_vn.8_vn.6	ENSMUSG00000037824-vn.1	ENSRNOG00000010813-vn.1
1543	ENSG00000178217-vn.3	ENSMUSG00000037833-vn.2	ENSRNOG00000042623-vn.1
1544	ENSG00000165678-vn.1	ENSMUSG00000041028-vn.2_vn.3_vn.1	ENSRNOG00000013961-vn.1
1545	ENSG00000188373-vn.2	ENSMUSG00000096001-vn.1	ENSRNOG00000043342-vn.1
1546	ENSG00000148600-vn.1	ENSMUSG00000021803-vn.1	ENSRNOG00000013330-vn.1
1547	ENSG00000204033-vn.2	ENSMUSG00000043418-vn.2	ENSRNOG00000022726-vn.1
1548	ENSG00000148604-vn.15	ENSMUSG00000021804-vn.6	ENSRNOG00000012396-vn.1
1549	ENSG00000148602-vn.1	ENSMUSG00000041044-vn.1	ENSRNOG00000012790-vn.1
1550	ENSG00000107771-vn.6	ENSMUSG00000058690-vn.6	ENSRNOG00000022781-vn.1
1551	ENSG00000182771-vn.2	ENSMUSG00000041078-vn.1	ENSRNOG00000055499-vn.1
1552	ENSG00000122367-vn.3	ENSMUSG00000021798-vn.6	ENSRNOG00000059166-vn.4
1553	ENSG00000122367-vn.6	ENSMUSG00000021798-vn.1	ENSRNOG00000059166-vn.5
1554	ENSG00000107779-vn.1_vn.4_vn.2_vn.3_vn.5	ENSMUSG00000021796-vn.2	ENSRNOG00000052469-vn.1
1555	ENSG00000173269-vn.1	ENSMUSG00000041445-vn.2	ENSRNOG00000051977-vn.1
1556	ENSG00000173267-vn.1	ENSMUSG00000023064-vn.1	ENSRNOG00000058006-vn.1
1557	ENSG00000198682-vn.3	ENSMUSG00000024899-vn.3	ENSRNOG00000011068-vn.1
1558	ENSG00000198682-vn.2	ENSMUSG00000024899-vn.2	ENSRNOG00000011068-vn.2
1559	ENSG00000171862-vn.2	ENSMUSG00000013663-vn.1	ENSRNOG00000020723-vn.1
1560	ENSG00000184719-vn.3	ENSMUSG00000071573-vn.1	ENSRNOG00000020705-vn.1
1561	ENSG00000182333-vn.5	ENSMUSG00000024768-vn.1	ENSRNOG00000019448-vn.1
1562	ENSG00000204021-vn.1	ENSMUSG00000024771-vn.3	ENSRNOG00000019409-vn.1
1563	ENSG00000204020-vn.1	ENSMUSG00000024770-vn.3	ENSRNOG00000057173-vn.1
1564	ENSG00000173239-vn.1	ENSMUSG00000056078-vn.1	ENSRNOG00000019301-vn.1
1565	ENSG00000152766-vn.1	ENSMUSG00000024774-vn.2	ENSRNOG00000019190-vn.1
1566	ENSG00000138134-vn.2_vn.1_vn.3	ENSMUSG00000024776-vn.4_vn.5_vn.1	ENSRNOG00000050224-vn.1
1567	ENSG00000107796-vn.2_vn.1_vn.3	ENSMUSG00000035783-vn.1_vn.2	ENSRNOG00000058039-vn.1
1568	ENSG00000026103-vn.4	ENSMUSG00000024778-vn.1	ENSRNOG00000019142-vn.1
1569	ENSG00000107798-vn.2_vn.5_vn.6_vn.4_vn.7	ENSMUSG00000024781-vn.1_vn.2_vn.4	ENSRNOG00000019077-vn.2_vn.1
1570	ENSG00000119922-vn.2	ENSMUSG00000045932-vn.2_vn.1	ENSRNOG00000036604-vn.1
1571	ENSG00000152779-vn.1_vn.2	ENSMUSG00000009378-vn.1_vn.2	ENSRNOG00000021916-vn.1
1572	ENSG00000152782-vn.3	ENSMUSG00000033610-vn.1	ENSRNOG00000018944-vn.1
1573	ENSG00000148688-vn.6	ENSMUSG00000024800-vn.2	ENSRNOG00000018718-vn.1
1574	ENSG00000148677-vn.1	ENSMUSG00000024803-vn.6	ENSRNOG00000018598-vn.1
1575	ENSG00000165338-vn.1	ENSMUSG00000041180-vn.3	ENSRNOG00000056753-vn.1
1576	ENSG00000119938-vn.1	ENSMUSG00000067279-vn.1	ENSRNOG00000018494-vn.1
1577	ENSG00000174721-vn.1	ENSMUSG00000047632-vn.1	ENSRNOG00000022796-vn.1
1578	ENSG00000095564-vn.2	ENSMUSG00000040565-vn.3	ENSRNOG00000017938-vn.2
1579	ENSG00000198060-vn.1	ENSMUSG00000023307-vn.2	ENSRNOG00000017396-vn.1
1580	ENSG00000138160-vn.1	ENSMUSG00000012443-vn.1	ENSRNOG00000056069-vn.1
1581	ENSG00000187553-vn.1	ENSMUSG00000062432-vn.1	ENSRNOG00000030698-vn.1
1582	ENSG00000095596-vn.2	ENSMUSG00000024987-vn.1	ENSRNOG00000016750-vn.1
1583	ENSG00000138119-vn.3	ENSMUSG00000048612-vn.4	ENSRNOG00000016117-vn.1
1584	ENSG00000138119-vn.1	ENSMUSG00000048612-vn.7	ENSRNOG00000016117-vn.2
1585	ENSG00000186188-vn.2	ENSMUSG00000054200-vn.1	ENSRNOG00000021763-vn.1
1586	ENSG00000138207-vn.3_vn.1	ENSMUSG00000024990-vn.2	ENSRNOG00000015518-vn.1
1587	ENSG00000095464-vn.1	ENSMUSG00000024992-vn.1	ENSRNOG00000016593-vn.1
1588	ENSG00000148690-vn.3	ENSMUSG00000054237-vn.1_vn.2	ENSRNOG00000015235-vn.1
1589	ENSG00000108231-vn.4	ENSMUSG00000067242-vn.8	ENSRNOG00000014758-vn.1
1590	ENSG00000176273-vn.1	ENSMUSG00000044026-vn.1	ENSRNOG00000029740-vn.1
1591	ENSG00000138193-vn.1	ENSMUSG00000024998-vn.1_vn.4	ENSRNOG00000014276-vn.2_vn.1
1592	ENSG00000173145-vn.3	ENSMUSG00000024999-vn.1	ENSRNOG00000013965-vn.1
1593	ENSG00000107438-vn.1	ENSMUSG00000055044-vn.3_vn.2	ENSRNOG00000016166-vn.1
1594	ENSG00000095637-vn.2	ENSMUSG00000025006-vn.5	ENSRNOG00000015658-vn.1
1595	ENSG00000095637-vn.8	ENSMUSG00000025006-vn.14	ENSRNOG00000015658-vn.2
1596	ENSG00000177853-vn.3_vn.1_vn.2_vn.4_vn.6	ENSMUSG00000049164-vn.1	ENSRNOG00000036592-vn.1
1597	ENSG00000197430-vn.2	ENSMUSG00000050121-vn.1	ENSRNOG00000022386-vn.1
1598	ENSG00000095587-vn.2	ENSMUSG00000025013-vn.1	ENSRNOG00000013519-vn.1
1599	ENSG00000077147-vn.2	ENSMUSG00000025016-vn.2	ENSRNOG00000013443-vn.1
1600	ENSG00000155629-vn.4	ENSMUSG00000025017-vn.1	ENSRNOG00000013309-vn.1
1601	ENSG00000187122-vn.3	ENSMUSG00000025020-vn.2	ENSRNOG00000026065-vn.1
1602	ENSG00000187122-vn.6	ENSMUSG00000025020-vn.4	ENSRNOG00000026065-vn.2
1603	ENSG00000052749-vn.10_vn.9	ENSMUSG00000035049-vn.1	ENSRNOG00000048495-vn.1
1604	ENSG00000171314-vn.1	ENSMUSG00000011752-vn.1	ENSRNOG00000050585-vn.1
1605	ENSG00000171311-vn.10	ENSMUSG00000034321-vn.2	ENSRNOG00000048708-vn.1
1606	ENSG00000171311-vn.5	ENSMUSG00000034321-vn.1	ENSRNOG00000048708-vn.2
1607	ENSG00000171307-vn.8_vn.2	ENSMUSG00000025157-vn.4	ENSRNOG00000046530-vn.1
1608	ENSG00000155229-vn.1	ENSMUSG00000025159-vn.8	ENSRNOG00000046769-vn.1
1609	ENSG00000165886-vn.1	ENSMUSG00000025171-vn.1	ENSRNOG00000013813-vn.1
1610	ENSG00000165887-vn.2	ENSMUSG00000025172-vn.1	ENSRNOG00000013840-vn.1
1611	ENSG00000241935-vn.4	ENSMUSG00000025176-vn.2	ENSRNOG00000029501-vn.1
1612	ENSG00000171160-vn.3	ENSMUSG00000049670-vn.1	ENSRNOG00000027156-vn.1
1613	ENSG00000119986-vn.1	ENSMUSG00000018821-vn.1_vn.2	ENSRNOG00000014828-vn.1
1614	ENSG00000155256-vn.6	ENSMUSG00000018820-vn.3	ENSRNOG00000014903-vn.1
1615	ENSG00000155256-vn.8	ENSMUSG00000018820-vn.4	ENSRNOG00000014903-vn.2
1616	ENSG00000120057-vn.1	ENSMUSG00000018822-vn.1	ENSRNOG00000014940-vn.1
1617	ENSG00000155265-vn.2_vn.1	ENSMUSG00000042532-vn.2_vn.1	ENSRNOG00000015051-vn.1
1618	ENSG00000095713-vn.1	ENSMUSG00000042401-vn.2	ENSRNOG00000015220-vn.2
1619	ENSG00000095713-vn.2	ENSMUSG00000042401-vn.3	ENSRNOG00000015220-vn.1
1620	ENSG00000119946-vn.1	ENSMUSG00000025189-vn.1	ENSRNOG00000016302-vn.1
1621	ENSG00000120053-vn.2	ENSMUSG00000025190-vn.1	ENSRNOG00000016356-vn.1
1622	ENSG00000119919-vn.1	ENSMUSG00000044220-vn.1	ENSRNOG00000016656-vn.1
1623	ENSG00000155287-vn.3	ENSMUSG00000040414-vn.3	ENSRNOG00000016751-vn.1
1624	ENSG00000119929-vn.2	ENSMUSG00000025193-vn.2	ENSRNOG00000017298-vn.1
1625	ENSG00000023839-vn.5	ENSMUSG00000025194-vn.1	ENSRNOG00000046727-vn.1
1626	ENSG00000107554-vn.1	ENSMUSG00000025195-vn.4	ENSRNOG00000050742-vn.1
1627	ENSG00000120054-vn.1	ENSMUSG00000025196-vn.1	ENSRNOG00000013439-vn.1
1628	ENSG00000107566-vn.1_vn.3_vn.2	ENSMUSG00000025198-vn.5_vn.2_vn.3	ENSRNOG00000012911-vn.1
1629	ENSG00000213341-vn.3	ENSMUSG00000025199-vn.1	ENSRNOG00000022485-vn.1
1630	ENSG00000095485-vn.7	ENSMUSG00000025200-vn.5	ENSRNOG00000012763-vn.1
1631	ENSG00000196072-vn.5_vn.3_vn.2	ENSMUSG00000057506-vn.1	ENSRNOG00000012684-vn.1
1632	ENSG00000196072-vn.4	ENSMUSG00000057506-vn.2	ENSRNOG00000012684-vn.2
1633	ENSG00000107593-vn.2	ENSMUSG00000037578-vn.2	ENSRNOG00000012591-vn.1
1634	ENSG00000075290-vn.1	ENSMUSG00000036961-vn.1	ENSRNOG00000013817-vn.1
1635	ENSG00000075826-vn.3	ENSMUSG00000051984-vn.1	ENSRNOG00000025781-vn.1
1636	ENSG00000166135-vn.2	ENSMUSG00000036450-vn.2	ENSRNOG00000014234-vn.1
1637	ENSG00000075891-vn.7	ENSMUSG00000004231-vn.1	ENSRNOG00000014253-vn.2
1638	ENSG00000119906-vn.2	ENSMUSG00000036097-vn.3	ENSRNOG00000014482-vn.1
1639	ENSG00000055950-vn.9_vn.12	ENSMUSG00000025208-vn.2	ENSRNOG00000014890-vn.1
1640	ENSG00000095539-vn.5_vn.2	ENSMUSG00000025207-vn.2_vn.4_vn.3	ENSRNOG00000014650-vn.1
1641	ENSG00000107815-vn.1	ENSMUSG00000025209-vn.2	ENSRNOG00000014935-vn.1
1642	ENSG00000107816-vn.3_vn.4_vn.2_vn.1_vn.6_vn.5	ENSMUSG00000035342-vn.8_vn.1_vn.4_vn.3_vn.7	ENSRNOG00000014969-vn.2
1643	ENSG00000186862-vn.1	ENSMUSG00000074818-vn.4	ENSRNOG00000032946-vn.1
1644	ENSG00000107819-vn.2	ENSMUSG00000025212-vn.6	ENSRNOG00000015442-vn.1
1645	ENSG00000107821-vn.1	ENSMUSG00000025213-vn.1_vn.2	ENSRNOG00000016058-vn.1
1646	ENSG00000107807-vn.5	ENSMUSG00000025215-vn.2	ENSRNOG00000016120-vn.1
1647	ENSG00000138136-vn.1	ENSMUSG00000025216-vn.1	ENSRNOG00000025520-vn.1
1648	ENSG00000166171-vn.1	ENSMUSG00000041035-vn.1	ENSRNOG00000017241-vn.1
1649	ENSG00000166169-vn.1_vn.2_vn.3	ENSMUSG00000025218-vn.1	ENSRNOG00000016748-vn.1
1650	ENSG00000107829-vn.2	ENSMUSG00000040913-vn.4	ENSRNOG00000046211-vn.1
1651	ENSG00000107831-vn.6	ENSMUSG00000025219-vn.5	ENSRNOG00000017524-vn.1
1652	ENSG00000107833-vn.3	ENSMUSG00000056209-vn.2	ENSRNOG00000017622-vn.1
1653	ENSG00000198408-vn.1	ENSMUSG00000025220-vn.2	ENSRNOG00000017822-vn.1
1654	ENSG00000120029-vn.3	ENSMUSG00000039901-vn.2	ENSRNOG00000025523-vn.1
1655	ENSG00000198728-vn.1	ENSMUSG00000025223-vn.1	ENSRNOG00000018468-vn.2
1656	ENSG00000198728-vn.2	ENSMUSG00000025223-vn.5	ENSRNOG00000018468-vn.1
1657	ENSG00000119915-vn.1	ENSMUSG00000038754-vn.2	ENSRNOG00000019124-vn.1
1658	ENSG00000107862-vn.3	ENSMUSG00000025224-vn.10	ENSRNOG00000026048-vn.1
1659	ENSG00000107862-vn.1	ENSMUSG00000025224-vn.5	ENSRNOG00000026048-vn.2
1660	ENSG00000059915-vn.5_vn.8	ENSMUSG00000037126-vn.5	ENSRNOG00000019435-vn.1
1661	ENSG00000107872-vn.5_vn.2_vn.1_vn.3_vn.4	ENSMUSG00000025226-vn.2_vn.1	ENSRNOG00000019509-vn.1
1662	ENSG00000138111-vn.1	ENSMUSG00000025227-vn.4_vn.2	ENSRNOG00000019674-vn.1
1663	ENSG00000138107-vn.6	ENSMUSG00000025228-vn.2	ENSRNOG00000019725-vn.1
1664	ENSG00000107882-vn.3	ENSMUSG00000025231-vn.4	ENSRNOG00000019807-vn.1
1665	ENSG00000171206-vn.9	ENSMUSG00000025034-vn.1	ENSRNOG00000019968-vn.1
1666	ENSG00000138175-vn.1	ENSMUSG00000025035-vn.2	ENSRNOG00000019973-vn.1
1667	ENSG00000166272-vn.3	ENSMUSG00000047731-vn.6	ENSRNOG00000020020-vn.1
1668	ENSG00000148795-vn.3	ENSMUSG00000003555-vn.2	ENSRNOG00000020035-vn.1
1669	ENSG00000214435-vn.1	ENSMUSG00000003559-vn.1	ENSRNOG00000020081-vn.1
1670	ENSG00000148842-vn.1	ENSMUSG00000064105-vn.3	ENSRNOG00000020113-vn.1
1671	ENSG00000148798-vn.1	ENSMUSG00000034336-vn.1	ENSRNOG00000020248-vn.1
1672	ENSG00000148835-vn.1	ENSMUSG00000025049-vn.1	ENSRNOG00000020274-vn.1
1673	ENSG00000148843-vn.3	ENSMUSG00000025047-vn.2	ENSRNOG00000020304-vn.1
1674	ENSG00000138172-vn.5_vn.1_vn.4_vn.6_vn.3	ENSMUSG00000033033-vn.2	ENSRNOG00000020325-vn.1
1675	ENSG00000185933-vn.1	ENSMUSG00000079258-vn.1	ENSRNOG00000030682-vn.1
1676	ENSG00000183128-vn.1	ENSMUSG00000094219-vn.1	ENSRNOG00000026086-vn.1
1677	ENSG00000107954-vn.1	ENSMUSG00000006435-vn.4	ENSRNOG00000020339-vn.2
1678	ENSG00000107957-vn.1	ENSMUSG00000053617-vn.3	ENSRNOG00000020353-vn.2
1679	ENSG00000107957-vn.3	ENSMUSG00000053617-vn.1	ENSRNOG00000020353-vn.1
1680	ENSG00000107960-vn.3	ENSMUSG00000042694-vn.3	ENSRNOG00000020376-vn.1
1681	ENSG00000065613-vn.1	ENSMUSG00000025060-vn.3	ENSRNOG00000011339-vn.1
1682	ENSG00000065618-vn.1	ENSMUSG00000025064-vn.2	ENSRNOG00000012110-vn.2
1683	ENSG00000065618-vn.3	ENSMUSG00000025064-vn.1	ENSRNOG00000012110-vn.1
1684	ENSG00000197748-vn.2	ENSMUSG00000044948-vn.3	ENSRNOG00000036585-vn.1
1685	ENSG00000148834-vn.1	ENSMUSG00000025068-vn.5	ENSRNOG00000028746-vn.1
1686	ENSG00000108039-vn.9	ENSMUSG00000025027-vn.4_vn.6	ENSRNOG00000012084-vn.1
1687	ENSG00000108039-vn.5	ENSMUSG00000025027-vn.10	ENSRNOG00000012084-vn.2
1688	ENSG00000148700-vn.11_vn.7_vn.8_vn.3_vn.14	ENSMUSG00000025026-vn.11_vn.1_vn.3_vn.5	ENSRNOG00000012820-vn.1
1689	ENSG00000119950-vn.11	ENSMUSG00000025025-vn.7	ENSRNOG00000034078-vn.1
1690	ENSG00000119950-vn.19	ENSMUSG00000025025-vn.3	ENSRNOG00000034078-vn.3
1691	ENSG00000119953-vn.1_vn.3	ENSMUSG00000025024-vn.4_vn.5	ENSRNOG00000014833-vn.4_vn.2
1692	ENSG00000138166-vn.1	ENSMUSG00000034765-vn.1	ENSRNOG00000014061-vn.1
1693	ENSG00000108055-vn.1	ENSMUSG00000024974-vn.1	ENSRNOG00000014173-vn.1
1694	ENSG00000203867-vn.2	ENSMUSG00000043639-vn.1	ENSRNOG00000014705-vn.1
1695	ENSG00000150593-vn.6	ENSMUSG00000024975-vn.4_vn.3_vn.2_vn.1	ENSRNOG00000014779-vn.1
1696	ENSG00000108061-vn.4	ENSMUSG00000024976-vn.6_vn.2_vn.3_vn.4	ENSRNOG00000015339-vn.1
1697	ENSG00000119927-vn.2	ENSMUSG00000024978-vn.2_vn.4_vn.1_vn.5	ENSRNOG00000015124-vn.2_vn.1
1698	ENSG00000119927-vn.1_vn.4_vn.3	ENSMUSG00000024978-vn.3	ENSRNOG00000015124-vn.3
1699	ENSG00000119913-vn.2	ENSMUSG00000024979-vn.3	ENSRNOG00000015671-vn.1
1700	ENSG00000151532-vn.6	ENSMUSG00000024983-vn.4	ENSRNOG00000042786-vn.2
1701	ENSG00000151532-vn.5	ENSMUSG00000024983-vn.5	ENSRNOG00000042786-vn.1
1702	ENSG00000148702-vn.3	ENSMUSG00000025075-vn.1	ENSRNOG00000016659-vn.2
1703	ENSG00000148735-vn.7	ENSMUSG00000035818-vn.4	ENSRNOG00000016926-vn.1
1704	ENSG00000198924-vn.2_vn.3_vn.1	ENSMUSG00000025077-vn.5	ENSRNOG00000026204-vn.1
1705	ENSG00000196865-vn.1	ENSMUSG00000025078-vn.2	ENSRNOG00000016948-vn.1
1706	ENSG00000165813-vn.3_vn.5	ENSMUSG00000035173-vn.1	ENSRNOG00000051680-vn.1
1707	ENSG00000095627-vn.3	ENSMUSG00000025081-vn.2_vn.4_vn.3_vn.1	ENSRNOG00000017064-vn.1_vn.2
1708	ENSG00000165816-vn.2	ENSMUSG00000025082-vn.1	ENSRNOG00000025581-vn.1
1709	ENSG00000169129-vn.4	ENSMUSG00000025083-vn.4	ENSRNOG00000017164-vn.1
1710	ENSG00000099204-vn.2	ENSMUSG00000025085-vn.17_vn.4	ENSRNOG00000046333-vn.2
1711	ENSG00000099204-vn.11	ENSMUSG00000025085-vn.6	ENSRNOG00000046333-vn.1
1712	ENSG00000151553-vn.3	ENSMUSG00000033478-vn.1	ENSRNOG00000017225-vn.1
1713	ENSG00000165832-vn.1	ENSMUSG00000025086-vn.4	ENSRNOG00000017321-vn.1
1714	ENSG00000151892-vn.1_vn.4	ENSMUSG00000025089-vn.1	ENSRNOG00000017438-vn.1
1715	ENSG00000182645-vn.2	ENSMUSG00000025090-vn.1	ENSRNOG00000017656-vn.1
1716	ENSG00000175535-vn.1	ENSMUSG00000046008-vn.2	ENSRNOG00000017725-vn.1
1717	ENSG00000187021-vn.15_vn.1	ENSMUSG00000042179-vn.2_vn.3	ENSRNOG00000017908-vn.1
1718	ENSG00000266200-vn.5	ENSMUSG00000025091-vn.1	ENSRNOG00000017982-vn.1
1719	ENSG00000165863-vn.4	ENSMUSG00000026931-vn.1	ENSRNOG00000025953-vn.1
1720	ENSG00000165868-vn.8	ENSMUSG00000025092-vn.6	ENSRNOG00000018019-vn.1
1721	ENSG00000187164-vn.1	ENSMUSG00000041362-vn.1	ENSRNOG00000018350-vn.2
1722	ENSG00000148704-vn.1	ENSMUSG00000006270-vn.1	ENSRNOG00000008824-vn.1
1723	ENSG00000186795-vn.1	ENSMUSG00000040901-vn.1	ENSRNOG00000032706-vn.1
1724	ENSG00000165646-vn.1	ENSMUSG00000025094-vn.1	ENSRNOG00000008890-vn.1
1725	ENSG00000165650-vn.4	ENSMUSG00000074746-vn.1	ENSRNOG00000009460-vn.1
1726	ENSG00000170370-vn.3	ENSMUSG00000043969-vn.3	ENSRNOG00000009482-vn.1
1727	ENSG00000107560-vn.3	ENSMUSG00000040022-vn.2	ENSRNOG00000009523-vn.1
1728	ENSG00000165669-vn.1_vn.5	ENSMUSG00000057858-vn.7_vn.2_vn.5	ENSRNOG00000009830-vn.1
1729	ENSG00000151893-vn.1	ENSMUSG00000033417-vn.2	ENSRNOG00000009954-vn.1
1730	ENSG00000107581-vn.1_vn.2	ENSMUSG00000024991-vn.3	ENSRNOG00000010117-vn.1
1731	ENSG00000119979-vn.3	ENSMUSG00000024993-vn.6	ENSRNOG00000010230-vn.1
1732	ENSG00000183605-vn.4	ENSMUSG00000063698-vn.2	ENSRNOG00000036572-vn.1
1733	ENSG00000165672-vn.1	ENSMUSG00000024997-vn.1	ENSRNOG00000010958-vn.1
1734	ENSG00000198873-vn.2	ENSMUSG00000003228-vn.2	ENSRNOG00000011439-vn.1
1735	ENSG00000148908-vn.1	ENSMUSG00000030844-vn.4	ENSRNOG00000042592-vn.1
1736	ENSG00000151923-vn.5	ENSMUSG00000030846-vn.1	ENSRNOG00000020271-vn.1
1737	ENSG00000151929-vn.2	ENSMUSG00000030847-vn.1	ENSRNOG00000020298-vn.1
1738	ENSG00000198825-vn.4	ENSMUSG00000042105-vn.3	ENSRNOG00000020388-vn.1
1739	ENSG00000107651-vn.6	ENSMUSG00000055319-vn.2	ENSRNOG00000020411-vn.1
1740	ENSG00000203805-vn.2	ENSMUSG00000070366-vn.3	ENSRNOG00000020424-vn.1
1741	ENSG00000120008-vn.3	ENSMUSG00000042055-vn.8	ENSRNOG00000020430-vn.1
1742	ENSG00000066468-vn.19	ENSMUSG00000030849-vn.5	ENSRNOG00000016374-vn.3
1743	ENSG00000066468-vn.16	ENSMUSG00000030849-vn.9	ENSRNOG00000016374-vn.4
1744	ENSG00000066468-vn.3	ENSMUSG00000030849-vn.14	ENSRNOG00000016374-vn.2
1745	ENSG00000107672-vn.1	ENSMUSG00000040331-vn.1	ENSRNOG00000020452-vn.1
1746	ENSG00000138162-vn.1	ENSMUSG00000030852-vn.5	ENSRNOG00000020457-vn.2
1747	ENSG00000138152-vn.2	ENSMUSG00000040298-vn.1	ENSRNOG00000036675-vn.1
1748	ENSG00000107679-vn.7	ENSMUSG00000040268-vn.4	ENSRNOG00000020497-vn.2
1749	ENSG00000107679-vn.6	ENSMUSG00000040268-vn.5	ENSRNOG00000020497-vn.1
1750	ENSG00000166033-vn.1	ENSMUSG00000006205-vn.1	ENSRNOG00000020533-vn.1
1751	ENSG00000183559-vn.2	ENSMUSG00000013668-vn.1	ENSRNOG00000022900-vn.1
1752	ENSG00000119965-vn.2	ENSMUSG00000040177-vn.5	ENSRNOG00000020597-vn.1
1753	ENSG00000179988-vn.3	ENSMUSG00000063179-vn.6	ENSRNOG00000020605-vn.1
1754	ENSG00000188620-vn.1	ENSMUSG00000040148-vn.1	ENSRNOG00000020637-vn.1
1755	ENSG00000188816-vn.1	ENSMUSG00000050100-vn.1_vn.2	ENSRNOG00000020638-vn.1
1756	ENSG00000154473-vn.1_vn.3	ENSMUSG00000066979-vn.1	ENSRNOG00000020643-vn.1
1757	ENSG00000154478-vn.1	ENSMUSG00000040125-vn.1	ENSRNOG00000047057-vn.1
1758	ENSG00000121898-vn.2	ENSMUSG00000030862-vn.2	ENSRNOG00000015902-vn.1
1759	ENSG00000182022-vn.1_vn.2	ENSMUSG00000030930-vn.3_vn.2_vn.1	ENSRNOG00000016267-vn.2
1760	ENSG00000065154-vn.2	ENSMUSG00000030934-vn.2_vn.1	ENSRNOG00000016807-vn.1
1761	ENSG00000229544-vn.1	ENSMUSG00000048528-vn.1	ENSRNOG00000017006-vn.1
1762	ENSG00000107902-vn.6	ENSMUSG00000030946-vn.5	ENSRNOG00000017097-vn.1
1763	ENSG00000189319-vn.3_vn.1	ENSMUSG00000030956-vn.1_vn.10_vn.9	ENSRNOG00000061348-vn.1_vn.2
1764	ENSG00000165660-vn.1	ENSMUSG00000030965-vn.3	ENSRNOG00000017222-vn.1
1765	ENSG00000175029-vn.4_vn.3_vn.8_vn.7_vn.11	ENSMUSG00000030970-vn.6_vn.10	ENSRNOG00000017326-vn.2
1766	ENSG00000175029-vn.5	ENSMUSG00000030970-vn.16_vn.18_vn.8_vn.11_vn.3	ENSRNOG00000017326-vn.1
1767	ENSG00000107938-vn.7	ENSMUSG00000039990-vn.5	ENSRNOG00000017728-vn.1
1768	ENSG00000107938-vn.6	ENSMUSG00000039990-vn.3	ENSRNOG00000017728-vn.2
1769	ENSG00000154485-vn.2	ENSMUSG00000030981-vn.2	ENSRNOG00000017756-vn.1
1770	ENSG00000188690-vn.10_vn.8	ENSMUSG00000030979-vn.10_vn.2_vn.7	ENSRNOG00000017810-vn.1
1771	ENSG00000107949-vn.4	ENSMUSG00000030983-vn.1	ENSRNOG00000018066-vn.1
1772	ENSG00000089876-vn.1	ENSMUSG00000030986-vn.5_vn.2_vn.9	ENSRNOG00000018119-vn.1
1773	ENSG00000203780-vn.1	ENSMUSG00000053111-vn.2	ENSRNOG00000018327-vn.2
1774	ENSG00000148848-vn.3	ENSMUSG00000054555-vn.2	ENSRNOG00000018384-vn.1
1775	ENSG00000154493-vn.6	ENSMUSG00000030994-vn.7	ENSRNOG00000027542-vn.1
1776	ENSG00000150760-vn.3	ENSMUSG00000058325-vn.5	ENSRNOG00000018683-vn.1
1777	ENSG00000188916-vn.1	ENSMUSG00000073805-vn.2	ENSRNOG00000033881-vn.1
1778	ENSG00000214285-vn.1	ENSMUSG00000073804-vn.3	ENSRNOG00000036653-vn.1
1779	ENSG00000186766-vn.1	ENSMUSG00000048377-vn.1	ENSRNOG00000018917-vn.1
1780	ENSG00000180745-vn.1	ENSMUSG00000050866-vn.1	ENSRNOG00000028288-vn.2_vn.1
1781	ENSG00000132334-vn.8	ENSMUSG00000041836-vn.2	ENSRNOG00000015717-vn.1
1782	ENSG00000148773-vn.1	ENSMUSG00000031004-vn.2	ENSRNOG00000028137-vn.1
1783	ENSG00000170430-vn.1	ENSMUSG00000054612-vn.1	ENSRNOG00000016038-vn.1
1784	ENSG00000108001-vn.2	ENSMUSG00000010476-vn.2	ENSRNOG00000016102-vn.1
1785	ENSG00000108010-vn.1_vn.3	ENSMUSG00000031068-vn.1	ENSRNOG00000016227-vn.1
1786	ENSG00000176769-vn.1	ENSMUSG00000091002-vn.1	ENSRNOG00000016737-vn.1
1787	ENSG00000175470-vn.2	ENSMUSG00000041769-vn.2	ENSRNOG00000016940-vn.1
1788	ENSG00000176171-vn.3	ENSMUSG00000078566-vn.2	ENSRNOG00000017243-vn.1
1789	ENSG00000151640-vn.1	ENSMUSG00000025478-vn.2	ENSRNOG00000027582-vn.1
1790	ENSG00000165752-vn.5	ENSMUSG00000015981-vn.2	ENSRNOG00000006962-vn.1
1791	ENSG00000148814-vn.7_vn.2	ENSMUSG00000015980-vn.6	ENSRNOG00000017538-vn.1
1792	ENSG00000171813-vn.1	ENSMUSG00000060260-vn.2	ENSRNOG00000036649-vn.1
1793	ENSG00000068383-vn.1	ENSMUSG00000025477-vn.1	ENSRNOG00000017635-vn.1
1794	ENSG00000148826-vn.2_vn.1	ENSMUSG00000041309-vn.1	ENSRNOG00000017748-vn.1
1795	ENSG00000171798-vn.4	ENSMUSG00000066129-vn.4	ENSRNOG00000027240-vn.1
1796	ENSG00000130640-vn.2	ENSMUSG00000025474-vn.7_vn.2	ENSRNOG00000018137-vn.1
1797	ENSG00000198546-vn.3	ENSMUSG00000025470-vn.3	ENSRNOG00000018272-vn.1
1798	ENSG00000130643-vn.1	ENSMUSG00000025468-vn.5_vn.3_vn.4_vn.1_vn.2	ENSRNOG00000018337-vn.1_vn.2
1799	ENSG00000148824-vn.2	ENSMUSG00000039018-vn.1	ENSRNOG00000018860-vn.1
1800	ENSG00000214279-vn.5	ENSMUSG00000025461-vn.3_vn.1	ENSRNOG00000018978-vn.1
1801	ENSG00000130649-vn.1_vn.3	ENSMUSG00000025479-vn.1	ENSRNOG00000012458-vn.1
1802	ENSG00000171772-vn.2	ENSMUSG00000025480-vn.1	ENSRNOG00000024073-vn.1
1803	ENSG00000177947-vn.2	ENSMUSG00000025482-vn.3	ENSRNOG00000012858-vn.1
1804	ENSG00000177963-vn.11	ENSMUSG00000025485-vn.8	ENSRNOG00000013256-vn.1
1805	ENSG00000185627-vn.7	ENSMUSG00000025487-vn.8	ENSRNOG00000014109-vn.1
1806	ENSG00000142102-vn.4	ENSMUSG00000062031-vn.3	ENSRNOG00000014783-vn.1
1807	ENSG00000206013-vn.1	ENSMUSG00000025489-vn.1	ENSRNOG00000014923-vn.1
1808	ENSG00000182272-vn.2	ENSMUSG00000055629-vn.3	ENSRNOG00000053075-vn.1
1809	ENSG00000185187-vn.8_vn.15_vn.18	ENSMUSG00000025494-vn.6_vn.3	ENSRNOG00000015593-vn.1
1810	ENSG00000185101-vn.7	ENSMUSG00000054662-vn.3	ENSRNOG00000015830-vn.1
1811	ENSG00000174915-vn.9	ENSMUSG00000025495-vn.8	ENSRNOG00000015912-vn.1
1812	ENSG00000023191-vn.9_vn.13_vn.11_vn.7_vn.3_vn.5_vn.16_vn.1	ENSMUSG00000038650-vn.3_vn.5_vn.2_vn.1	ENSRNOG00000016416-vn.2_vn.1
1813	ENSG00000174775-vn.4_vn.7_vn.6	ENSMUSG00000025499-vn.6_vn.5	ENSRNOG00000016611-vn.1_vn.2
1814	ENSG00000161328-vn.1	ENSMUSG00000038637-vn.6_vn.1	ENSRNOG00000016697-vn.1
1815	ENSG00000185522-vn.2	ENSMUSG00000025500-vn.2	ENSRNOG00000017050-vn.1
1816	ENSG00000099849-vn.6	ENSMUSG00000038618-vn.3	ENSRNOG00000017109-vn.1
1817	ENSG00000070047-vn.2	ENSMUSG00000038611-vn.3	ENSRNOG00000017299-vn.1
1818	ENSG00000185507-vn.10	ENSMUSG00000025498-vn.13	ENSRNOG00000017414-vn.1
1819	ENSG00000099834-vn.9_vn.8	ENSMUSG00000025497-vn.4	ENSRNOG00000017762-vn.1
1820	ENSG00000070031-vn.1	ENSMUSG00000038580-vn.2	ENSRNOG00000017873-vn.1
1821	ENSG00000069696-vn.1	ENSMUSG00000025496-vn.1	ENSRNOG00000017927-vn.1
1822	ENSG00000177030-vn.8	ENSMUSG00000058886-vn.7	ENSRNOG00000017960-vn.1
1823	ENSG00000177106-vn.25_vn.24_vn.11	ENSMUSG00000025504-vn.6	ENSRNOG00000018336-vn.1
1824	ENSG00000177042-vn.1	ENSMUSG00000025505-vn.1_vn.4	ENSRNOG00000018061-vn.2
1825	ENSG00000177156-vn.5	ENSMUSG00000025503-vn.2	ENSRNOG00000018367-vn.1
1826	ENSG00000117983-vn.1	ENSMUSG00000066108-vn.1	ENSRNOG00000019846-vn.1
1827	ENSG00000078902-vn.8	ENSMUSG00000025139-vn.1	ENSRNOG00000019861-vn.1
1828	ENSG00000174672-vn.10	ENSMUSG00000053046-vn.13	ENSRNOG00000020021-vn.1
1829	ENSG00000182208-vn.5	ENSMUSG00000025147-vn.3	ENSRNOG00000020044-vn.1
1830	ENSG00000130598-vn.4	ENSMUSG00000031097-vn.6	ENSRNOG00000020276-vn.1
1831	ENSG00000130598-vn.1	ENSMUSG00000031097-vn.1	ENSRNOG00000020276-vn.2
1832	ENSG00000130592-vn.13	ENSMUSG00000018819-vn.7_vn.2	ENSRNOG00000020300-vn.1
1833	ENSG00000130595-vn.6	ENSMUSG00000061723-vn.7	ENSRNOG00000020332-vn.2
1834	ENSG00000167244-vn.5	ENSMUSG00000048583-vn.3	ENSRNOG00000020369-vn.3
1835	ENSG00000167244-vn.6_vn.2_vn.7_vn.3	ENSMUSG00000048583-vn.2_vn.5_vn.4_vn.1_vn.7_vn.6	ENSRNOG00000020369-vn.1_vn.4
1836	ENSG00000180176-vn.4	ENSMUSG00000000214-vn.2	ENSRNOG00000020410-vn.1
1837	ENSG00000183734-vn.1	ENSMUSG00000009248-vn.2	ENSRNOG00000020434-vn.1
1838	ENSG00000064201-vn.6	ENSMUSG00000000244-vn.7	ENSRNOG00000026039-vn.1
1839	ENSG00000110651-vn.6	ENSMUSG00000037706-vn.1	ENSRNOG00000020451-vn.1
1840	ENSG00000184281-vn.7_vn.2_vn.8_vn.1_vn.3	ENSMUSG00000045752-vn.1_vn.3_vn.5_vn.4	ENSRNOG00000032677-vn.1
1841	ENSG00000053918-vn.3	ENSMUSG00000009545-vn.2	ENSRNOG00000020532-vn.3
1842	ENSG00000129757-vn.4_vn.5	ENSMUSG00000037664-vn.1	ENSRNOG00000059500-vn.1
1843	ENSG00000110628-vn.1	ENSMUSG00000000154-vn.5_vn.2	ENSRNOG00000020562-vn.1
1844	ENSG00000205531-vn.3_vn.4	ENSMUSG00000059119-vn.3_vn.4	ENSRNOG00000020615-vn.1
1845	ENSG00000205531-vn.1	ENSMUSG00000059119-vn.5_vn.1	ENSRNOG00000020615-vn.2
1846	ENSG00000110619-vn.14	ENSMUSG00000010755-vn.2	ENSRNOG00000020651-vn.1
1847	ENSG00000021762-vn.5	ENSMUSG00000037606-vn.3	ENSRNOG00000020713-vn.2
1848	ENSG00000021762-vn.10	ENSMUSG00000037606-vn.1	ENSRNOG00000020713-vn.1
1849	ENSG00000167311-vn.1	ENSMUSG00000070424-vn.3_vn.2_vn.4	ENSRNOG00000020242-vn.1
1850	ENSG00000129744-vn.1_vn.2	ENSMUSG00000030996-vn.1_vn.3	ENSRNOG00000020251-vn.1
1851	ENSG00000129749-vn.3	ENSMUSG00000066279-vn.2_vn.1	ENSRNOG00000020293-vn.1
1852	ENSG00000110713-vn.5	ENSMUSG00000063550-vn.1	ENSRNOG00000020347-vn.1
1853	ENSG00000110713-vn.8	ENSMUSG00000063550-vn.3	ENSRNOG00000020347-vn.2
1854	ENSG00000148985-vn.16	ENSMUSG00000030990-vn.11_vn.23	ENSRNOG00000020371-vn.1
1855	ENSG00000177105-vn.2_vn.4_vn.1_vn.3	ENSMUSG00000073982-vn.2_vn.1_vn.3	ENSRNOG00000020393-vn.2_vn.3_vn.1
1856	ENSG00000167323-vn.9	ENSMUSG00000030987-vn.4	ENSRNOG00000020425-vn.2
1857	ENSG00000167323-vn.5	ENSMUSG00000030987-vn.6	ENSRNOG00000020425-vn.3
1858	ENSG00000167325-vn.2	ENSMUSG00000030978-vn.3	ENSRNOG00000045752-vn.1
1859	ENSG00000132109-vn.1	ENSMUSG00000030966-vn.2_vn.1	ENSRNOG00000018517-vn.1
1860	ENSG00000167333-vn.3	ENSMUSG00000073968-vn.1	ENSRNOG00000047229-vn.2_vn.4_vn.5
1861	ENSG00000167333-vn.1	ENSMUSG00000073968-vn.2	ENSRNOG00000047229-vn.3
1862	ENSG00000167332-vn.3_vn.1	ENSMUSG00000043366-vn.4_vn.2_vn.1_vn.3	ENSRNOG00000018606-vn.1
1863	ENSG00000213931-vn.2_vn.1	ENSMUSG00000052187-vn.1	ENSRNOG00000029286-vn.1
1864	ENSG00000175520-vn.2_vn.1	ENSMUSG00000051618-vn.1	ENSRNOG00000023833-vn.1
1865	ENSG00000121236-vn.8	ENSMUSG00000072244-vn.1	ENSRNOG00000017147-vn.1
1866	ENSG00000180878-vn.1	ENSMUSG00000078611-vn.2	ENSRNOG00000030818-vn.1
1867	ENSG00000132259-vn.1	ENSMUSG00000030897-vn.2	ENSRNOG00000017609-vn.1
1868	ENSG00000110148-vn.1	ENSMUSG00000030898-vn.2	ENSRNOG00000017679-vn.1
1869	ENSG00000170955-vn.2	ENSMUSG00000037060-vn.1	ENSRNOG00000017914-vn.1
1870	ENSG00000166311-vn.4	ENSMUSG00000037049-vn.3	ENSRNOG00000017977-vn.1
1871	ENSG00000166313-vn.8	ENSMUSG00000037032-vn.2	ENSRNOG00000018020-vn.2
1872	ENSG00000110169-vn.9	ENSMUSG00000030895-vn.2	ENSRNOG00000018257-vn.1
1873	ENSG00000110171-vn.3_vn.9_vn.2	ENSMUSG00000036989-vn.1_vn.2_vn.3	ENSRNOG00000018356-vn.1
1874	ENSG00000132254-vn.2_vn.3	ENSMUSG00000030881-vn.3_vn.13_vn.6	ENSRNOG00000018440-vn.1
1875	ENSG00000179532-vn.3	ENSMUSG00000030882-vn.2	ENSRNOG00000051291-vn.2
1876	ENSG00000132275-vn.4	ENSMUSG00000030888-vn.5	ENSRNOG00000018766-vn.2
1877	ENSG00000166333-vn.6_vn.3_vn.5	ENSMUSG00000030890-vn.3_vn.6_vn.12	ENSRNOG00000018993-vn.1
1878	ENSG00000166337-vn.5	ENSMUSG00000043866-vn.1	ENSRNOG00000019178-vn.1
1879	ENSG00000166340-vn.11	ENSMUSG00000030894-vn.6	ENSRNOG00000019212-vn.1
1880	ENSG00000166341-vn.1	ENSMUSG00000036862-vn.1	ENSRNOG00000031643-vn.1
1881	ENSG00000158042-vn.3	ENSMUSG00000030879-vn.3	ENSRNOG00000019497-vn.1
1882	ENSG00000158077-vn.1	ENSMUSG00000016626-vn.2	ENSRNOG00000023847-vn.1
1883	ENSG00000170743-vn.3	ENSMUSG00000062542-vn.3	ENSRNOG00000019613-vn.1
1884	ENSG00000166387-vn.16	ENSMUSG00000036528-vn.7	ENSRNOG00000019667-vn.1
1885	ENSG00000183378-vn.1	ENSMUSG00000048236-vn.1	ENSRNOG00000019794-vn.1
1886	ENSG00000182261-vn.1_vn.2	ENSMUSG00000049709-vn.1	ENSRNOG00000015082-vn.1
1887	ENSG00000175390-vn.5	ENSMUSG00000031029-vn.1	ENSRNOG00000015221-vn.1
1888	ENSG00000166402-vn.1	ENSMUSG00000031028-vn.1	ENSRNOG00000046566-vn.1
1889	ENSG00000166405-vn.9	ENSMUSG00000048330-vn.1	ENSRNOG00000014691-vn.1
1890	ENSG00000166407-vn.4	ENSMUSG00000036111-vn.1	ENSRNOG00000014629-vn.2
1891	ENSG00000166407-vn.2	ENSMUSG00000036111-vn.3	ENSRNOG00000014629-vn.1
1892	ENSG00000130413-vn.10_vn.15_vn.8	ENSMUSG00000031027-vn.3_vn.1_vn.2	ENSRNOG00000014590-vn.1
1893	ENSG00000166436-vn.2	ENSMUSG00000031026-vn.1	ENSRNOG00000014373-vn.1
1894	ENSG00000166444-vn.48_vn.28	ENSMUSG00000031024-vn.7_vn.5	ENSRNOG00000013934-vn.1
1895	ENSG00000166452-vn.5_vn.1	ENSMUSG00000031023-vn.3_vn.2	ENSRNOG00000013744-vn.1
1896	ENSG00000175348-vn.4	ENSMUSG00000031021-vn.2	ENSRNOG00000013591-vn.1
1897	ENSG00000175348-vn.1_vn.3_vn.2	ENSMUSG00000031021-vn.3	ENSRNOG00000013591-vn.2
1898	ENSG00000175352-vn.5	ENSMUSG00000034825-vn.3	ENSRNOG00000013290-vn.1
1899	ENSG00000175356-vn.3	ENSMUSG00000007279-vn.5	ENSRNOG00000013123-vn.2
1900	ENSG00000175356-vn.5	ENSMUSG00000007279-vn.2	ENSRNOG00000013123-vn.1
1901	ENSG00000184014-vn.1	ENSMUSG00000035901-vn.1	ENSRNOG00000012206-vn.1
1902	ENSG00000166471-vn.1_vn.4	ENSMUSG00000047554-vn.4_vn.7	ENSRNOG00000010752-vn.1
1903	ENSG00000205339-vn.2	ENSMUSG00000066232-vn.1	ENSRNOG00000010427-vn.1
1904	ENSG00000166478-vn.11_vn.3_vn.2	ENSMUSG00000061079-vn.1_vn.3	ENSRNOG00000010087-vn.1
1905	ENSG00000166483-vn.3	ENSMUSG00000031016-vn.1	ENSRNOG00000010017-vn.1
1906	ENSG00000133789-vn.1	ENSMUSG00000031015-vn.2	ENSRNOG00000009910-vn.1
1907	ENSG00000148926-vn.7_vn.2_vn.4	ENSMUSG00000030790-vn.1	ENSRNOG00000027030-vn.1
1908	ENSG00000110315-vn.1	ENSMUSG00000030788-vn.5_vn.10	ENSRNOG00000017900-vn.1
1909	ENSG00000133800-vn.1	ENSMUSG00000030787-vn.1	ENSRNOG00000026902-vn.1
1910	ENSG00000198730-vn.2	ENSMUSG00000005609-vn.1	ENSRNOG00000017195-vn.1
1911	ENSG00000110321-vn.1_vn.6_vn.27	ENSMUSG00000005610-vn.4	ENSRNOG00000017158-vn.1
1912	ENSG00000110328-vn.2	ENSMUSG00000038296-vn.1	ENSRNOG00000017021-vn.1
1913	ENSG00000170242-vn.2	ENSMUSG00000059263-vn.2	ENSRNOG00000026754-vn.1
1914	ENSG00000170242-vn.4	ENSMUSG00000059263-vn.3	ENSRNOG00000026754-vn.2
1915	ENSG00000050165-vn.12	ENSMUSG00000030772-vn.1	ENSRNOG00000016343-vn.1
1916	ENSG00000133816-vn.21	ENSMUSG00000038244-vn.10	ENSRNOG00000016244-vn.1
1917	ENSG00000197702-vn.3	ENSMUSG00000030770-vn.4_vn.1	ENSRNOG00000015713-vn.1
1918	ENSG00000187079-vn.4	ENSMUSG00000055320-vn.9_vn.3	ENSRNOG00000015488-vn.1
1919	ENSG00000148925-vn.1	ENSMUSG00000038187-vn.4	ENSRNOG00000014341-vn.2
1920	ENSG00000148925-vn.3	ENSMUSG00000038187-vn.5	ENSRNOG00000014341-vn.1
1921	ENSG00000152266-vn.2	ENSMUSG00000059077-vn.1	ENSRNOG00000014318-vn.1
1922	ENSG00000197601-vn.1	ENSMUSG00000030759-vn.7_vn.1	ENSRNOG00000013176-vn.4
1923	ENSG00000133818-vn.10	ENSMUSG00000055723-vn.2	ENSRNOG00000012258-vn.2
1924	ENSG00000129083-vn.6_vn.1_vn.8_vn.4_vn.7	ENSMUSG00000030754-vn.1	ENSRNOG00000057623-vn.1
1925	ENSG00000129084-vn.9	ENSMUSG00000030751-vn.4	ENSRNOG00000011745-vn.1
1926	ENSG00000152270-vn.1	ENSMUSG00000030671-vn.1	ENSRNOG00000011417-vn.1
1927	ENSG00000186104-vn.2	ENSMUSG00000030670-vn.6	ENSRNOG00000011367-vn.1
1928	ENSG00000110680-vn.1	ENSMUSG00000030669-vn.3_vn.4	ENSRNOG00000011130-vn.1
1929	ENSG00000110693-vn.6	ENSMUSG00000051910-vn.9_vn.6_vn.1	ENSRNOG00000020514-vn.2
1930	ENSG00000110693-vn.1	ENSMUSG00000051910-vn.13_vn.7	ENSRNOG00000020514-vn.1
1931	ENSG00000110696-vn.8	ENSMUSG00000030663-vn.4	ENSRNOG00000053659-vn.1
1932	ENSG00000166689-vn.9	ENSMUSG00000045659-vn.10	ENSRNOG00000024602-vn.1
1933	ENSG00000011405-vn.1	ENSMUSG00000030660-vn.3_vn.6	ENSRNOG00000020479-vn.1
1934	ENSG00000006071-vn.26	ENSMUSG00000040136-vn.6	ENSRNOG00000021130-vn.2
1935	ENSG00000006611-vn.8	ENSMUSG00000030838-vn.5	ENSRNOG00000021149-vn.1
1936	ENSG00000188162-vn.3	ENSMUSG00000009487-vn.1	ENSRNOG00000010983-vn.1
1937	ENSG00000129152-vn.1	ENSMUSG00000009471-vn.1	ENSRNOG00000011306-vn.1
1938	ENSG00000129159-vn.10	ENSMUSG00000058975-vn.1	ENSRNOG00000055401-vn.1
1939	ENSG00000129158-vn.12	ENSMUSG00000030839-vn.3	ENSRNOG00000011488-vn.1
1940	ENSG00000129167-vn.1	ENSMUSG00000040046-vn.6_vn.3	ENSRNOG00000011672-vn.1
1941	ENSG00000110756-vn.5	ENSMUSG00000014418-vn.8_vn.12	ENSRNOG00000055531-vn.1
1942	ENSG00000110768-vn.4	ENSMUSG00000006599-vn.4_vn.3	ENSRNOG00000012360-vn.1
1943	ENSG00000110768-vn.6_vn.1	ENSMUSG00000006599-vn.1	ENSRNOG00000012360-vn.2
1944	ENSG00000134333-vn.17_vn.3_vn.10_vn.4	ENSMUSG00000063229-vn.10_vn.1_vn.5_vn.2_vn.9	ENSRNOG00000013009-vn.1
1945	ENSG00000166796-vn.6_vn.9	ENSMUSG00000030851-vn.5_vn.3_vn.1	ENSRNOG00000013103-vn.5
1946	ENSG00000074319-vn.9	ENSMUSG00000014402-vn.3	ENSRNOG00000013381-vn.1
1947	ENSG00000151116-vn.5	ENSMUSG00000043262-vn.5	ENSRNOG00000013624-vn.1
1948	ENSG00000179119-vn.1	ENSMUSG00000049516-vn.1	ENSRNOG00000050806-vn.1
1949	ENSG00000151117-vn.2	ENSMUSG00000010307-vn.2	ENSRNOG00000013663-vn.1
1950	ENSG00000177054-vn.6	ENSMUSG00000030471-vn.3	ENSRNOG00000014277-vn.1
1951	ENSG00000177054-vn.5	ENSMUSG00000030471-vn.2_vn.1	ENSRNOG00000014277-vn.2
1952	ENSG00000109851-vn.1	ENSMUSG00000030507-vn.1	ENSRNOG00000014706-vn.1
1953	ENSG00000109854-vn.2	ENSMUSG00000039745-vn.3	ENSRNOG00000022189-vn.1
1954	ENSG00000185238-vn.4	ENSMUSG00000030505-vn.2	ENSRNOG00000014829-vn.2
1955	ENSG00000185238-vn.2	ENSMUSG00000030505-vn.4	ENSRNOG00000014829-vn.1
1956	ENSG00000165970-vn.3	ENSMUSG00000039728-vn.4	ENSRNOG00000031662-vn.1
1957	ENSG00000165973-vn.5	ENSMUSG00000055409-vn.3	ENSRNOG00000015675-vn.1
1958	ENSG00000171714-vn.1	ENSMUSG00000055489-vn.2	ENSRNOG00000015972-vn.1
1959	ENSG00000091664-vn.1	ENSMUSG00000030500-vn.1	ENSRNOG00000016147-vn.1
1960	ENSG00000148935-vn.5_vn.6	ENSMUSG00000030498-vn.6_vn.3_vn.4	ENSRNOG00000016717-vn.2
1961	ENSG00000198168-vn.3	ENSMUSG00000074093-vn.2	ENSRNOG00000037137-vn.1
1962	ENSG00000255359-vn.1	ENSMUSG00000094445-vn.4	ENSRNOG00000049297-vn.1
1963	ENSG00000134343-vn.1	ENSMUSG00000074968-vn.2	ENSRNOG00000004731-vn.1
1964	ENSG00000169550-vn.4	ENSMUSG00000050808-vn.3_vn.2	ENSRNOG00000004703-vn.2_vn.1
1965	ENSG00000148942-vn.2	ENSMUSG00000041644-vn.5	ENSRNOG00000028008-vn.1
1966	ENSG00000129151-vn.1_vn.4_vn.3_vn.5	ENSMUSG00000041660-vn.1_vn.2	ENSRNOG00000059519-vn.2
1967	ENSG00000205213-vn.3	ENSMUSG00000050199-vn.2	ENSRNOG00000005715-vn.1
1968	ENSG00000148943-vn.2	ENSMUSG00000027162-vn.2	ENSRNOG00000045698-vn.1
1969	ENSG00000176697-vn.4	ENSMUSG00000048482-vn.2	ENSRNOG00000047466-vn.4
1970	ENSG00000121621-vn.1	ENSMUSG00000027115-vn.3	ENSRNOG00000005037-vn.2
1971	ENSG00000169519-vn.2	ENSMUSG00000057234-vn.5_vn.3	ENSRNOG00000004926-vn.1
1972	ENSG00000131808-vn.1_vn.3_vn.2	ENSMUSG00000027120-vn.1	ENSRNOG00000004898-vn.1
1973	ENSG00000152219-vn.1	ENSMUSG00000027122-vn.3_vn.1	ENSRNOG00000004891-vn.1
1974	ENSG00000066382-vn.2	ENSMUSG00000016386-vn.4_vn.1_vn.3	ENSRNOG00000004863-vn.1_vn.2
1975	ENSG00000170946-vn.6	ENSMUSG00000027166-vn.5	ENSRNOG00000004842-vn.1
1976	ENSG00000148950-vn.1_vn.9	ENSMUSG00000042670-vn.1	ENSRNOG00000004829-vn.1
1977	ENSG00000007372-vn.48_vn.21_vn.34_vn.37_vn.53_vn.13_vn.51_vn.1_vn.73	ENSMUSG00000027168-vn.5_vn.9_vn.20_vn.21	ENSRNOG00000004410-vn.2
1978	ENSG00000007372-vn.58_vn.16_vn.43_vn.75_vn.63_vn.42_vn.11_vn.30_vn.35_vn.25_vn.12	ENSMUSG00000027168-vn.4_vn.6_vn.16_vn.8	ENSRNOG00000004410-vn.1_vn.3
1979	ENSG00000149100-vn.4	ENSMUSG00000027170-vn.2	ENSRNOG00000012738-vn.1
1980	ENSG00000186714-vn.3	ENSMUSG00000045106-vn.4_vn.3	ENSRNOG00000022660-vn.1
1981	ENSG00000135378-vn.1	ENSMUSG00000027171-vn.1	ENSRNOG00000022710-vn.1
1982	ENSG00000060749-vn.4_vn.1	ENSMUSG00000074994-vn.1	ENSRNOG00000037514-vn.1
1983	ENSG00000121690-vn.2	ENSMUSG00000027173-vn.1	ENSRNOG00000012262-vn.1
1984	ENSG00000176148-vn.1_vn.9_vn.3_vn.4	ENSMUSG00000027175-vn.6_vn.3	ENSRNOG00000042576-vn.2
1985	ENSG00000110422-vn.4_vn.3_vn.5	ENSMUSG00000027177-vn.2_vn.4	ENSRNOG00000011358-vn.1
1986	ENSG00000110422-vn.1	ENSMUSG00000027177-vn.3	ENSRNOG00000011358-vn.2
1987	ENSG00000205177-vn.2	ENSMUSG00000032671-vn.1	ENSRNOG00000010963-vn.1
1988	ENSG00000110429-vn.4	ENSMUSG00000027180-vn.5	ENSRNOG00000009549-vn.1
1989	ENSG00000135363-vn.4	ENSMUSG00000032698-vn.1	ENSRNOG00000009401-vn.3
1990	ENSG00000135363-vn.2	ENSMUSG00000032698-vn.7_vn.3_vn.4	ENSRNOG00000009401-vn.1_vn.2
1991	ENSG00000135387-vn.6_vn.8	ENSMUSG00000027184-vn.6_vn.7	ENSRNOG00000009152-vn.2
1992	ENSG00000135372-vn.4_vn.2_vn.6_vn.5_vn.8	ENSMUSG00000027185-vn.4	ENSRNOG00000008663-vn.1
1993	ENSG00000135372-vn.1	ENSMUSG00000027185-vn.1	ENSRNOG00000008663-vn.3
1994	ENSG00000166016-vn.2	ENSMUSG00000032724-vn.3	ENSRNOG00000008510-vn.2
1995	ENSG00000121691-vn.2	ENSMUSG00000027187-vn.2	ENSRNOG00000008364-vn.1
1996	ENSG00000135373-vn.5_vn.1_vn.9_vn.6_vn.8_vn.7	ENSMUSG00000012350-vn.4_vn.2_vn.1	ENSRNOG00000007484-vn.1
1997	ENSG00000149089-vn.1	ENSMUSG00000010911-vn.3	ENSRNOG00000007446-vn.1
1998	ENSG00000110435-vn.5	ENSMUSG00000010914-vn.1	ENSRNOG00000006947-vn.1
1999	ENSG00000026508-vn.25	ENSMUSG00000005087-vn.4	ENSRNOG00000006094-vn.1
[truncated: 10,258 more rows]
