# Supplementary material for: SpliceProt 2.0: A Sequence Repository of Human, Mouse, and Rat Proteoforms
Source: Int J Mol Sci. 2024 Jan 18;25(2):1183. doi: 10.3390/ijms25021183 (PMC10816255; doi:10.3390/ijms25021183)
Supplement: Supplementary file 1 [file ijms-25-01183-s001.zip › Supplementary File S7.csv]

ProteinIDHuman	TheProteinLoci	Sequence	SpectrumCount	PrimaryScore
ENSG00000166123_vn.3	54267	LLEETGICVVPGSGFGQR	5	40.254
ENSG00000057608_vn.3	45975	TYDATTHFETTCDDIK	1	2.911
ENSG00000057608_vn.3	45975	MTGSEFDFEEMKR	9	38.302
ENSG00000057608_vn.3	45975	DLGTESQIFISR	9	27.714
ENSG00000067048_vn.5_vn.1	61600	VGNLGLATSFFNEK	2	26.722
ENSG00000173692_vn.1	34458	AAVESLGFILFR	3	35.371
ENSG00000173692_vn.1	34458	DTSEDIEELVEPVAAHGPK	4	36.224
ENSG00000173692_vn.1	34458	TPEQCPSVVSLLSESYNPHVR	2	37.432
ENSG00000173692_vn.1	34458	EAINLLEPMTNDPVNYVR	8	3.433
ENSG00000119471_vn.2	41997	KVDIIADAAYSIFQKPK	3	60.331
ENSG00000119471_vn.2	41997	TAIHTAAMDMLGGPGIESQCR	6	4.817
ENSG00000119471_vn.2	41997	LLGTIYTAAEEIEAVGGK	10	42.616
ENSG00000119471_vn.2	41997	SFTGNFVIDENILKEEGIENFDVYAIKPGHPLQPDFFLDEYPEAVSK	8	29.767
ENSG00000138823_vn.3	33532	GHTTGLSLNNDR	4	31.825
ENSG00000111726_vn.3	16649	VAEMIREEGYDSVFSVVR	3	27.292
ENSG00000111726_vn.3	16649	GVEKPPHLAALILAR	3	38.399
ENSG00000111726_vn.3	16649	HLAGVPLIGWVLR	6	36.056
ENSG00000111726_vn.3	16649	EVTEPLNLNPAK	3	26.561
ENSG00000111726_vn.3	16649	AALDSGAFQSVWVSTDHDEIENVAK	3	34.491
ENSG00000161057_vn.3_vn.1_vn.4_vn.2	48736	TMLELINQLDGFDPR	5	36.571
ENSG00000161057_vn.3_vn.1_vn.4_vn.2	48736	GVLLFGPPGTGK	3	26.685
ENSG00000161057_vn.3_vn.1_vn.4_vn.2	48736	KIEFSLPDLEGR	6	28.889
ENSG00000161057_vn.3_vn.1_vn.4_vn.2	48736	FDDGAGGDNEVQR	9	32.458
ENSG00000171560_vn.3	25234	ARPNNPDWGTFEEVSGNVSPGTR	5	36.674
ENSG00000171560_vn.3	25234	NPSSAGSWNSGSSGPGSTGNR	18	51.206
ENSG00000171560_vn.3	25234	PGSSGPGSTGSWNSGSSGTGSTGNQNPGSPRPGSTGTWNPGSSER	13	30.456
ENSG00000171560_vn.3	25234	QFTSSTSYNR	3	25.183
ENSG00000171560_vn.3	25234	GSESGIFTNTK	10	27.948
ENSG00000171560_vn.3	25234	HRHPDEAAFFDTASTGK	12	52.808
ENSG00000171560_vn.3	25234	MELERPGGNEITR	20	27.996
ENSG00000171560_vn.3	25234	GGSTSYGTGSETESPR	12	33.238
ENSG00000171560_vn.3	25234	EVVTSEDGSDCPEAMDLGTLSGIGTLDGFR	3	25.616
ENSG00000171560_vn.3	25234	MKPVPDLVPGNFK	18	28.778
ENSG00000171560_vn.3	25234	TFPGFFSPMLGEFVSETESR	54	40.188
ENSG00000171560_vn.3	25234	ESSSHHPGIAEFPSR	16	33.341
ENSG00000171560_vn.3	25234	NPGSSGTGGTATWK	3	32.127
ENSG00000112874_vn.2	65328	VDPVVIMQVIHPDGTK	1	31.925
ENSG00000112874_vn.2	65328	ESHPATVFILFSDLNPLVTLGGNK	1	27.361
ENSG00000168237_vn.4	382	QNLYLVGFGK	3	26.667
ENSG00000168237_vn.4	382	AVLGMAAAAEELLGQHLVQGVISVPK	7	57.622
ENSG00000168237_vn.4	382	GPVCLLAGGEPTVQLQGSGR	1	37.241
ENSG00000168237_vn.4	382	LTPSMAGASVEEDAQLHELAAELQIPDLQLEEALETMAWGR	1	35.441
ENSG00000168237_vn.4	382	SMAQFYGLLAHVAR	6	38.101
ENSG00000168237_vn.4	382	QLFESAVGAVLPGPMLHR	8	42.719
ENSG00000168439_vn.3	21872	DPQALSEHLK	3	26.889
ENSG00000092108_vn.12	38	LTSAVSSLPELLEK	3	2.689
ENSG00000092108_vn.12	38	NIDLATPLHHTWTYQALVHDVLDFHLNR	1	43.171
ENSG00000092108_vn.12	38	GSPFPEVAESVQQELESYR	8	34.015
ENSG00000092108_vn.12	38	VMNTGSQFVMEGVK	3	29.445
ENSG00000093217_vn.1	3442	LAATPSPGASQVYEALLPQYAK	11	43.697
ENSG00000241635_vn.1	11372	ILLIPVDGSHWLSMLGAIQQLQQR	25	4.719
ENSG00000241635_vn.1	11372	PLSSHSDHMTFLQR	7	40.907
ENSG00000241635_vn.1	11372	EDVKESFVSLGHNVFENDSFLQR	29	53.965
ENSG00000241635_vn.1	11372	GHEIVVLAPDASLYIR	15	3.831
ENSG00000241635_vn.1	11372	EVTVQDLLSSASVWLFR	8	45.578
ENSG00000241635_vn.1	11372	EVTVQDLLSSASVWLFR	8	45.578
ENSG00000163382_vn.1	64124	GNAGGIQPDLLISLTAPK	5	32.329
ENSG00000163382_vn.1	64124	GLTVPIASIDIPSGWDVEK	4	30.511
ENSG00000145703_vn.5	49565	NQPGNTLTEILETPATAQQEVDHATDMVSR	27	63.815
ENSG00000145703_vn.5	49565	IVGNLLYYR	3	25.228
ENSG00000145703_vn.5	49565	HSQSMIEDAQLPLEQK	5	40.957
ENSG00000145703_vn.5	49565	TLEQTGHVSSENKYQDILNEIAK	3	30.295
ENSG00000145703_vn.5	49565	GVLLDIDDLQTNQFK	8	31.302
ENSG00000145703_vn.5	49565	YDIEDGEAIDSR	8	27.703
ENSG00000145703_vn.5	49565	VLNSIISSLDLLPYGLR	8	44.459
ENSG00000145703_vn.5	49565	AAFYEEQINYYDTYIK	8	32.788
ENSG00000156110_vn.5	269	EIIDTNGAGDAFVGGFLSQLVSDK	5	3.224
ENSG00000156110_vn.5	269	AGHYAASIIIR	3	26.956
ENSG00000166913_vn.5_vn.7	68287	YLSEVASGDNK	3	29.297
ENSG00000166913_vn.5_vn.7	68287	AVTEQGHELSNEER	11	40.485
ENSG00000166913_vn.5_vn.7	68287	QTTVSNSQQAYQEAFEISK	13	44.497
ENSG00000166913_vn.5_vn.7	68287	TAFDEAIAELDTLNEESYKDSTLIMQLLR	28	62.698
ENSG00000048828_vn.3	31141	QTAQQIVSHVQNK	3	28.297
ENSG00000048828_vn.3	31141	AEGSSTASSGSQLAEGK	3	38.299
ENSG00000048828_vn.3	31141	SQGGVQPIPSQGGK	3	32.181
ENSG00000164040_vn.4	868	RGLGAGAGAGEESPATSLPR	16	44.616
ENSG00000164040_vn.4	868	FYGPAGPYGIFAGR	6	30.684
ENSG00000164040_vn.4	868	RDFSLEQLR	1	26.933
ENSG00000150961_vn.2	63758	PFATIPSNESPLYLVNHGESGPVR	6	42.596
ENSG00000170606_vn.1	66138	AGGIETIANEYSDR	3	32.106
ENSG00000170606_vn.1	66138	SNLAYDIVQLPTGLTGIK	7	41.632
