# Supplementary material for: SpliceProt 2.0: A Sequence Repository of Human, Mouse, and Rat Proteoforms
Source: Int J Mol Sci. 2024 Jan 18;25(2):1183. doi: 10.3390/ijms25021183 (PMC10816255; doi:10.3390/ijms25021183)
Supplement: Supplementary file 1 [file ijms-25-01183-s001.zip › Supplementary File S8.csv]

	ProteinIDHuman	TheProteinLoci	Sequence	SpectrumCount	PrimaryScore
1	ENSG00000093217_vn.1	10895	IRDESASCSWNK	16	3.6975
2	ENSG00000145703_vn.5	37883	YFQEACDVPEPEEK	9	3.2318
3	ENSG00000168439_vn.3	17658	DCEECIQLEPTFIK	11	3.6891
4	ENSG00000241635_vn.1	52704	LPCSLDSEATQCPVPLSYVPK	4	3.7512
5	ENSG00000241635_vn.1	52704	DYPRPIMPNMVFIGGINCLQK	19	4.14
6	ENSG00000241635_vn.1	52704	NVLLAVSENFMCRVVYSPYGSLATEILQK	18	5.6122
7	ENSG00000048828_vn.3	24502	SPQTPELVEALAFREWTCPNLK	2	3.4984
8	ENSG00000163382_vn.1	45948	KYQLNLPSYPDTECVYRLQ	16	3.8244
9	ENSG00000163382_vn.1	45948	ELAGLSCATAIAK	6	2.7994
10	ENSG00000163382_vn.1	45948	PLFTGLVTQCQK	5	2.9403
11	ENSG00000166123_vn.3	41031	GYMGECGYRGGYMEVINLHPEIK	5	2.7365
12	ENSG00000150961_vn.2	47872	QAQIPLAAVIK	9	2.5798
13	ENSG00000166913_vn.5_vn.7	51391	TAFDEAIAELDTLNEESYK	38	4.786
14	ENSG00000166913_vn.5_vn.7	51391	IEAELQDICNDVLELLDK	32	5.2103
15	ENSG00000166913_vn.5_vn.7	51391	AVTEQGHELSNEERNLLSVAYK	21	4.4001
16	ENSG00000166913_vn.5_vn.7	51391	QTTVSNSQQAYQEAFEISK	17	4.695
17	ENSG00000166913_vn.5_vn.7	51391	GDYFRYLSEVASGENK	20	3.9681
18	ENSG00000166913_vn.5_vn.7	51391	YLILNATQAESK	10	2.7151
19	ENSG00000067048_vn.5_vn.1	47947	PLPPSERLEQELFSGGNTGINFEK	15	3.6108
20	ENSG00000067048_vn.5_vn.1	47947	DLLDLLVEAK	21	2.556
21	ENSG00000164040_vn.4	691	DALRDEYDDLSDLNAVQMESVREWEM	1	3.4828
22	ENSG00000138823_vn.3	26163	AEAVQSFLAFIQHLR	7	3.9123
23	ENSG00000138823_vn.3	26163	NALLPEGIPLLLK	35	3.3609
24	ENSG00000138823_vn.3	26163	GLILLIDHSQDIQLQSGLK	1	4.7214
25	ENSG00000138823_vn.3	26163	AIPIVGQVLERVCK	22	2.8859
26	ENSG00000138823_vn.3	26163	YAEAGEGPVSHLATTVLQRYDVSFITDEVK	23	3.3982
27	ENSG00000138823_vn.3	26163	GSFASNDIRESVMIIIGALVRK	21	4.7519
28	ENSG00000138823_vn.3	26163	DNLEALQRPM	5	2.6681
29	ENSG00000138823_vn.3	26163	YMLTVVQDILHFEMPASK	35	4.6827
30	ENSG00000138823_vn.3	26163	LTYSTEVFLDGGK	7	2.775
31	ENSG00000138823_vn.3	26163	IEDSFVTAVLAEETRAFALNFQQTIAGK	19	5.8752
32	ENSG00000138823_vn.3	26163	KEDTTMYLLALK	27	3.2149
33	ENSG00000138823_vn.3	26163	EMAVHNYDRFSK	11	2.5967
34	ENSG00000138823_vn.3	26163	MLSASGDPVSVVK	8	2.575
35	ENSG00000138823_vn.3	26163	LILGGLEKPEK	17	2.933
36	ENSG00000138823_vn.3	26163	IERSGFTTANQVLGVSSK	23	4.8961
37	ENSG00000138823_vn.3	26163	TVRTTAAAVILK	18	3.5199
38	ENSG00000138823_vn.3	26163	ESLVAGCELPLHQENSEM	6	3.2133
39	ENSG00000138823_vn.3	26163	TLNRIYHQNRK	10	2.5316
40	ENSG00000138823_vn.3	26163	EFYSYENEPVGIENLK	24	3.4035
41	ENSG00000138823_vn.3	26163	GHTTGLSLNNERLYK	37	3.9985
42	ENSG00000138823_vn.3	26163	TTEAGPRMIPGK	20	2.9798
43	ENSG00000092108_vn.12	53447	LTSAVSSLPELLEK	5	3.0238
44	ENSG00000092108_vn.12	53447	VLIYDRFGQDIISPLLSVK	9	3.527
45	ENSG00000092108_vn.12	53447	ALTDAGCNLSPLQYIK	1	2.5516
46	ENSG00000119471_vn.2	32224	LAGCTVFITGASRGIGK	10	3.7411
47	ENSG00000156110_vn.5	160	EALMDVMPYVDILFGNETEAATFAREQGFETK	73	5.5059
48	ENSG00000156110_vn.5	160	PLTECIRAGHYAA	8	3.2723
49	ENSG00000170606_vn.1	49786	VREFSITDVVPYPISLRWNSPAEEGLSDCEVFPK	8	3.8247
50	ENSG00000170606_vn.1	49786	FDEVLVNHFCEEFGK	5	4.3659
51	ENSG00000170606_vn.1	49786	LMSANASDLPLSIECFMNDIDVSGTMNRGK	4	5.3623
52	ENSG00000170606_vn.1	49786	ELSTTLNADEAVTRGCALQCAILSPAFK	5	3.8304
53	ENSG00000170606_vn.1	49786	ELTSICSPIISK	7	2.7726
54	ENSG00000170606_vn.1	49786	TSTVDLPIESQLLWQLDREMLGLYTENEGK	24	5.2869
55	ENSG00000112874_vn.2	49072	EMISELHSSAAEGNVAK	11	4.8323
56	ENSG00000112874_vn.2	49072	ESHPTTVYLLFSDLNPLVTLGGNK	11	6.1153
57	ENSG00000161057_vn.3_vn.1_vn.4_vn.2	37291	IDPTVTMMQVEEKPDVTYSDVGGCK	3	4.0438
58	ENSG00000161057_vn.3_vn.1_vn.4_vn.2	37291	QTLQSEQPLQVARCTK	13	3.6671
59	ENSG00000057608_vn.3	35237	RMTGSEFDFEEMK	20	3.2085
60	ENSG00000057608_vn.3	35237	DLGTDSQIFISRAYDATTHFETTCDDIK	17	6.0369
61	ENSG00000111726_vn.3	10824	RVGLSAVPADACSGAQK	4	2.5367
62	ENSG00000173692_vn.1	26789	QCVENADLPEGEK	10	3.0368
63	ENSG00000168237_vn.4	271	GPVCLLAGGEPTVQLQGSGK	2	4.0347
64	ENSG00000168237_vn.4	271	LLAARGATIQELNTIRK	20	4.7708
65	ENSG00000171560_vn.3	33090	AQQIQALQSNVRAQLIDMK	14	5.0792
66	ENSG00000171560_vn.3	33090	THSDSDILTNIEDPSSHVPEFSSSSK	24	5.994
67	ENSG00000171560_vn.3	33090	SQLQEAPPEWK	14	2.5555
68	ENSG00000171560_vn.3	33090	GSCSRAVNREINLQDYEGHQK	15	3.8534
69	ENSG00000171560_vn.3	33090	GLIDEANQDFTNRINK	19	4.5248
70	ENSG00000171560_vn.3	33090	VTSSGTSTTHRSC	17	3.6531
71	ENSG00000171560_vn.3	33090	NSLFDFQRNNK	15	2.7931
72	ENSG00000171560_vn.3	33090	MADEAGSEAHREGETRNTK	29	3.0675
