# Supplementary material for: SpliceProt 2.0: A Sequence Repository of Human, Mouse, and Rat Proteoforms
Source: Int J Mol Sci. 2024 Jan 18;25(2):1183. doi: 10.3390/ijms25021183 (PMC10816255; doi:10.3390/ijms25021183)
Supplement: Supplementary file 1 [file ijms-25-01183-s001.zip › Supplementary File S9.csv]

	ProteinIDHuman	TheProteinLoci	Sequence	SpectrumCount	PrimaryScore
1	ENSG00000171560_vn.3	13568	PGSSGSGSDGNWGSGTTGSDDTGTWGAGSSR	5	3.2838
2	ENSG00000171560_vn.3	13568	GLIDEANQDFTNR	7	3.0974
3	ENSG00000171560_vn.3	13568	EVVKEVVTSDDGSDCGDGMDLGLTHSFSGR	46	5.5994
4	ENSG00000171560_vn.3	13568	FGSLTSNFK	8	2.6503
5	ENSG00000171560_vn.3	13568	RGDFANANNFDNTFGQVSEDLR	22	5.5837
6	ENSG00000171560_vn.3	13568	IENPMTPGHGGSGYWR	4	2.7636
7	ENSG00000171560_vn.3	13568	ADTGTTSEFIEAGGDIR	19	3.8328
8	ENSG00000171560_vn.3	13568	TSDSDIFTDIENPSSHVPEFSSSSK	22	5.4541
9	ENSG00000171560_vn.3	13568	MADEAASEAHQEGDTR	36	3.4925
10	ENSG00000171560_vn.3	13568	ETDWPFCSDEDWNHK	16	3.0008
11	ENSG00000171560_vn.3	13568	PSSGSGNLKPSNPDWGEFSEFGGSSSPATR	9	6.1342
12	ENSG00000171560_vn.3	13568	GDFANANNFDNTFGQVSEDLRR	40	3.8909
13	ENSG00000171560_vn.3	13568	MSPVPDLVPGSFK	10	2.5287
14	ENSG00000171560_vn.3	13568	MHPELGSFYDSR	30	2.5741
15	ENSG00000171560_vn.3	13568	GDKELLIGNEK	10	2.7169
16	ENSG00000112874_vn.2	20046	HIANLLANAK	7	2.6282
17	ENSG00000112874_vn.2	20046	LCQLNYADIKDYLAQPEK	2	2.9027
18	ENSG00000048828_vn.3	10385	TCNTNPHLNALSTDSACR	8	3.23
19	ENSG00000048828_vn.3	10385	NIHDTSDLDAIAK	13	3.6008
20	ENSG00000048828_vn.3	10385	SQGGVQPIPSQGGK	5	2.7411
21	ENSG00000048828_vn.3	10385	VEGSSTASSGSQLAEGK	6	3.3441
22	ENSG00000048828_vn.3	10385	LLVDADNCLHR	13	3.0192
23	ENSG00000048828_vn.3	10385	NHMDITTPPLPPVAPEVLR	16	3.5178
24	ENSG00000048828_vn.3	10385	SLTTSQYLMHEVAK	1	2.563
25	ENSG00000048828_vn.3	10385	SPQTPELVEALAFR	8	2.8533
26	ENSG00000048828_vn.3	10385	NLTEQNSYSNIPHEGK	12	2.8121
27	ENSG00000048828_vn.3	10385	RQELDAFLAQALSPK	6	3.7205
28	ENSG00000048828_vn.3	10385	HCPSAVVPVELQK	11	2.7766
29	ENSG00000048828_vn.3	10385	LEIAGTVVGHWAGSR	2	2.8936
30	ENSG00000048828_vn.3	10385	IAVSIEDEANKDLPPAALLYR	4	3.8967
31	ENSG00000048828_vn.3	10385	SQGAIQGRPPYAASAEEVAK	7	3.1376
32	ENSG00000048828_vn.3	10385	EAALEAAVLNKEE	3	2.6364
33	ENSG00000048828_vn.3	10385	EKTPLIDLCDGQAEQAAK	7	2.5326
34	ENSG00000164040_vn.4	312	GLCSGPGAGEESPAATLPR	10	3.8363
35	ENSG00000164040_vn.4	312	GLATFCLDKDALRDEYDDLSDLNAVQMESVR	27	4.6069
36	ENSG00000168439_vn.3	7611	DCEECIQLEPTFIK	8	3.6731
37	ENSG00000168439_vn.3	7611	ALSAGNIDDALQCYSEAIKLDPQNHVLYSNR	13	2.8715
38	ENSG00000168439_vn.3	7611	LMDVGLIAIR	9	2.5417
39	ENSG00000168439_vn.3	7611	FMNPFNLPNLYQK	8	2.8229
40	ENSG00000163382_vn.1	18680	KYQLNLPAYPDTECVYR	13	3.3744
41	ENSG00000163382_vn.1	18680	SPPTVLVICGPGNNGGDGLVCAR	35	5.1459
42	ENSG00000119471_vn.2	13224	TAIHTAAMDMLGGAGVESQCR	18	4.3528
43	ENSG00000119471_vn.2	13224	ALPCVVDVRDEQQINSAVEK	9	3.0246
44	ENSG00000067048_vn.5_vn.1	271	TAAFLLPILSQIYTDGPGEALK	3	3.1374
45	ENSG00000067048_vn.5_vn.1	271	KGADSLENFLFQER	3	2.6384
46	ENSG00000145703_vn.5	15372	QSQAVIEDASLPLEQK	8	3.3882
47	ENSG00000145703_vn.5	15372	SKVDQVQDIVTGNPTVIK	27	5.0767
48	ENSG00000145703_vn.5	15372	GVDPDCAHHYQDVLFHTK	12	3.409
49	ENSG00000145703_vn.5	15372	KQSDDILTVLK	14	3.1664
50	ENSG00000145703_vn.5	15372	FEATNSGPILR	6	2.5259
51	ENSG00000145703_vn.5	15372	LKNSCISEEERDAYEELLTQAEIQSNIHAVNR	31	2.7998
52	ENSG00000145703_vn.5	15372	VLWLDEIQQAINEANVDK	6	4.6518
53	ENSG00000145703_vn.5	15372	TLDTLLLPTANIR	14	2.8564
54	ENSG00000145703_vn.5	15372	NKYQDILNEIAK	7	2.6021
55	ENSG00000145703_vn.5	15372	TDGEPTEGPWVK	9	2.5749
56	ENSG00000145703_vn.5	15372	LFEGENEHLSSMNNYLSETYQEFRK	12	3.2058
57	ENSG00000145703_vn.5	15372	QWVTLVVGVNECLDR	5	3.0163
58	ENSG00000145703_vn.5	15372	MAAVDHINAVLR	28	3.1802
59	ENSG00000145703_vn.5	15372	ALVGSENPPLTVIR	8	3.448
60	ENSG00000145703_vn.5	15372	KLFEGENEHLSSMNNYLSETYQEFR	11	2.7631
61	ENSG00000145703_vn.5	15372	YGSIVDDERLSAEEMDER	8	3.2709
62	ENSG00000145703_vn.5	15372	NKLEASIENLRK	18	2.9559
63	ENSG00000145703_vn.5	15372	EGDPENTLLALK	9	2.5021
64	ENSG00000145703_vn.5	15372	TLETYQQLFYLLQTKPSYLAK	6	4.5819
65	ENSG00000145703_vn.5	15372	LQYFEDHENEIVK	16	3.5879
66	ENSG00000145703_vn.5	15372	NPNAVLTCVDDSLSQEYQK	15	4.2572
67	ENSG00000145703_vn.5	15372	HTDNTVQWLR	8	2.7651
68	ENSG00000145703_vn.5	15372	SPTIGFNNLDEAHVDRYADALLSVK	19	2.6749
69	ENSG00000145703_vn.5	15372	AWVNQLETQTGEASKLPYDVTTEQALTYPEVK	38	6.2862
70	ENSG00000145703_vn.5	15372	KYFQEACDVHEPEEK	28	3.8565
71	ENSG00000145703_vn.5	15372	NQPGSTLMEILETPATEQQELEHTKDMESR	32	4.6985
72	ENSG00000145703_vn.5	15372	ENLWSASEDLLLR	1	2.6734
73	ENSG00000145703_vn.5	15372	SSSSNVHNILPECANK	17	3.8324
74	ENSG00000145703_vn.5	15372	VDFTEEEISNMR	17	3.3404
75	ENSG00000145703_vn.5	15372	QNIAYEYLCHLEEAKR	2	3.4777
76	ENSG00000145703_vn.5	15372	IGGILASELSVDEAALHAAVIAINEAIEK	6	6.269
77	ENSG00000145703_vn.5	15372	AAAMYQNELFNLQK	8	2.8982
78	ENSG00000145703_vn.5	15372	KKGGEIEILTNTDNQGIK	34	3.0805
79	ENSG00000145703_vn.5	15372	ESWLTGEEIEDIVEK	7	2.9856
80	ENSG00000145703_vn.5	15372	ALIINTNPVEVYK	8	2.9506
81	ENSG00000145703_vn.5	15372	LGIAPQIQDLLGK	8	3.0176
82	ENSG00000145703_vn.5	15372	IFYPETTDVYDRK	15	2.5671
83	ENSG00000145703_vn.5	15372	VLSSIISSLDLLPYGLR	6	3.6098
84	ENSG00000057608_vn.3	14365	LSAIYGGTYMLNKPIEEIIVQNGK	9	3.7222
85	ENSG00000057608_vn.3	14365	AYDATTHFETTCDDIKDIYKR	40	4.5141
86	ENSG00000057608_vn.3	14365	RAYDATTHFETTCDDIKDIYK	33	4.0784
87	ENSG00000057608_vn.3	14365	SDIYVCMISFAHNVAAQGK	4	4.4966
88	ENSG00000057608_vn.3	14365	TDDYLDQPCCETINR	14	3.6922
89	ENSG00000156110_vn.5	61	EALSENVLFGMGNPLLDISAVVDKDFLDK	15	3.6952
90	ENSG00000173692_vn.1	11146	QCVENADLPEGEKKPIDQR	16	3.0272
91	ENSG00000168237_vn.4	115	VAAACLTSSTAERPLEEEAK	15	4.7289
92	ENSG00000168237_vn.4	115	ADSDPHGPHTCGHVLNVIIGSNSLALAEAQR	18	4.8761
93	ENSG00000168237_vn.4	115	AKGPVCLLAGGEPTVQLQGSGK	19	4.1178
94	ENSG00000093217_vn.1	4918	IRDESASCSWNK	13	2.5463
95	ENSG00000093217_vn.1	4918	ILATGGASHNKDILQVLADVFGAPVYVIDTTSSACVGSAYR	14	6.7649
96	ENSG00000093217_vn.1	4918	CCLGWDFSTQQVK	8	3.2421
97	ENSG00000093217_vn.1	4918	PMPALEGHIFCNPVDAR	20	3.5027
98	ENSG00000093217_vn.1	4918	LGSPVPSCSVVGAISSYYVQR	12	4.4076
99	ENSG00000093217_vn.1	4918	VWSQACLDACAPHLK	17	3.4499
100	ENSG00000166123_vn.3	9605	VLCIINPGNPTGQVQSR	9	3.2395
101	ENSG00000166123_vn.3	9605	RDGVPADPDNIYLTTGASDGISTILK	8	4.5333
102	ENSG00000166123_vn.3	9605	LFLLADEVYQDNVYSPDCR	18	3.5663
103	ENSG00000161057_vn.3_vn.1_vn.4_vn.2	15150	IDPTVTMMQVEEKPDVTYSDVGGCKEQIEK	20	2.8368
104	ENSG00000161057_vn.3_vn.1_vn.4_vn.2	15150	ACLIFFDEIDAIGGAR	2	2.6094
105	ENSG00000161057_vn.3_vn.1_vn.4_vn.2	15150	SVCTEAGMFAIR	5	2.6336
106	ENSG00000161057_vn.3_vn.1_vn.4_vn.2	15150	TMLELINQLDGFDPR	7	3.197
107	ENSG00000138823_vn.3	10951	GCPSLAEHWQSIR	21	3.1732
108	ENSG00000138823_vn.3	10951	FLYACGFASHPDEELLQALLSK	1	2.7753
109	ENSG00000138823_vn.3	10951	GLASLFQMQLTSGTTNEVDISGDCK	15	4.529
110	ENSG00000138823_vn.3	10951	AIPIVGQVLQSVCK	7	3.0351
111	ENSG00000241635_vn.1	20330	DLLSPASIWLMR	4	2.7521
112	ENSG00000241635_vn.1	20330	SLDLEATQCPAPLSYVPK	5	2.5655
113	ENSG00000241635_vn.1	20330	DYPRPIMPNMVFIGGINCLQK	20	4.1286
114	ENSG00000111726_vn.3	4896	EVAYLGNEVSDEECLKR	13	3.6115
115	ENSG00000092108_vn.12	21838	ALTDAGCNLSPLQYIK	9	3.869
116	ENSG00000092108_vn.12	21838	HILYGCSEIFNATQFIK	1	3.6035
117	ENSG00000150961_vn.2	19480	YQCGFCSCVNDVPPFYFQHLDHIGR	8	3.6025
118	ENSG00000150961_vn.2	19480	GQVPPLVTTECMIQDQGHSSPR	16	3.8373
119	ENSG00000150961_vn.2	19480	SCETDALINFFAK	6	3.2001
120	ENSG00000150961_vn.2	19480	ILFQPQTAVYESLAK	8	3.3117
121	ENSG00000150961_vn.2	19480	LFIFHSSLPTAEAPGK	7	3.5516
122	ENSG00000150961_vn.2	19480	RLDHYEKPELSLGSYEYVATLDYCR	20	3.8255
123	ENSG00000150961_vn.2	19480	KLDPDSIPSPIQVIENDR	7	3.8583
124	ENSG00000150961_vn.2	19480	YNVFQVHVDSQR	6	2.6057
125	ENSG00000166913_vn.5_vn.7	20993	DNLTLWTSENQGDEGDAGEGEN	5	3.0907
126	ENSG00000166913_vn.5_vn.7	20993	YLSEVASGDNK	12	2.5878
127	ENSG00000166913_vn.5_vn.7	20993	QTTVSNSQQAYQEAFEISK	13	4.7748
128	ENSG00000166913_vn.5_vn.7	20993	EKIEAELQDICSDVLELLDKYLILNATHAESK	26	4.6909
129	ENSG00000166913_vn.5_vn.7	20993	TAFDEAIAELDTLNEESYKDSTLIMQLLR	16	6.9434
130	ENSG00000166913_vn.5_vn.7	20993	AVTEQGHELSNEER	19	2.9928
131	ENSG00000170606_vn.1	20331	WNSPAEEGSSDCEVFPK	8	3.1839
132	ENSG00000170606_vn.1	20331	NVVFVDMGHSAYQVSVCAFNR	5	3.7285
133	ENSG00000170606_vn.1	20331	NAVEEYVYEMR	8	2.6258
134	ENSG00000170606_vn.1	20331	KPVVDCVVSVPSFYTDAER	17	3.98
135	ENSG00000170606_vn.1	20331	IKELTNICSPIISK	19	3.8692
136	ENSG00000170606_vn.1	20331	SVMDATQIAGLNCLR	10	3.2978
137	ENSG00000170606_vn.1	20331	KFDEVLVNHFCEEFGK	17	3.4719
